# Supplementary material for: Human brain prefrontal cortex proteomics identifies compromised energy metabolism and neuronal function in Schizophrenia
Source: Nat Commun. 2026 Jan 29;17:2131. doi: 10.1038/s41467-026-68950-y (PMC12957516; doi:10.1038/s41467-026-68950-y)
Supplement: Supplementary file 3 — Supplementary Data 1 [file 41467_2026_68950_MOESM3_ESM.xlsx]

## Sheet: Legend
Supplementary Data 1. Sample metadata for all proteomic samples. This table is compatible with MS-DAP.
sample_id	filename of raw MS data (aligned with DIA-NN output)
shortname	abbreviated label for the sample
exclude	this is set to TRUE if the sample is to be excluded from statistical analyses
group	experimental condition
diagnosis	diagnosis; schizophrenia or control
cortical_layers	Layer set; L1-3 or L4-6
origin	sample source
sex	sex, M/F
age	age at death
gel_preparation_day	technical covariate; day that the gel was prepared
gel_id	technical covariate; unique ID for the gel
gel_lane	technical covariate; lane of the gel
ms_run_order	order of running the sample in the mass spectrometer (samples were block-randomized prior to processing)
case_id	unique identifier per individual
postmortem_delay	postmortem delay (PMD)
nicotine_dependent	reported nicotine dependence
alcohol_abuse_or_detect	reported alchohol abuse or high levels found postmortem
psychiatric_treatment	psychiatric drug treatment

## Sheet: data
sample_id	shortname	exclude	group	diagnosis	cortical_layers	origin	sex	age	gel_preparation_day	gel_id	gel_lane	ms_run_order	case_id	postmortem_delay	nicotine_dependent	alcohol_abuse_or_detect	psychiatric_treatment
20220120_rklaas_SUN-schizo-cortex-layer1-3+4-6_DIA_G01-1_S2-A1_1_2271.d	G01-1	FALSE	control_L1-3	control	L1-3	CB	M	23	1	G01	1	33	case1	9			FALSE
20220120_rklaas_SUN-schizo-cortex-layer1-3+4-6_DIA_G01-2_S2-A2_1_2272.d	G01-2	FALSE	scz_L4-6	scz	L4-6	CB	M	41	1	G01	2	34	case2	16.5	FALSE	FALSE	TRUE
20220120_rklaas_SUN-schizo-cortex-layer1-3+4-6_DIA_G01-3_S2-A3_1_2273.d	G01-3	FALSE	scz_L1-3	scz	L1-3	BA	F	92	1	G01	3	35	case3	7.58			TRUE
20220120_rklaas_SUN-schizo-cortex-layer1-3+4-6_DIA_G01-4_S2-A4_1_2274.d	G01-4	FALSE	control_L4-6	control	L4-6	CB	M	23	1	G01	4	36	case1	9			FALSE
20220120_rklaas_SUN-schizo-cortex-layer1-3+4-6_DIA_G01-5_S2-A5_1_2275.d	G01-5	FALSE	control_L1-3	control	L1-3	BA	F	57	1	G01	5	37	case4	7.67
20220120_rklaas_SUN-schizo-cortex-layer1-3+4-6_DIA_G01-6_S2-A6_1_2276.d	G01-6	FALSE	scz_L4-6	scz	L4-6	BA	F	92	1	G01	6	38	case3	7.58			TRUE
20220120_rklaas_SUN-schizo-cortex-layer1-3+4-6_DIA_G01-7_S2-A7_1_2277.d	G01-7	FALSE	scz_L1-3	scz	L1-3	CB	M	41	1	G01	7	39	case2	16.5	FALSE	FALSE	TRUE
20220120_rklaas_SUN-schizo-cortex-layer1-3+4-6_DIA_G01-8_S2-A8_1_2278.d	G01-8	FALSE	control_L4-6	control	L4-6	BA	F	57	1	G01	8	40	case4	7.67
20220120_rklaas_SUN-schizo-cortex-layer1-3+4-6_DIA_G02-1_S2-D1_1_2433.d	G02-1	FALSE	control_L1-3	control	L1-3	BA	M	55	1	G02	1	185	case5	7.25	FALSE	FALSE	FALSE
20220120_rklaas_SUN-schizo-cortex-layer1-3+4-6_DIA_G02-2_S2-D2_1_2434.d	G02-2	FALSE	control_L4-6	control	L4-6	AA	M	21	1	G02	2	186	case6		TRUE		FALSE
20220120_rklaas_SUN-schizo-cortex-layer1-3+4-6_DIA_G02-3_S2-D3_1_2435.d	G02-3	FALSE	control_L4-6	control	L4-6	BA	M	55	1	G02	3	187	case5	7.25	FALSE	FALSE	FALSE
20220120_rklaas_SUN-schizo-cortex-layer1-3+4-6_DIA_G02-4_S2-D4_1_2436.d	G02-4	FALSE	scz_L1-3	scz	L1-3	AA	F	45	1	G02	4	188	case7	11	TRUE		TRUE
20220120_rklaas_SUN-schizo-cortex-layer1-3+4-6_DIA_G02-5_S2-D5_1_2437.d	G02-5	FALSE	scz_L1-3	scz	L1-3	BA	F	66	1	G02	5	189	case8	11.17	FALSE	FALSE
20220120_rklaas_SUN-schizo-cortex-layer1-3+4-6_DIA_G02-6_S2-D6_1_2438.d	G02-6	FALSE	control_L1-3	control	L1-3	AA	M	21	1	G02	6	190	case6		TRUE		FALSE
20220120_rklaas_SUN-schizo-cortex-layer1-3+4-6_DIA_G02-7_S2-D7_1_2439.d	G02-7	FALSE	scz_L4-6	scz	L4-6	AA	F	45	1	G02	7	191	case7	11	TRUE		TRUE
20220120_rklaas_SUN-schizo-cortex-layer1-3+4-6_DIA_G02-8_S2-D8_1_2440.d	G02-8	FALSE	scz_L4-6	scz	L4-6	BA	F	66	1	G02	8	192	case8	11.17	FALSE	FALSE
20220120_rklaas_SUN-schizo-cortex-layer1-3+4-6_DIA_G03-1_S1-A1_1_2237.d	G03-1	FALSE	control_L4-6	control	L4-6	AA	M	53	1	G03	1	1	case9	19	TRUE		FALSE
20220120_rklaas_SUN-schizo-cortex-layer1-3+4-6_DIA_G03-2_S1-A2_1_2238.d	G03-2	FALSE	scz_L1-3	scz	L1-3	CB	F	57	1	G03	2	2	case10	47	FALSE	FALSE	TRUE
20220120_rklaas_SUN-schizo-cortex-layer1-3+4-6_DIA_G03-3_S1-A3_1_2239.d	G03-3	FALSE	control_L4-6	control	L4-6	CB	F	65	1	G03	3	3	case11	24	FALSE	FALSE	FALSE
20220120_rklaas_SUN-schizo-cortex-layer1-3+4-6_DIA_G03-4_S1-A4_1_2240.d	G03-4	FALSE	scz_L4-6	scz	L4-6	AA	M	46	1	G03	4	4	case12	6	TRUE		TRUE
20220120_rklaas_SUN-schizo-cortex-layer1-3+4-6_DIA_G03-5_S1-A5_1_2241.d	G03-5	FALSE	control_L1-3	control	L1-3	CB	F	65	1	G03	5	5	case11	24	FALSE	FALSE	FALSE
20220120_rklaas_SUN-schizo-cortex-layer1-3+4-6_DIA_G03-6_S1-A6_1_2242.d	G03-6	FALSE	scz_L4-6	scz	L4-6	CB	F	57	1	G03	6	6	case10	47	FALSE	FALSE	TRUE
20220120_rklaas_SUN-schizo-cortex-layer1-3+4-6_DIA_G03-7_S1-A7_1_2243.d	G03-7	FALSE	control_L1-3	control	L1-3	AA	M	53	1	G03	7	7	case9	19	TRUE		FALSE
20220120_rklaas_SUN-schizo-cortex-layer1-3+4-6_DIA_G03-8_S1-A8_1_2244.d	G03-8	FALSE	scz_L1-3	scz	L1-3	AA	M	46	1	G03	8	8	case12	6	TRUE		TRUE
20220120_rklaas_SUN-schizo-cortex-layer1-3+4-6_DIA_G04-1_S1-A1_1_2341.d	G04-1	FALSE	scz_L4-6	scz	L4-6	CB	M	34	1	G04	1	97	case13	19.2			TRUE
20220120_rklaas_SUN-schizo-cortex-layer1-3+4-6_DIA_G04-2_S1-A2_1_2342.d	G04-2	FALSE	control_L1-3	control	L1-3	CB	M	39	1	G04	2	98	case14	26	TRUE	FALSE	FALSE
20220120_rklaas_SUN-schizo-cortex-layer1-3+4-6_DIA_G04-3_S1-A3_1_2343.d	G04-3	FALSE	scz_L1-3	scz	L1-3	BA	F	55	1	G04	3	99	case15	9.83
20220120_rklaas_SUN-schizo-cortex-layer1-3+4-6_DIA_G04-4_S1-A4_1_2344.d	G04-4	FALSE	control_L4-6	control	L4-6	BA	F	78	1	G04	4	100	case16
20220120_rklaas_SUN-schizo-cortex-layer1-3+4-6_DIA_G04-5_S1-A5_1_2345.d	G04-5	FALSE	scz_L4-6	scz	L4-6	BA	F	55	1	G04	5	101	case15	9.83
20220120_rklaas_SUN-schizo-cortex-layer1-3+4-6_DIA_G04-6_S1-A6_1_2346.d	G04-6	FALSE	control_L1-3	control	L1-3	BA	F	78	1	G04	6	102	case16
20220120_rklaas_SUN-schizo-cortex-layer1-3+4-6_DIA_G04-7_S1-A7_1_2347.d	G04-7	FALSE	control_L4-6	control	L4-6	CB	M	39	1	G04	7	103	case14	26	TRUE	FALSE	FALSE
20220120_rklaas_SUN-schizo-cortex-layer1-3+4-6_DIA_G04-8_S1-A8_1_2348.d	G04-8	FALSE	scz_L1-3	scz	L1-3	CB	M	34	1	G04	8	104	case13	19.2			TRUE
20220120_rklaas_SUN-schizo-cortex-layer1-3+4-6_DIA_G05-1_S1-C1_1_2357.d	G05-1	FALSE	control_L1-3	control	L1-3	AA	M	47	1	G05	1	113	case17	13	TRUE		FALSE
20220120_rklaas_SUN-schizo-cortex-layer1-3+4-6_DIA_G05-2_S1-C2_1_2358.d	G05-2	FALSE	scz_L4-6	scz	L4-6	BA	F	79	1	G05	2	114	case18	4.75
20220120_rklaas_SUN-schizo-cortex-layer1-3+4-6_DIA_G05-3_S1-C3_1_2359.d	G05-3	FALSE	scz_L4-6	scz	L4-6	BA	F	63	1	G05	3	115	case19	5
20220120_rklaas_SUN-schizo-cortex-layer1-3+4-6_DIA_G05-4_S1-C4_1_2360.d	G05-4	FALSE	control_L4-6	control	L4-6	AA	M	47	1	G05	4	116	case17	13	TRUE		FALSE
20220120_rklaas_SUN-schizo-cortex-layer1-3+4-6_DIA_G05-5_S1-C5_1_2361.d	G05-5	FALSE	control_L4-6	control	L4-6	AA	M	31	1	G05	5	117	case20	10	TRUE		FALSE
20220120_rklaas_SUN-schizo-cortex-layer1-3+4-6_DIA_G05-6_S1-C6_1_2362.d	G05-6	FALSE	control_L1-3	control	L1-3	AA	M	31	1	G05	6	118	case20	10	TRUE		FALSE
20220120_rklaas_SUN-schizo-cortex-layer1-3+4-6_DIA_G05-7_S1-C7_1_2363.d	G05-7	FALSE	scz_L1-3	scz	L1-3	BA	F	79	1	G05	7	119	case18	4.75
20220120_rklaas_SUN-schizo-cortex-layer1-3+4-6_DIA_G05-8_S1-C8_1_2364.d	G05-8	FALSE	scz_L1-3	scz	L1-3	BA	F	63	1	G05	8	120	case19	5
20220120_rklaas_SUN-schizo-cortex-layer1-3+4-6_DIA_G06-1_S1-B1_1_2313.d	G06-1	FALSE	control_L4-6	control	L4-6	AA	M	56	1	G06	1	73	case21	14	TRUE		FALSE
20220120_rklaas_SUN-schizo-cortex-layer1-3+4-6_DIA_G06-2_S1-B2_1_2314.d	G06-2	FALSE	scz_L1-3	scz	L1-3	CB	F	43	1	G06	2	74	case22	21	FALSE	FALSE	TRUE
20220120_rklaas_SUN-schizo-cortex-layer1-3+4-6_DIA_G06-3_S1-B3_1_2315.d	G06-3	FALSE	scz_L4-6	scz	L4-6	CB	M	24	1	G06	3	75	case23	24	FALSE	FALSE	TRUE
20220120_rklaas_SUN-schizo-cortex-layer1-3+4-6_DIA_G06-4_S1-B4_1_2316.d	G06-4	FALSE	scz_L4-6	scz	L4-6	CB	F	43	1	G06	4	76	case22	21	FALSE	FALSE	TRUE
20220120_rklaas_SUN-schizo-cortex-layer1-3+4-6_DIA_G06-5_S1-B5_1_2317.d	G06-5	FALSE	control_L1-3	control	L1-3	AA	M	56	1	G06	5	77	case21	14	TRUE		FALSE
20220120_rklaas_SUN-schizo-cortex-layer1-3+4-6_DIA_G06-6_S1-B6_1_2318.d	G06-6	FALSE	control_L4-6	control	L4-6	AA	F	67	1	G06	6	78	case24	15	TRUE		FALSE
20220120_rklaas_SUN-schizo-cortex-layer1-3+4-6_DIA_G06-7_S1-B7_1_2319.d	G06-7	FALSE	control_L1-3	control	L1-3	AA	F	67	1	G06	7	79	case24	15	TRUE		FALSE
20220120_rklaas_SUN-schizo-cortex-layer1-3+4-6_DIA_G06-8_S1-B8_1_2320.d	G06-8	FALSE	scz_L1-3	scz	L1-3	CB	M	24	1	G06	8	80	case23	24	FALSE	FALSE	TRUE
20220120_rklaas_SUN-schizo-cortex-layer1-3+4-6_DIA_G07-1_S1-C1_1_2391.d	G07-1	FALSE	control_L4-6	control	L4-6	CB	F	23	1	G07	1	145	case25	11	TRUE	FALSE	FALSE
20220120_rklaas_SUN-schizo-cortex-layer1-3+4-6_DIA_G07-2_S1-C2_1_2392.d	G07-2	FALSE	scz_L1-3	scz	L1-3	AA	F	48	1	G07	2	146	case26	12	TRUE		TRUE
20220120_rklaas_SUN-schizo-cortex-layer1-3+4-6_DIA_G07-3_S1-C3_1_2393.d	G07-3	FALSE	control_L1-3	control	L1-3	AA	M	43	1	G07	3	147	case27	15	TRUE		FALSE
20220120_rklaas_SUN-schizo-cortex-layer1-3+4-6_DIA_G07-4_S1-C4_1_2394.d	G07-4	FALSE	control_L1-3	control	L1-3	CB	F	23	1	G07	4	148	case25	11	TRUE	FALSE	FALSE
20220120_rklaas_SUN-schizo-cortex-layer1-3+4-6_DIA_G07-5_S1-C5_1_2395.d	G07-5	FALSE	scz_L4-6	scz	L4-6	CB	M	53	1	G07	5	149	case28	12.5	FALSE	TRUE	TRUE
20220120_rklaas_SUN-schizo-cortex-layer1-3+4-6_DIA_G07-6_S1-C6_1_2396.d	G07-6	FALSE	control_L4-6	control	L4-6	AA	M	43	1	G07	6	150	case27	15	TRUE		FALSE
20220120_rklaas_SUN-schizo-cortex-layer1-3+4-6_DIA_G07-7_S1-C7_1_2397.d	G07-7	FALSE	scz_L4-6	scz	L4-6	AA	F	48	1	G07	7	151	case26	12	TRUE		TRUE
20220120_rklaas_SUN-schizo-cortex-layer1-3+4-6_DIA_G07-8_S1-C8_1_2398.d	G07-8	FALSE	scz_L1-3	scz	L1-3	CB	M	53	1	G07	8	152	case28	12.5	FALSE	TRUE	TRUE
20220120_rklaas_SUN-schizo-cortex-layer1-3+4-6_DIA_G08-1_S2-B1_1_2417.d	G08-1	FALSE	scz_L4-6	scz	L4-6	CB	M	44	1	G08	1	169	case29	21.25	TRUE	TRUE	TRUE
20220120_rklaas_SUN-schizo-cortex-layer1-3+4-6_DIA_G08-2_S2-B2_1_2418.d	G08-2	FALSE	scz_L1-3	scz	L1-3	CB	M	51	1	G08	2	170	case30	18	TRUE	FALSE	TRUE
20220120_rklaas_SUN-schizo-cortex-layer1-3+4-6_DIA_G08-3_S2-B3_1_2419.d	G08-3	FALSE	control_L1-3	control	L1-3	AA	F	65	1	G08	3	171	case31	6	TRUE		FALSE
20220120_rklaas_SUN-schizo-cortex-layer1-3+4-6_DIA_G08-4_S2-B4_1_2420.d	G08-4	FALSE	control_L1-3	control	L1-3	CB	F	27	1	G08	4	172	case32	15	FALSE	FALSE	FALSE
20220120_rklaas_SUN-schizo-cortex-layer1-3+4-6_DIA_G08-5_S2-B5_1_2421.d	G08-5	FALSE	control_L4-6	control	L4-6	AA	F	65	1	G08	5	173	case31	6	TRUE		FALSE
20220120_rklaas_SUN-schizo-cortex-layer1-3+4-6_DIA_G08-6_S2-B6_1_2422.d	G08-6	FALSE	control_L4-6	control	L4-6	CB	F	27	1	G08	6	174	case32	15	FALSE	FALSE	FALSE
20220120_rklaas_SUN-schizo-cortex-layer1-3+4-6_DIA_G08-7_S2-B7_1_2423.d	G08-7	FALSE	scz_L4-6	scz	L4-6	CB	M	51	1	G08	7	175	case30	18	TRUE	FALSE	TRUE
20220120_rklaas_SUN-schizo-cortex-layer1-3+4-6_DIA_G08-8_S2-B8_1_2424.d	G08-8	FALSE	scz_L1-3	scz	L1-3	CB	M	44	1	G08	8	176	case29	21.25	TRUE	TRUE	TRUE
20220120_rklaas_SUN-schizo-cortex-layer1-3+4-6_DIA_G09-1_S1-B1_1_2349.d	G09-1	FALSE	control_L1-3	control	L1-3	CB	M	58	1	G09	1	105	case33	27	FALSE	FALSE	FALSE
20220120_rklaas_SUN-schizo-cortex-layer1-3+4-6_DIA_G09-2_S1-B2_1_2350.d	G09-2	FALSE	scz_L1-3	scz	L1-3	AA	M	44	1	G09	2	106	case34	6
20220120_rklaas_SUN-schizo-cortex-layer1-3+4-6_DIA_G09-3_S1-B3_1_2351.d	G09-3	FALSE	scz_L4-6	scz	L4-6	AA	M	44	1	G09	3	107	case34	6
20220120_rklaas_SUN-schizo-cortex-layer1-3+4-6_DIA_G09-4_S1-B4_1_2352.d	G09-4	FALSE	control_L4-6	control	L4-6	CB	M	65	1	G09	4	108	case35	22	FALSE	FALSE	FALSE
20220120_rklaas_SUN-schizo-cortex-layer1-3+4-6_DIA_G09-5_S1-B5_1_2353.d	G09-5	FALSE	scz_L1-3	scz	L1-3	CB	M	55	1	G09	5	109	case36	24	TRUE	FALSE	FALSE
20220120_rklaas_SUN-schizo-cortex-layer1-3+4-6_DIA_G09-6_S1-B6_1_2354.d	G09-6	FALSE	control_L1-3	control	L1-3	CB	M	65	1	G09	6	110	case35	22	FALSE	FALSE	FALSE
20220120_rklaas_SUN-schizo-cortex-layer1-3+4-6_DIA_G09-7_S1-B7_1_2355.d	G09-7	FALSE	scz_L4-6	scz	L4-6	CB	M	55	1	G09	7	111	case36	24	TRUE	FALSE	FALSE
20220120_rklaas_SUN-schizo-cortex-layer1-3+4-6_DIA_G09-8_S1-B8_1_2356.d	G09-8	FALSE	control_L4-6	control	L4-6	CB	M	58	1	G09	8	112	case33	27	FALSE	FALSE	FALSE
20220120_rklaas_SUN-schizo-cortex-layer1-3+4-6_DIA_G10-1_S1-A1_1_2305.d	G10-1	FALSE	scz_L1-3	scz	L1-3	CB	M	31	1	G10	1	65	case37	10	TRUE	FALSE	FALSE
20220120_rklaas_SUN-schizo-cortex-layer1-3+4-6_DIA_G10-2_S1-A2_1_2306.d	G10-2	FALSE	control_L4-6	control	L4-6	CB	F	49	1	G10	2	66	case38	28.5	FALSE	FALSE	FALSE
20220120_rklaas_SUN-schizo-cortex-layer1-3+4-6_DIA_G10-3_S1-A3_1_2307.d	G10-3	FALSE	scz_L1-3	scz	L1-3	AA	M	53	1	G10	3	67	case39	29	TRUE		TRUE
20220120_rklaas_SUN-schizo-cortex-layer1-3+4-6_DIA_G10-4_S1-A4_1_2308.d	G10-4	FALSE	control_L1-3	control	L1-3	AA	F	75	1	G10	4	68	case40	18	TRUE		FALSE
20220120_rklaas_SUN-schizo-cortex-layer1-3+4-6_DIA_G10-5_S1-A5_1_2309.d	G10-5	FALSE	control_L4-6	control	L4-6	AA	F	75	1	G10	5	69	case40	18	TRUE		FALSE
20220120_rklaas_SUN-schizo-cortex-layer1-3+4-6_DIA_G10-6_S1-A6_1_2310.d	G10-6	FALSE	control_L1-3	control	L1-3	CB	F	49	1	G10	6	70	case38	28.5	FALSE	FALSE	FALSE
20220120_rklaas_SUN-schizo-cortex-layer1-3+4-6_DIA_G10-7_S1-A7_1_2311.d	G10-7	FALSE	scz_L4-6	scz	L4-6	CB	M	31	1	G10	7	71	case37	10	TRUE	FALSE	FALSE
20220120_rklaas_SUN-schizo-cortex-layer1-3+4-6_DIA_G10-8_S1-A8_1_2312.d	G10-8	FALSE	scz_L4-6	scz	L4-6	AA	M	53	1	G10	8	72	case39	29	TRUE		TRUE
20220120_rklaas_SUN-schizo-cortex-layer1-3+4-6_DIA_G11-1_S2-C1_1_2287.d	G11-1	FALSE	scz_L4-6	scz	L4-6	CB	M	23	1	G11	1	49	case41	19	FALSE	FALSE	TRUE
20220120_rklaas_SUN-schizo-cortex-layer1-3+4-6_DIA_G11-2_S2-C2_1_2288.d	G11-2	FALSE	scz_L1-3	scz	L1-3	AA	F	55	1	G11	2	50	case42	10
20220120_rklaas_SUN-schizo-cortex-layer1-3+4-6_DIA_G11-3_S2-C3_1_2289.d	G11-3	FALSE	control_L1-3	control	L1-3	CB	M	58	1	G11	3	51	case43	21.5	TRUE	FALSE	FALSE
20220120_rklaas_SUN-schizo-cortex-layer1-3+4-6_DIA_G11-4_S2-C4_1_2290.d	G11-4	FALSE	control_L1-3	control	L1-3	AA	F	72	1	G11	4	52	case44	18	TRUE		FALSE
20220120_rklaas_SUN-schizo-cortex-layer1-3+4-6_DIA_G11-5_S2-C5_1_2291.d	G11-5	FALSE	control_L4-6	control	L4-6	AA	F	72	1	G11	5	53	case44	18	TRUE		FALSE
20220120_rklaas_SUN-schizo-cortex-layer1-3+4-6_DIA_G11-6_S2-C6_1_2292.d	G11-6	FALSE	control_L4-6	control	L4-6	CB	M	58	1	G11	6	54	case43	21.5	TRUE	FALSE	FALSE
20220120_rklaas_SUN-schizo-cortex-layer1-3+4-6_DIA_G11-7_S2-C7_1_2293.d	G11-7	FALSE	scz_L4-6	scz	L4-6	AA	F	55	1	G11	7	55	case42	10
20220120_rklaas_SUN-schizo-cortex-layer1-3+4-6_DIA_G11-8_S2-C8_1_2294.d	G11-8	FALSE	scz_L1-3	scz	L1-3	CB	M	23	1	G11	8	56	case41	19	FALSE	FALSE	TRUE
20220120_rklaas_SUN-schizo-cortex-layer1-3+4-6_DIA_G12-1_S2-D1_1_2295.d	G12-1	FALSE	control_L1-3	control	L1-3	AA	F	56	1	G12	1	57	case45	19	TRUE		FALSE
20220120_rklaas_SUN-schizo-cortex-layer1-3+4-6_DIA_G12-2_S2-D2_1_2296.d	G12-2	FALSE	control_L4-6	control	L4-6	AA	M	36	1	G12	2	58	case46	27	TRUE		FALSE
20220120_rklaas_SUN-schizo-cortex-layer1-3+4-6_DIA_G12-3_S2-D3_1_2297.d	G12-3	FALSE	control_L4-6	control	L4-6	AA	F	56	1	G12	3	59	case45	19	TRUE		FALSE
20220120_rklaas_SUN-schizo-cortex-layer1-3+4-6_DIA_G12-4_S2-D4_1_2298.d	G12-4	FALSE	scz_L4-6	scz	L4-6	CB	F	64	1	G12	4	60	case47	25	TRUE	FALSE	TRUE
20220120_rklaas_SUN-schizo-cortex-layer1-3+4-6_DIA_G12-5_S2-D5_1_2299.d	G12-5	FALSE	control_L1-3	control	L1-3	AA	M	36	1	G12	5	61	case46	27	TRUE		FALSE
20220120_rklaas_SUN-schizo-cortex-layer1-3+4-6_DIA_G12-6_S2-D6_1_2300.d	G12-6	FALSE	scz_L4-6	scz	L4-6	CB	M	43	1	G12	6	62	case48	16	FALSE	FALSE	TRUE
20220120_rklaas_SUN-schizo-cortex-layer1-3+4-6_DIA_G12-7_S2-D7_1_2301.d	G12-7	FALSE	scz_L1-3	scz	L1-3	CB	M	43	1	G12	7	63	case48	16	FALSE	FALSE	TRUE
20220120_rklaas_SUN-schizo-cortex-layer1-3+4-6_DIA_G12-8_S2-D8_1_2302.d	G12-8	FALSE	scz_L1-3	scz	L1-3	CB	F	64	1	G12	8	64	case47	25	TRUE	FALSE	TRUE
20220120_rklaas_SUN-schizo-cortex-layer1-3+4-6_DIA_G13-1_S1-A1_1_2375.d	G13-1	FALSE	scz_L4-6	scz	L4-6	AA	F	72	2	G13	1	129	case49	6
20220120_rklaas_SUN-schizo-cortex-layer1-3+4-6_DIA_G13-2_S1-A2_1_2376.d	G13-2	FALSE	control_L1-3	control	L1-3	AA	F	51	2	G13	2	130	case50	7	TRUE		FALSE
20220120_rklaas_SUN-schizo-cortex-layer1-3+4-6_DIA_G13-3_S1-A3_1_2377.d	G13-3	FALSE	scz_L4-6	scz	L4-6	CB	M	34	2	G13	3	131	case51	6	TRUE	TRUE	FALSE
20220120_rklaas_SUN-schizo-cortex-layer1-3+4-6_DIA_G13-4_S1-A4_1_2378.d	G13-4	FALSE	scz_L1-3	scz	L1-3	AA	F	72	2	G13	4	132	case49	6
20220120_rklaas_SUN-schizo-cortex-layer1-3+4-6_DIA_G13-5_S1-A5_1_2379.d	G13-5	FALSE	control_L4-6	control	L4-6	AA	F	51	2	G13	5	133	case50	7	TRUE		FALSE
20220120_rklaas_SUN-schizo-cortex-layer1-3+4-6_DIA_G13-6_S1-A6_1_2380.d	G13-6	FALSE	control_L4-6	control	L4-6	CB	M	48	2	G13	6	134	case52	9	TRUE	FALSE	FALSE
20220120_rklaas_SUN-schizo-cortex-layer1-3+4-6_DIA_G13-7_S1-A7_1_2381.d	G13-7	FALSE	scz_L1-3	scz	L1-3	CB	M	34	2	G13	7	135	case51	6	TRUE	TRUE	FALSE
20220120_rklaas_SUN-schizo-cortex-layer1-3+4-6_DIA_G13-8_S1-A8_1_2382.d	G13-8	FALSE	control_L1-3	control	L1-3	CB	M	48	2	G13	8	136	case52	9	TRUE	FALSE	FALSE
20220120_rklaas_SUN-schizo-cortex-layer1-3+4-6_DIA_G14-1_S1-D1_1_2329.d	G14-1	FALSE	control_L4-6	control	L4-6	CB	F	56	2	G14	1	89	case53	16.45	FALSE	FALSE	FALSE
20220120_rklaas_SUN-schizo-cortex-layer1-3+4-6_DIA_G14-2_S1-D2_1_2330.d	G14-2	FALSE	scz_L1-3	scz	L1-3	CB	M	55	2	G14	2	90	case54	38	FALSE	TRUE	FALSE
20220120_rklaas_SUN-schizo-cortex-layer1-3+4-6_DIA_G14-3_S1-D3_1_2331.d	G14-3	FALSE	control_L1-3	control	L1-3	AA	M	47	2	G14	3	91	case55	20	TRUE		FALSE
20220120_rklaas_SUN-schizo-cortex-layer1-3+4-6_DIA_G14-4_S1-D4_1_2332.d	G14-4	FALSE	scz_L1-3	scz	L1-3	CB	F	41	2	G14	4	92	case56	50	TRUE	FALSE	FALSE
20220120_rklaas_SUN-schizo-cortex-layer1-3+4-6_DIA_G14-5_S1-D5_1_2333.d	G14-5	FALSE	scz_L4-6	scz	L4-6	CB	F	41	2	G14	5	93	case56	50	TRUE	FALSE	FALSE
20220120_rklaas_SUN-schizo-cortex-layer1-3+4-6_DIA_G14-6_S1-D6_1_2334.d	G14-6	FALSE	control_L4-6	control	L4-6	AA	M	47	2	G14	6	94	case55	20	TRUE		FALSE
20220120_rklaas_SUN-schizo-cortex-layer1-3+4-6_DIA_G14-7_S1-D7_1_2335.d	G14-7	FALSE	control_L1-3	control	L1-3	CB	F	56	2	G14	7	95	case53	16.45	FALSE	FALSE	FALSE
20220120_rklaas_SUN-schizo-cortex-layer1-3+4-6_DIA_G14-8_S1-D8_1_2336.d	G14-8	FALSE	scz_L4-6	scz	L4-6	CB	M	55	2	G14	8	96	case54	38	FALSE	TRUE	FALSE
20220120_rklaas_SUN-schizo-cortex-layer1-3+4-6_DIA_G15-1_S1-C1_1_2253.d	G15-1	FALSE	scz_L1-3	scz	L1-3	AA	F	54	2	G15	1	17	case57	10	TRUE		FALSE
20220120_rklaas_SUN-schizo-cortex-layer1-3+4-6_DIA_G15-2_S1-C2_1_2254.d	G15-2	FALSE	scz_L1-3	scz	L1-3	CB	M	47	2	G15	2	18	case58	16	TRUE	FALSE	TRUE
20220120_rklaas_SUN-schizo-cortex-layer1-3+4-6_DIA_G15-3_S1-C3_1_2255.d	G15-3	FALSE	control_L1-3	control	L1-3	CB	M	31	2	G15	3	19	case59	14.15	TRUE	FALSE	FALSE
20220120_rklaas_SUN-schizo-cortex-layer1-3+4-6_DIA_G15-4_S1-C4_1_2256.d	G15-4	FALSE	scz_L4-6	scz	L4-6	AA	F	54	2	G15	4	20	case57	10	TRUE		FALSE
20220120_rklaas_SUN-schizo-cortex-layer1-3+4-6_DIA_G15-5_S1-C5_1_2257.d	G15-5	FALSE	control_L4-6	control	L4-6	CB	F	65	2	G15	5	21	case60	26	FALSE	FALSE	FALSE
20220120_rklaas_SUN-schizo-cortex-layer1-3+4-6_DIA_G15-6_S1-C6_1_2258.d	G15-6	FALSE	control_L1-3	control	L1-3	CB	F	65	2	G15	6	22	case60	26	FALSE	FALSE	FALSE
20220120_rklaas_SUN-schizo-cortex-layer1-3+4-6_DIA_G15-7_S1-C7_1_2259.d	G15-7	FALSE	control_L4-6	control	L4-6	CB	M	31	2	G15	7	23	case59	14.15	TRUE	FALSE	FALSE
20220120_rklaas_SUN-schizo-cortex-layer1-3+4-6_DIA_G15-8_S1-C8_1_2260.d	G15-8	FALSE	scz_L4-6	scz	L4-6	CB	M	47	2	G15	8	24	case58	16	TRUE	FALSE	TRUE
20220120_rklaas_SUN-schizo-cortex-layer1-3+4-6_DIA_G16-1_S1-D1_1_2365.d	G16-1	FALSE	control_L1-3	control	L1-3	CB	M	57	2	G16	1	121	case61	10	FALSE	FALSE	FALSE
20220120_rklaas_SUN-schizo-cortex-layer1-3+4-6_DIA_G16-2_S1-D2_1_2366.d	G16-2	FALSE	scz_L4-6	scz	L4-6	CB	F	35	2	G16	2	122	case62	15	TRUE	FALSE	FALSE
20220120_rklaas_SUN-schizo-cortex-layer1-3+4-6_DIA_G16-3_S1-D3_1_2367.d	G16-3	FALSE	control_L4-6	control	L4-6	CB	M	57	2	G16	3	123	case61	10	FALSE	FALSE	FALSE
20220120_rklaas_SUN-schizo-cortex-layer1-3+4-6_DIA_G16-4_S1-D4_1_2368.d	G16-4	FALSE	scz_L4-6	scz	L4-6	AA	M	48	2	G16	4	124	case63	6	TRUE		TRUE
20220120_rklaas_SUN-schizo-cortex-layer1-3+4-6_DIA_G16-5_S1-D5_1_2369.d	G16-5	FALSE	control_L4-6	control	L4-6	CB	F	42	2	G16	5	125	case64	21	TRUE	FALSE	FALSE
20220120_rklaas_SUN-schizo-cortex-layer1-3+4-6_DIA_G16-6_S1-D6_1_2370.d	G16-6	FALSE	control_L1-3	control	L1-3	CB	F	42	2	G16	6	126	case64	21	TRUE	FALSE	FALSE
20220120_rklaas_SUN-schizo-cortex-layer1-3+4-6_DIA_G16-7_S1-D7_1_2371.d	G16-7	FALSE	scz_L1-3	scz	L1-3	CB	F	35	2	G16	7	127	case62	15	TRUE	FALSE	FALSE
20220120_rklaas_SUN-schizo-cortex-layer1-3+4-6_DIA_G16-8_S1-D8_1_2372.d	G16-8	FALSE	scz_L1-3	scz	L1-3	AA	M	48	2	G16	8	128	case63	6	TRUE		TRUE
20220120_rklaas_SUN-schizo-cortex-layer1-3+4-6_DIA_G17-1_S1-B1_1_2383.d	G17-1	FALSE	scz_L1-3	scz	L1-3	CB	F	64	2	G17	1	137	case65	12	FALSE	TRUE	TRUE
20220120_rklaas_SUN-schizo-cortex-layer1-3+4-6_DIA_G17-2_S1-B2_1_2384.d	G17-2	FALSE	control_L4-6	control	L4-6	CB	M	37	2	G17	2	138	case66	17	FALSE	FALSE	FALSE
20220120_rklaas_SUN-schizo-cortex-layer1-3+4-6_DIA_G17-3_S1-B3_1_2385.d	G17-3	FALSE	control_L1-3	control	L1-3	CB	M	37	2	G17	3	139	case66	17	FALSE	FALSE	FALSE
20220120_rklaas_SUN-schizo-cortex-layer1-3+4-6_DIA_G17-4_S1-B4_1_2386.d	G17-4	FALSE	control_L4-6	control	L4-6	CB	F	46	2	G17	4	140	case67
20220120_rklaas_SUN-schizo-cortex-layer1-3+4-6_DIA_G17-5_S1-B5_1_2387.d	G17-5	FALSE	scz_L4-6	scz	L4-6	CB	F	64	2	G17	5	141	case65	12	FALSE	TRUE	TRUE
20220120_rklaas_SUN-schizo-cortex-layer1-3+4-6_DIA_G17-6_S1-B6_1_2388.d	G17-6	FALSE	control_L1-3	control	L1-3	CB	F	46	2	G17	6	142	case67
20220120_rklaas_SUN-schizo-cortex-layer1-3+4-6_DIA_G17-7_S1-B7_1_2389.d	G17-7	FALSE	scz_L4-6	scz	L4-6	AA	M	54	2	G17	7	143	case68	24	TRUE		FALSE
20220120_rklaas_SUN-schizo-cortex-layer1-3+4-6_DIA_G17-8_S1-B8_1_2390.d	G17-8	FALSE	scz_L1-3	scz	L1-3	AA	M	54	2	G17	8	144	case68	24	TRUE		FALSE
20220120_rklaas_SUN-schizo-cortex-layer1-3+4-6_DIA_G18-1_S1-D1_1_2399.d	G18-1	FALSE	control_L1-3	control	L1-3	CB	M	53	2	G18	1	153	case69	26.3	FALSE	FALSE	FALSE
20220120_rklaas_SUN-schizo-cortex-layer1-3+4-6_DIA_G18-2_S1-D2_1_2400.d	G18-2	FALSE	control_L1-3	control	L1-3	AA	M	46	2	G18	2	154	case70	5	FALSE		FALSE
20220120_rklaas_SUN-schizo-cortex-layer1-3+4-6_DIA_G18-3_S1-D3_1_2401.d	G18-3	FALSE	scz_L1-3	scz	L1-3	CB	F	23	2	G18	3	155	case71	26	FALSE	FALSE	TRUE
20220120_rklaas_SUN-schizo-cortex-layer1-3+4-6_DIA_G18-4_S1-D4_1_2402.d	G18-4	FALSE	control_L4-6	control	L4-6	AA	M	46	2	G18	4	156	case70	5	FALSE		FALSE
20220120_rklaas_SUN-schizo-cortex-layer1-3+4-6_DIA_G18-5_S1-D5_1_2403.d	G18-5	FALSE	scz_L4-6	scz	L4-6	AA	F	60	2	G18	5	157	case72	14
20220120_rklaas_SUN-schizo-cortex-layer1-3+4-6_DIA_G18-6_S1-D6_1_2404.d	G18-6	FALSE	scz_L4-6	scz	L4-6	CB	F	23	2	G18	6	158	case71	26	FALSE	FALSE	TRUE
20220120_rklaas_SUN-schizo-cortex-layer1-3+4-6_DIA_G18-7_S1-D7_1_2405.d	G18-7	FALSE	scz_L1-3	scz	L1-3	AA	F	60	2	G18	7	159	case72	14
20220120_rklaas_SUN-schizo-cortex-layer1-3+4-6_DIA_G18-8_S1-D8_1_2406.d	G18-8	FALSE	control_L4-6	control	L4-6	CB	M	53	2	G18	8	160	case69	26.3	FALSE	FALSE	FALSE
20220120_rklaas_SUN-schizo-cortex-layer1-3+4-6_DIA_G19-1_S1-D1_1_2261.d	G19-1	FALSE	control_L4-6	control	L4-6	CB	M	43	2	G19	1	25	case73	21.45	FALSE	FALSE	FALSE
20220120_rklaas_SUN-schizo-cortex-layer1-3+4-6_DIA_G19-2_S1-D2_1_2262.d	G19-2	FALSE	control_L1-3	control	L1-3	AA	F	38	2	G19	2	26	case74	3	TRUE		FALSE
20220120_rklaas_SUN-schizo-cortex-layer1-3+4-6_DIA_G19-3_S1-D3_1_2263.d	G19-3	FALSE	control_L1-3	control	L1-3	CB	M	43	2	G19	3	27	case73	21.45	FALSE	FALSE	FALSE
20220120_rklaas_SUN-schizo-cortex-layer1-3+4-6_DIA_G19-4_S1-D4_1_2264.d	G19-4	FALSE	scz_L4-6	scz	L4-6	CB	F	65	2	G19	4	28	case75	22.25	TRUE	FALSE	TRUE
20220120_rklaas_SUN-schizo-cortex-layer1-3+4-6_DIA_G19-5_S1-D5_1_2265.d	G19-5	FALSE	control_L4-6	control	L4-6	AA	F	38	2	G19	5	29	case74	3	TRUE		FALSE
20220120_rklaas_SUN-schizo-cortex-layer1-3+4-6_DIA_G19-6_S1-D6_1_2266.d	G19-6	FALSE	scz_L4-6	scz	L4-6	CB	M	58	2	G19	6	30	case76	24	TRUE	FALSE	TRUE
20220120_rklaas_SUN-schizo-cortex-layer1-3+4-6_DIA_G19-7_S1-D7_1_2267.d	G19-7	FALSE	scz_L1-3	scz	L1-3	CB	M	58	2	G19	7	31	case76	24	TRUE	FALSE	TRUE
20220120_rklaas_SUN-schizo-cortex-layer1-3+4-6_DIA_G19-8_S1-D8_1_2268.d	G19-8	FALSE	scz_L1-3	scz	L1-3	CB	F	65	2	G19	8	32	case75	22.25	TRUE	FALSE	TRUE
20220120_rklaas_SUN-schizo-cortex-layer1-3+4-6_DIA_G20-1_S2-B1_1_2279.d	G20-1	FALSE	scz_L4-6	scz	L4-6	CB	M	42	2	G20	1	41	case77	15	TRUE	TRUE	TRUE
20220120_rklaas_SUN-schizo-cortex-layer1-3+4-6_DIA_G20-2_S2-B2_1_2280.d	G20-2	FALSE	scz_L4-6	scz	L4-6	CB	F	39	2	G20	2	42	case78	6	FALSE	TRUE	TRUE
20220120_rklaas_SUN-schizo-cortex-layer1-3+4-6_DIA_G20-3_S2-B3_1_2281.d	G20-3	FALSE	control_L4-6	control	L4-6	AA	F	46	2	G20	3	43	case79	9	TRUE		FALSE
20220120_rklaas_SUN-schizo-cortex-layer1-3+4-6_DIA_G20-4_S2-B4_1_2282.d	G20-4	FALSE	control_L1-3	control	L1-3	CB	M	18	2	G20	4	44	case80	31
20220120_rklaas_SUN-schizo-cortex-layer1-3+4-6_DIA_G20-5_S2-B5_1_2283.d	G20-5	FALSE	scz_L1-3	scz	L1-3	CB	F	39	2	G20	5	45	case78	6	FALSE	TRUE	TRUE
20220120_rklaas_SUN-schizo-cortex-layer1-3+4-6_DIA_G20-6_S2-B6_1_2284.d	G20-6	FALSE	control_L4-6	control	L4-6	CB	M	18	2	G20	6	46	case80	31
20220120_rklaas_SUN-schizo-cortex-layer1-3+4-6_DIA_G20-7_S2-B7_1_2285.d	G20-7	FALSE	scz_L1-3	scz	L1-3	CB	M	42	2	G20	7	47	case77	15	TRUE	TRUE	TRUE
20220120_rklaas_SUN-schizo-cortex-layer1-3+4-6_DIA_G20-8_S2-B8_1_2286.d	G20-8	FALSE	control_L1-3	control	L1-3	AA	F	46	2	G20	8	48	case79	9	TRUE		FALSE
20220120_rklaas_SUN-schizo-cortex-layer1-3+4-6_DIA_G21-1_S2-C1_1_2425.d	G21-1	FALSE	scz_L1-3	scz	L1-3	AA	M	43	2	G21	1	177	case81	6	TRUE		FALSE
20220120_rklaas_SUN-schizo-cortex-layer1-3+4-6_DIA_G21-2_S2-C2_1_2426.d	G21-2	FALSE	scz_L4-6	scz	L4-6	AA	M	43	2	G21	2	178	case81	6	TRUE		FALSE
20220120_rklaas_SUN-schizo-cortex-layer1-3+4-6_DIA_G21-3_S2-C3_1_2427.d	G21-3	FALSE	control_L1-3	control	L1-3	CB	F	56	2	G21	3	179	case82	22.5	TRUE	FALSE	FALSE
20220120_rklaas_SUN-schizo-cortex-layer1-3+4-6_DIA_G21-4_S2-C4_1_2428.d	G21-4	FALSE	control_L4-6	control	L4-6	CB	F	56	2	G21	4	180	case82	22.5	TRUE	FALSE	FALSE
20220120_rklaas_SUN-schizo-cortex-layer1-3+4-6_DIA_G21-5_S2-C5_1_2429.d	G21-5	FALSE	scz_L1-3	scz	L1-3	CB	F	41	2	G21	5	181	case83	26	TRUE	FALSE	TRUE
20220120_rklaas_SUN-schizo-cortex-layer1-3+4-6_DIA_G21-6_S2-C6_1_2430.d	G21-6	FALSE	control_L4-6	control	L4-6	CB	M	61	2	G21	6	182	case84	31	FALSE	FALSE	FALSE
20220120_rklaas_SUN-schizo-cortex-layer1-3+4-6_DIA_G21-7_S2-C7_1_2431.d	G21-7	FALSE	scz_L4-6	scz	L4-6	CB	F	41	2	G21	7	183	case83	26	TRUE	FALSE	TRUE
20220120_rklaas_SUN-schizo-cortex-layer1-3+4-6_DIA_G21-8_S2-C8_1_2432.d	G21-8	FALSE	control_L1-3	control	L1-3	CB	M	61	2	G21	8	184	case84	31	FALSE	FALSE	FALSE
20220120_rklaas_SUN-schizo-cortex-layer1-3+4-6_DIA_G22-1_S2-A1_1_2409.d	G22-1	FALSE	scz_L1-3	scz	L1-3	CB	F	45	2	G22	1	161	case85	6	TRUE	FALSE	TRUE
20220120_rklaas_SUN-schizo-cortex-layer1-3+4-6_DIA_G22-2_S2-A2_1_2410.d	G22-2	FALSE	control_L1-3	control	L1-3	CB	M	50	2	G22	2	162	case86	22.5	TRUE	FALSE	FALSE
20220120_rklaas_SUN-schizo-cortex-layer1-3+4-6_DIA_G22-3_S2-A3_1_2411.d	G22-3	FALSE	control_L4-6	control	L4-6	CB	F	38	2	G22	3	163	case87	11	TRUE	FALSE	FALSE
20220120_rklaas_SUN-schizo-cortex-layer1-3+4-6_DIA_G22-4_S2-A4_1_2412.d	G22-4	FALSE	scz_L4-6	scz	L4-6	CB	F	45	2	G22	4	164	case85	6	TRUE	FALSE	TRUE
20220120_rklaas_SUN-schizo-cortex-layer1-3+4-6_DIA_G22-5_S2-A5_1_2413.d	G22-5	FALSE	scz_L1-3	scz	L1-3	AA	M		2	G22	5	165	case88	14
20220120_rklaas_SUN-schizo-cortex-layer1-3+4-6_DIA_G22-6_S2-A6_1_2414.d	G22-6	FALSE	scz_L4-6	scz	L4-6	AA	M		2	G22	6	166	case88	14
20220120_rklaas_SUN-schizo-cortex-layer1-3+4-6_DIA_G22-7_S2-A7_1_2415.d	G22-7	FALSE	control_L1-3	control	L1-3	CB	F	38	2	G22	7	167	case87	11	TRUE	FALSE	FALSE
20220120_rklaas_SUN-schizo-cortex-layer1-3+4-6_DIA_G22-8_S2-A8_1_2416.d	G22-8	FALSE	control_L4-6	control	L4-6	CB	M	50	2	G22	8	168	case86	22.5	TRUE	FALSE	FALSE
20220120_rklaas_SUN-schizo-cortex-layer1-3+4-6_DIA_G23-1_S1-B1_1_2245.d	G23-1	FALSE	control_L1-3	control	L1-3	CB	M	50	2	G23	1	9	case89	12	FALSE	FALSE	FALSE
20220120_rklaas_SUN-schizo-cortex-layer1-3+4-6_DIA_G23-2_S1-B2_1_2246.d	G23-2	FALSE	scz_L1-3	scz	L1-3	CB	F	48	2	G23	2	10	case90	29	FALSE	TRUE	TRUE
20220120_rklaas_SUN-schizo-cortex-layer1-3+4-6_DIA_G23-3_S1-B3_1_2247.d	G23-3	FALSE	control_L4-6	control	L4-6	AA	F	41	2	G23	3	11	case91	15	TRUE		FALSE
20220120_rklaas_SUN-schizo-cortex-layer1-3+4-6_DIA_G23-4_S1-B4_1_2248.d	G23-4	FALSE	scz_L1-3	scz	L1-3	CB	M	26	2	G23	4	12	case92	17.75	TRUE	FALSE	TRUE
20220120_rklaas_SUN-schizo-cortex-layer1-3+4-6_DIA_G23-5_S1-B5_1_2249.d	G23-5	FALSE	scz_L4-6	scz	L4-6	CB	M	26	2	G23	5	13	case92	17.75	TRUE	FALSE	TRUE
20220120_rklaas_SUN-schizo-cortex-layer1-3+4-6_DIA_G23-6_S1-B6_1_2250.d	G23-6	FALSE	scz_L4-6	scz	L4-6	CB	F	48	2	G23	6	14	case90	29	FALSE	TRUE	TRUE
20220120_rklaas_SUN-schizo-cortex-layer1-3+4-6_DIA_G23-7_S1-B7_1_2251.d	G23-7	FALSE	control_L1-3	control	L1-3	AA	F	41	2	G23	7	15	case91	15	TRUE		FALSE
20220120_rklaas_SUN-schizo-cortex-layer1-3+4-6_DIA_G23-8_S1-B8_1_2252.d	G23-8	FALSE	control_L4-6	control	L4-6	CB	M	50	2	G23	8	16	case89	12	FALSE	FALSE	FALSE
20220120_rklaas_SUN-schizo-cortex-layer1-3+4-6_DIA_G24-1_S1-C1_1_2321.d	G24-1	FALSE	control_L4-6	control	L4-6	AA	F	61	2	G24	1	81	case93	20	TRUE		FALSE
20220120_rklaas_SUN-schizo-cortex-layer1-3+4-6_DIA_G24-2_S1-C2_1_2322.d	G24-2	FALSE	control_L1-3	control	L1-3	AA	F	61	2	G24	2	82	case93	20	TRUE		FALSE
20220120_rklaas_SUN-schizo-cortex-layer1-3+4-6_DIA_G24-3_S1-C3_1_2323.d	G24-3	FALSE	control_L1-3	control	L1-3	CB	M	51	2	G24	3	83	case94	17	TRUE	FALSE	FALSE
20220120_rklaas_SUN-schizo-cortex-layer1-3+4-6_DIA_G24-4_S1-C4_1_2324.d	G24-4	FALSE	scz_L4-6	scz	L4-6	CB	F	31	2	G24	4	84	case95	29	TRUE	TRUE	TRUE
20220120_rklaas_SUN-schizo-cortex-layer1-3+4-6_DIA_G24-5_S1-C5_1_2325.d	G24-5	FALSE	control_L4-6	control	L4-6	CB	M	51	2	G24	5	85	case94	17	TRUE	FALSE	FALSE
20220120_rklaas_SUN-schizo-cortex-layer1-3+4-6_DIA_G24-6_S1-C6_1_2326.d	G24-6	FALSE	control_L1-3	control	L1-3	CB	M	59	2	G24	6	86	case96	22	TRUE	FALSE	FALSE
20220120_rklaas_SUN-schizo-cortex-layer1-3+4-6_DIA_G24-7_S1-C7_1_2327.d	G24-7	FALSE	scz_L1-3	scz	L1-3	CB	F	31	2	G24	7	87	case95	29	TRUE	TRUE	TRUE
20220120_rklaas_SUN-schizo-cortex-layer1-3+4-6_DIA_G24-8_S1-C8_1_2328.d	G24-8	FALSE	control_L4-6	control	L4-6	CB	M	59	2	G24	8	88	case96	22	TRUE	FALSE	FALSE
