# Supplementary material for: Human brain prefrontal cortex proteomics identifies compromised energy metabolism and neuronal function in Schizophrenia
Source: Nat Commun. 2026 Jan 29;17:2131. doi: 10.1038/s41467-026-68950-y (PMC12957516; doi:10.1038/s41467-026-68950-y)
Supplement: Supplementary file 4 — Supplementary Data 2 [file 41467_2026_68950_MOESM4_ESM.xlsx]

## Sheet: legend
Supplementary Data 2. Statistical analyses using limma linear regression modeling, postprocessed with DEqMS (Methods), for independent control-vs-SCZ analyses per Layer set from Figures 1b-d and between-Layers comparison from Figure 2a.
proteingroup_symbols	all unique gene symbols matched to proteins in the proteingroup
hgnc_id	HGNC gene identifier mapped to this proteingroup
hgnc_symbol	HGNC official gene symbol
hgnc_name	HGNC gene name
entrez_id	Entrez gene ID, mapped to hgnc_id
npep_123	control-vs-SCZ within Layers 1-3: number of peptides in the proteingroup that remained after data filtering
npep_456	control-vs-SCZ within Layers 4-6: number of peptides in the proteingroup that remained after data filtering
log2fc_123	control-vs-SCZ within Layers 1-3: log2 foldchange
log2fc_456	control-vs-SCZ within Layers 4-6: log2 foldchange
log2fc_layerdiff	Layers123-vs-Layers456 within control samples: log2 foldchange
effectsize_123	control-vs-SCZ within Layers 1-3: effect size
effectsize_456	control-vs-SCZ within Layers 4-6: effect size
effectsize_layerdiff	Layers123-vs-Layers456 within control samples: effect size
pvalue_123	control-vs-SCZ within Layers 1-3: p-value
pvalue_456	control-vs-SCZ within Layers 4-6: p-value
pvalue_layerdiff	Layers123-vs-Layers456 within control samples: p-value
pvalue_adjusted_123	control-vs-SCZ within Layers 1-3: FDR adjusted p-value
pvalue_adjusted_456	control-vs-SCZ within Layers 4-6: FDR adjusted p-value
pvalue_adjusted_layerdiff	Layers123-vs-Layers456 within control samples: FDR adjusted p-value
signif_123	control-vs-SCZ within Layers 1-3: pvalue_adjusted_123 < 0.05
signif_456	control-vs-SCZ within Layers 4-6: pvalue_adjusted_456 < 0.05
signif_diagnosis_classification	Layers123-vs-Layers456 within control samples: pvalue_adjusted_layerdiff < 0.05
rank_123	rank based on pvalue_123 column
rank_456	rank based on pvalue_456 column
rank_combined	rank based on mean of rank_123 and rank_456

## Sheet: data
proteingroup_symbols	hgnc_id	hgnc_symbol	hgnc_name	entrez_id	npep_123	npep_456	log2fc_123	log2fc_456	log2fc_layerdiff	effectsize_123	effectsize_456	effectsize_layerdiff	pvalue_123	pvalue_456	pvalue_layerdiff	pvalue_adjusted_123	pvalue_adjusted_456	pvalue_adjusted_layerdiff	signif_123	signif_456	signif_diagnosis_classification	rank_123	rank_456	rank_combined
ATP5F1C	HGNC:833	ATP5F1C	ATP synthase F1 subunit gamma	509	9	9	-0.451698	-0.437647	-0.2203	-1.04468	-1.01219	-0.509507	1.21457e-06	2.45207e-06	6.85416e-06	0.0015921	0.00212262	2.26302e-05	TRUE	TRUE	both	3	5	1
CPLX2	HGNC:2310	CPLX2	complexin 2	10814	3	3	-0.524077	-0.528907	0.114879	-1.02888	-1.03836	0.225533	1.7125e-06	1.39412e-06	0.0412974	0.0015921	0.00212262	0.0672549	TRUE	TRUE	both	5	3	2
CHP1	HGNC:17433	CHP1	calcineurin like EF-hand protein 1	11261	7	7	-0.426851	-0.462622	0.0314084	-1.0011	-1.08499	0.0736626	3.10541e-06	4.97784e-07	0.502719	0.00195423	0.00156628	0.580905	TRUE	TRUE	both	8	2	3
GPX1	HGNC:4553	GPX1	glutathione peroxidase 1	2876	7	7	-0.265285	-0.305405	-0.026332	-0.970912	-1.11775	-0.0963719	5.85511e-06	2.37284e-07	0.380803	0.00225132	0.00149323	0.461111	TRUE	TRUE	both	12	1	4
DLST	HGNC:2911	DLST	dihydrolipoamide S-succinyltransferase	1743	13	13	-0.499794	-0.533955	-0.188656	-0.970731	-1.03708	-0.366419	5.87719e-06	1.43347e-06	0.00103035	0.00225132	0.00212262	0.0023826	TRUE	TRUE	both	13	4	5
CLTA	HGNC:2090	CLTA	clathrin light chain A	1211	7	7	-0.425472	-0.376488	0.0357913	-1.07426	-0.950584	0.0903684	6.32594e-07	8.90624e-06	0.411114	0.0015921	0.00294984	0.491105	TRUE	TRUE	both	1	17	6
NDUFS3	HGNC:7710	NDUFS3	NADH:ubiquinone oxidoreductase core subunit S3	4722	16	16	-0.430542	-0.429602	-0.186163	-0.996348	-0.994174	-0.430814	3.43445e-06	3.59601e-06	0.000125176	0.00196482	0.00226297	0.000336349	TRUE	TRUE	both	9	9	7
CLTB	HGNC:2091	CLTB	clathrin light chain B	1212	10	10	-0.609521	-0.546989	-0.00861196	-1.05227	-0.944317	-0.0148676	1.02858e-06	1.01232e-05	0.892327	0.0015921	0.00303358	0.914413	TRUE	TRUE	both	2	19	8
COX5A	HGNC:2267	COX5A	cytochrome c oxidase subunit 5A	9377	5	5	-0.699705	-0.703868	0.0119879	-0.975608	-0.981413	0.0167149	5.30979e-06	4.70318e-06	0.879047	0.00225132	0.00238953	0.903748	TRUE	TRUE	both	11	10	9
PDHB	HGNC:8808	PDHB	pyruvate dehydrogenase E1 subunit beta	5162	13	13	-0.408439	-0.422664	-0.154857	-0.968441	-1.00217	-0.367179	6.16346e-06	3.03569e-06	0.00100654	0.00225132	0.00212262	0.00233302	TRUE	TRUE	both	14	8	10
MYL12B;MYL12A	HGNC:29827	MYL12B	myosin light chain 12B	103910	3	3	-0.450832	-0.398422	-0.0895408	-1.03713	-0.916561	-0.205986	1.43195e-06	1.77225e-05	0.0620966	0.0015921	0.00384578	0.0966067	TRUE	TRUE	both	4	26	11
CALM1;CALM2;CALM3	HGNC:1442	CALM1	calmodulin 1	801	6	6	-0.600233	-0.550801	0.0514351	-1.01125	-0.927968	0.0866559	2.5017e-06	1.40989e-05	0.43056	0.00174924	0.00341249	0.51094	TRUE	TRUE	both	7	23	12
MAPK3	HGNC:6877	MAPK3	mitogen-activated protein kinase 3	5595	12	12	0.379014	0.387983	-0.0595637	0.951686	0.974208	-0.149562	8.70741e-06	5.467e-06	0.174487	0.00268788	0.00238953	0.238686	TRUE	TRUE	both	18	12	13
DLAT	HGNC:2896	DLAT	dihydrolipoamide S-acetyltransferase	1737	13	13	-0.446258	-0.462253	-0.108521	-0.933619	-0.967084	-0.227038	1.25793e-05	6.33938e-06	0.0399783	0.00326922	0.00249336	0.0653633	TRUE	TRUE	both	22	14	14
GPHN	HGNC:15465	GPHN	gephyrin	10243	13	13	-0.27127	-0.252208	-0.129556	-0.981972	-0.912969	-0.46898	4.64842e-06	1.90382e-05	3.19531e-05	0.00225132	0.00395904	9.48495e-05	TRUE	TRUE	both	10	27	15
MRPL50	HGNC:16654	MRPL50	mitochondrial ribosomal protein L50	54534	2	2	-0.39194	-0.4223	0.0483785	-0.926192	-0.997935	0.114323	2.03859e-05	5.06287e-06	0.30509	0.00458172	0.00238953	0.384064	TRUE	TRUE	both	26	11	16
RPL24	HGNC:10325	RPL24	ribosomal protein L24	6152	2	2	-0.589446	-0.606515	0.19682	-0.933431	-0.960461	0.311679	1.29875e-05	7.47631e-06	0.00511286	0.00326922	0.0026138	0.0101563	TRUE	TRUE	both	23	16	17
SYT12	HGNC:18381	SYT12	synaptotagmin 12	91683	16	16	-0.176874	-0.178748	-0.215535	-0.935436	-0.94535	-1.1399	1.21253e-05	9.91219e-06	8.19097e-20	0.00326922	0.00303358	1.08976e-18	TRUE	TRUE	both	21	18	18
NACA	HGNC:7629	NACA	nascent polypeptide associated complex subunit alpha	4666	4	4	-0.382088	-0.433614	0.197179	-0.885633	-1.00506	0.457036	3.26172e-05	2.85457e-06	4.9429e-05	0.00540158	0.00212262	0.000141841	TRUE	TRUE	both	36	6	19
S100B	HGNC:10500	S100B	S100 calcium binding protein B	6285	1	1	0.620307	0.589079	0.172646	0.952446	0.904498	0.265087	8.57277e-06	2.25228e-05	0.0167234	0.00268788	0.0040496	0.0299233	TRUE	TRUE	both	17	32	20
ATP5F1B	HGNC:830	ATP5F1B	ATP synthase F1 subunit beta	506	2	2	-0.54538	-0.604227	-0.239576	-0.877551	-0.97224	-0.377007	3.81598e-05	5.69568e-06	0.00211883	0.00571761	0.00238953	0.00457264	TRUE	TRUE	both	40	13	21
MYL9	HGNC:15754	MYL9	myosin light chain 9	10398	6	6	-0.394553	-0.357424	-0.15019	-0.966366	-0.875426	-0.367856	6.43432e-06	3.97607e-05	0.000985752	0.00225132	0.00581893	0.00229329	TRUE	TRUE	both	15	39	22
PRDX2	HGNC:9353	PRDX2	peroxiredoxin 2	7001	11	11	-0.369827	-0.372018	0.0582138	-0.900493	-0.905828	0.141745	2.43764e-05	2.19378e-05	0.197984	0.00479779	0.0040496	0.265886	TRUE	TRUE	both	28	30	23
DOCK9	HGNC:14132	DOCK9	dedicator of cytokinesis 9	23348	19	19	0.17309	0.179503	0.0711894	0.885737	0.918555	0.364291	3.25511e-05	1.70301e-05	0.00109988	0.00540158	0.00382752	0.00252981	TRUE	TRUE	both	35	25	24
COX5B	HGNC:2269	COX5B	cytochrome c oxidase subunit 5B	1329	7	7	-0.681406	-0.645124	0.047912	-0.926641	-0.877301	0.0651553	1.44806e-05	3.83448e-05	0.553247	0.00350486	0.00581893	0.626634	TRUE	TRUE	both	24	37	25
MRPS22	HGNC:14508	MRPS22	mitochondrial ribosomal protein S22	56945	10	10	-0.240624	-0.242084	0.0510196	-0.899546	-0.905006	0.190731	2.48356e-05	2.22975e-05	0.0838581	0.00479779	0.0040496	0.125767	TRUE	TRUE	both	30	31	26
CALML3	HGNC:1452	CALML3	calmodulin like 3	810	2	2	-0.650811	-0.647912	0.0441528	-0.894029	-0.890047	0.0606534	2.76801e-05	2.99249e-05	0.580966	0.00500099	0.00495573	0.651232	TRUE	TRUE	both	32	34	27
VPS13A	HGNC:1908	VPS13A	vacuolar protein sorting 13 homolog A	23230	36	36	0.138467	0.134778	0.0316502	0.900301	0.876317	0.205787	2.44687e-05	3.9082e-05	0.0623469	0.00479779	0.00581893	0.096857	TRUE	TRUE	both	29	38	28
RPS27;RPS27L	HGNC:10416	RPS27	ribosomal protein S27	6232	1	1	-0.585659	-0.567408	0.130873	-0.912637	-0.884196	0.20394	2.51593e-05	4.34591e-05	0.0686937	0.00479779	0.00601404	0.105436	TRUE	TRUE	both	31	40	29
NDUFA7	HGNC:7691	NDUFA7	NADH:ubiquinone oxidoreductase subunit A7	4701	4	4	-0.547561	-0.582356	-0.213622	-0.838264	-0.891532	-0.327035	8.06284e-05	2.9068e-05	0.00329411	0.00917461	0.00495573	0.00680558	TRUE	TRUE	both	50	33	30
NDUFS2	HGNC:7708	NDUFS2	NADH:ubiquinone oxidoreductase core subunit S2	4720	21	21	-0.271928	-0.272591	-0.242673	-0.86821	-0.870326	-0.774804	4.56897e-05	4.38689e-05	4.19451e-11	0.00625055	0.00601404	2.62386e-10	TRUE	TRUE	both	43	41	31
LRRC4B	HGNC:25042	LRRC4B	leucine rich repeat containing 4B	94030	8	8	-0.1608	-0.163758	0.0205716	-0.84274	-0.85824	0.107814	7.41346e-05	5.52892e-05	0.326994	0.00897171	0.00656481	0.407318	TRUE	TRUE	both	47	48	32
PTK2B	HGNC:9612	PTK2B	protein tyrosine kinase 2 beta	2185	19	19	0.228631	0.262429	-0.198458	0.800886	0.919278	-0.695192	0.000160511	1.67857e-05	2.09285e-09	0.0123051	0.00382752	1.08846e-08	TRUE	TRUE	both	73	24	33
MYL6B	HGNC:29823	MYL6B	myosin light chain 6B	140465	5	5	-0.403887	-0.382217	-0.0855274	-0.879524	-0.832336	-0.186249	3.67288e-05	9.00697e-05	0.0913249	0.0057015	0.00821462	0.135417	TRUE	TRUE	both	38	61	34
ATP5F1A	HGNC:823	ATP5F1A	ATP synthase F1 subunit alpha	498	2	2	-0.418447	-0.410174	-0.236699	-0.859419	-0.842429	-0.541527	5.40608e-05	7.45697e-05	1.90879e-06	0.00723839	0.00765151	6.81339e-06	TRUE	TRUE	both	44	55	35
ATP5PO	HGNC:850	ATP5PO	ATP synthase peripheral stalk subunit OSCP	539	11	11	-0.640685	-0.630355	-0.223729	-0.857207	-0.843386	-0.299339	5.63875e-05	7.32394e-05	0.00702645	0.00739263	0.00765151	0.0135845	TRUE	TRUE	both	45	54	36
AP1G1	HGNC:555	AP1G1	adaptor related protein complex 1 subunit gamma 1	164	15	15	0.236267	0.277767	-0.0528379	0.794303	0.933823	-0.177635	0.000180771	1.25275e-05	0.107183	0.0129272	0.00328482	0.156027	TRUE	TRUE	both	80	21	37
DYNC1LI1	HGNC:18745	DYNC1LI1	dynein cytoplasmic 1 light intermediate chain 1	51143	14	14	-0.394288	-0.412865	0.0529254	-0.828186	-0.867207	0.111168	9.72954e-05	4.65787e-05	0.312215	0.00956688	0.00623659	0.392013	TRUE	TRUE	both	58	43	38
LGI1	HGNC:6572	LGI1	leucine rich glioma inactivated 1	9211	8	8	-0.47351	-0.505132	0.0911779	-0.81574	-0.870217	0.157077	0.000122424	4.39609e-05	0.15394	0.0113296	0.00601404	0.21385	TRUE	TRUE	both	61	42	39
NDUFA10	HGNC:7684	NDUFA10	NADH:ubiquinone oxidoreductase subunit A10	4705	6	6	-0.253079	-0.236272	-0.258669	-0.878941	-0.820569	-0.898354	3.71463e-05	0.000112018	6.52905e-14	0.0057015	0.00946005	5.38497e-13	TRUE	TRUE	both	39	65	40
FAM210A	HGNC:28346	FAM210A	family with sequence similarity 210 member A	125228	4	4	-0.309386	-0.26947	-0.178223	-0.918215	-0.799748	-0.528941	1.71465e-05	0.00016385	3.17505e-06	0.00399641	0.0112077	1.09543e-05	TRUE	TRUE	both	25	81	41
SH3GLB2	HGNC:10834	SH3GLB2	SH3 domain containing GRB2 like, endophilin B2	56904	14	14	0.302688	0.34539	-0.100069	0.797633	0.91016	-0.297063	0.000170237	2.01318e-05	0.0240102	0.0126035	0.00395904	0.0413057	TRUE	TRUE	both	77	29	42
PYGB	HGNC:9723	PYGB	glycogen phosphorylase B	5834	32	32	0.345274	0.367942	-0.0940053	0.806358	0.859299	-0.219542	0.000145329	5.41844e-05	0.0469258	0.0120875	0.00656481	0.0753135	TRUE	TRUE	both	65	46	43
ATP5PD	HGNC:845	ATP5PD	ATP synthase peripheral stalk subunit d	10476	12	12	-0.479052	-0.431026	-0.0672647	-0.888887	-0.799774	-0.12481	3.06114e-05	0.000163774	0.256731	0.00535104	0.0112077	0.331679	TRUE	TRUE	both	34	80	44
PSMA7	HGNC:9536	PSMA7	proteasome 20S subunit alpha 7	5688	3	3	-0.459346	-0.468173	0.00128007	-0.824358	-0.8402	0.00229725	0.000104447	7.77558e-05	0.983313	0.010112	0.0077282	0.987235	TRUE	TRUE	both	59	57	45
RPS23	HGNC:10410	RPS23	ribosomal protein S23	6228	1	1	-0.47427	-0.495552	-0.0471816	-0.805696	-0.84185	-0.0801528	0.00014709	7.53844e-05	0.465893	0.0120875	0.00765151	0.544652	TRUE	TRUE	both	67	56	46
ILF2	HGNC:6037	ILF2	interleukin enhancer binding factor 2	3608	7	7	-0.391257	-0.400497	0.157072	-0.813723	-0.832939	0.326674	0.000127039	8.90619e-05	0.00332792	0.0114208	0.00821462	0.00686418	TRUE	TRUE	both	63	60	47
PSMB1	HGNC:9537	PSMB1	proteasome 20S subunit beta 1	5689	2	2	-0.63491	-0.560896	-0.107074	-0.910429	-0.804296	-0.153539	2.78142e-05	0.000203175	0.170697	0.00500099	0.012229	0.23403	TRUE	TRUE	both	33	91	48
DNM1L	HGNC:2973	DNM1L	dynamin 1 like	10059	4	4	0.443331	0.473252	-0.164702	0.800275	0.854288	-0.297312	0.000162295	5.96048e-05	0.00741251	0.0123051	0.00677415	0.0142695	TRUE	TRUE	both	75	50	49
NDUFS1	HGNC:7707	NDUFS1	NADH:ubiquinone oxidoreductase core subunit S1	4719	33	33	-0.313051	-0.301033	-0.257101	-0.837596	-0.80544	-0.687898	8.16428e-05	0.000147778	2.95956e-09	0.00917461	0.0106893	1.51419e-08	TRUE	TRUE	both	51	76	50
ATP5F1D	HGNC:837	ATP5F1D	ATP synthase F1 subunit delta	513	3	3	-0.447512	-0.435966	-0.117813	-0.835231	-0.813682	-0.219885	8.53344e-05	0.000127133	0.0465865	0.00920486	0.00952437	0.0748736	TRUE	TRUE	both	53	74	51
NCKIPSD	HGNC:15486	NCKIPSD	NCK interacting protein with SH3 domain	51517	4	4	0.301078	0.32768	-0.243283	0.7894	0.859149	-0.889922	0.000197413	5.43398e-05	1.02835e-13	0.0134986	0.00656481	8.318e-13	TRUE	TRUE	both	84	47	52
LMNB1	HGNC:6637	LMNB1	lamin B1	4001	12	12	-0.200168	-0.257611	0.0501448	-0.748986	-0.963925	0.187631	0.000401759	6.7678e-06	0.0889669	0.019599	0.00250528	0.132419	TRUE	TRUE	both	117	15	53
CHMP4B	HGNC:16171	CHMP4B	charged multivesicular body protein 4B	128866	5	5	-0.420663	-0.337656	0.206336	-0.943066	-0.756977	0.462576	1.03845e-05	0.000349868	4.04139e-05	0.00297043	0.0165937	0.000117848	TRUE	TRUE	both	20	112	54
NDUFB10	HGNC:7696	NDUFB10	NADH:ubiquinone oxidoreductase subunit B10	4716	5	5	-0.388508	-0.342765	-0.0827319	-0.884156	-0.780056	-0.188279	3.35687e-05	0.000233231	0.0878786	0.00541661	0.0133066	0.131016	TRUE	TRUE	both	37	96	55
EEF1A1;EEF1A2;EEF1A1P5	HGNC:3189	EEF1A1	eukaryotic translation elongation factor 1 alpha 1	1915	8	8	0.223757	0.18677	-0.0271628	0.906963	0.75704	-0.13509	2.145e-05	0.000349483	0.219765	0.00465465	0.0165937	0.290298	TRUE	TRUE	both	27	111	56
BASP1	HGNC:957	BASP1	brain abundant membrane attached signal protein 1	10409	12	12	-0.647938	-0.501588	0.179069	-0.966327	-0.748062	0.267061	6.43951e-06	0.000408209	0.0159419	0.00225132	0.0174752	0.0286694	TRUE	TRUE	both	16	127	57
NDUFA5	HGNC:7688	NDUFA5	NADH:ubiquinone oxidoreductase subunit A5	4698	3	3	-0.596345	-0.428355	0.00831139	-1.02113	-0.733478	0.0142317	2.02396e-06	0.000523826	0.896906	0.0015921	0.0206027	0.917611	TRUE	TRUE	both	6	139	58
NDUFS7	HGNC:7714	NDUFS7	NADH:ubiquinone oxidoreductase core subunit S7	374291	4	4	-0.371655	-0.291979	-0.243791	-0.950239	-0.746525	-0.623317	8.96956e-06	0.000419152	5.78585e-08	0.00268788	0.0177028	2.53377e-07	TRUE	TRUE	both	19	129	59
CHCHD6	HGNC:28184	CHCHD6	coiled-coil-helix-coiled-coil-helix domain containing 6	84303	7	7	-0.301789	-0.31154	-0.00767182	-0.790242	-0.815775	-0.0200889	0.000194456	0.000122346	0.854882	0.0134904	0.00952437	0.88454	TRUE	TRUE	both	82	69	60
GFOD1	HGNC:21096	GFOD1	Gfo/Idh/MocA-like oxidoreductase domain containing 1	54438	4	4	-0.249915	-0.250587	-0.0708228	-0.80042	-0.802572	-0.226829	0.000161872	0.000155679	0.0401594	0.0123051	0.0108854	0.0656355	TRUE	TRUE	both	74	79	61
SDHB	HGNC:10681	SDHB	succinate dehydrogenase complex iron sulfur subunit B	6390	6	6	-0.435545	-0.408988	-0.200311	-0.828242	-0.77774	-0.380916	9.71942e-05	0.000243017	0.000655372	0.00956688	0.013415	0.00156458	TRUE	TRUE	both	57	99	62
MYL6	HGNC:7587	MYL6	myosin light chain 6	4637	7	7	-0.247583	-0.229709	-0.114108	-0.833728	-0.773536	-0.384254	8.77628e-05	0.000261779	0.000589439	0.00920486	0.0140801	0.00141686	TRUE	TRUE	both	55	102	63
PCCB	HGNC:8654	PCCB	propionyl-CoA carboxylase subunit beta	5096	4	4	-0.360219	-0.385766	-0.323117	-0.769465	-0.824035	-0.690212	0.000281249	0.000105073	2.65206e-09	0.0168562	0.00918365	1.3624e-08	TRUE	TRUE	both	95	63	64
CRTAC1	HGNC:14882	CRTAC1	cartilage acidic protein 1	55118	9	9	-0.19106	-0.198276	0.164545	-0.785183	-0.814838	0.676217	0.00021288	0.000124467	5.13236e-09	0.0139548	0.00952437	2.55927e-08	TRUE	TRUE	both	87	71	65
TCP11L1	HGNC:25655	TCP11L1	t-complex 11 like 1	55346	7	7	-0.153342	-0.150662	0.0562796	-0.803266	-0.789228	0.294815	0.000153732	0.000198025	0.00791415	0.0123051	0.0122173	0.015161	TRUE	TRUE	both	70	89	66
CPLX1	HGNC:2309	CPLX1	complexin 1	10815	1	1	-0.486958	-0.689473	0.096993	-0.709192	-1.00413	0.141258	0.000787057	2.91185e-06	0.199522	0.0278255	0.00212262	0.267432	TRUE	TRUE	both	153	7	67
C1QTNF4	HGNC:14346	C1QTNF4	C1q and TNF related 4	114900	4	4	-0.213173	-0.248385	-0.160104	-0.737616	-0.859459	-0.553988	0.000488221	5.40192e-05	1.14422e-06	0.0213866	0.00656481	4.22568e-06	TRUE	TRUE	both	127	45	68
NCALD	HGNC:7655	NCALD	neurocalcin delta	83988	4	4	-0.290259	-0.333279	0.210446	-0.743499	-0.853693	0.539056	0.00044151	6.02816e-05	2.11066e-06	0.0205809	0.00677415	7.49148e-06	TRUE	TRUE	both	121	51	69
CADPS	HGNC:1426	CADPS	calcium dependent secretion activator	8618	24	24	0.282533	0.302042	-0.0847431	0.763012	0.815697	-0.228858	0.000314942	0.000122521	0.0384308	0.0174241	0.00952437	0.0631449	TRUE	TRUE	both	103	70	70
PSMA5	HGNC:9534	PSMA5	proteasome 20S subunit alpha 5	5686	5	5	-0.25091	-0.243745	0.0206377	-0.79857	-0.775768	0.0656837	0.000167381	0.000251654	0.550037	0.0125396	0.0137709	0.62401	TRUE	TRUE	both	76	100	71
PRKDC	HGNC:9413	PRKDC	protein kinase, DNA-activated, catalytic subunit	5591	59	59	0.210464	0.21595	0.0552216	0.772381	0.792514	0.202658	0.000267169	0.000186685	0.0663928	0.0164833	0.0117481	0.102329	TRUE	TRUE	both	92	87	72
EEF1E1	HGNC:3212	EEF1E1	eukaryotic translation elongation factor 1 epsilon 1	9521	2	2	-0.351844	-0.451309	0.254578	-0.710603	-0.911488	0.514159	0.000773624	1.98327e-05	5.7901e-06	0.0275052	0.00395904	1.92789e-05	TRUE	TRUE	both	152	28	73
RPLP0	HGNC:10371	RPLP0	ribosomal protein lateral stalk subunit P0	6175	4	4	-0.186881	-0.218195	0.208985	-0.734179	-0.857198	0.821014	0.000517622	5.63973e-05	3.93258e-12	0.0218617	0.00657238	2.7467e-11	TRUE	TRUE	both	131	49	74
PSMA4	HGNC:9533	PSMA4	proteasome 20S subunit alpha 4	5685	3	3	-0.426865	-0.395807	-0.00162675	-0.808544	-0.749717	-0.00308131	0.000139654	0.000396732	0.977619	0.0120875	0.0173182	0.982616	TRUE	TRUE	both	64	124	75
RPS26	HGNC:10414	RPS26	ribosomal protein S26	6231	1	1	-0.262996	-0.306759	0.20053	-0.735859	-0.858306	0.561081	0.000576018	6.66743e-05	1.22691e-06	0.0233164	0.00723416	4.49154e-06	TRUE	TRUE	both	136	53	76
TAMM41	HGNC:25187	TAMM41	TAM41 mitochondrial translocator assembly and maintenance homolog	132001	6	6	-0.242805	-0.252733	-0.213627	-0.76238	-0.79355	-0.670762	0.000318437	0.000183239	6.62439e-09	0.0174254	0.0117481	3.25937e-08	TRUE	TRUE	both	105	86	77
VGF	HGNC:12684	VGF	VGF nerve growth factor inducible	7425	9	9	-0.272328	-0.277346	0.028592	-0.765592	-0.7797	0.0803804	0.000301039	0.00023471	0.464629	0.0174241	0.0133066	0.543579	TRUE	TRUE	both	98	97	78
UQCRB	HGNC:12582	UQCRB	ubiquinol-cytochrome c reductase binding protein	7381	7	7	-0.578167	-0.537776	-0.126142	-0.801567	-0.745569	-0.174883	0.000158544	0.000426096	0.112691	0.0123051	0.0177578	0.163026	TRUE	TRUE	both	71	131	79
ROGDI	HGNC:29478	ROGDI	rogdi atypical leucine zipper	79641	7	7	-0.402363	-0.419223	-0.0550021	-0.756643	-0.788347	-0.103431	0.000351905	0.000201172	0.346986	0.0179772	0.012229	0.426815	TRUE	TRUE	both	112	90	80
TMOD1	HGNC:11871	TMOD1	tropomodulin 1	7111	6	6	-0.388808	-0.383124	-0.613351	-0.770649	-0.759382	-1.21571	0.000275452	0.000335534	9.86086e-22	0.0166675	0.0165937	1.55136e-20	TRUE	TRUE	both	94	108	81
IDH2	HGNC:5383	IDH2	isocitrate dehydrogenase (NADP(+)) 2	3418	16	16	0.335944	0.379644	-0.40166	0.722599	0.816595	-0.863952	0.000629418	0.000120518	4.12124e-13	0.0244502	0.00952437	3.17053e-12	TRUE	TRUE	both	140	68	82
ATP6V1D	HGNC:13527	ATP6V1D	ATPase H+ transporting V1 subunit D	51382	8	8	-0.286296	-0.296066	-0.17783	-0.755341	-0.781116	-0.469172	0.000359944	0.000228879	3.1727e-05	0.0179772	0.0133066	9.42674e-05	TRUE	TRUE	both	115	94	83
CPNE5	HGNC:2318	CPNE5	copine 5	57699	6	6	-0.374257	-0.371963	0.10003	-0.763765	-0.759085	0.154683	0.00031082	0.000337272	0.165158	0.0174241	0.0165937	0.227476	TRUE	TRUE	both	101	109	84
RPS18	HGNC:10401	RPS18	ribosomal protein S18	6222	7	7	-0.510046	-0.440909	0.117943	-0.835228	-0.722012	0.193138	8.76059e-05	0.000648164	0.0807961	0.00920486	0.0224277	0.121755	TRUE	TRUE	both	54	157	85
DNAJC19	HGNC:30528	DNAJC19	DnaJ heat shock protein family (Hsp40) member C19	131118	4	4	-0.330511	-0.309609	-0.0693508	-0.794839	-0.744572	-0.16678	0.000179036	0.000433457	0.130219	0.0129272	0.0178284	0.185023	TRUE	TRUE	both	79	133	86
GRK2	HGNC:289	GRK2	G protein-coupled receptor kinase 2	156	7	7	0.199111	0.194816	-0.04606	0.771254	0.754618	-0.178413	0.000272532	0.000364489	0.105666	0.0166509	0.0166012	0.154281	TRUE	TRUE	both	93	119	87
ATP6V0D1	HGNC:13724	ATP6V0D1	ATPase H+ transporting V0 subunit d1	9114	13	13	-0.211352	-0.214667	-0.258372	-0.757594	-0.769477	-0.926138	0.000346137	0.000281192	1.44405e-14	0.0179772	0.0148701	1.25864e-13	TRUE	TRUE	both	110	103	88
C2CD2	HGNC:1266	C2CD2	C2 calcium dependent domain containing 2	25966	5	5	0.198424	0.229016	-0.0759145	0.710651	0.820218	-0.271887	0.00076826	0.000112745	0.0141662	0.0275052	0.00946005	0.0257282	TRUE	TRUE	both	149	66	89
C1QBP	HGNC:1243	C1QBP	complement C1q binding protein	708	6	6	-0.324992	-0.389335	-0.0566623	-0.697944	-0.836125	-0.121687	0.000947101	8.39202e-05	0.268782	0.0308814	0.00800167	0.344841	TRUE	TRUE	both	167	58	90
PSMB4	HGNC:9541	PSMB4	proteasome 20S subunit beta 4	5692	3	3	-0.554892	-0.470939	-0.0160049	-0.835388	-0.708996	-0.0240953	8.5085e-05	0.000789614	0.826367	0.00920486	0.0248798	0.861838	TRUE	TRUE	both	52	173	91
NDUFS8	HGNC:7715	NDUFS8	NADH:ubiquinone oxidoreductase core subunit S8	4728	5	5	-0.253888	-0.248318	-0.191843	-0.76514	-0.748353	-0.578155	0.000303431	0.000406168	4.14909e-07	0.0174241	0.0174752	1.63087e-06	TRUE	TRUE	both	99	126	92
KIF2A	HGNC:6318	KIF2A	kinesin family member 2A	3796	21	21	0.147508	0.160782	-0.113225	0.725732	0.791041	-0.557064	0.000597119	0.000191689	1.00724e-06	0.0234854	0.0119435	3.75286e-06	TRUE	TRUE	both	139	88	93
NECAB2	HGNC:23746	NECAB2	N-terminal EF-hand calcium binding protein 2	54550	8	8	-0.268589	-0.215498	-0.321687	-0.873353	-0.70072	-1.04601	4.13839e-05	0.00090499	1.79936e-17	0.00591884	0.0264888	1.96928e-16	TRUE	TRUE	both	41	188	94
CAPZA1	HGNC:1488	CAPZA1	capping actin protein of muscle Z-line subunit alpha 1	829	5	5	-0.469128	-0.475854	-0.0330607	-0.746137	-0.756834	-0.0525823	0.000421957	0.000350735	0.632239	0.0201165	0.0165937	0.696304	TRUE	TRUE	both	119	113	95
WIPF2	HGNC:30923	WIPF2	WAS/WASL interacting protein family member 2	147179	5	5	-0.332229	-0.29433	-0.0125741	-0.805904	-0.713972	-0.0305016	0.000147783	0.00073537	0.781442	0.0120875	0.0242287	0.825657	TRUE	TRUE	both	68	166	96
MAPK8IP3	HGNC:6884	MAPK8IP3	mitogen-activated protein kinase 8 interacting protein 3	23162	19	19	0.1502	0.171171	0.0454083	0.704368	0.802713	0.212944	0.000852316	0.000155283	0.0538634	0.029141	0.0108854	0.0850253	TRUE	TRUE	both	157	78	97
PSMB2	HGNC:9539	PSMB2	proteasome 20S subunit beta 2	5690	3	3	-0.407325	-0.388538	-0.000544909	-0.77175	-0.736155	-0.00103243	0.000286251	0.000529528	0.992519	0.016916	0.0206977	0.994328	TRUE	TRUE	both	96	140	98
UBL4A	HGNC:12505	UBL4A	ubiquitin like 4A	8266	5	5	-0.336563	-0.343227	0.3835	-0.745183	-0.759935	0.849105	0.000450621	0.000352728	1.28734e-12	0.020671	0.0165937	9.43097e-12	TRUE	TRUE	both	123	115	99
EXOC6B	HGNC:17085	EXOC6B	exocyst complex component 6B	23233	6	6	0.158251	0.147099	0.0374342	0.781214	0.726164	0.184796	0.000228481	0.000592794	0.0938578	0.0146717	0.0215633	0.13865	TRUE	TRUE	both	89	150	100
MAP6	HGNC:6868	MAP6	microtubule associated protein 6	4135	36	36	-0.174655	-0.208659	0.00168375	-0.684106	-0.817296	0.00659509	0.00118571	0.000118974	0.952119	0.0369237	0.00952437	0.96252	TRUE	TRUE	both	176	67	101
SBF1	HGNC:10542	SBF1	SET binding factor 1	6305	37	37	0.168563	0.190176	-0.0405726	0.704196	0.794485	-0.169498	0.000854734	0.00018018	0.124117	0.029141	0.0116894	0.177354	TRUE	TRUE	both	159	85	102
MTOR	HGNC:3942	MTOR	mechanistic target of rapamycin kinase	2475	29	29	0.133796	0.140224	-0.00739124	0.726569	0.761477	-0.0401375	0.000588762	0.000323495	0.714839	0.0233957	0.0165508	0.768961	TRUE	TRUE	both	138	106	103
WDR37	HGNC:31406	WDR37	WD repeat domain 37	22884	12	12	0.129811	0.136736	-0.146192	0.720931	0.759391	-0.811908	0.000647277	0.000335481	6.30233e-12	0.0248373	0.0165937	4.283e-11	TRUE	TRUE	both	142	107	104
AGL	HGNC:321	AGL	amylo-alpha-1,6-glucosidase and 4-alpha-glucanotransferase	178	19	19	0.355065	0.342786	0.0956688	0.75806	0.731844	0.204252	0.000343344	0.000538542	0.0643053	0.0179772	0.0208704	0.0995752	TRUE	TRUE	both	109	141	105
CACNB3	HGNC:1403	CACNB3	calcium voltage-gated channel auxiliary subunit beta 3	784	6	6	-0.307071	-0.28112	-0.196716	-0.781873	-0.715795	-0.500883	0.000233797	0.000717969	1.00838e-05	0.0148614	0.0241614	3.26092e-05	TRUE	TRUE	both	90	162	106
HAPLN4	HGNC:31357	HAPLN4	hyaluronan and proteoglycan link protein 4	404037	9	9	-0.361708	-0.347725	-0.360785	-0.758132	-0.728826	-0.756198	0.000342909	0.000566761	1.06713e-10	0.0179772	0.0209802	6.39564e-10	TRUE	TRUE	both	108	147	107
PRKCG	HGNC:9402	PRKCG	protein kinase C gamma	5582	21	21	0.231303	0.296292	-0.206436	0.662927	0.84919	-0.591657	0.00166145	6.56479e-05	2.32531e-07	0.0440334	0.00723416	9.45297e-07	TRUE	TRUE	both	204	52	108
ARFGEF2	HGNC:15853	ARFGEF2	ARF guanine nucleotide exchange factor 2	10564	16	16	0.15078	0.202301	-0.0435253	0.654773	0.878509	-0.189012	0.0018879	3.74588e-05	0.0866614	0.0464927	0.00581893	0.129416	TRUE	TRUE	both	222	36	109
JAM2	HGNC:14686	JAM2	junctional adhesion molecule 2	58494	4	4	-0.295416	-0.285338	0.0566079	-0.755604	-0.729827	0.14479	0.000358305	0.000557246	0.188568	0.0179772	0.0209802	0.25558	TRUE	TRUE	both	114	145	110
RPS16	HGNC:10396	RPS16	ribosomal protein S16	6217	8	8	-0.328442	-0.283946	0.159405	-0.805394	-0.696284	0.390888	0.0001479	0.000973156	0.000476485	0.0120875	0.0271222	0.00116222	TRUE	TRUE	both	69	198	111
SKP1	HGNC:10899	SKP1	S-phase kinase associated protein 1	6500	5	5	-0.314782	-0.292396	-0.0275329	-0.76483	-0.710438	-0.0668971	0.000305084	0.000770979	0.5427	0.0174241	0.0248798	0.617151	TRUE	TRUE	both	100	168	112
SERBP1	HGNC:17860	SERBP1	SERPINE1 mRNA binding protein 1	26135	2	2	-0.502514	-0.472973	0.264921	-0.759762	-0.715099	0.40054	0.000340519	0.000732301	0.000355175	0.0179772	0.0242287	0.000888715	TRUE	TRUE	both	107	164	113
TUBA8	HGNC:12410	TUBA8	tubulin alpha 8	51807	8	8	0.168107	0.193905	0.284451	0.679897	0.784236	0.87207	0.00126873	0.000216509	2.67528e-13	0.0383852	0.0127336	2.09137e-12	TRUE	TRUE	both	181	93	114
HNRNPC	HGNC:5035	HNRNPC	heterogeneous nuclear ribonucleoprotein C	3183	5	5	-0.242285	-0.288217	0.284552	-0.667915	-0.794534	0.784433	0.00153566	0.00018002	2.57558e-11	0.0426853	0.0116894	1.6455e-10	TRUE	TRUE	both	194	84	115
HNRNPCL3;HNRNPCL1;HNRNPC;HNRNPCL4	HGNC:51235	HNRNPCL3	heterogeneous nuclear ribonucleoprotein C like 3	649330	5	5	-0.261952	-0.253108	0.224949	-0.745459	-0.720291	0.640157	0.000426902	0.00065426	2.71076e-08	0.0201992	0.0224507	1.23168e-07	TRUE	TRUE	both	120	159	116
ETFDH	HGNC:3483	ETFDH	electron transfer flavoprotein dehydrogenase	2110	10	10	-0.167618	-0.180661	-0.108032	-0.701607	-0.756203	-0.452195	0.000891908	0.000354604	5.88544e-05	0.0296972	0.0165937	0.000167059	TRUE	TRUE	both	164	117	117
HSPD1	HGNC:5261	HSPD1	heat shock protein family D (Hsp60) member 1	3329	21	21	-0.30581	-0.326693	-0.268003	-0.704058	-0.752136	-0.617015	0.000856681	0.000380491	7.65969e-08	0.029141	0.0169818	3.3038e-07	TRUE	TRUE	both	160	121	118
CUL1	HGNC:2551	CUL1	cullin 1	8454	10	10	0.223431	0.269746	-0.118046	0.660066	0.796888	-0.348734	0.00173788	0.000172541	0.00175766	0.0455686	0.0115511	0.00384595	TRUE	TRUE	both	208	83	119
VPS35	HGNC:13487	VPS35	VPS35 retromer complex component	55737	23	23	0.31303	0.343408	-0.224424	0.687961	0.754725	-0.493227	0.00111414	0.000363811	1.28585e-05	0.0352327	0.0166012	4.07651e-05	TRUE	TRUE	both	173	118	120
CA4	HGNC:1375	CA4	carbonic anhydrase 4	762	9	9	-0.292009	-0.3108	-0.377536	-0.701868	-0.747033	-0.907437	0.000888098	0.000415509	3.99455e-14	0.0296972	0.0176675	3.36065e-13	TRUE	TRUE	both	163	128	121
PDHX	HGNC:21350	PDHX	pyruvate dehydrogenase complex component X	8050	11	11	-0.303055	-0.30062	-0.291804	-0.727369	-0.721525	-0.700364	0.000580869	0.000640864	1.63486e-09	0.0233164	0.0224277	8.66739e-09	TRUE	TRUE	both	137	154	122
AP1G2	HGNC:556	AP1G2	adaptor related protein complex 1 subunit gamma 2	8906	1	1	0.310949	0.267036	-0.024728	0.801911	0.688663	-0.0637713	0.000173103	0.00116281	0.563381	0.0126667	0.0297029	0.635141	TRUE	TRUE	both	78	214	123
NUDT21	HGNC:13870	NUDT21	nudix hydrolase 21	11051	3	3	-0.349106	-0.474338	0.129144	-0.637566	-0.866275	0.235853	0.0025466	4.96267e-05	0.0333072	0.0560342	0.00650627	0.0554797	FALSE	TRUE	only layers 4-6	249	44	124
RPS6	HGNC:10429	RPS6	ribosomal protein S6	6194	3	3	-0.349804	-0.304215	0.0840825	-0.790064	-0.687098	0.189908	0.000195078	0.00112981	0.085191	0.0134904	0.0291485	0.127493	TRUE	TRUE	both	83	211	125
AP2M1	HGNC:564	AP2M1	adaptor related protein complex 2 subunit mu 1	1173	20	20	-0.157166	-0.143549	-0.229771	-0.763228	-0.697098	-1.11581	0.000313755	0.000960295	3.30045e-19	0.0174241	0.0271222	4.21293e-18	TRUE	TRUE	both	102	195	126
NCAN	HGNC:2465	NCAN	neurocan	1463	14	14	-0.235531	-0.25283	-0.229244	-0.694607	-0.745623	-0.676065	0.00100013	0.0004257	5.16905e-09	0.0322999	0.0177578	2.57552e-08	TRUE	TRUE	both	168	130	127
MRPS25	HGNC:14511	MRPS25	mitochondrial ribosomal protein S25	64432	5	5	-0.172898	-0.206168	0.0423682	-0.660465	-0.787556	0.161845	0.00172701	0.000204043	0.141899	0.0454731	0.012229	0.199235	TRUE	TRUE	both	207	92	128
SERPINE2	HGNC:8951	SERPINE2	serpin family E member 2	5270	6	6	-0.258076	-0.262999	-0.427448	-0.711424	-0.724996	-1.17832	0.00075848	0.00060457	8.77107e-21	0.0275052	0.0217403	1.27769e-19	TRUE	TRUE	both	148	152	129
ANXA6	HGNC:544	ANXA6	annexin A6	309	26	26	0.39305	0.303481	0.270771	0.855845	0.660812	0.611253	5.78668e-05	0.00171763	9.88362e-08	0.00743175	0.0370819	4.21965e-07	TRUE	TRUE	both	46	257	130
NDUFA12	HGNC:23987	NDUFA12	NADH:ubiquinone oxidoreductase subunit A12	55967	7	7	-0.336441	-0.289784	-0.129974	-0.78867	-0.679298	-0.304679	0.000200014	0.00128097	0.00609538	0.0134986	0.0319788	0.011931	TRUE	TRUE	both	85	219	131
RPS25	HGNC:10413	RPS25	ribosomal protein S25	6230	2	2	-0.375367	-0.387347	-0.116273	-0.705461	-0.727976	-0.218523	0.000838388	0.000577651	0.04796	0.029141	0.0211346	0.0767774	TRUE	TRUE	both	155	149	132
EXTL2	HGNC:3516	EXTL2	exostosin like glycosyltransferase 2	2135	1	1	-0.353043	-0.537459	0.00321008	-0.698406	-1.06323	0.00635033	0.0032525	1.20758e-05	0.958399	0.0616506	0.00328482	0.967625	FALSE	TRUE	only layers 4-6	289	20	133
DNAJA3	HGNC:11808	DNAJA3	DnaJ heat shock protein family (Hsp40) member A3	9093	6	6	-0.211627	-0.205029	-0.129932	-0.730795	-0.708012	-0.448684	0.000548194	0.000802574	6.67413e-05	0.0228463	0.0248798	0.000187837	TRUE	TRUE	both	133	177	134
RPS17	HGNC:10397	RPS17	ribosomal protein S17	6218	1	1	-0.368469	-0.424559	0.105929	-0.777486	-0.895839	0.223515	0.00174693	0.000346225	0.0780558	0.045616	0.0165937	0.118107	TRUE	TRUE	both	209	110	135
WDR45	HGNC:28912	WDR45	WD repeat domain 45	11152	2	2	-0.374586	-0.347745	0.169823	-0.759902	-0.705453	0.34451	0.00040505	0.000993191	0.00230696	0.0196076	0.0272349	0.00495653	TRUE	TRUE	both	118	201	136
WNK4	HGNC:14544	WNK4	WNK lysine deficient protein kinase 4	65266	4	4	0.210911	0.174835	0.00229934	0.80128	0.66422	0.00873551	0.000159368	0.00162795	0.936609	0.0123051	0.0354488	0.950351	TRUE	TRUE	both	72	255	137
TRA2B	HGNC:10781	TRA2B	transformer 2 beta homolog	6434	5	5	-0.245622	-0.315887	0.152846	-0.63306	-0.81416	0.393942	0.00263767	0.000126025	0.000431641	0.0564586	0.00952437	0.00106355	FALSE	TRUE	only layers 4-6	257	73	138
NPTX2	HGNC:7953	NPTX2	neuronal pentraxin 2	4885	1	1	-0.336897	-0.314894	-0.194686	-0.73982	-0.691501	-0.427528	0.000470204	0.00105198	0.000140232	0.0209858	0.028289	0.000373932	TRUE	TRUE	both	126	206	139
NCS1	HGNC:3953	NCS1	neuronal calcium sensor 1	23413	7	7	-0.279167	-0.257611	0.039686	-0.742487	-0.685154	0.105551	0.000449232	0.00116584	0.337222	0.020671	0.0297029	0.417169	TRUE	TRUE	both	122	215	140
CHMP1A	HGNC:8740	CHMP1A	charged multivesicular body protein 1A	5119	2	2	-0.353998	-0.280081	0.15254	-0.82161	-0.650053	0.354038	0.000112493	0.00206043	0.00152272	0.0105659	0.0410326	0.00337622	TRUE	TRUE	both	60	278	141
CUL3	HGNC:2553	CUL3	cullin 3	8452	18	18	0.330521	0.334764	-0.1813	0.699572	0.708553	-0.383735	0.000922197	0.000795425	0.000599272	0.0304934	0.0248798	0.0014383	TRUE	TRUE	both	165	174	142
BDH1	HGNC:1027	BDH1	3-hydroxybutyrate dehydrogenase 1	622	7	7	-0.261901	-0.228546	-0.302689	-0.76819	-0.670358	-0.887829	0.000287623	0.00147732	1.15084e-13	0.016916	0.0333766	9.2612e-13	TRUE	TRUE	both	97	245	143
SLC39A10	HGNC:20861	SLC39A10	solute carrier family 39 member 10	57181	6	6	-0.189634	-0.175157	-0.248489	-0.736266	-0.680057	-0.964773	0.000499576	0.00126547	1.72284e-15	0.0213866	0.0317558	1.62061e-14	TRUE	TRUE	both	130	217	144
CYFIP2	HGNC:13760	CYFIP2	cytoplasmic FMR1 interacting protein 2	26999	25	25	0.259445	0.33354	-0.304328	0.625949	0.804712	-0.734235	0.00293759	0.000149747	3.16439e-10	0.059633	0.0107086	1.79078e-09	FALSE	TRUE	only layers 4-6	271	77	145
ACIN1	HGNC:17066	ACIN1	apoptotic chromatin condensation inducer 1	22985	2	2	-0.257264	-0.252489	0.235898	-0.709203	-0.696041	0.650304	0.000800484	0.000995397	1.82247e-08	0.0281422	0.0272349	8.47031e-08	TRUE	TRUE	both	154	203	146
ALDH6A1	HGNC:7179	ALDH6A1	aldehyde dehydrogenase 6 family member A1	4329	13	13	0.380609	0.406373	-0.357563	0.667654	0.712847	-0.627226	0.00154201	0.000740758	4.85753e-08	0.0426853	0.0242791	2.14515e-07	TRUE	TRUE	both	195	167	147
NDUFV2	HGNC:7717	NDUFV2	NADH:ubiquinone oxidoreductase core subunit V2	4729	7	7	-0.442107	-0.408962	-0.237277	-0.728552	-0.673933	-0.391011	0.000569393	0.00139567	0.000474601	0.0233045	0.0331433	0.00115807	TRUE	TRUE	both	134	232	148
RALY	HGNC:15921	RALY	RALY heterogeneous nuclear ribonucleoprotein	22913	8	8	-0.187073	-0.217557	0.383289	-0.640244	-0.744575	1.31178	0.00236356	0.00043343	3.45949e-24	0.0542843	0.0178284	6.13256e-23	FALSE	TRUE	only layers 4-6	239	132	149
MARCKS	HGNC:6759	MARCKS	myristoylated alanine rich protein kinase C substrate	4082	8	8	-0.422125	-0.470523	0.0650387	-0.6533	-0.728203	0.100657	0.00193173	0.000572758	0.36004	0.0469358	0.0210782	0.440034	TRUE	TRUE	both	225	148	150
LMNB2	HGNC:6638	LMNB2	lamin B2	84823	36	36	-0.172743	-0.25486	0.115876	-0.598814	-0.883474	0.401686	0.00439348	3.4017e-05	0.00033509	0.0698187	0.00548895	0.000841133	FALSE	TRUE	only layers 4-6	339	35	151
ARPC5L	HGNC:23366	ARPC5L	actin related protein 2/3 complex subunit 5 like	81873	2	2	-0.477728	-0.415139	-0.18903	-0.756657	-0.657526	-0.299398	0.000351816	0.00180844	0.0070156	0.0179772	0.0380618	0.0135677	TRUE	TRUE	both	111	265	152
RPLP2	HGNC:10377	RPLP2	ribosomal protein lateral stalk subunit P2	6181	2	2	-0.393508	-0.409248	0.132903	-0.67408	-0.701042	0.227663	0.00141849	0.000922928	0.0398518	0.0411362	0.0267649	0.0652073	TRUE	TRUE	both	188	190	153
GNA11	HGNC:4379	GNA11	G protein subunit alpha 11	2767	7	7	0.143124	0.112318	0.0600843	0.806302	0.632754	0.33849	0.000145479	0.00264995	0.00237337	0.0120875	0.0465814	0.0050767	TRUE	TRUE	both	66	315	154
DNAJB11	HGNC:14889	DNAJB11	DnaJ heat shock protein family (Hsp40) member B11	51726	7	7	-0.184611	-0.218663	0.225113	-0.63268	-0.74938	0.771485	0.00265293	0.000399038	4.95903e-11	0.0565927	0.0173182	3.08372e-10	FALSE	TRUE	only layers 4-6	258	125	155
MRPL12	HGNC:10378	MRPL12	mitochondrial ribosomal protein L12	6182	2	2	-0.357264	-0.400612	-0.0963507	-0.647092	-0.725606	-0.174515	0.00212704	0.000598391	0.113445	0.0503213	0.0216418	0.163966	FALSE	TRUE	only layers 4-6	232	151	156
CKAP5	HGNC:28959	CKAP5	cytoskeleton associated protein 5	9793	44	44	0.154159	0.161052	0.0226503	0.668252	0.698132	0.0981849	0.00152749	0.000944191	0.371929	0.0426853	0.0269367	0.451844	TRUE	TRUE	both	193	193	157
PDHA1	HGNC:8806	PDHA1	pyruvate dehydrogenase E1 subunit alpha 1	5160	11	11	-0.406912	-0.419908	-0.302122	-0.673561	-0.695073	-0.500102	0.00140397	0.00099257	9.87559e-06	0.0409037	0.0272349	3.20016e-05	TRUE	TRUE	both	187	200	158
MAPK1	HGNC:6871	MAPK1	mitogen-activated protein kinase 1	5594	15	15	0.270665	0.353827	-0.127198	0.610946	0.798659	-0.287111	0.00367591	0.000167111	0.00966153	0.0649789	0.0113078	0.0181384	FALSE	TRUE	only layers 4-6	307	82	159
SRGAP3	HGNC:19744	SRGAP3	SLIT-ROBO Rho GTPase activating protein 3	9901	29	29	0.15181	0.153503	-0.0937582	0.679515	0.687093	-0.419669	0.00127652	0.0011299	0.00018354	0.0384362	0.0291485	0.000480857	TRUE	TRUE	both	182	212	160
ATP5PF	HGNC:847	ATP5PF	ATP synthase peripheral stalk subunit F6	522	2	2	-0.528812	-0.390214	-0.0282289	-0.841025	-0.620598	-0.0448954	7.7077e-05	0.00318953	0.682879	0.00898233	0.0506886	0.742075	TRUE	FALSE	only layers 1-3	49	348	161
UQCRC2	HGNC:12586	UQCRC2	ubiquinol-cytochrome c reductase core protein 2	7385	15	15	-0.249975	-0.314379	-0.222595	-0.61577	-0.774417	-0.548325	0.00342171	0.000257741	1.44523e-06	0.0628378	0.0139824	5.24501e-06	FALSE	TRUE	only layers 4-6	297	101	162
NDEL1	HGNC:17620	NDEL1	nudE neurodevelopment protein 1 like 1	81565	8	8	-0.171616	-0.180732	-0.105846	-0.662812	-0.698017	-0.408796	0.00166446	0.000945974	0.000264734	0.0440334	0.0269367	0.00067585	TRUE	TRUE	both	205	194	163
NTNG2	HGNC:14288	NTNG2	netrin G2	84628	6	6	-0.186611	-0.210454	-0.0707234	-0.639144	-0.720806	-0.242228	0.00240377	0.000648631	0.0285617	0.0543852	0.0224277	0.0483039	FALSE	TRUE	only layers 4-6	242	158	164
MCCC2	HGNC:6937	MCCC2	methylcrotonyl-CoA carboxylase subunit 2	64087	5	5	-0.328281	-0.245509	-0.269421	-0.830073	-0.62078	-0.681244	9.41764e-05	0.00318207	4.12054e-09	0.00956688	0.0506886	2.07777e-08	TRUE	FALSE	only layers 1-3	56	347	165
H2BC15	HGNC:4749	H2BC15	H2B clustered histone 15	8341	5	5	-0.44041	-0.370976	0.282481	-0.760549	-0.640641	0.487819	0.000328779	0.00234921	1.57977e-05	0.0178362	0.0436094	4.95094e-05	TRUE	TRUE	both	106	297	166
CAPZB	HGNC:1491	CAPZB	capping actin protein of muscle Z-line subunit beta	832	8	8	-0.359802	-0.318735	-0.192722	-0.736283	-0.652244	-0.327197	0.000499431	0.00196372	0.00332152	0.0213866	0.0398635	0.00685323	TRUE	TRUE	both	129	274	167
PAFAH1B1	HGNC:8574	PAFAH1B1	platelet activating factor acetylhydrolase 1b regulatory subunit 1	5048	17	17	0.229733	0.252721	-0.0419056	0.644711	0.709223	-0.117602	0.00220666	0.00078665	0.285124	0.0514316	0.0248798	0.362702	FALSE	TRUE	only layers 4-6	236	171	168
RAN	HGNC:9846	RAN	RAN, member RAS oncogene family	5901	6	6	0.299609	0.297572	-0.0372365	0.679203	0.674586	-0.0844138	0.00128293	0.00138122	0.442561	0.0384451	0.0330599	0.522129	TRUE	TRUE	both	183	229	169
NDUFB1	HGNC:7695	NDUFB1	NADH:ubiquinone oxidoreductase subunit B1	4707	1	1	-0.235732	-0.280973	-0.0949644	-0.62131	-0.740549	-0.250294	0.00314982	0.000464383	0.0237406	0.0611072	0.0188011	0.0408754	FALSE	TRUE	only layers 4-6	281	134	170
SH3GLB1	HGNC:10833	SH3GLB1	SH3 domain containing GRB2 like, endophilin B1	51100	9	9	0.173246	0.185666	0.0960025	0.651707	0.698427	0.361137	0.00198021	0.000939644	0.00121105	0.0475627	0.0269367	0.00276027	TRUE	TRUE	both	228	191	171
UPF1	HGNC:9962	UPF1	UPF1 RNA helicase and ATPase	5976	22	22	0.0768422	0.0949976	0.0362464	0.611766	0.756307	0.28857	0.00363151	0.000353959	0.00930627	0.0646566	0.0165937	0.017508	FALSE	TRUE	only layers 4-6	305	116	172
SRSF3	HGNC:10785	SRSF3	serine and arginine rich splicing factor 3	6428	2	2	-0.276096	-0.26554	0.100853	-0.693725	-0.667201	0.253406	0.00101461	0.0015531	0.0220804	0.0325762	0.0341686	0.0382894	TRUE	TRUE	both	170	251	173
DYNC1H1	HGNC:2961	DYNC1H1	dynein cytoplasmic 1 heavy chain 1	1778	214	214	0.172004	0.192256	0.106928	0.634344	0.709035	0.394345	0.00258664	0.000789114	0.00042602	0.0564586	0.0248798	0.00105094	FALSE	TRUE	only layers 4-6	250	172	174
STOML2	HGNC:14559	STOML2	stomatin like 2	30968	14	14	-0.194594	-0.197762	-0.153573	-0.665563	-0.676398	-0.525261	0.00159382	0.00134184	3.67865e-06	0.0434196	0.0326711	1.25473e-05	TRUE	TRUE	both	199	224	175
HSPE1	HGNC:5269	HSPE1	heat shock protein family E (Hsp10) member 1	3336	6	6	-0.483485	-0.551057	-0.19887	-0.630539	-0.718663	-0.259358	0.0027406	0.000672323	0.0191874	0.0572976	0.0228699	0.0338225	FALSE	TRUE	only layers 4-6	264	161	176
VAC14	HGNC:25507	VAC14	VAC14 component of PIKFYVE complex	55697	12	12	0.10398	0.120346	-0.107945	0.62333	0.721439	-0.647098	0.00305573	0.000641787	1.97613e-08	0.0606616	0.0224277	9.16419e-08	FALSE	TRUE	only layers 4-6	276	155	177
ATP6V1B2	HGNC:854	ATP6V1B2	ATPase H+ transporting V1 subunit B2	526	19	19	-0.401341	-0.365875	-0.121302	-0.710522	-0.647734	-0.21475	0.000769911	0.002106	0.0518841	0.0275052	0.0412869	0.082368	TRUE	TRUE	both	150	282	178
CPNE9	HGNC:24336	CPNE9	copine family member 9	151835	2	2	-0.297496	-0.311889	0.357851	-0.666334	-0.69857	0.801517	0.00190347	0.00110784	2.17438e-11	0.0466091	0.0290825	1.4063e-10	TRUE	TRUE	both	223	209	179
PTPN23	HGNC:14406	PTPN23	protein tyrosine phosphatase non-receptor type 23	25930	25	25	0.162108	0.194921	0.015739	0.615707	0.740337	0.0597787	0.00342497	0.000466069	0.586427	0.0628378	0.0188011	0.656302	FALSE	TRUE	only layers 4-6	298	135	180
FBXL18	HGNC:21874	FBXL18	F-box and leucine rich repeat protein 18	80028	3	3	0.32622	0.415296	-0.141094	0.602278	0.766734	-0.260493	0.00417654	0.00029507	0.0186753	0.0678473	0.0153676	0.0330215	FALSE	TRUE	only layers 4-6	332	104	181
ATP6V1F	HGNC:16832	ATP6V1F	ATPase H+ transporting V1 subunit F	9296	5	5	-0.207978	-0.242125	-0.0244058	-0.621119	-0.723096	-0.0728869	0.00315885	0.000624188	0.507222	0.0611072	0.0221922	0.585669	FALSE	TRUE	only layers 4-6	283	153	182
MYO18A	HGNC:31104	MYO18A	myosin XVIIIA	399687	60	60	0.126324	0.126969	0.0673639	0.667511	0.67092	0.35596	0.00154551	0.00146419	0.00141646	0.0426853	0.0333766	0.00316765	TRUE	TRUE	both	196	241	183
MACROD1	HGNC:29598	MACROD1	mono-ADP ribosylhydrolase 1	28992	1	1	0.507779	0.399184	-0.304718	0.833333	0.655114	-0.500084	0.000216688	0.00331266	3.28843e-05	0.0140579	0.0517285	9.7338e-05	TRUE	FALSE	only layers 1-3	88	355	184
NDUFA2	HGNC:7685	NDUFA2	NADH:ubiquinone oxidoreductase subunit A2	4695	4	4	-0.503899	-0.418086	-0.141168	-0.755907	-0.627177	-0.211769	0.000356432	0.00288362	0.0551864	0.0179772	0.0481424	0.086822	TRUE	TRUE	both	113	331	185
SLITRK5	HGNC:20295	SLITRK5	SLIT and NTRK like family member 5	26050	1	1	-0.219512	-0.193981	-0.170823	-0.7485	-0.661442	-0.582479	0.000658762	0.00240624	8.80554e-07	0.0251248	0.0441472	3.31419e-06	TRUE	TRUE	both	143	301	186
GFPT1	HGNC:4241	GFPT1	glutamine--fructose-6-phosphate transaminase 1	2673	3	3	0.284264	0.309669	-0.0895229	0.658528	0.717382	-0.20739	0.00240297	0.00100849	0.0699418	0.0543852	0.0274736	0.107117	FALSE	TRUE	only layers 4-6	241	204	187
HPRT1	HGNC:5157	HPRT1	hypoxanthine phosphoribosyltransferase 1	3251	6	6	-0.326243	-0.332899	-0.10366	-0.659075	-0.67252	-0.209414	0.00176507	0.00142742	0.0579187	0.0458992	0.0333766	0.0906897	TRUE	TRUE	both	210	236	188
ERGIC1	HGNC:29205	ERGIC1	endoplasmic reticulum-golgi intermediate compartment 1	57222	1	1	-0.175864	-0.232285	-0.127974	-0.601243	-0.794132	-0.532202	0.00501843	0.000232815	2.78504e-06	0.0758689	0.0133066	9.68301e-06	FALSE	TRUE	only layers 4-6	356	95	189
PSMA6	HGNC:9535	PSMA6	proteasome 20S subunit alpha 6	5687	4	4	-0.28722	-0.324211	0.0469703	-0.62403	-0.704399	0.10205	0.00302373	0.000851889	0.353446	0.0602439	0.0257348	0.43332	FALSE	TRUE	only layers 4-6	274	181	190
MRPL44	HGNC:16650	MRPL44	mitochondrial ribosomal protein L44	65080	2	2	-0.219834	-0.274415	-0.00034064	-0.616418	-0.769466	-0.000955161	0.00417907	0.000389692	0.993192	0.0678473	0.0171492	0.994614	FALSE	TRUE	only layers 4-6	333	123	191
FUNDC2	HGNC:24925	FUNDC2	FUN14 domain containing 2	65991	6	6	-0.195001	-0.214026	-0.0270329	-0.633151	-0.694923	-0.0877733	0.00263402	0.000995001	0.424651	0.0564586	0.0272349	0.50469	FALSE	TRUE	only layers 4-6	256	202	192
SYNE1	HGNC:17089	SYNE1	spectrin repeat containing nuclear envelope protein 1	23345	36	36	0.134187	0.145089	-0.353309	0.636526	0.688239	-1.88657	0.00250196	0.00110914	9.3527e-39	0.0554395	0.0290825	4.11584e-37	FALSE	TRUE	only layers 4-6	248	210	193
CHCHD3	HGNC:21906	CHCHD3	coiled-coil-helix-coiled-coil-helix domain containing 3	54927	10	10	-0.203043	-0.204016	-0.0546308	-0.662779	-0.665955	-0.178328	0.00166533	0.001584	0.105832	0.0440334	0.0346115	0.154453	TRUE	TRUE	both	206	254	194
AP3S1	HGNC:2013	AP3S1	adaptor related protein complex 3 subunit sigma 1	1176	1	1	-0.23229	-0.210471	-0.147445	-0.704213	-0.638067	-0.482846	0.000854498	0.00244371	1.90619e-05	0.029141	0.0443178	5.89466e-05	TRUE	TRUE	both	158	304	195
VPS13C	HGNC:23594	VPS13C	vacuolar protein sorting 13 homolog C	54832	32	32	0.106704	0.178886	-0.187287	0.554824	0.930151	-0.973833	0.00820077	1.34921e-05	1.04186e-15	0.0996047	0.00339623	9.99452e-15	FALSE	TRUE	only layers 4-6	442	22	196
FKBP1A	HGNC:3711	FKBP1A	FKBP prolyl isomerase 1A	2280	1	1	0.647463	0.564614	-0.140512	0.887957	0.774335	-0.192705	0.00064384	0.00276518	0.154049	0.0248373	0.0472315	0.213908	TRUE	TRUE	both	141	324	197
LGALS1	HGNC:6561	LGALS1	galectin 1	3956	4	4	-0.389052	-0.437086	0.0668232	-0.622679	-0.699556	0.106951	0.00308577	0.000922432	0.330871	0.0608739	0.0267649	0.410928	FALSE	TRUE	only layers 4-6	277	189	198
MARCKSL1	HGNC:7142	MARCKSL1	MARCKS like 1	65108	2	2	-0.439535	-0.436209	0.297026	-0.663163	-0.658143	0.448146	0.00165531	0.00179104	6.80334e-05	0.0440334	0.037901	0.000191131	TRUE	TRUE	both	203	263	199
CAMK2G	HGNC:1463	CAMK2G	calcium/calmodulin dependent protein kinase II gamma	818	11	11	0.218645	0.221818	0.0462048	0.657447	0.66699	0.138934	0.00181065	0.0015583	0.206981	0.0459958	0.0341686	0.275785	TRUE	TRUE	both	214	253	200
CDC42BPB	HGNC:1738	CDC42BPB	CDC42 binding protein kinase beta	9578	28	28	0.164573	0.161844	-0.0673522	0.665988	0.654947	-0.272559	0.00158316	0.00188276	0.0139335	0.0433165	0.0389745	0.025364	TRUE	TRUE	both	198	269	201
DPM1	HGNC:3005	DPM1	dolichyl-phosphate mannosyltransferase subunit 1, catalytic	8813	7	7	-0.209158	-0.21785	0.00464985	-0.645905	-0.672747	0.0143593	0.0021664	0.00142229	0.895987	0.05087	0.0333766	0.916969	FALSE	TRUE	only layers 4-6	234	234	202
ECPAS	HGNC:29020	ECPAS	Ecm29 proteasome adaptor and scaffold	23392	11	11	0.197047	0.194417	0.0521129	0.664311	0.655445	0.17569	0.00162562	0.00186819	0.111053	0.0439369	0.0388004	0.160878	TRUE	TRUE	both	200	268	203
ATP6V1C1	HGNC:856	ATP6V1C1	ATPase H+ transporting V1 subunit C1	528	20	20	-0.344095	-0.311232	-0.197677	-0.703369	-0.636194	-0.404074	0.000866451	0.00251469	0.000309687	0.0291582	0.0450184	0.000782047	TRUE	TRUE	both	162	308	204
CHMP2B	HGNC:24537	CHMP2B	charged multivesicular body protein 2B	25978	2	2	-0.278223	-0.251218	0.363362	-0.703458	-0.635178	0.918722	0.00086518	0.00255394	2.16383e-14	0.0291582	0.045401	1.86279e-13	TRUE	TRUE	both	161	311	205
PSMB5	HGNC:9542	PSMB5	proteasome 20S subunit beta 5	5693	8	8	-0.302732	-0.236173	-0.0326547	-0.778776	-0.607554	-0.084004	0.000238591	0.00386484	0.444776	0.0150145	0.0557831	0.524349	TRUE	FALSE	only layers 1-3	91	383	206
PCSK1N	HGNC:17301	PCSK1N	proprotein convertase subtilisin/kexin type 1 inhibitor	27344	11	11	-0.431581	-0.40947	0.162088	-0.67749	-0.64278	0.254443	0.00131861	0.00227327	0.0215504	0.0391415	0.04296	0.0374735	TRUE	TRUE	both	185	291	207
MRPL38	HGNC:14033	MRPL38	mitochondrial ribosomal protein L38	64978	2	2	-0.256134	-0.281759	-0.00472817	-0.630075	-0.693111	-0.011631	0.0029294	0.00109997	0.916361	0.059633	0.0290825	0.933872	FALSE	TRUE	only layers 4-6	270	208	208
TRIM3	HGNC:10064	TRIM3	tripartite motif containing 3	10612	13	13	0.148513	0.158639	0.000930746	0.633241	0.67642	0.00396859	0.00263039	0.00134137	0.971177	0.0564586	0.0326711	0.977077	FALSE	TRUE	only layers 4-6	255	223	209
CLASP1	HGNC:17088	CLASP1	cytoplasmic linker associated protein 1	23332	33	33	0.130488	0.108161	0.141646	0.741961	0.615008	0.80541	0.000453297	0.00346077	8.81051e-12	0.020671	0.0533258	5.91724e-11	TRUE	FALSE	only layers 1-3	124	358	210
COX7A1	HGNC:2287	COX7A1	cytochrome c oxidase subunit 7A1	1346	2	2	-0.259658	-0.253571	0.216368	-0.663908	-0.648345	0.553221	0.00163597	0.0020862	1.1811e-06	0.0439964	0.041168	4.3466e-06	TRUE	TRUE	both	202	280	211
AGAP2	HGNC:16921	AGAP2	ArfGAP with GTPase domain, ankyrin repeat and PH domain 2	116986	1	1	0.356331	0.374035	0.0767975	0.639046	0.670796	0.333531	0.00241117	0.00146883	0.00273809	0.0543852	0.0333766	0.00577828	FALSE	TRUE	only layers 4-6	243	243	212
COL6A2	HGNC:2212	COL6A2	collagen type VI alpha 2 chain	1292	3	3	0.474477	0.508349	-0.531464	0.635222	0.680569	-0.711515	0.00269497	0.00134983	1.31055e-09	0.0570484	0.0326711	6.98333e-09	FALSE	TRUE	only layers 4-6	260	227	213
SNCG	HGNC:11141	SNCG	synuclein gamma	6623	8	8	-0.495667	-0.607034	0.186536	-0.59632	-0.730302	0.224415	0.00455604	0.000552793	0.0423023	0.0709682	0.0209802	0.0687167	FALSE	TRUE	only layers 4-6	346	144	214
NAPG	HGNC:7642	NAPG	NSF attachment protein gamma	8774	12	12	-0.307893	-0.265424	0.023046	-0.717408	-0.618454	0.0536987	0.000686564	0.00328743	0.625032	0.0258715	0.0517285	0.689815	TRUE	FALSE	only layers 1-3	145	351	215
PGAM5	HGNC:28763	PGAM5	PGAM family member 5, mitochondrial serine/threonine protein phosphatase	192111	7	7	-0.201497	-0.216558	-0.224605	-0.627224	-0.674107	-0.699156	0.00288158	0.00139181	1.73212e-09	0.0591484	0.0331433	9.10098e-09	FALSE	TRUE	only layers 4-6	268	231	216
NDUFB4	HGNC:7699	NDUFB4	NADH:ubiquinone oxidoreductase subunit B4	4710	6	6	-0.212813	-0.22609	-0.0473953	-0.631898	-0.671321	-0.140729	0.00268465	0.00145491	0.201202	0.0570484	0.0333766	0.269224	FALSE	TRUE	only layers 4-6	259	240	217
PPP1R3F	HGNC:14944	PPP1R3F	protein phosphatase 1 regulatory subunit 3F	89801	6	6	0.155645	0.156388	-0.0638479	0.650784	0.653888	-0.266961	0.00200878	0.00191412	0.0159809	0.0480655	0.0393645	0.0287254	TRUE	TRUE	both	229	271	218
SPTBN2	HGNC:11276	SPTBN2	spectrin beta, non-erythrocytic 2	6712	84	84	0.134367	0.134516	-0.171825	0.652175	0.652902	-0.833986	0.00196583	0.00194374	2.00018e-12	0.0473983	0.0395856	1.43689e-11	TRUE	TRUE	both	227	273	219
VPS51	HGNC:1172	VPS51	VPS51 subunit of GARP complex	738	17	17	0.129426	0.139636	-0.0744482	0.625239	0.674566	-0.35965	0.00296917	0.00138166	0.00126701	0.0600803	0.0330599	0.00286912	FALSE	TRUE	only layers 4-6	272	230	220
SLC16A1	HGNC:10922	SLC16A1	solute carrier family 16 member 1	6566	3	3	0.208575	0.177514	0.166998	0.719514	0.612362	0.576087	0.000662824	0.00359955	4.53048e-07	0.0251274	0.0548649	1.76973e-06	TRUE	FALSE	only layers 1-3	144	362	221
GNG7	HGNC:4410	GNG7	G protein subunit gamma 7	2788	3	3	-0.252481	-0.290321	0.483876	-0.607349	-0.698373	1.16397	0.00387658	0.00094048	2.02368e-20	0.0658697	0.0269367	2.83e-19	FALSE	TRUE	only layers 4-6	316	192	222
NDUFAF1	HGNC:18828	NDUFAF1	NADH:ubiquinone oxidoreductase complex assembly factor 1	51103	2	2	-0.246219	-0.274255	0.0119117	-0.622104	-0.692939	0.0300963	0.00339861	0.00116112	0.786483	0.0628378	0.0297029	0.829362	FALSE	TRUE	only layers 4-6	296	213	223
H2BU1	HGNC:20514	H2BC26	H2B clustered histone 26	128312	2	2	-0.450804	-0.35428	0.413328	-0.762884	-0.599539	0.699464	0.000315644	0.00434724	1.70682e-09	0.0174241	0.0585807	9.00337e-09	TRUE	FALSE	only layers 1-3	104	408	224
ATP5F1E;ATP5F1EP2	HGNC:838	ATP5F1E	ATP synthase F1 subunit epsilon	514	1	1	-0.608769	-0.500961	-0.176538	-0.758608	-0.624264	-0.219989	0.000496055	0.00400517	0.0528492	0.0213866	0.0564804	0.0837733	TRUE	FALSE	only layers 1-3	128	389	225
SRCAP	HGNC:16974	SRCAP	Snf2 related CREBBP activator protein	10847	1	1	0.20911	0.196709	0.206211	0.753463	0.70878	0.743016	0.00147914	0.00276926	2.22152e-08	0.0421187	0.0472315	1.02418e-07	TRUE	TRUE	both	192	325	226
DMAC2L	HGNC:18799	DMAC2L	distal membrane arm assembly component 2 like	27109	3	3	0.233777	0.238218	-0.0445173	0.639727	0.65188	-0.121821	0.00242932	0.00200352	0.269216	0.0544047	0.0405406	0.345092	FALSE	TRUE	only layers 4-6	245	275	227
DCAF7	HGNC:30915	DCAF7	DDB1 and CUL4 associated factor 7	10238	3	3	-0.28311	-0.194399	-0.00985461	-0.841417	-0.577764	-0.0292884	7.60007e-05	0.0059488	0.789752	0.00898233	0.0691974	0.831924	TRUE	FALSE	only layers 1-3	48	476	228
EXOC5	HGNC:10696	EXOC5	exocyst complex component 5	10640	10	10	0.121327	0.160663	-0.0547067	0.569136	0.753661	-0.256626	0.0067199	0.000370582	0.0204712	0.0886548	0.0166577	0.0358745	FALSE	TRUE	only layers 4-6	405	120	229
ANKFY1	HGNC:20763	ANKFY1	ankyrin repeat and FYVE domain containing 1	51479	16	16	0.179231	0.212927	-0.0217335	0.591538	0.702749	-0.0717295	0.00488314	0.000875327	0.51398	0.0744058	0.0261063	0.591292	FALSE	TRUE	only layers 4-6	354	184	230
LINGO1	HGNC:21205	LINGO1	leucine rich repeat and Ig domain containing 1	84894	9	9	-0.145223	-0.14025	-0.0959434	-0.653588	-0.631209	-0.431801	0.00192309	0.00271289	0.000120958	0.0469069	0.0471959	0.000325831	TRUE	TRUE	both	224	318	231
RUVBL2	HGNC:10475	RUVBL2	RuvB like AAA ATPase 2	10856	14	14	-0.193105	-0.196027	0.00122664	-0.633278	-0.64286	0.00402271	0.00262893	0.00227048	0.970784	0.0564586	0.04296	0.976994	FALSE	TRUE	only layers 4-6	254	290	232
WDR7	HGNC:13490	WDR7	WD repeat domain 7	23335	37	37	0.174532	0.18399	-0.145883	0.622294	0.656017	-0.520144	0.00310363	0.00185158	4.50911e-06	0.060878	0.0385828	1.52261e-05	FALSE	TRUE	only layers 4-6	278	267	233
HLA-C	HGNC:4933	HLA-C	major histocompatibility complex, class I, C	3107	1	1	-0.45826	-0.434968	0.0543632	-0.690867	-0.655752	0.108977	0.00178572	0.00297802	0.497107	0.0459958	0.0491527	0.575583	TRUE	TRUE	both	212	336	234
EXOC4	HGNC:30389	EXOC4	exocyst complex component 4	60412	22	22	0.12711	0.153447	-0.0405792	0.583607	0.70453	-0.186313	0.00547326	0.000850049	0.0912136	0.0797297	0.0257348	0.135283	FALSE	TRUE	only layers 4-6	369	180	235
MACROH2A1	HGNC:4740	MACROH2A1	macroH2A.1 histone	9555	7	7	-0.273886	-0.301777	0.193275	-0.609599	-0.671678	0.430179	0.0037499	0.00144666	0.000127957	0.0656403	0.0333766	0.000343383	FALSE	TRUE	only layers 4-6	310	239	236
HPCA	HGNC:5144	HPCA	hippocalcin	3208	5	5	-0.2463	-0.225438	-0.158824	-0.671472	-0.614596	-0.432992	0.00145141	0.00348205	0.000116053	0.0418821	0.0533258	0.000314118	TRUE	FALSE	only layers 1-3	189	360	237
ATP6AP2	HGNC:18305	ATP6AP2	ATPase H+ transporting accessory protein 2	10159	3	3	-0.195053	-0.207425	-0.0975076	-0.619435	-0.658723	-0.309657	0.00323953	0.00177484	0.00532976	0.0615902	0.0378613	0.0105373	FALSE	TRUE	only layers 4-6	288	261	238
NDUFAF2	HGNC:28086	NDUFAF2	NADH:ubiquinone oxidoreductase complex assembly factor 2	91942	4	4	-0.223511	-0.217697	-0.012917	-0.64741	-0.630571	-0.0374147	0.00211661	0.00273927	0.733413	0.0503213	0.0471959	0.782462	FALSE	TRUE	only layers 4-6	230	321	239
RPS7	HGNC:10440	RPS7	ribosomal protein S7	6201	5	5	-0.260148	-0.335506	0.0364399	-0.567089	-0.731359	0.0794342	0.00691566	0.000542988	0.469894	0.0897999	0.0208704	0.548515	FALSE	TRUE	only layers 4-6	411	142	240
DNAH12	HGNC:2943	DNAH12	dynein axonemal heavy chain 12	201625	1	1	0.186073	0.254019	0.0944691	0.554366	0.756796	0.281451	0.00825269	0.000350969	0.011159	0.0996047	0.0165937	0.0206843	FALSE	TRUE	only layers 4-6	444	114	241
SMG5	HGNC:24644	SMG5	SMG5 nonsense mediated mRNA decay factor	23381	2	2	-0.224785	-0.282999	0.2894	-0.577667	-0.727271	0.743719	0.00643675	0.000656432	3.23764e-10	0.0862998	0.0224507	1.82756e-09	FALSE	TRUE	only layers 4-6	399	160	242
MRPL43	HGNC:14517	MRPL43	mitochondrial ribosomal protein L43	84545	1	1	-0.412848	-0.36073	0.0902217	-0.802332	-0.701046	0.175338	0.0010998	0.00406697	0.162454	0.0349548	0.0568744	0.224489	TRUE	FALSE	only layers 1-3	172	392	243
MRPL15	HGNC:14054	MRPL15	mitochondrial ribosomal protein L15	29088	6	6	-0.246307	-0.178386	0.0131558	-0.792973	-0.574304	0.0423546	0.00018515	0.00624778	0.699839	0.0130916	0.0714147	0.756716	TRUE	FALSE	only layers 1-3	81	484	244
SNAP25	HGNC:11132	SNAP25	synaptosome associated protein 25	6616	20	20	-0.154674	-0.170833	0.0412381	-0.606857	-0.670255	0.109477	0.00390477	0.00147975	0.319607	0.0658787	0.0333766	0.39962	FALSE	TRUE	only layers 4-6	319	246	245
CAMK2A	HGNC:1460	CAMK2A	calcium/calmodulin dependent protein kinase II alpha	815	3	3	0.173396	0.263654	-0.30462	0.535517	0.814268	-1.04731	0.0106643	0.000125776	1.67108e-17	0.114134	0.00952437	1.83527e-16	FALSE	TRUE	only layers 4-6	498	72	246
OCRL	HGNC:8108	OCRL	OCRL inositol polyphosphate-5-phosphatase	4952	13	13	0.199606	0.205749	-0.168548	0.622258	0.641409	-0.525438	0.00310533	0.00232167	3.65275e-06	0.060878	0.0434162	1.2486e-05	FALSE	TRUE	only layers 4-6	279	294	247
GRM5	HGNC:4597	GRM5	glutamate metabotropic receptor 5	2915	10	10	0.138079	0.197385	-0.379424	0.544581	0.77848	-1.49644	0.0094351	0.000239851	6.30084e-29	0.106148	0.0133574	1.48903e-27	FALSE	TRUE	only layers 4-6	477	98	248
MICOS13	HGNC:33702	MICOS13	mitochondrial contact site and cristae organizing system subunit 13	125988	2	2	-0.209635	-0.231658	-0.0831078	-0.603935	-0.667381	-0.239425	0.00407626	0.00154867	0.0304257	0.0674936	0.0341686	0.0511676	FALSE	TRUE	only layers 4-6	325	250	249
PSMB3	HGNC:9540	PSMB3	proteasome 20S subunit beta 3	5691	5	5	-0.357668	-0.278073	-0.0443033	-0.752035	-0.584678	-0.0931524	0.000381157	0.00538999	0.396882	0.0188868	0.064608	0.477822	TRUE	FALSE	only layers 1-3	116	463	250
RPS9	HGNC:10442	RPS9	ribosomal protein S9	6203	11	11	-0.209901	-0.217095	0.278246	-0.620157	-0.641412	0.822083	0.00320472	0.00232159	3.72024e-12	0.0612987	0.0434162	2.60707e-11	FALSE	TRUE	only layers 4-6	286	293	251
EXOC1	HGNC:30380	EXOC1	exocyst complex component 1	55763	11	11	0.110908	0.132019	-0.00686746	0.580521	0.691024	-0.0359462	0.00571989	0.00106017	0.743498	0.082181	0.028289	0.791814	FALSE	TRUE	only layers 4-6	374	207	252
NDUFS5	HGNC:7712	NDUFS5	NADH:ubiquinone oxidoreductase subunit S5	4725	3	3	-0.371682	-0.433511	-0.184261	-0.583938	-0.681076	-0.289486	0.00544738	0.00124494	0.009089	0.0797297	0.0314634	0.0171403	FALSE	TRUE	only layers 4-6	366	216	253
GPD2	HGNC:4456	GPD2	glycerol-3-phosphate dehydrogenase 2	2820	32	32	-0.10385	-0.106854	0.174776	-0.621284	-0.639258	0.403525	0.00315104	0.00239959	0.00157064	0.0611072	0.0441472	0.0034754	FALSE	TRUE	only layers 4-6	282	300	254
MRPL23	HGNC:10322	MRPL23	mitochondrial ribosomal protein L23	6150	3	3	-0.284721	-0.197931	0.0110884	-0.814436	-0.566175	0.0317181	0.000125388	0.00700466	0.772776	0.0114208	0.0746913	0.817599	TRUE	FALSE	only layers 1-3	62	521	255
NDUFA3	HGNC:7686	NDUFA3	NADH:ubiquinone oxidoreductase subunit A3	4696	2	2	-0.216698	-0.208999	-0.0273938	-0.640816	-0.618049	-0.0810085	0.00234291	0.00330736	0.461153	0.0542056	0.0517285	0.540215	FALSE	FALSE	not significant	238	353	256
HOMER1	HGNC:17512	HOMER1	homer scaffold protein 1	9456	17	17	-0.222949	-0.206242	-0.315408	-0.655739	-0.606601	-0.927681	0.00185964	0.00391955	1.32729e-14	0.0462557	0.0561862	1.16332e-13	TRUE	FALSE	only layers 1-3	220	385	257
PLCD1	HGNC:9060	PLCD1	phospholipase C delta 1	5333	7	7	0.169397	0.167363	-0.0895206	0.629456	0.6219	-0.332646	0.00278595	0.00312206	0.00280835	0.058053	0.0502484	0.00591267	FALSE	FALSE	not significant	265	344	258
CAPZA2	HGNC:1490	CAPZA2	capping actin protein of muscle Z-line subunit alpha 2	830	5	5	-0.314158	-0.393261	-0.121056	-0.560497	-0.701628	-0.215979	0.00758162	0.000891611	0.0505712	0.0953664	0.0262956	0.0804868	FALSE	TRUE	only layers 4-6	427	186	259
ATP6V0D2	HGNC:18266	ATP6V0D2	ATPase H+ transporting V0 subunit d2	245972	2	2	-0.270318	-0.233522	-0.311255	-0.683825	-0.590743	-0.787385	0.00119109	0.00493956	2.21654e-11	0.0369237	0.0618927	1.43064e-10	TRUE	FALSE	only layers 1-3	177	440	260
RPL38	HGNC:10349	RPL38	ribosomal protein L38	6169	2	2	-0.308823	-0.294694	0.197842	-0.643527	-0.614086	0.412265	0.00242441	0.0037564	0.000270363	0.0544047	0.055244	0.000689382	FALSE	FALSE	not significant	244	376	261
SLC35A4	HGNC:20753	SLC35A4	solute carrier family 35 member A4	113829	5	5	-0.185013	-0.196877	-0.0292018	-0.60267	-0.641316	-0.0951236	0.0041526	0.00232501	0.386989	0.0678473	0.0434162	0.467702	FALSE	TRUE	only layers 4-6	330	295	262
GDAP1L1	HGNC:4213	GDAP1L1	ganglioside induced differentiation associated protein 1 like 1	78997	10	10	0.263973	0.203114	-0.0956004	0.740626	0.569874	-0.268225	0.000463768	0.00665055	0.0154965	0.0208464	0.0732187	0.0279346	TRUE	FALSE	only layers 1-3	125	503	263
DNAJA2	HGNC:14884	DNAJA2	DnaJ heat shock protein family (Hsp40) member A2	10294	7	7	-0.126348	-0.148237	0.0663844	-0.573363	-0.672696	0.30125	0.00633146	0.00142343	0.00667931	0.0858443	0.0333766	0.0129771	FALSE	TRUE	only layers 4-6	394	235	264
KIF1A	HGNC:888	KIF1A	kinesin family member 1A	547	25	25	0.155347	0.163198	-0.0481255	0.605325	0.635919	-0.187526	0.00399386	0.00252527	0.0891448	0.0668441	0.0450184	0.13259	FALSE	TRUE	only layers 4-6	322	310	265
KHDRBS3	HGNC:18117	KHDRBS3	KH RNA binding domain containing, signal transduction associated 3	10656	6	6	-0.21969	-0.317876	0.468101	-0.527165	-0.762773	1.12325	0.0119221	0.000316257	2.14752e-19	0.120426	0.0163132	2.77502e-18	FALSE	TRUE	only layers 4-6	530	105	266
EEF1A2	HGNC:3192	EEF1A2	eukaryotic translation elongation factor 1 alpha 2	1917	5	5	0.243032	0.238141	0.0632216	0.624613	0.612043	0.162485	0.00299729	0.00361662	0.140341	0.0601209	0.0548649	0.197356	FALSE	FALSE	not significant	273	364	267
RPS3	HGNC:10420	RPS3	ribosomal protein S3	6188	9	9	-0.237491	-0.258153	0.0622656	-0.59278	-0.644354	0.125658	0.00479619	0.00221884	0.253526	0.0737957	0.0423127	0.328212	FALSE	TRUE	only layers 4-6	350	288	268
PPP3CB	HGNC:9315	PPP3CB	protein phosphatase 3 catalytic subunit beta	5532	7	7	-0.313593	-0.31163	-0.0433386	-0.620553	-0.616669	-0.0857607	0.00318574	0.00337618	0.435329	0.0612987	0.0524601	0.51553	FALSE	FALSE	not significant	284	356	269
GDA	HGNC:4212	GDA	guanine deaminase	9615	13	13	-0.29074	-0.381122	-0.209215	-0.544497	-0.713764	-0.391817	0.00944592	0.000729552	0.000462399	0.106148	0.0242287	0.00113137	FALSE	TRUE	only layers 4-6	478	163	270
RPS6KA1	HGNC:10430	RPS6KA1	ribosomal protein S6 kinase A1	6195	3	3	0.151934	0.183732	0.0252075	0.561543	0.679068	0.093166	0.0074722	0.0012857	0.396813	0.0944227	0.0319788	0.477822	FALSE	TRUE	only layers 4-6	425	220	271
COX7C	HGNC:2292	COX7C	cytochrome c oxidase subunit 7C	1350	1	1	-0.343491	-0.279008	-0.437004	-0.704983	-0.572637	-0.896909	0.00084373	0.00639667	7.05825e-14	0.029141	0.0719797	5.80622e-13	TRUE	FALSE	only layers 1-3	156	492	272
DGLUCY	HGNC:20498	DGLUCY	D-glutamate cyclase	80017	5	5	0.434542	0.41339	-0.220456	0.645893	0.614453	-0.327681	0.00259569	0.00417282	0.0037346	0.0564586	0.0572104	0.00761317	FALSE	FALSE	not significant	251	400	273
NSMCE2	HGNC:26513	NSMCE2	NSE2 (MMS21) homolog, SMC5-SMC6 complex SUMO ligase	286053	1	1	-0.274305	-0.279559	-0.402907	-0.614055	-0.625816	-0.901941	0.00369698	0.00311558	9.52913e-14	0.0651684	0.0502484	7.75767e-13	FALSE	FALSE	not significant	308	343	274
WDR47	HGNC:29141	WDR47	WD repeat domain 47	22911	16	16	0.172546	0.198717	-0.0317262	0.573269	0.660222	-0.105408	0.00633983	0.00173361	0.337876	0.0858443	0.0372341	0.417813	FALSE	TRUE	only layers 4-6	395	259	275
GUCY1A2	HGNC:4684	GUCY1A2	guanylate cyclase 1 soluble subunit alpha 2	2977	13	13	0.133095	0.152486	-0.148344	0.574333	0.65801	-0.640138	0.00624527	0.00179477	2.71306e-08	0.0856294	0.037901	1.23184e-07	FALSE	TRUE	only layers 4-6	390	264	276
GNG2	HGNC:4404	GNG2	G protein subunit gamma 2	54331	2	2	-0.279565	-0.309259	0.401438	-0.58373	-0.645731	0.838201	0.00546365	0.00217221	1.60406e-12	0.0797297	0.0418034	1.16563e-11	FALSE	TRUE	only layers 4-6	368	286	277
SH3GL1	HGNC:10830	SH3GL1	SH3 domain containing GRB2 like 1, endophilin A2	6455	7	7	0.276112	0.315062	-0.281041	0.575176	0.656314	-0.585443	0.00617115	0.00184302	3.0386e-07	0.0849783	0.0385542	1.21178e-06	FALSE	TRUE	only layers 4-6	389	266	278
TFG	HGNC:11758	TFG	trafficking from ER to golgi regulator	10342	4	4	-0.301336	-0.341172	0.092789	-0.576991	-0.653267	0.17767	0.00601443	0.00193271	0.107115	0.083922	0.0394889	0.156	FALSE	TRUE	only layers 4-6	385	272	279
VIM	HGNC:12692	VIM	vimentin	7431	34	34	-0.428279	-0.353466	-0.364205	-0.694562	-0.573233	-0.590649	0.00100087	0.00634306	2.42871e-07	0.0322999	0.0715356	9.84787e-07	TRUE	FALSE	only layers 1-3	169	491	280
LRRC47	HGNC:29207	LRRC47	leucine rich repeat containing 47	57470	16	16	0.147712	0.155401	0.0186621	0.597853	0.628974	0.0755338	0.00445553	0.00280636	0.491945	0.0704489	0.0477308	0.570866	FALSE	TRUE	only layers 4-6	340	327	281
KIF1B;KIF1A	HGNC:16636	KIF1B	kinesin family member 1B	23095	1	1	0.239822	0.219114	-0.061427	0.661916	0.604763	-0.159342	0.00214096	0.00496657	0.212416	0.050461	0.0620132	0.281893	FALSE	FALSE	not significant	233	442	282
MRPL21	HGNC:14479	MRPL21	mitochondrial ribosomal protein L21	219927	3	3	-0.280991	-0.261319	-0.0574837	-0.641995	-0.59705	-0.131336	0.00245123	0.00476355	0.236699	0.0547007	0.0608053	0.309291	FALSE	FALSE	not significant	246	432	283
RPS6KA2	HGNC:10431	RPS6KA2	ribosomal protein S6 kinase A2	6196	9	9	0.216346	0.193569	0.0704869	0.654933	0.585981	0.213381	0.00188317	0.00529013	0.0533785	0.0464927	0.0639053	0.0844635	TRUE	FALSE	only layers 1-3	221	458	284
STARD3NL	HGNC:19169	STARD3NL	STARD3 N-terminal like	83930	2	2	-0.167938	-0.233589	0.122582	-0.524439	-0.729454	0.382801	0.0123856	0.000566524	0.00061954	0.122412	0.0209802	0.00148298	FALSE	TRUE	only layers 4-6	540	146	285
SPATA5L1	HGNC:28762	AFG2B	AFG2 AAA ATPase homolog B	79029	1	1	-0.416579	-0.328247	-0.055013	-0.760198	-0.599005	-0.100391	0.000746339	0.00756447	0.383824	0.0274825	0.0776562	0.464322	TRUE	FALSE	only layers 1-3	147	539	286
DST	HGNC:1090	DST	dystonin	667	65	65	0.129549	0.111968	0.227252	0.664266	0.574118	1.16524	0.00162677	0.00626425	1.87955e-20	0.0439369	0.0714147	2.64017e-19	TRUE	FALSE	only layers 1-3	201	486	287
OSBPL2	HGNC:15761	OSBPL2	oxysterol binding protein like 2	9885	3	3	0.206096	0.218987	-0.0506282	0.588129	0.624915	-0.144476	0.00512931	0.00298369	0.189522	0.07649	0.0491527	0.256542	FALSE	TRUE	only layers 4-6	361	337	288
MRPS31	HGNC:16632	MRPS31	mitochondrial ribosomal protein S31	10240	5	5	-0.170412	-0.20781	0.0194681	-0.550826	-0.671708	0.0629271	0.00866408	0.00144598	0.566884	0.101156	0.0333766	0.637947	FALSE	TRUE	only layers 4-6	461	238	289
UFC1	HGNC:26941	UFC1	ubiquitin-fold modifier conjugating enzyme 1	51506	1	1	0.349899	0.34291	0.0830971	0.660828	0.647628	0.156939	0.00349373	0.00416087	0.181414	0.0635435	0.0571711	0.247161	FALSE	FALSE	not significant	301	399	290
HAPLN1	HGNC:2380	HAPLN1	hyaluronan and proteoglycan link protein 1	1404	12	12	-0.183937	-0.205983	-0.291406	-0.57004	-0.638364	-0.903098	0.006635	0.00243266	5.05255e-14	0.0877186	0.0442448	4.20578e-13	FALSE	TRUE	only layers 4-6	404	303	291
CACNB1	HGNC:1401	CACNB1	calcium voltage-gated channel auxiliary subunit beta 1	782	6	6	-0.202635	-0.198601	-0.0081653	-0.612841	-0.600639	-0.0246948	0.00357408	0.00427794	0.822119	0.064262	0.0577705	0.857778	FALSE	FALSE	not significant	303	407	292
PLPP3	HGNC:9229	PLPP3	phospholipid phosphatase 3	8613	4	4	-0.173208	-0.186514	-0.0969134	-0.579809	-0.62435	-0.324414	0.00577824	0.00300917	0.0035465	0.082642	0.0494431	0.00726975	FALSE	TRUE	only layers 4-6	376	338	293
PANK4	HGNC:19366	PANK4	pantothenate kinase 4 (inactive)	55229	24	24	0.128981	0.125559	-0.0610351	0.614744	0.598432	-0.290902	0.00347438	0.00441804	0.00876251	0.0633748	0.0587795	0.0165792	FALSE	FALSE	not significant	300	414	294
GIT1	HGNC:4272	GIT1	GIT ArfGAP 1	28964	19	19	0.116379	0.135675	-0.0820913	0.556438	0.648697	-0.3925	0.00802006	0.00207486	0.000452292	0.0989658	0.041168	0.00110836	FALSE	TRUE	only layers 4-6	436	279	295
ANKS1B	HGNC:24600	ANKS1B	ankyrin repeat and sterile alpha motif domain containing 1B	56899	4	4	0.20802	0.20577	-0.424766	0.608142	0.601564	-1.85151	0.0038315	0.00422047	6.84828e-38	0.0656993	0.0576126	2.83528e-36	FALSE	FALSE	not significant	313	402	296
ATP2B4	HGNC:817	ATP2B4	ATPase plasma membrane Ca2+ transporting 4	493	25	25	0.14022	0.133304	0.199837	0.621532	0.590874	0.632127	0.00313937	0.00493029	3.89739e-08	0.0611072	0.0618927	1.73945e-07	FALSE	FALSE	not significant	280	439	297
SNX6	HGNC:14970	SNX6	sorting nexin 6	58533	7	7	0.274058	0.228589	0.178446	0.674931	0.562955	0.439466	0.00138246	0.00738261	9.41969e-05	0.0404644	0.0764125	0.000258856	TRUE	FALSE	only layers 1-3	186	535	298
COL6A1	HGNC:2211	COL6A1	collagen type VI alpha 1 chain	1291	6	6	0.386441	0.447394	-0.590777	0.556339	0.644089	-0.850511	0.00803113	0.00222793	8.3959e-13	0.0989658	0.0423576	6.27499e-12	FALSE	TRUE	only layers 4-6	437	289	299
SAR1B	HGNC:10535	SAR1B	secretion associated Ras related GTPase 1B	51128	3	3	0.14946	0.155855	0.138164	0.586901	0.612015	0.542545	0.00522071	0.00361814	1.83118e-06	0.0776688	0.0548649	6.54749e-06	FALSE	FALSE	not significant	362	365	300
PSMD7	HGNC:9565	PSMD7	proteasome 26S subunit, non-ATPase 7	5713	6	6	-0.199085	-0.206338	0.00602838	-0.588901	-0.610358	0.0178322	0.00507264	0.00370806	0.871031	0.0759392	0.0551388	0.897119	FALSE	FALSE	not significant	360	371	301
CLTC	HGNC:2092	CLTC	clathrin heavy chain	1213	66	66	0.177767	0.207358	-0.134755	0.553643	0.6458	-0.419684	0.00833519	0.0021699	0.000183448	0.0999112	0.0418034	0.000480815	FALSE	TRUE	only layers 4-6	448	285	302
PIK3R4	HGNC:8982	PIK3R4	phosphoinositide-3-kinase regulatory subunit 4	30849	11	11	0.122151	0.135639	-0.127177	0.567217	0.629847	-0.590555	0.00690322	0.00276949	2.43865e-07	0.0897999	0.0472315	9.88177e-07	FALSE	TRUE	only layers 4-6	409	326	303
SYNGR3	HGNC:11501	SYNGR3	synaptogyrin 3	9143	4	4	-0.1631	-0.181859	-0.357926	-0.565513	-0.630555	-1.24103	0.00706983	0.00273993	2.2328e-22	0.0911689	0.0471959	3.64016e-21	FALSE	TRUE	only layers 4-6	415	322	304
MYO6	HGNC:7605	MYO6	myosin VI	4646	12	12	0.113936	0.155592	0.0935403	0.518534	0.708115	0.425712	0.0133598	0.000801216	0.000149281	0.125856	0.0248798	0.000395715	FALSE	TRUE	only layers 4-6	566	176	305
ALDH4A1	HGNC:406	ALDH4A1	aldehyde dehydrogenase 4 family member A1	8659	7	7	0.333927	0.406572	-0.219241	0.54265	0.660701	-0.356278	0.0096858	0.00172063	0.00140295	0.107431	0.0370819	0.00314322	FALSE	TRUE	only layers 4-6	484	258	306
RIN1	HGNC:18749	RIN1	Ras and Rab interactor 1	9610	5	5	0.148292	0.208407	-0.23687	0.512993	0.720953	-0.819416	0.0143624	0.000647044	4.27267e-12	0.130193	0.0224277	2.96776e-11	FALSE	TRUE	only layers 4-6	588	156	307
MRPS34	HGNC:16618	MRPS34	mitochondrial ribosomal protein S34	65993	2	2	-0.235436	-0.247954	0.0115621	-0.580105	-0.610947	0.0284886	0.00577161	0.00369896	0.795489	0.082642	0.0551388	0.836287	FALSE	FALSE	not significant	375	369	308
ATP5ME	HGNC:846	ATP5ME	ATP synthase membrane subunit e	521	5	5	-0.210475	-0.222937	-0.0264371	-0.577243	-0.61142	-0.0725055	0.00599297	0.00365018	0.509444	0.083922	0.0550853	0.587381	FALSE	FALSE	not significant	383	367	309
SGSM1	HGNC:29410	SGSM1	small G protein signaling modulator 1	129049	6	6	0.167428	0.163545	-0.18504	0.607049	0.59297	-0.670905	0.00389377	0.00478306	6.58056e-09	0.0658697	0.0609308	3.24287e-08	FALSE	FALSE	not significant	318	433	310
RAB20	HGNC:18260	RAB20	RAB20, member RAS oncogene family	55647	1	1	-0.343279	-0.279664	-0.156348	-0.717496	-0.584532	-0.326787	0.00120756	0.00857041	0.00525598	0.0370692	0.081594	0.010398	TRUE	FALSE	only layers 1-3	179	577	311
MRPL28	HGNC:14484	MRPL28	mitochondrial ribosomal protein L28	10573	2	2	-0.254884	-0.194905	0.0370199	-0.72611	-0.555242	0.105462	0.000772251	0.00972586	0.346807	0.0275052	0.0877583	0.426678	TRUE	FALSE	only layers 1-3	151	607	312
TUBA3C;TUBA1B;TUBA4A;TUBA1A	HGNC:12408	TUBA3C	tubulin alpha 3c	7278	2	2	0.628635	0.596313	0.152397	0.614929	0.583312	0.434492	0.00346485	0.00549647	0.000110146	0.0633748	0.0654424	0.000299286	FALSE	FALSE	not significant	299	465	313
VSNL1	HGNC:12722	VSNL1	visinin like 1	7447	12	12	-0.152622	-0.171625	0.139854	-0.557698	-0.627134	0.511041	0.00788164	0.00288551	6.45486e-06	0.098022	0.0481424	2.13679e-05	FALSE	TRUE	only layers 4-6	433	332	314
WBP2	HGNC:12738	WBP2	WW domain binding protein 2	23558	2	2	-0.277162	-0.268975	0.175412	-0.607455	-0.589513	0.38445	0.0038906	0.00506984	0.000593883	0.0658697	0.0624354	0.00142645	FALSE	FALSE	not significant	317	449	315
MCIDAS	HGNC:40050	MCIDAS	multiciliate differentiation and DNA synthesis associated cell cycle protein	345643	1	1	0.152834	0.174059	-0.00286933	0.563196	0.641409	-0.0105735	0.00826667	0.00274491	0.924469	0.0996047	0.0471959	0.940484	FALSE	TRUE	only layers 4-6	445	323	316
CAPN1	HGNC:1476	CAPN1	calpain 1	823	13	13	-0.136897	-0.201566	0.141569	-0.500732	-0.737274	0.517823	0.0168226	0.000491076	4.94298e-06	0.141153	0.0195591	1.66165e-05	FALSE	TRUE	only layers 4-6	636	137	317
RPS24	HGNC:10411	RPS24	ribosomal protein S24	6229	1	1	-0.357008	-0.301389	0.101508	-0.663398	-0.560046	0.188625	0.00180374	0.0081886	0.0899257	0.0459958	0.0796459	0.133594	TRUE	FALSE	only layers 1-3	213	564	318
MACF1	HGNC:13664	MACF1	microtubule actin crosslinking factor 1	23499	95	95	0.110904	0.128195	-0.104013	0.548541	0.634064	-0.503167	0.00893937	0.00259768	8.7721e-06	0.103192	0.0460485	2.85581e-05	FALSE	TRUE	only layers 4-6	467	312	319
SDHA	HGNC:10680	SDHA	succinate dehydrogenase complex flavoprotein subunit A	6389	12	12	-0.233819	-0.247789	-0.26724	-0.572512	-0.606718	-0.654345	0.00640792	0.00391277	1.41751e-08	0.0862998	0.0561862	6.67197e-08	FALSE	FALSE	not significant	397	384	320
WASHC5	HGNC:28984	WASHC5	WASH complex subunit 5	9897	9	9	0.17193	0.177087	0.0659147	0.581707	0.599155	0.223016	0.00562394	0.00437171	0.0435879	0.081173	0.0586592	0.0705683	FALSE	FALSE	not significant	372	410	321
NDUFA13	HGNC:17194	NDUFA13	NADH:ubiquinone oxidoreductase subunit A13	51079	11	11	-0.161538	-0.170765	-0.0919368	-0.573232	-0.605975	-0.326246	0.00634317	0.00395582	0.00336837	0.0858443	0.0563212	0.00693397	FALSE	FALSE	not significant	396	387	322
EEF2	HGNC:3214	EEF2	eukaryotic translation elongation factor 2	1938	26	26	0.209087	0.230825	0.0107104	0.559769	0.617966	0.0286739	0.00765864	0.00331148	0.794063	0.0958168	0.0517285	0.83512	FALSE	FALSE	not significant	430	354	323
MRPL39	HGNC:14027	MRPL39	mitochondrial ribosomal protein L39	54148	3	3	-0.166453	-0.228675	0.0115011	-0.510587	-0.70145	0.0352793	0.0148184	0.00089421	0.748093	0.132098	0.0262956	0.795875	FALSE	TRUE	only layers 4-6	598	187	324
SHC3	HGNC:18181	SHC3	SHC adaptor protein 3	53358	10	10	0.0978928	0.164968	0.0172068	0.481943	0.812165	0.0847119	0.0213177	0.000130716	0.440955	0.159896	0.00967756	0.520527	FALSE	TRUE	only layers 4-6	716	75	325
USP9Y;USP9X	HGNC:12633	USP9Y	ubiquitin specific peptidase 9 Y-linked	8287	11	11	0.164626	0.160056	0.0133352	0.602429	0.585706	0.0487987	0.0041673	0.00531106	0.656925	0.0678473	0.0639053	0.717838	FALSE	FALSE	not significant	331	461	326
RAP1GAP	HGNC:9858	RAP1GAP	RAP1 GTPase activating protein	5909	16	16	0.139326	0.123204	0.222513	0.633312	0.560029	1.01144	0.00262758	0.00763113	1.27066e-16	0.0564586	0.0778624	1.31951e-15	FALSE	FALSE	not significant	253	540	327
C10ORF67	HGNC:28716	C10ORF67	chromosome 10 open reading frame 67	256815	1	1	0.235148	0.221746	-0.748903	0.67508	0.636604	-2.15	0.00394317	0.00614437	2.02639e-33	0.0661716	0.0708617	6.40809e-32	FALSE	FALSE	not significant	321	479	328
CAMK2D	HGNC:1462	CAMK2D	calcium/calmodulin dependent protein kinase II delta	817	8	8	0.16437	0.186457	-0.107447	0.548806	0.62255	-0.358746	0.00890699	0.00309175	0.00130218	0.103036	0.0500393	0.00293819	FALSE	FALSE	not significant	466	341	329
ARPC5	HGNC:708	ARPC5	actin related protein 2/3 complex subunit 5	10092	2	2	-0.339943	-0.270368	-0.0595653	-0.678714	-0.539803	-0.118925	0.00130495	0.0101187	0.279945	0.0389197	0.088934	0.356907	TRUE	FALSE	only layers 1-3	184	627	330
CETN2	HGNC:1867	CETN2	centrin 2	1069	1	1	-0.389016	-0.50526	0.0174606	-0.6198	-0.805005	0.0278191	0.0133366	0.00151552	0.830405	0.125856	0.0338198	0.864473	FALSE	TRUE	only layers 4-6	565	248	331
CHRNA4	HGNC:1958	CHRNA4	cholinergic receptor nicotinic alpha 4 subunit	1137	1	1	0.472425	0.468159	0.292343	0.993748	0.984774	0.614943	0.00501665	0.00530608	0.00129493	0.0758689	0.0639053	0.00292392	FALSE	FALSE	not significant	355	459	332
C12ORF57	HGNC:29521	C12ORF57	chromosome 12 open reading frame 57	113246	1	1	-0.347514	-0.279762	-0.00145773	-0.694748	-0.559299	-0.00291428	0.00154652	0.010039	0.979466	0.0426853	0.088934	0.983851	TRUE	FALSE	only layers 1-3	197	620	333
CCDC127	HGNC:30520	CCDC127	coiled-coil domain containing 127	133957	5	5	-0.165344	-0.187064	-0.138556	-0.548427	-0.620471	-0.459574	0.00895326	0.00318968	4.50832e-05	0.103192	0.0506886	0.000130381	FALSE	FALSE	not significant	468	349	334
GAD2	HGNC:4093	GAD2	glutamate decarboxylase 2	2572	7	7	0.235344	0.227293	-0.275876	0.596985	0.576562	-0.6998	0.00451216	0.00605117	1.67963e-09	0.0709641	0.07	8.88226e-09	FALSE	FALSE	not significant	341	478	335
PSMB6	HGNC:9543	PSMB6	proteasome 20S subunit beta 6	5694	3	3	-0.37284	-0.217169	-0.0934434	-0.871862	-0.507837	-0.218511	4.49489e-05	0.0156196	0.0484698	0.00625055	0.109581	0.0775171	TRUE	FALSE	only layers 1-3	42	778	336
GAS7	HGNC:4169	GAS7	growth arrest specific 7	8522	7	7	0.306556	0.237602	-0.0618215	0.689306	0.534261	-0.158735	0.00109155	0.0108561	0.149667	0.0348688	0.0918243	0.208698	TRUE	FALSE	only layers 1-3	171	650	337
DGKQ	HGNC:2856	DGKQ	diacylglycerol kinase theta	1609	7	7	0.140086	0.196732	-0.190472	0.500034	0.70223	-0.679887	0.0169732	0.000882826	4.31965e-09	0.141863	0.0262058	2.17295e-08	FALSE	TRUE	only layers 4-6	638	185	338
ATP5MG	HGNC:14247	ATP5MG	ATP synthase membrane subunit g	10632	5	5	-0.190965	-0.188914	-0.109737	-0.589643	-0.583309	-0.338834	0.00501863	0.00549663	0.00234978	0.0758689	0.0654424	0.00502794	FALSE	FALSE	not significant	357	466	339
MRPS23	HGNC:14509	MRPS23	mitochondrial ribosomal protein S23	51649	4	4	-0.263104	-0.225474	-0.0177091	-0.639951	-0.548423	-0.0430742	0.00237422	0.00895377	0.694996	0.0543309	0.0837424	0.752773	FALSE	FALSE	not significant	240	587	340
ECSIT	HGNC:29548	ECSIT	ECSIT signaling integrator	51295	3	3	-0.228923	-0.216266	-0.0525304	-0.604627	-0.571198	-0.138742	0.0040863	0.00660928	0.208208	0.0674936	0.073097	0.277166	FALSE	FALSE	not significant	327	501	341
REEP2	HGNC:17975	REEP2	receptor accessory protein 2	51308	4	4	-0.136969	-0.154179	0.139336	-0.546067	-0.614681	0.555504	0.00924621	0.00347766	1.07458e-06	0.105339	0.0533258	3.98486e-06	FALSE	FALSE	not significant	472	359	342
RAB15	HGNC:20150	RAB15	RAB15, member RAS oncogene family	376267	6	6	-0.12219	-0.130272	-0.354676	-0.562192	-0.599381	-1.63186	0.00740502	0.00435731	2.20486e-32	0.0937622	0.058591	6.60723e-31	FALSE	FALSE	not significant	424	409	343
COPB1	HGNC:2231	COPB1	COPI coat complex subunit beta 1	1315	18	18	0.14071	0.136033	0.0591748	0.593641	0.573909	0.249653	0.00473675	0.00628279	0.0240961	0.0730598	0.0714965	0.0414307	FALSE	FALSE	not significant	349	487	344
INA	HGNC:6057	INA	internexin neuronal intermediate filament protein alpha	9118	34	34	-0.127715	-0.225662	0.952221	-0.468794	-0.828321	3.49525	0.0250619	9.70521e-05	1.00157e-72	0.173886	0.00872499	2.86496e-70	FALSE	TRUE	only layers 4-6	778	62	345
ACACA	HGNC:84	ACACA	acetyl-CoA carboxylase alpha	31	35	35	0.107689	0.133762	-0.0983299	0.520304	0.646275	-0.475085	0.0130529	0.00215404	2.54868e-05	0.124836	0.0418034	7.70357e-05	FALSE	TRUE	only layers 4-6	558	283	346
NPTN	HGNC:17867	NPTN	neuroplastin	27020	11	11	-0.164019	-0.17852	-0.115019	-0.553734	-0.602691	-0.388309	0.00832473	0.00415134	0.000517744	0.0999112	0.0571711	0.00125652	FALSE	FALSE	not significant	447	397	347
PI4KA	HGNC:8983	PI4KA	phosphatidylinositol 4-kinase alpha	5297	53	53	0.115338	0.154126	-0.340597	0.504825	0.674598	-1.49077	0.0159628	0.00138096	8.80605e-29	0.137419	0.0330599	2.05246e-27	FALSE	TRUE	only layers 4-6	620	228	348
CYCS	HGNC:19986	CYCS	cytochrome c, somatic	54205	7	7	0.440715	0.413564	-0.211225	0.603422	0.566248	-0.289207	0.00410706	0.00699751	0.00915472	0.067659	0.0746913	0.0172539	FALSE	FALSE	not significant	328	520	349
XPO1	HGNC:12825	XPO1	exportin 1	7514	25	25	0.222292	0.242614	0.00951173	0.552267	0.602756	0.0236312	0.00849434	0.00414739	0.829659	0.101049	0.0571711	0.864031	FALSE	FALSE	not significant	452	396	350
FLII	HGNC:3750	FLII	FLII actin remodeling protein	2314	13	13	0.124986	0.131599	-0.0393956	0.562481	0.592243	-0.177294	0.0073753	0.00483363	0.107854	0.0937283	0.0613267	0.156858	FALSE	FALSE	not significant	421	435	351
PSMA1	HGNC:9530	PSMA1	proteasome 20S subunit alpha 1	5682	5	5	-0.300251	-0.229484	-0.0603279	-0.687502	-0.525463	-0.138136	0.00112244	0.0121942	0.209588	0.0353175	0.0973832	0.278727	TRUE	FALSE	only layers 1-3	174	683	352
ANXA11	HGNC:535	ANXA11	annexin A11	311	14	14	0.15811	0.129296	-0.0391031	0.65603	0.536475	-0.162246	0.00185121	0.0105279	0.140921	0.0462288	0.0903277	0.198021	TRUE	FALSE	only layers 1-3	219	642	353
RTN4	HGNC:14085	RTN4	reticulon 4	57142	3	3	-0.134156	-0.129782	0.239609	-0.589206	-0.569995	1.36942	0.00505038	0.00663925	1.14772e-25	0.0759392	0.0732187	2.21552e-24	FALSE	FALSE	not significant	359	502	354
ABL1;ABL2	HGNC:76	ABL1	ABL proto-oncogene 1, non-receptor tyrosine kinase	25	2	2	0.20305	0.262411	-0.198747	0.529292	0.684029	-0.518075	0.0149964	0.00176759	1.17484e-05	0.133106	0.0378348	3.73775e-05	FALSE	TRUE	only layers 4-6	602	260	355
COPA	HGNC:2230	COPA	COPI coat complex subunit alpha	1314	26	26	0.124168	0.136125	0.0656654	0.549073	0.601946	0.290374	0.00887456	0.00419688	0.00888308	0.10285	0.0574152	0.0167872	FALSE	FALSE	not significant	465	401	356
EMC2	HGNC:28963	EMC2	ER membrane protein complex subunit 2	9694	5	5	-0.197914	-0.210954	-0.0370535	-0.556784	-0.593469	-0.104241	0.0079819	0.0047486	0.343233	0.0988782	0.0607377	0.422694	FALSE	FALSE	not significant	435	431	357
USP9X	HGNC:12632	USP9X	ubiquitin specific peptidase 9 X-linked	8239	23	23	0.174606	0.174118	0.0029385	0.57629	0.574677	0.00969854	0.00607453	0.00621491	0.929638	0.084544	0.0713991	0.944039	FALSE	FALSE	not significant	386	481	358
TBCD	HGNC:11581	TBCD	tubulin folding cofactor D	6904	15	15	0.225189	0.211502	0.05662	0.599388	0.562958	0.150706	0.00435685	0.00732653	0.171233	0.0698187	0.0760884	0.234559	FALSE	FALSE	not significant	337	533	359
NDUFS6	HGNC:7713	NDUFS6	NADH:ubiquinone oxidoreductase subunit S6	4726	4	4	-0.326657	-0.310713	-0.159776	-0.595646	-0.566573	-0.291346	0.00462825	0.00704025	0.00873896	0.071915	0.0746913	0.0165396	FALSE	FALSE	not significant	347	523	360
PSMD14	HGNC:16889	PSMD14	proteasome 26S subunit, non-ATPase 14	10213	4	4	-0.374689	-0.30345	0.0326318	-0.65712	-0.532182	0.0572288	0.00181995	0.0111515	0.602482	0.0459958	0.0930168	0.670217	TRUE	FALSE	only layers 1-3	216	656	361
H2AC20;H2AC19	HGNC:4738	H2AC20	H2A clustered histone 20	8338	1	1	-0.405371	-0.328024	0.511842	-0.657235	-0.531831	0.905352	0.00181668	0.011204	4.47219e-14	0.0459958	0.0930168	3.74747e-13	TRUE	FALSE	only layers 1-3	215	659	362
BCKDHA	HGNC:986	BCKDHA	branched chain keto acid dehydrogenase E1 subunit alpha	593	8	8	-0.259788	-0.238868	-0.21083	-0.606302	-0.557479	-0.492043	0.00393684	0.0079055	1.34532e-05	0.0661716	0.0784689	4.2586e-05	FALSE	FALSE	not significant	320	555	363
L2HGDH	HGNC:20499	L2HGDH	L-2-hydroxyglutarate dehydrogenase	79944	6	6	-0.184315	-0.14057	-0.179604	-0.683268	-0.521103	-0.665805	0.00120183	0.0129165	8.34471e-09	0.0370692	0.100611	4.04882e-08	TRUE	FALSE	only layers 1-3	178	700	364
DLGAP1	HGNC:2905	DLGAP1	DLG associated protein 1	9229	2	2	0.228969	0.247321	-0.425091	0.551154	0.595328	-1.14872	0.0086252	0.00462219	5.58764e-20	0.10109	0.0603311	7.56195e-19	FALSE	FALSE	not significant	458	420	365
TSG101	HGNC:15971	TSG101	tumor susceptibility 101	7251	10	10	-0.150184	-0.126848	0.153451	-0.637255	-0.538234	0.651116	0.00247425	0.0102815	1.64417e-08	0.0550192	0.0893319	7.69847e-08	FALSE	FALSE	not significant	247	634	366
PRKCE	HGNC:9401	PRKCE	protein kinase C epsilon	5581	26	26	0.14697	0.136901	0.0279158	0.600433	0.559299	0.114048	0.00429085	0.00770871	0.299884	0.0690597	0.0778624	0.378266	FALSE	FALSE	not significant	336	545	367
NDUFB3	HGNC:7698	NDUFB3	NADH:ubiquinone oxidoreductase subunit B3	4709	3	3	-0.165507	-0.198669	-0.154981	-0.522333	-0.626991	-0.489113	0.0127091	0.00289176	1.50408e-05	0.1238	0.0481424	4.73023e-05	FALSE	TRUE	only layers 4-6	548	334	368
RPS10	HGNC:10383	RPS10	ribosomal protein S10	6204	4	4	-0.306024	-0.26163	0.0646305	-0.63147	-0.539864	0.133363	0.00270217	0.0100579	0.22569	0.0570484	0.088934	0.29663	FALSE	FALSE	not significant	261	622	369
SQOR	HGNC:20390	SQOR	sulfide quinone oxidoreductase	58472	4	4	-0.191572	-0.257551	-0.0141868	-0.498939	-0.67078	-0.0369489	0.0172119	0.00146745	0.736607	0.143084	0.0333766	0.78554	FALSE	TRUE	only layers 4-6	643	242	370
RPS4X	HGNC:10424	RPS4X	ribosomal protein S4 X-linked	6191	10	10	-0.176195	-0.165839	0.128063	-0.594647	-0.559694	0.432204	0.00466815	0.00766663	0.000119278	0.0721785	0.0778624	0.000321877	FALSE	FALSE	not significant	348	541	371
CBARP	HGNC:28617	CBARP	CACN subunit beta associated regulatory protein	255057	7	7	-0.167923	-0.139456	0.0118993	-0.642255	-0.533378	0.0455113	0.00229172	0.0109745	0.678686	0.053217	0.0923294	0.738156	FALSE	FALSE	not significant	237	653	372
TUBA1B;TUBA4A	HGNC:18809	TUBA1B	tubulin alpha 1b	10376	2	2	0.655375	0.882257	0.3474	0.498078	0.670507	1.17097	0.0174017	0.00147384	1.34622e-20	0.143708	0.0333766	1.92979e-19	FALSE	TRUE	only layers 4-6	647	244	373
NDRG4	HGNC:14466	NDRG4	NDRG family member 4	65009	5	5	-0.257095	-0.315044	0.0450709	-0.515626	-0.631847	0.0903935	0.013878	0.00268674	0.410984	0.128277	0.0469722	0.491043	FALSE	TRUE	only layers 4-6	577	316	374
KPNA5	HGNC:6398	KPNA5	karyopherin subunit alpha 5	3841	5	5	0.207097	0.182343	0.0648038	0.618453	0.544529	0.193523	0.00328746	0.00944174	0.0794651	0.061668	0.0862364	0.119979	FALSE	FALSE	not significant	292	601	375
PDE2A	HGNC:8777	PDE2A	phosphodiesterase 2A	5138	19	19	0.114963	0.208932	-0.528381	0.458874	0.833952	-2.10903	0.0282552	8.73958e-05	3.97127e-44	0.183498	0.00820869	2.27193e-42	FALSE	TRUE	only layers 4-6	835	59	376
SF3B2	HGNC:10769	SF3B2	splicing factor 3b subunit 2	10992	6	6	-0.198503	-0.174528	0.123458	-0.618608	-0.543894	0.384739	0.00327985	0.00952363	0.000580413	0.061668	0.0867326	0.0013973	FALSE	FALSE	not significant	291	603	377
MT-CO3	HGNC:7422	MT-CO3	mitochondrially encoded cytochrome c oxidase III	4514	1	1	0.41981	0.384417	-0.281194	0.603015	0.552176	-0.403907	0.00413167	0.00850507	0.000311408	0.0678473	0.0813411	0.000785761	FALSE	FALSE	not significant	329	574	378
HAGH	HGNC:4805	HAGH	hydroxyacylglutathione hydrolase	3029	5	5	0.177884	0.244672	-0.0918815	0.491921	0.676617	-0.25409	0.0188139	0.00133713	0.0217297	0.14818	0.0326711	0.0377436	FALSE	TRUE	only layers 4-6	682	222	379
SYNJ2BP	HGNC:18955	SYNJ2BP	synaptojanin 2 binding protein	55333	5	5	-0.165952	-0.165292	-0.0165493	-0.572099	-0.569824	-0.0570517	0.0064454	0.00665518	0.603604	0.0862998	0.0732187	0.671347	FALSE	FALSE	not significant	400	504	380
IARS2	HGNC:29685	IARS2	isoleucyl-tRNA synthetase 2, mitochondrial	55699	23	23	0.158175	0.174147	-0.14563	0.541343	0.596009	-0.498409	0.00985872	0.00457673	1.05413e-05	0.108463	0.0601281	3.40012e-05	FALSE	FALSE	not significant	487	419	381
HPCAL1	HGNC:5145	HPCAL1	hippocalcin like 1	3241	4	4	-0.282246	-0.227549	-0.516458	-0.652595	-0.526128	-1.19413	0.00195304	0.0120872	3.48601e-21	0.0472711	0.0966514	5.2482e-20	TRUE	FALSE	only layers 1-3	226	682	382
GGT2	HGNC:4251	GGT2P	gamma-glutamyltransferase 2, pseudogene	728441	3	3	-0.190736	-0.165904	0.0741841	-0.620237	-0.53949	0.241233	0.0032009	0.0101089	0.0292117	0.0612987	0.088934	0.0493104	FALSE	FALSE	not significant	285	626	383
CAND2	HGNC:30689	CAND2	cullin associated and neddylation dissociated 2 (putative)	23066	10	10	0.169153	0.15213	0.0312177	0.607902	0.546725	0.11219	0.00384508	0.00916377	0.3078	0.0657507	0.0843093	0.387088	FALSE	FALSE	not significant	314	597	384
ARL10	HGNC:22042	ARL10	ARF like GTPase 10	285598	2	2	-0.148031	-0.218447	0.0417791	-0.47781	-0.705096	0.134853	0.0224381	0.00084215	0.22057	0.164956	0.0257264	0.291239	FALSE	TRUE	only layers 4-6	733	179	385
MAST1	HGNC:19034	MAST1	microtubule associated serine/threonine kinase 1	22983	16	16	0.101593	0.137456	-0.000413075	0.494269	0.668748	-0.00200969	0.0182639	0.00151552	0.985402	0.146969	0.0338198	0.989174	FALSE	TRUE	only layers 4-6	666	249	386
ATP2B3	HGNC:816	ATP2B3	ATPase plasma membrane Ca2+ transporting 3	492	18	18	0.144183	0.14475	-0.122018	0.567105	0.569336	-0.479926	0.0069141	0.00670101	2.12719e-05	0.0897999	0.0732299	6.5236e-05	FALSE	FALSE	not significant	410	507	387
PCCA	HGNC:8653	PCCA	propionyl-CoA carboxylase subunit alpha	5095	20	20	-0.184392	-0.208968	-0.23404	-0.530162	-0.600822	-0.672907	0.0114563	0.0042665	5.99289e-09	0.118576	0.05774	2.96255e-08	FALSE	FALSE	not significant	518	406	388
NDUFA6	HGNC:7690	NDUFA6	NADH:ubiquinone oxidoreductase subunit A6	4700	5	5	-0.358265	-0.31483	-0.248995	-0.614039	-0.539595	-0.426758	0.00351101	0.0100946	0.000144004	0.0636737	0.088934	0.000383177	FALSE	FALSE	not significant	302	625	389
PYGL;PYGM	HGNC:9725	PYGL	glycogen phosphorylase L	5836	1	1	0.417006	0.464174	-0.190578	0.549695	0.611872	-0.25122	0.0109126	0.00463012	0.0264262	0.115236	0.0603311	0.0450252	FALSE	FALSE	not significant	505	422	390
COX7A2L	HGNC:2289	COX7A2L	cytochrome c oxidase subunit 7A2 like	9167	6	6	-0.166101	-0.183299	-0.0702092	-0.537194	-0.592817	-0.227067	0.0104265	0.00479363	0.0399532	0.112545	0.060942	0.0653562	FALSE	FALSE	not significant	493	434	391
YARS1	HGNC:12840	YARS1	tyrosyl-tRNA synthetase 1	8565	12	12	0.2707	0.234221	0.0667598	0.619544	0.536055	0.152791	0.00323424	0.0105874	0.165418	0.0615902	0.0904027	0.22777	FALSE	FALSE	not significant	287	646	392
DCLK2	HGNC:19002	DCLK2	doublecortin like kinase 2	166614	13	13	0.11539	0.121903	-0.137922	0.549665	0.580692	-0.657001	0.00880293	0.00570601	1.25434e-08	0.102397	0.0672433	5.95739e-08	FALSE	FALSE	not significant	463	472	393
PRDX6	HGNC:16753	PRDX6	peroxiredoxin 6	9588	8	8	-0.341987	-0.381674	-0.140452	-0.5327	-0.594519	-0.218777	0.0110746	0.00467683	0.0476887	0.116107	0.0604338	0.0764404	FALSE	FALSE	not significant	510	427	394
HIBADH	HGNC:4907	HIBADH	3-hydroxyisobutyrate dehydrogenase	11112	2	2	-0.288748	-0.30773	-0.162988	-0.558207	-0.594905	-0.315088	0.00918912	0.0055789	0.00568148	0.10514	0.0662415	0.0111695	FALSE	FALSE	not significant	470	468	395
PSMB7	HGNC:9544	PSMB7	proteasome 20S subunit beta 7	5695	1	1	-0.328977	-0.294083	-0.0521783	-0.666048	-0.595401	-0.10564	0.00436291	0.00972688	0.37885	0.0698187	0.0877583	0.459188	FALSE	FALSE	not significant	338	608	396
MPC1	HGNC:21606	MPC1	mitochondrial pyruvate carrier 1	51660	2	2	-0.159655	-0.179253	-0.108607	-0.529017	-0.593952	-0.359867	0.0116322	0.00471543	0.00125868	0.119457	0.0605596	0.00285254	FALSE	FALSE	not significant	522	429	397
NDUFA11	HGNC:20371	NDUFA11	NADH:ubiquinone oxidoreductase subunit A11	126328	5	5	-0.167467	-0.173743	-0.339161	-0.551314	-0.571975	-1.11654	0.00860626	0.00645669	3.16429e-19	0.10109	0.0720425	4.04733e-18	FALSE	FALSE	not significant	456	496	398
MROH1	HGNC:26958	MROH1	maestro heat like repeat family member 1	727957	13	13	0.146654	0.162782	-0.26254	0.53157	0.590028	-0.951613	0.0112431	0.00499085	3.56665e-15	0.117335	0.0620695	3.23414e-14	FALSE	FALSE	not significant	513	443	399
PABPC3	HGNC:8556	PABPC3	poly(A) binding protein cytoplasmic 3	5042	5	5	-0.20411	-0.230647	0.0344916	-0.5263	-0.594725	0.0889369	0.0120597	0.00466287	0.418549	0.120846	0.0603775	0.498956	FALSE	FALSE	not significant	534	426	400
CYFIP1	HGNC:13759	CYFIP1	cytoplasmic FMR1 interacting protein 1	23191	8	8	0.200305	0.253889	-0.22394	0.498486	0.631838	-0.557305	0.0173116	0.00268711	9.972e-07	0.143708	0.0469722	3.72205e-06	FALSE	TRUE	only layers 4-6	644	317	401
AKT3	HGNC:393	AKT3	AKT serine/threonine kinase 3	10000	4	4	0.176559	0.182279	0.117027	0.553959	0.571905	0.367175	0.00859388	0.00667929	0.00106729	0.10109	0.0732278	0.00245935	FALSE	FALSE	not significant	455	506	402
NME2P1;NME1;NME2	HGNC:31358	NME2P1	NME2 pseudogene 1	283458	2	2	-0.238173	-0.255011	0.203804	-0.540571	-0.578789	0.462565	0.00996226	0.00586277	4.04313e-05	0.109411	0.068577	0.000117848	FALSE	FALSE	not significant	488	474	403
UBR4	HGNC:30313	UBR4	ubiquitin protein ligase E3 component n-recognin 4	23352	56	56	0.118541	0.134283	-0.011132	0.525086	0.594813	-0.0493099	0.0122552	0.00465691	0.653566	0.121644	0.0603775	0.715286	FALSE	FALSE	not significant	538	425	404
MYH9	HGNC:7579	MYH9	myosin heavy chain 9	4627	42	42	0.143844	0.141651	-0.453768	0.567035	0.558391	-1.78876	0.00692086	0.00780637	2.47523e-36	0.0897999	0.0778624	9.27182e-35	FALSE	FALSE	not significant	412	551	405
VPS53	HGNC:25608	VPS53	VPS53 subunit of GARP complex	55275	10	10	0.0989653	0.13064	-0.098572	0.491134	0.648325	-0.489182	0.0190016	0.00208686	1.50011e-05	0.149098	0.041168	4.72011e-05	FALSE	TRUE	only layers 4-6	685	281	406
PFKM	HGNC:8877	PFKM	phosphofructokinase, muscle	5213	16	16	0.380167	0.318695	-0.270492	0.623999	0.5231	-0.44398	0.00302512	0.012581	7.88978e-05	0.0602439	0.0993377	0.000219498	FALSE	FALSE	not significant	275	691	407
SGCD	HGNC:10807	SGCD	sarcoglycan delta	6444	5	5	-0.154074	-0.16807	-0.291374	-0.534681	-0.583251	-1.01115	0.0107846	0.00550119	1.29184e-16	0.114768	0.0654424	1.3393e-15	FALSE	FALSE	not significant	501	467	408
DHRS7	HGNC:21524	DHRS7	dehydrogenase/reductase 7	51635	8	8	0.0832104	0.0905778	0.0682514	0.534592	0.581924	0.438486	0.0107975	0.00560656	9.57718e-05	0.114768	0.0664446	0.000262955	FALSE	FALSE	not significant	502	469	409
ABAT	HGNC:23	ABAT	4-aminobutyrate aminotransferase	18	13	13	0.35585	0.329427	-0.398872	0.585264	0.541806	-0.656023	0.00534484	0.00979714	1.31219e-08	0.0787707	0.0877892	6.19473e-08	FALSE	FALSE	not significant	364	614	410
ACAD9	HGNC:21497	ACAD9	acyl-CoA dehydrogenase family member 9	28976	15	15	-0.152768	-0.160573	-0.127731	-0.543191	-0.570941	-0.454168	0.00961493	0.00655144	5.48227e-05	0.107354	0.0727463	0.000156179	FALSE	FALSE	not significant	480	498	411
PHB2	HGNC:30306	PHB2	prohibitin 2	11331	17	17	-0.178096	-0.16925	-0.108556	-0.576159	-0.54754	-0.351191	0.00608588	0.00906243	0.00163393	0.084544	0.0839437	0.00360363	FALSE	FALSE	not significant	387	592	412
RAB3IP	HGNC:16508	RAB3IP	RAB3A interacting protein	117177	1	1	0.20768	0.262868	0.130939	0.568175	0.719161	0.358225	0.0176115	0.00284747	0.00516007	0.144309	0.0480405	0.0102307	FALSE	TRUE	only layers 4-6	652	329	413
MAP6D1	HGNC:25753	MAP6D1	MAP6 domain containing 1	79929	5	5	-0.224547	-0.313226	0.820251	-0.478238	-0.667108	1.74697	0.0223195	0.00155539	2.74519e-35	0.164469	0.0341686	9.38883e-34	FALSE	TRUE	only layers 4-6	731	252	414
PTPMT1	HGNC:26965	PTPMT1	protein tyrosine phosphatase mitochondrial 1	114971	7	7	-0.167219	-0.129708	-0.118956	-0.656745	-0.509424	-0.467194	0.00183065	0.0150432	3.41246e-05	0.046081	0.106847	0.000100631	TRUE	FALSE	only layers 1-3	217	768	415
PRKAA1	HGNC:9376	PRKAA1	protein kinase AMP-activated catalytic subunit alpha 1	5562	5	5	0.112541	0.115176	0.0488117	0.551009	0.563911	0.238986	0.00864238	0.00722979	0.0307268	0.10109	0.0758284	0.0516463	FALSE	FALSE	not significant	460	529	416
BCR	HGNC:1014	BCR	BCR activator of RhoGEF and GTPase	613	20	20	0.118725	0.138931	-0.12656	0.513635	0.60105	-0.54753	0.014243	0.00425228	1.49321e-06	0.129712	0.0576865	5.40353e-06	FALSE	FALSE	not significant	586	404	417
SNX2	HGNC:11173	SNX2	sorting nexin 2	6643	13	13	0.207461	0.234048	-0.031676	0.522882	0.589892	-0.079836	0.0126174	0.00500067	0.467654	0.123542	0.0620695	0.546407	FALSE	FALSE	not significant	545	445	418
COPG2	HGNC:2237	COPG2	COPI coat complex subunit gamma 2	26958	7	7	0.139885	0.114206	0.0949396	0.630692	0.514916	0.428051	0.00273424	0.0140072	0.000137729	0.0572976	0.104066	0.000368194	FALSE	FALSE	not significant	263	731	419
VCPIP1	HGNC:30897	VCPIP1	valosin containing protein interacting protein 1	80124	20	20	0.162662	0.160897	-0.0794901	0.560396	0.554315	-0.273855	0.00759233	0.00825841	0.0134941	0.0953664	0.0800773	0.0246282	FALSE	FALSE	not significant	428	566	420
FAM126B	HGNC:28593	HYCC2	hyccin PI4KA lipid kinase complex subunit 2	285172	10	10	-0.173665	-0.134192	-0.28838	-0.656061	-0.506941	-1.08942	0.0018503	0.0155336	1.50732e-18	0.0462288	0.1091	1.83119e-17	TRUE	FALSE	only layers 1-3	218	777	421
TUBB	HGNC:20778	TUBB	tubulin beta class I	203068	5	5	0.076704	0.0864686	0.119418	0.522576	0.589102	0.813584	0.0126683	0.00505793	5.77951e-12	0.123791	0.0624108	3.94474e-11	FALSE	FALSE	not significant	547	448	422
PPP3CA	HGNC:9314	PPP3CA	protein phosphatase 3 catalytic subunit alpha	5530	7	7	-0.32572	-0.286757	-0.143494	-0.601813	-0.529823	-0.265126	0.00420509	0.011508	0.0167078	0.0680273	0.0943168	0.029904	FALSE	FALSE	not significant	334	664	423
MRPL37	HGNC:14034	MRPL37	mitochondrial ribosomal protein L37	51253	4	4	-0.1692	-0.166099	0.140311	-0.562363	-0.552057	0.466347	0.00738745	0.00851898	3.52035e-05	0.0937283	0.0813504	0.00010357	FALSE	FALSE	not significant	423	575	424
ANK3	HGNC:494	ANK3	ankyrin 3	288	77	77	0.147227	0.135802	0.442636	0.583737	0.53844	1.755	0.00546312	0.010253	1.72691e-35	0.0797297	0.0893319	5.97112e-34	FALSE	FALSE	not significant	367	632	425
AHCY	HGNC:343	AHCY	adenosylhomocysteinase	191	2	2	-0.233947	-0.264231	-0.10971	-0.553113	-0.624713	-0.259382	0.0130221	0.00505543	0.0261547	0.124836	0.0624108	0.0446047	FALSE	FALSE	not significant	556	447	426
ATP1B2	HGNC:805	ATP1B2	ATPase Na+/K+ transporting subunit beta 2	482	8	8	-0.175912	-0.175363	-0.173404	-0.556293	-0.554559	-0.548364	0.00803616	0.00823071	1.44291e-06	0.0989658	0.0799319	5.23959e-06	FALSE	FALSE	not significant	438	565	427
NSF	HGNC:8016	NSF	N-ethylmaleimide sensitive factor, vesicle fusing ATPase	4905	40	40	0.115915	0.141183	-0.105666	0.501242	0.610507	-0.456922	0.0167132	0.00369986	4.96347e-05	0.14061	0.0551388	0.000142301	FALSE	FALSE	not significant	634	370	428
KIF27	HGNC:18632	KIF27	kinesin family member 27	55582	1	1	0.335252	0.292598	-0.0240973	0.603898	0.527064	-0.0434072	0.00407848	0.0119381	0.692759	0.0674936	0.0961483	0.750737	FALSE	FALSE	not significant	326	678	429
USP24	HGNC:12623	USP24	ubiquitin specific peptidase 24	23358	5	5	0.217014	0.200043	-0.00963098	0.583172	0.537566	-0.0258809	0.00555087	0.010507	0.813869	0.0804877	0.0903277	0.850777	FALSE	FALSE	not significant	370	641	430
PGS1	HGNC:30029	PGS1	phosphatidylglycerophosphate synthase 1	9489	2	2	-0.193263	-0.210471	0.0793192	-0.531772	-0.57912	0.21825	0.0118579	0.00624439	0.0495938	0.11997	0.0714147	0.0791313	FALSE	FALSE	not significant	529	483	431
LLGL1	HGNC:6628	LLGL1	LLGL scribble cell polarity complex component 1	3996	15	15	0.189629	0.175909	0.353244	0.578681	0.536813	1.07798	0.00587177	0.0104802	2.90539e-18	0.083236	0.0903277	3.44324e-17	FALSE	FALSE	not significant	378	638	432
EPB41L1	HGNC:3378	EPB41L1	erythrocyte membrane protein band 4.1 like 1	2036	38	38	0.0959369	0.115254	-0.0475851	0.502676	0.603892	-0.249329	0.0164092	0.00407883	0.0242771	0.139347	0.0569137	0.041685	FALSE	FALSE	not significant	626	393	433
LRRFIP1	HGNC:6702	LRRFIP1	LRR binding FLII interacting protein 1	9208	5	5	-0.15848	-0.171325	0.103983	-0.528965	-0.57184	0.347068	0.0116404	0.00646899	0.00184652	0.119457	0.072052	0.00401943	FALSE	FALSE	not significant	523	497	434
MAP2K6	HGNC:6846	MAP2K6	mitogen-activated protein kinase kinase 6	5608	5	5	0.214573	0.229265	0.0365325	0.532762	0.569241	0.0907065	0.0110885	0.00671439	0.409378	0.116107	0.0732299	0.489775	FALSE	FALSE	not significant	511	509	435
CRAT	HGNC:2342	CRAT	carnitine O-acetyltransferase	1384	2	2	0.389311	0.256456	-0.242218	0.733299	0.483055	-0.543932	0.000526854	0.0210427	1.73031e-06	0.0221033	0.129444	6.20092e-06	TRUE	FALSE	only layers 1-3	132	889	436
DCTN3	HGNC:2713	DCTN3	dynactin subunit 3	11258	6	6	-0.316897	-0.292628	0.117538	-0.579168	-0.534812	0.214815	0.0058312	0.0107656	0.0518141	0.083102	0.0912178	0.0822776	FALSE	FALSE	not significant	377	648	437
FARP1	HGNC:3591	FARP1	FERM, ARH/RhoGEF and pleckstrin domain protein 1	10160	8	8	0.10459	0.113665	-0.10657	0.526608	0.572302	-0.503254	0.0120106	0.00642693	8.74252e-06	0.120739	0.0719797	2.84913e-05	FALSE	FALSE	not significant	532	493	438
RAC2;RAC3;RAC1	HGNC:9802	RAC2	Rac family small GTPase 2	5880	2	2	0.262725	0.355651	0.113124	0.476099	0.644496	0.204999	0.0229165	0.00221401	0.0633466	0.166914	0.0423127	0.0982357	FALSE	TRUE	only layers 4-6	740	287	439
NT5E	HGNC:8021	NT5E	5'-nucleotidase ecto	4907	12	12	-0.16181	-0.173522	0.0010917	-0.530385	-0.568774	0.0035784	0.0114223	0.00675411	0.974009	0.118576	0.0732652	0.9793	FALSE	FALSE	not significant	516	511	440
ATP6V1E1	HGNC:857	ATP6V1E1	ATPase H+ transporting V1 subunit E1	529	4	4	-0.292105	-0.24191	-0.228553	-0.618952	-0.512591	-0.484289	0.00326301	0.0144377	1.80536e-05	0.0616641	0.105516	5.6132e-05	FALSE	FALSE	not significant	290	745	441
NRN1	HGNC:17972	NRN1	neuritin 1	51299	2	2	-0.181157	-0.194395	0.0534315	-0.529625	-0.568327	0.156211	0.0115386	0.0067966	0.156209	0.119036	0.0733636	0.216669	FALSE	FALSE	not significant	520	515	442
COASY	HGNC:29932	COASY	Coenzyme A synthase	80347	7	7	0.107137	0.112389	-0.0523648	0.534473	0.560673	-0.26123	0.0108148	0.00756317	0.0183489	0.114768	0.0776562	0.0324992	FALSE	FALSE	not significant	503	538	443
KRTCAP2	HGNC:28942	KRTCAP2	keratinocyte associated protein 2	200185	1	1	-0.264392	-0.283648	0.124346	-0.528998	-0.567526	0.248794	0.0117322	0.00695889	0.0247349	0.119457	0.0745503	0.0423786	FALSE	FALSE	not significant	524	518	444
ERG28	HGNC:1187	ERG28	ergosterol biosynthesis 28 homolog	11161	1	1	-0.138984	-0.212525	0.0701264	-0.455308	-0.696228	0.229733	0.0294866	0.000974036	0.0377058	0.188385	0.0271222	0.0620642	FALSE	TRUE	only layers 4-6	847	199	445
RASGRF2	HGNC:9876	RASGRF2	Ras protein specific guanine nucleotide releasing factor 2	5924	16	16	0.129242	0.201368	-0.557044	0.451967	0.704199	-1.94803	0.0306822	0.00085469	2.93105e-40	0.190611	0.0257348	1.42985e-38	FALSE	TRUE	only layers 4-6	868	182	446
FN3K	HGNC:24822	FN3K	fructosamine 3 kinase	64122	10	10	0.198591	0.173131	0.0448218	0.596598	0.520111	0.134652	0.00453766	0.0130861	0.221257	0.0709682	0.10092	0.291902	FALSE	FALSE	not significant	344	707	447
LTC4S	HGNC:6719	LTC4S	leukotriene C4 synthase	4056	1	1	-0.192051	-0.242488	0.0219401	-0.506632	-0.639685	0.057878	0.0195553	0.00348274	0.609103	0.151351	0.0533258	0.676268	FALSE	FALSE	not significant	691	361	448
RANBP9	HGNC:13727	RANBP9	RAN binding protein 9	10048	5	5	-0.193782	-0.197324	0.0721105	-0.542965	-0.55289	0.202049	0.00965588	0.00843037	0.0672367	0.107358	0.0808724	0.103478	FALSE	FALSE	not significant	483	572	449
PDHA2	HGNC:8807	PDHA2	pyruvate dehydrogenase E1 subunit alpha 2	5161	3	3	-0.296844	-0.390178	-0.275265	-0.47805	-0.628359	-0.443299	0.0223715	0.0028326	8.08255e-05	0.16466	0.0480202	0.000224266	FALSE	TRUE	only layers 4-6	732	328	450
HTRA1	HGNC:9476	HTRA1	HtrA serine peptidase 1	5654	3	3	-0.217244	-0.224737	0.238614	-0.536007	-0.554494	0.588732	0.0106169	0.00828747	2.66716e-07	0.11384	0.0802354	1.0718e-06	FALSE	FALSE	not significant	496	567	451
GRAMD4	HGNC:29113	GRAMD4	GRAM domain containing 4	23151	5	5	-0.103164	-0.114689	-0.139826	-0.515837	-0.573459	-0.699151	0.0138398	0.00632283	1.73256e-09	0.128268	0.0715356	9.10098e-09	FALSE	FALSE	not significant	576	489	452
ACP2	HGNC:123	ACP2	acid phosphatase 2, lysosomal	53	4	4	-0.148016	-0.160758	0.212015	-0.522296	-0.567259	0.748128	0.0127152	0.00689912	1.59411e-10	0.1238	0.0742157	9.38421e-10	FALSE	FALSE	not significant	549	516	453
GUCY1B1	HGNC:4687	GUCY1B1	guanylate cyclase 1 soluble subunit beta 1	2983	18	18	0.125842	0.122098	-0.114565	0.555834	0.539298	-0.506025	0.00808724	0.0101351	7.85062e-06	0.0992066	0.0889539	2.56644e-05	FALSE	FALSE	not significant	439	628	454
LRRC59	HGNC:28817	LRRC59	leucine rich repeat containing 59	55379	6	6	-0.135522	-0.181454	0.305683	-0.472956	-0.633256	1.0668	0.0238192	0.0026298	5.50505e-18	0.170141	0.0464869	6.32177e-17	FALSE	TRUE	only layers 4-6	756	313	455
CADPS2	HGNC:16018	CADPS2	calcium dependent secretion activator 2	93664	16	16	0.168204	0.184305	-0.0524995	0.51948	0.569208	-0.162139	0.0131951	0.00671308	0.141181	0.125186	0.0732299	0.198315	FALSE	FALSE	not significant	561	508	456
LAMTOR3	HGNC:15606	LAMTOR3	late endosomal/lysosomal adaptor, MAPK and MTOR activator 3	8649	2	2	-0.289534	-0.290269	0.215834	-0.547488	-0.548878	0.408127	0.00931048	0.00910948	0.000281421	0.105529	0.0841791	0.000716707	FALSE	FALSE	not significant	474	595	457
MRPS27	HGNC:14512	MRPS27	mitochondrial ribosomal protein S27	23107	9	9	-0.0971404	-0.14471	-0.0503344	-0.454042	-0.676385	-0.235267	0.029935	0.00134211	0.0333846	0.189539	0.0326711	0.0555939	FALSE	TRUE	only layers 4-6	853	225	458
PTK2	HGNC:9611	PTK2	protein tyrosine kinase 2	5747	3	3	0.147394	0.149533	-0.0496234	0.54014	0.547977	-0.183541	0.0100204	0.00900846	0.15041	0.109858	0.0839437	0.209594	FALSE	FALSE	not significant	489	589	459
NDUFAF3	HGNC:29918	NDUFAF3	NADH:ubiquinone oxidoreductase complex assembly factor 3	25915	5	5	-0.216894	-0.20192	-0.0181967	-0.5678	-0.528601	-0.0476367	0.00684701	0.0116968	0.664585	0.0897672	0.0952234	0.724654	FALSE	FALSE	not significant	408	671	460
MYH10	HGNC:7568	MYH10	myosin heavy chain 10	4628	75	75	0.0852452	0.119314	-0.295844	0.464251	0.649792	-1.61119	0.0264829	0.00203993	7.39097e-32	0.17781	0.0408831	2.11415e-30	FALSE	TRUE	only layers 4-6	805	277	461
FNBP1	HGNC:17069	FNBP1	formin binding protein 1	23048	4	4	0.139376	0.110811	0.281524	0.627865	0.499184	1.26822	0.00285383	0.0171582	4.51228e-23	0.0588825	0.115236	7.5722e-22	FALSE	FALSE	not significant	267	815	462
WDR17	HGNC:16661	WDR17	WD repeat domain 17	116966	7	7	0.160278	0.229074	-0.195625	0.460818	0.658614	-0.562444	0.0276111	0.00178276	8.09478e-07	0.181648	0.037901	3.06316e-06	FALSE	TRUE	only layers 4-6	823	262	463
C1ORF232	HGNC:53426	C1ORF232	chromosome 1 open reading frame 230	110806296	1	1	-0.393562	-0.230283	-0.0958901	-0.825498	-0.483018	-0.20113	0.000211389	0.0273735	0.0792923	0.0139548	0.148896	0.119747	TRUE	FALSE	only layers 1-3	86	1000	464
SLC9A6	HGNC:11079	SLC9A6	solute carrier family 9 member A6	10479	7	7	0.140309	0.148389	-0.138796	0.526894	0.557236	-0.443542	0.0119651	0.00793218	8.01328e-05	0.120474	0.0786098	0.000222737	FALSE	FALSE	not significant	531	556	465
CNKSR2	HGNC:19701	CNKSR2	connector enhancer of kinase suppressor of Ras 2	22866	14	14	0.131505	0.161035	-0.119899	0.490816	0.601033	-0.4475	0.0190779	0.00425338	6.96208e-05	0.149511	0.0576865	0.000194895	FALSE	FALSE	not significant	686	405	466
VTI1A	HGNC:17792	VTI1A	vesicle transport through interaction with t-SNAREs 1A	143187	4	4	-0.170449	-0.204574	-0.0737181	-0.494966	-0.59406	-0.214069	0.0181035	0.00470808	0.0526226	0.146245	0.0605596	0.0834351	FALSE	FALSE	not significant	663	428	467
EFR3A	HGNC:28970	EFR3A	EFR3 homolog A	23167	8	8	0.139339	0.099203	-0.223784	0.671208	0.47787	-0.678182	0.00145752	0.0224214	4.77666e-09	0.0418821	0.134507	2.39137e-08	TRUE	FALSE	only layers 1-3	190	910	468
CBLN4	HGNC:16231	CBLN4	cerebellin 4 precursor	140689	1	1	-0.223255	-0.232281	-0.494543	-0.54281	-0.564755	-1.2024	0.0116297	0.00906864	3.25831e-20	0.119457	0.0839437	4.49661e-19	FALSE	FALSE	not significant	521	593	469
ELFN1	HGNC:33154	ELFN1	extracellular leucine rich repeat and fibronectin type III domain containing 1	392617	1	1	-0.238937	-0.191367	-0.00788623	-0.635816	-0.509232	-0.0209854	0.00329986	0.0178006	0.851976	0.061668	0.118056	0.882302	FALSE	FALSE	not significant	293	824	470
ADGRG1	HGNC:4512	ADGRG1	adhesion G protein-coupled receptor G1	9289	3	3	-0.286858	-0.238625	-0.225279	-0.606107	-0.504193	-0.475995	0.00404455	0.0162895	2.56416e-05	0.0673343	0.111789	7.73921e-05	FALSE	FALSE	not significant	324	798	471
HDAC11	HGNC:19086	HDAC11	histone deacetylase 11	79885	4	4	-0.198303	-0.20535	0.833719	-0.528253	-0.547025	2.22091	0.0117511	0.00912634	9.47105e-47	0.119457	0.0842113	6.14447e-45	FALSE	FALSE	not significant	526	596	472
SNRPD2	HGNC:11159	SNRPD2	small nuclear ribonucleoprotein D2 polypeptide	6633	3	3	-0.250441	-0.332302	0.213456	-0.468286	-0.621353	0.399129	0.0252176	0.00314781	0.000364452	0.174109	0.0505336	0.00091084	FALSE	FALSE	not significant	781	345	473
CTTNBP2	HGNC:15679	CTTNBP2	cortactin binding protein 2	83992	4	4	-0.138173	-0.228132	0.0802961	-0.432273	-0.71371	0.251206	0.0387902	0.000734986	0.0233638	0.214789	0.0242287	0.0403038	FALSE	TRUE	only layers 4-6	976	165	474
ABCA10	HGNC:30	ABCA10	ATP binding cassette subfamily A member 10	10349	1	1	0.154324	0.145974	0.0384811	0.574012	0.542956	0.143132	0.00854849	0.0124719	0.213198	0.10109	0.098973	0.282692	FALSE	FALSE	not significant	453	688	475
MYO5A	HGNC:7602	MYO5A	myosin VA	4644	63	63	0.12155	0.146271	-0.0311937	0.488831	0.588248	-0.12545	0.01956	0.00512053	0.254311	0.151351	0.0625695	0.329093	FALSE	FALSE	not significant	693	453	476
MRPS35	HGNC:16635	MRPS35	mitochondrial ribosomal protein S35	60488	2	2	-0.207172	-0.305274	-0.0308479	-0.454811	-0.670178	-0.0677214	0.0324311	0.00171502	0.543367	0.195675	0.0370819	0.617556	FALSE	TRUE	only layers 4-6	898	256	477
CIT	HGNC:1985	CIT	citron rho-interacting serine/threonine kinase	11113	34	34	0.126026	0.161226	-0.48118	0.471754	0.603515	-1.8012	0.0241723	0.00410144	1.21217e-36	0.170917	0.0571026	4.70877e-35	FALSE	FALSE	not significant	764	394	478
MRPL19	HGNC:14052	MRPL19	mitochondrial ribosomal protein L19	9801	3	3	-0.210139	-0.170088	-0.00663751	-0.608582	-0.49259	-0.0192229	0.0038554	0.018922	0.861253	0.0657507	0.121631	0.88987	FALSE	FALSE	not significant	315	850	479
UBE3C	HGNC:16803	UBE3C	ubiquitin protein ligase E3C	9690	14	14	0.122853	0.13085	0.0115967	0.514921	0.548439	0.048606	0.0140063	0.00895181	0.658193	0.128681	0.0837424	0.718599	FALSE	FALSE	not significant	581	586	480
CHMP1B	HGNC:24287	CHMP1B	charged multivesicular body protein 1B	57132	1	1	-0.285681	-0.22401	0.246595	-0.618149	-0.484708	0.533577	0.00330242	0.0205962	2.6348e-06	0.061668	0.128329	9.21155e-06	FALSE	FALSE	not significant	294	878	481
APOO	HGNC:28727	APOO	apolipoprotein O	79135	6	6	-0.135793	-0.166166	-0.0879384	-0.479544	-0.586807	-0.310549	0.0219618	0.00522781	0.00520221	0.163442	0.0633884	0.0103045	FALSE	FALSE	not significant	722	457	482
MRPS26	HGNC:14045	MRPS26	mitochondrial ribosomal protein S26	64949	1	1	-0.167942	-0.257302	0.201988	-0.4396	-0.673506	0.528719	0.0359418	0.00143487	3.42154e-06	0.206663	0.0333766	1.17467e-05	FALSE	TRUE	only layers 4-6	944	237	483
MAP2K4	HGNC:6844	MAP2K4	mitogen-activated protein kinase kinase 4	6416	7	7	0.229206	0.256717	-0.0378726	0.499491	0.559443	-0.0825329	0.0170912	0.00769334	0.452776	0.142645	0.0778624	0.531888	FALSE	FALSE	not significant	640	543	484
OLFM1	HGNC:17187	OLFM1	olfactomedin 1	10439	7	7	-0.12304	-0.137251	-0.197211	-0.501016	-0.558885	-0.803042	0.0167615	0.00775317	9.95147e-12	0.140828	0.0778624	6.66219e-11	FALSE	FALSE	not significant	635	548	485
CNTN5	HGNC:2175	CNTN5	contactin 5	53942	5	5	-0.218028	-0.172662	-0.368386	-0.616856	-0.488505	-1.04226	0.0036298	0.0208166	4.24546e-17	0.0646566	0.128898	4.53594e-16	FALSE	FALSE	not significant	304	883	486
SSR1	HGNC:11323	SSR1	signal sequence receptor subunit 1	6745	3	3	-0.168044	-0.193885	0.226742	-0.49278	-0.568558	0.664911	0.018611	0.00677461	8.6985e-09	0.147456	0.0732652	4.20751e-08	FALSE	FALSE	not significant	676	513	487
IRS2	HGNC:6126	IRS2	insulin receptor substrate 2	8660	9	9	0.121821	0.200079	-0.055226	0.428037	0.703006	-0.194045	0.0405387	0.00087164	0.0786654	0.21693	0.0261063	0.118943	FALSE	TRUE	only layers 4-6	1012	183	488
RAPGEF2	HGNC:16854	RAPGEF2	Rap guanine nucleotide exchange factor 2	9693	34	34	0.0970372	0.121595	0.21029	0.472201	0.591704	0.698676	0.0240406	0.00487149	1.77233e-09	0.170561	0.0615588	9.30213e-09	FALSE	FALSE	not significant	761	437	489
PPFIA3	HGNC:9247	PPFIA3	PTPRF interacting protein alpha 3	8541	32	32	0.101531	0.120298	-0.0796198	0.482884	0.572142	-0.378674	0.0210697	0.00644152	0.000703482	0.159229	0.0720008	0.0016731	FALSE	FALSE	not significant	708	495	490
ATP1A1	HGNC:799	ATP1A1	ATPase Na+/K+ transporting subunit alpha 1	476	29	29	0.126203	0.14519	-0.152739	0.491758	0.565743	-0.59516	0.0188526	0.00704711	1.99818e-07	0.148299	0.0746913	8.21867e-07	FALSE	FALSE	not significant	683	524	491
NTNG1	HGNC:23319	NTNG1	netrin G1	22854	3	3	-0.184396	-0.194487	-0.350715	-0.512293	-0.540327	-0.974365	0.0144938	0.00999518	1.01153e-15	0.130861	0.0888413	9.7184e-15	FALSE	FALSE	not significant	592	619	492
ARHGAP39	HGNC:29351	ARHGAP39	Rho GTPase activating protein 39	80728	11	11	0.116657	0.162268	-0.229877	0.450782	0.627031	-0.888283	0.0311164	0.00289	1.12309e-13	0.191226	0.0481424	9.06105e-13	FALSE	TRUE	only layers 4-6	880	333	493
KDM1B	HGNC:21577	KDM1B	lysine demethylase 1B	221656	1	1	-0.147636	-0.213968	0.12019	-0.462831	-0.67078	0.376791	0.0336712	0.00243235	0.00121264	0.199148	0.0442448	0.00276191	FALSE	TRUE	only layers 4-6	917	302	494
LRPPRC	HGNC:15714	LRPPRC	leucine rich pentatricopeptide repeat containing	10128	51	51	0.133899	0.154522	-0.0803976	0.488839	0.564127	-0.293515	0.0195582	0.00720802	0.00818732	0.151351	0.0758284	0.0155894	FALSE	FALSE	not significant	692	527	495
EXOC3	HGNC:30378	EXOC3	exocyst complex component 3	11336	15	15	0.0924354	0.102647	-0.00767485	0.497936	0.552943	-0.0413432	0.0174333	0.0084158	0.706668	0.143708	0.0808724	0.761976	FALSE	FALSE	not significant	649	570	496
NAGLU	HGNC:7632	NAGLU	N-acetyl-alpha-glucosaminidase	4669	1	1	-0.241042	-0.199576	-0.113184	-0.618893	-0.512426	-0.290608	0.00502739	0.0194692	0.0122127	0.0758689	0.123052	0.0224458	FALSE	FALSE	not significant	358	863	497
NDUFA4	HGNC:7687	NDUFA4	NDUFA4 mitochondrial complex associated	4697	4	4	-0.136777	-0.143871	-0.101445	-0.512299	-0.538869	-0.379962	0.0144927	0.0101939	0.000675463	0.130861	0.0892213	0.00161011	FALSE	FALSE	not significant	591	630	498
PC	HGNC:8636	PC	pyruvate carboxylase	5091	39	39	0.179402	0.167865	-0.132958	0.546247	0.511119	-0.404832	0.00922366	0.0147165	0.000302014	0.105339	0.106572	0.000764203	FALSE	FALSE	not significant	471	753	499
PHYHIP	HGNC:16865	PHYHIP	phytanoyl-CoA 2-hydroxylase interacting protein	9796	6	6	0.279025	0.235785	-0.173217	0.580605	0.490629	-0.360436	0.00571306	0.0191227	0.00123713	0.082181	0.122545	0.0028136	FALSE	FALSE	not significant	373	852	500
VBP1	HGNC:12662	VBP1	VHL binding protein 1	7411	2	2	-0.228222	-0.216807	0.101022	-0.547638	-0.520248	0.242412	0.010114	0.0143132	0.0308937	0.110189	0.105077	0.0518991	FALSE	FALSE	not significant	490	741	501
AKAP7	HGNC:377	AKAP7	A-kinase anchoring protein 7	9465	2	2	-0.200888	-0.205173	-0.100836	-0.51874	-0.529807	-0.260383	0.0133796	0.0115435	0.0187708	0.125856	0.0943168	0.033181	FALSE	FALSE	not significant	568	666	502
CDC42BPA	HGNC:1737	CDC42BPA	CDC42 binding protein kinase alpha	8476	15	15	0.102995	0.138898	0.0510749	0.452315	0.609988	0.224302	0.0305556	0.00372838	0.0424043	0.190572	0.0551388	0.0688645	FALSE	FALSE	not significant	867	373	503
TBC1D9B	HGNC:29097	TBC1D9B	TBC1 domain family member 9B	23061	14	14	0.134555	0.126851	0.0255506	0.541806	0.510789	0.102884	0.0097971	0.0147796	0.349537	0.107974	0.106783	0.429533	FALSE	FALSE	not significant	486	755	504
SF3B3	HGNC:10770	SF3B3	splicing factor 3b subunit 3	23450	13	13	-0.163418	-0.187249	0.0634412	-0.487857	-0.559	0.189393	0.0198007	0.00774074	0.0860329	0.152891	0.0778624	0.128539	FALSE	FALSE	not significant	696	546	505
MFF	HGNC:24858	MFF	mitochondrial fission factor	56947	8	8	-0.101789	-0.116737	0.111497	-0.48739	-0.558961	0.280962	0.019917	0.00774495	0.0166381	0.1536	0.0778624	0.0297961	FALSE	FALSE	not significant	697	547	506
ATP8A1	HGNC:13531	ATP8A1	ATPase phospholipid transporting 8A1	10396	33	33	0.100037	0.142767	-0.184142	0.442103	0.630948	-0.517909	0.0344606	0.00272366	5.00999e-06	0.201682	0.0471959	1.68149e-05	FALSE	TRUE	only layers 4-6	927	319	507
NLGN2	HGNC:14290	NLGN2	neuroligin 2	57555	10	10	-0.0967782	-0.108156	-0.135284	-0.493646	-0.551681	-0.690057	0.0184085	0.00856304	2.67154e-09	0.147069	0.081594	1.37129e-08	FALSE	FALSE	not significant	670	576	508
WDR26	HGNC:21208	WDR26	WD repeat domain 26	80232	3	3	-0.222382	-0.221932	0.043728	-0.529726	-0.528654	0.104162	0.0127503	0.0127648	0.349263	0.1238	0.100269	0.42928	FALSE	FALSE	not significant	551	695	509
PABPC1	HGNC:8554	PABPC1	poly(A) binding protein cytoplasmic 1	26986	2	2	-0.209619	-0.222085	0.0995797	-0.506516	-0.53664	0.22414	0.0156191	0.0105046	0.0429894	0.136326	0.0903277	0.0697429	FALSE	FALSE	not significant	612	640	510
REEP5	HGNC:30077	REEP5	receptor accessory protein 5	7905	4	4	-0.108887	-0.133098	0.0191225	-0.470114	-0.574648	0.0825609	0.0246618	0.0062175	0.452623	0.172249	0.0713991	0.531807	FALSE	FALSE	not significant	774	482	511
STS	HGNC:11425	STS	steroid sulfatase	412	6	6	-0.14524	-0.178574	-0.339599	-0.468023	-0.57544	-1.09433	0.0252984	0.00614818	1.13726e-18	0.174183	0.0708617	1.40054e-17	FALSE	FALSE	not significant	784	480	512
PRKAA2	HGNC:9377	PRKAA2	protein kinase AMP-activated catalytic subunit alpha 2	5563	6	6	0.107905	0.123693	-0.0721276	0.484522	0.555413	-0.323872	0.0206441	0.00813436	0.00360094	0.158019	0.0794869	0.00736215	FALSE	FALSE	not significant	702	562	513
MINK1	HGNC:17565	MINK1	misshapen like kinase 1	50488	27	27	0.0779996	0.105389	-0.0593232	0.450023	0.608047	-0.342269	0.031397	0.00383683	0.00212614	0.192013	0.0556605	0.00458211	FALSE	FALSE	not significant	885	381	514
VPS52	HGNC:10518	VPS52	VPS52 subunit of GARP complex	6293	22	22	0.0869434	0.105231	-0.0742929	0.471397	0.570552	-0.402807	0.0242782	0.00658742	0.000322925	0.170983	0.0729836	0.000811893	FALSE	FALSE	not significant	766	500	515
MPP1	HGNC:7219	MPP1	MAGUK p55 scaffold protein 1	4354	9	9	0.117442	0.120736	0.131481	0.512907	0.527292	0.574218	0.0143785	0.0119021	4.90419e-07	0.130193	0.0960274	1.90155e-06	FALSE	FALSE	not significant	590	676	516
KIF15	HGNC:17273	KIF15	kinesin family member 15	56992	1	1	-0.138992	-0.230269	1.02194	-0.431862	-0.715466	3.17526	0.0449983	0.000971422	2.60311e-64	0.227085	0.0271222	4.09534e-62	FALSE	TRUE	only layers 4-6	1071	197	517
ZC3HAV1	HGNC:23721	ZC3HAV1	zinc finger CCCH-type containing, antiviral 1	56829	6	6	0.135065	0.191071	-0.131631	0.450185	0.636859	-0.43874	0.0346368	0.0030635	0.000134134	0.202386	0.0500393	0.000359042	FALSE	FALSE	not significant	929	339	518
GSK3B	HGNC:4617	GSK3B	glycogen synthase kinase 3 beta	2932	7	7	0.142878	0.150834	-0.172514	0.505893	0.534063	-0.610828	0.0157449	0.0108742	1.00703e-07	0.136477	0.0918545	4.27616e-07	FALSE	FALSE	not significant	617	651	519
POLR2E	HGNC:9192	POLR2E	RNA polymerase II, I and III subunit E	5434	1	1	-0.194892	-0.334026	0.1141	-0.413369	-0.708474	0.242007	0.0478315	0.000796473	0.0287047	0.235392	0.0248798	0.0485204	FALSE	TRUE	only layers 4-6	1097	175	520
SLC25A6	HGNC:10992	SLC25A6	solute carrier family 25 member 6	293	8	8	-0.150265	-0.110317	-0.276578	-0.628113	-0.461127	-1.1561	0.00284314	0.0275004	3.19821e-20	0.0588549	0.148933	4.42338e-19	FALSE	FALSE	not significant	266	1007	521
DCTN2	HGNC:2712	DCTN2	dynactin subunit 2	10540	17	17	-0.297652	-0.328191	0.143363	-0.493151	-0.543749	0.237525	0.0185241	0.00954235	0.0317482	0.147373	0.0867775	0.0531926	FALSE	FALSE	not significant	674	604	522
DDOST	HGNC:2728	DDOST	dolichyl-diphosphooligosaccharide--protein glycosyltransferase non-catalytic subunit	1650	8	8	-0.1069	-0.138973	0.220278	-0.455379	-0.592004	0.938352	0.0294617	0.00485036	7.39827e-15	0.188385	0.0614151	6.56662e-14	FALSE	FALSE	not significant	843	436	523
VPS35L	HGNC:24641	VPS35L	VPS35 endosomal protein sorting factor like	57020	8	8	0.160366	0.135064	-0.0783737	0.573697	0.48318	-0.280376	0.00630166	0.0209923	0.0114658	0.0858443	0.129349	0.0211907	FALSE	FALSE	not significant	392	887	524
RPS19	HGNC:10402	RPS19	ribosomal protein S19	6223	4	4	-0.18621	-0.202503	0.0800516	-0.496601	-0.540052	0.213488	0.017786	0.0100922	0.0534434	0.144796	0.088934	0.0845236	FALSE	FALSE	not significant	657	624	525
TTC1	HGNC:12391	TTC1	tetratricopeptide repeat domain 1	7265	5	5	-0.167249	-0.173349	0.268144	-0.508458	-0.527002	0.815192	0.0152323	0.0119479	5.31814e-12	0.134527	0.0961483	3.64565e-11	FALSE	FALSE	not significant	605	679	526
TESC	HGNC:26065	TESC	tescalcin	54997	6	6	-0.105052	-0.176187	0.151088	-0.41544	-0.696752	0.597497	0.0467384	0.00096574	1.80534e-07	0.231959	0.0271222	7.48914e-07	FALSE	TRUE	only layers 4-6	1089	196	527
EHD1	HGNC:3242	EHD1	EH domain containing 1	10938	14	14	0.166591	0.177203	-0.0155264	0.501264	0.533194	-0.0467182	0.0167084	0.0110015	0.670664	0.14061	0.0924336	0.730441	FALSE	FALSE	not significant	633	654	528
MTFP1	HGNC:26945	MTFP1	mitochondrial fission process 1	51537	3	3	-0.163164	-0.164433	-0.163547	-0.515382	-0.519391	-0.403932	0.0139223	0.0132105	0.000318783	0.128277	0.101506	0.00080212	FALSE	FALSE	not significant	580	709	529
DGKB	HGNC:2850	DGKB	diacylglycerol kinase beta	1607	6	6	0.152265	0.226544	-0.867976	0.430024	0.639802	-2.45132	0.039628	0.00237966	5.65518e-52	0.2161	0.0439156	4.94279e-50	FALSE	TRUE	only layers 4-6	992	299	530
SNX9	HGNC:14973	SNX9	sorting nexin 9	51429	6	6	0.109767	0.125471	0.121581	0.482471	0.551495	0.534396	0.0211782	0.00858487	2.54911e-06	0.159229	0.0816082	8.94676e-06	FALSE	FALSE	not significant	714	578	531
DLG3	HGNC:2902	DLG3	discs large MAGUK scaffold protein 3	1741	17	17	0.112644	0.109102	-0.0141841	0.526432	0.50988	-0.0662883	0.0120386	0.0149548	0.546375	0.120828	0.106847	0.620639	FALSE	FALSE	not significant	533	761	532
DGKA	HGNC:2849	DGKA	diacylglycerol kinase alpha	1606	4	4	0.123676	0.185357	-0.202499	0.42851	0.642223	-0.701615	0.0403205	0.00229283	1.53988e-09	0.21693	0.0432	8.18449e-09	FALSE	TRUE	only layers 4-6	1004	292	533
DIP2C	HGNC:29150	DIP2C	disco interacting protein 2 homolog C	22982	14	14	0.119255	0.120033	-0.0255185	0.514805	0.518166	-0.11016	0.0140275	0.0134245	0.316609	0.128681	0.102639	0.39666	FALSE	FALSE	not significant	583	713	534
SMCR8	HGNC:17921	SMCR8	SMCR8-C9orf72 complex subunit	140775	9	9	0.0966036	0.131	-0.203841	0.445999	0.604802	-0.941094	0.0329228	0.0040247	6.36425e-15	0.196755	0.0565344	5.67283e-14	FALSE	FALSE	not significant	907	390	535
SNX3	HGNC:11174	SNX3	sorting nexin 3	8724	6	6	-0.175442	-0.17616	-0.063846	-0.515462	-0.517572	-0.187584	0.0139078	0.0135294	0.0890466	0.128277	0.102696	0.132506	FALSE	FALSE	not significant	579	718	536
LYRM4	HGNC:21365	LYRM4	LYR motif containing 4	57128	2	2	-0.262199	-0.346413	-0.033761	-0.466779	-0.6167	-0.0601029	0.0311596	0.00452189	0.595651	0.191273	0.0596567	0.664262	FALSE	FALSE	not significant	881	417	537
NDUFV3	HGNC:7719	NDUFV3	NADH:ubiquinone oxidoreductase subunit V3	4731	2	2	-0.258831	-0.204662	-0.176874	-0.603384	-0.477106	-0.412326	0.00482889	0.024814	0.000313139	0.0741176	0.142907	0.000789181	FALSE	FALSE	not significant	351	948	538
OGT	HGNC:8127	OGT	O-linked N-acetylglucosamine (GlcNAc) transferase	8473	5	5	0.218777	0.18755	-0.211111	0.564352	0.4838	-0.651962	0.00718543	0.0208309	1.58152e-08	0.0919064	0.128898	7.41618e-08	FALSE	FALSE	not significant	419	884	539
ADAM11	HGNC:189	ADAM11	ADAM metallopeptidase domain 11	4185	5	5	-0.105411	-0.156416	0.286792	-0.428672	-0.63609	1.16629	0.040246	0.00251868	1.76866e-20	0.21693	0.0450184	2.49556e-19	FALSE	TRUE	only layers 4-6	1001	309	540
IQSEC1	HGNC:29112	IQSEC1	IQ motif and Sec7 domain ArfGEF 1	9922	26	26	0.111856	0.131465	-0.0777879	0.473037	0.555966	-0.328964	0.0237953	0.00807257	0.00311905	0.170141	0.079376	0.00648728	FALSE	FALSE	not significant	755	560	541
MRPL58	HGNC:5359	MRPL58	mitochondrial ribosomal protein L58	3396	1	1	-0.291052	-0.187459	-0.0109457	-0.770204	-0.49607	-0.0289654	0.0012189	0.0355487	0.813515	0.0372356	0.169125	0.850548	TRUE	FALSE	only layers 1-3	180	1137	542
COQ6	HGNC:20233	COQ6	coenzyme Q6, monooxygenase	51004	4	4	-0.224796	-0.167219	-0.241157	-0.617198	-0.459115	-0.662119	0.00336077	0.0281991	1.00823e-08	0.0623873	0.150102	4.84705e-08	FALSE	FALSE	not significant	295	1023	543
PLD3	HGNC:17158	PLD3	phospholipase D family member 3	23646	6	6	-0.126578	-0.143438	0.123643	-0.481047	-0.545122	0.469894	0.0215564	0.00936594	3.08928e-05	0.160887	0.0858185	9.20494e-05	FALSE	FALSE	not significant	720	598	544
MKKS	HGNC:7108	MKKS	MKKS centrosomal shuttling protein	8195	2	2	-0.204807	-0.213262	0.0743095	-0.502576	-0.523323	0.182348	0.0164302	0.0125441	0.0982533	0.139347	0.0991705	0.144363	FALSE	FALSE	not significant	628	690	545
TBC1D15	HGNC:25694	TBC1D15	TBC1 domain family member 15	64786	7	7	0.129335	0.130439	0.101494	0.511425	0.515793	0.401337	0.0146582	0.0138477	0.000338959	0.131402	0.104066	0.000850506	FALSE	FALSE	not significant	596	724	546
CAMKV	HGNC:28788	CAMKV	CaM kinase like vesicle associated	79012	18	18	0.0934409	0.153653	-0.162259	0.412814	0.678824	-0.716848	0.0481278	0.00129074	7.39089e-10	0.235695	0.0319788	4.0339e-09	FALSE	TRUE	only layers 4-6	1103	221	547
VAT1	HGNC:16919	VAT1	vesicle amine transport 1	10493	10	10	-0.193779	-0.271644	0.424556	-0.435085	-0.609912	0.953242	0.0373873	0.00373258	3.25997e-15	0.211457	0.0551388	2.96889e-14	FALSE	FALSE	not significant	956	375	548
PFKP	HGNC:8878	PFKP	phosphofructokinase, platelet	5214	30	30	0.213325	0.21139	-0.0171007	0.515468	0.510793	-0.0413213	0.0139066	0.0147788	0.706816	0.128277	0.106783	0.761976	FALSE	FALSE	not significant	578	754	549
BRK1	HGNC:23057	BRK1	BRICK1 subunit of SCAR/WAVE actin nucleating complex	55845	1	1	-0.405325	-0.31225	-0.0822844	-0.62073	-0.478192	-0.126013	0.00423011	0.0272731	0.271564	0.0682567	0.148855	0.347631	FALSE	FALSE	not significant	335	998	550
NDUFB9	HGNC:7704	NDUFB9	NADH:ubiquinone oxidoreductase subunit B9	4715	7	7	-0.136373	-0.139907	-0.0516399	-0.504589	-0.517665	-0.191071	0.0160112	0.0135129	0.0833134	0.137521	0.102696	0.125069	FALSE	FALSE	not significant	621	717	551
RGS6	HGNC:10002	RGS6	regulator of G protein signaling 6	9628	5	5	0.176952	0.132981	-0.171705	0.609319	0.457909	-0.591249	0.00376548	0.0285841	2.36664e-07	0.0656403	0.150982	9.60238e-07	FALSE	FALSE	not significant	311	1032	552
SYT3	HGNC:11511	SYT3	synaptotagmin 3	84258	5	5	-0.128648	-0.121298	-0.0468123	-0.528348	-0.498164	-0.192256	0.0117362	0.0173828	0.0814355	0.119457	0.116372	0.122543	FALSE	FALSE	not significant	525	818	553
MTMR7	HGNC:7454	MTMR7	myotubularin related protein 7	9108	4	4	0.114866	0.122733	0.00728798	0.494028	0.527865	0.0313449	0.0183197	0.0118118	0.775377	0.146969	0.0955423	0.820163	FALSE	FALSE	not significant	668	675	554
TMEM94	HGNC:28983	TMEM94	transmembrane protein 94	9772	3	3	0.114887	0.158784	-0.238031	0.435983	0.602568	-0.903302	0.0370013	0.00415882	4.997e-14	0.210914	0.0571711	4.16505e-13	FALSE	FALSE	not significant	950	398	555
HADHB	HGNC:4803	HADHB	hydroxyacyl-CoA dehydrogenase trifunctional multienzyme complex subunit beta	3032	18	18	-0.18289	-0.166696	0.00705228	-0.537466	-0.489876	0.0207248	0.0103885	0.0193049	0.850342	0.112328	0.122651	0.881436	FALSE	FALSE	not significant	492	857	556
COX7A2	HGNC:2288	COX7A2	cytochrome c oxidase subunit 7A2	1347	3	3	-0.151945	-0.187428	0.0380589	-0.459313	-0.566573	0.115048	0.0281066	0.00696577	0.29568	0.183287	0.0745503	0.373413	FALSE	FALSE	not significant	831	519	557
IGSF21	HGNC:28246	IGSF21	immunoglobin superfamily member 21	84966	10	10	-0.155828	-0.150363	0.443787	-0.521667	-0.503372	1.48567	0.012821	0.0162634	1.18957e-28	0.124127	0.111731	2.70252e-27	FALSE	FALSE	not significant	553	797	558
TRAPPC10	HGNC:11868	TRAPPC10	trafficking protein particle complex subunit 10	7109	8	8	0.126275	0.10439	-0.0647419	0.568037	0.469587	-0.291236	0.00682429	0.0248208	0.00868705	0.089656	0.142907	0.0164463	FALSE	FALSE	not significant	407	949	559
PTPRG	HGNC:9671	PTPRG	protein tyrosine phosphatase receptor type G	5793	2	2	-0.144653	-0.143116	-0.115907	-0.512938	-0.507487	-0.411004	0.0143728	0.0154245	0.000245899	0.130193	0.108861	0.000632642	FALSE	FALSE	not significant	589	772	560
SEC23A	HGNC:10701	SEC23A	SEC23 homolog A, COPII coat complex component	10484	10	10	0.165919	0.185737	-0.0172351	0.479506	0.53678	-0.0498095	0.0219723	0.0104848	0.650291	0.163442	0.0903277	0.712197	FALSE	FALSE	not significant	723	639	561
RTRAF	HGNC:23169	RTRAF	RNA transcription, translation and transport factor	51637	7	7	-0.213724	-0.291527	0.128274	-0.437891	-0.5973	0.262817	0.0363139	0.0045055	0.0177529	0.207749	0.0596483	0.0315056	FALSE	FALSE	not significant	948	416	562
POTEKP	HGNC:30182	POTEKP	POTE ankyrin domain family member K, pseudogene	440915	1	1	-0.231901	-0.187969	-0.225439	-0.581253	-0.471139	-0.565056	0.00624565	0.026161	1.0378e-06	0.0856294	0.146097	3.85531e-06	FALSE	FALSE	not significant	391	977	563
KIF5B	HGNC:6324	KIF5B	kinesin family member 5B	3799	19	19	0.162579	0.147182	-0.105508	0.535949	0.485194	-0.347813	0.0106025	0.0204716	0.0018063	0.11384	0.128187	0.00394141	FALSE	FALSE	not significant	495	873	564
SIRPA	HGNC:9662	SIRPA	signal regulatory protein alpha	140885	16	16	-0.124532	-0.181128	0.0249	-0.426864	-0.620862	0.085351	0.0410846	0.00317104	0.437522	0.217631	0.0506886	0.517639	FALSE	FALSE	not significant	1024	346	565
CAMSAP1	HGNC:19946	CAMSAP1	calmodulin regulated spectrin associated protein 1	157922	10	10	0.115783	0.146896	-0.0350986	0.451078	0.572289	-0.13674	0.0310075	0.00642819	0.21421	0.191117	0.0719797	0.283734	FALSE	FALSE	not significant	877	494	566
SNRPB;SNRPN	HGNC:11153	SNRPB	small nuclear ribonucleoprotein polypeptides B and B1	6628	3	3	-0.201222	-0.205746	0.130946	-0.502399	-0.513693	0.326938	0.0165263	0.0143236	0.00333669	0.139785	0.105077	0.00688	FALSE	FALSE	not significant	630	742	567
RPN2	HGNC:10382	RPN2	ribophorin II	6185	14	14	-0.108679	-0.155297	0.14156	-0.428095	-0.611725	0.557615	0.0405118	0.00363373	9.84419e-07	0.21693	0.0549688	3.67653e-06	FALSE	FALSE	not significant	1011	366	568
PITPNA	HGNC:9001	PITPNA	phosphatidylinositol transfer protein alpha	5306	9	9	0.181661	0.185686	-0.0492716	0.50134	0.512447	-0.135977	0.0166924	0.0144649	0.216764	0.14061	0.105516	0.286634	FALSE	FALSE	not significant	632	746	569
SLC33A1	HGNC:95	SLC33A1	solute carrier family 33 member 1	9197	1	1	0.256188	0.251139	-0.082784	0.554537	0.543608	-0.179192	0.014152	0.0161525	0.127433	0.12924	0.111277	0.181475	FALSE	FALSE	not significant	585	794	570
CHMP2A	HGNC:30216	CHMP2A	charged multivesicular body protein 2A	27243	6	6	-0.156182	-0.154032	0.0968819	-0.511813	-0.504767	0.317485	0.0145844	0.0159745	0.00430165	0.131114	0.110972	0.00867082	FALSE	FALSE	not significant	595	786	571
NID2	HGNC:13389	NID2	nidogen 2	22795	5	5	-0.153868	-0.187098	-0.0662235	-0.459627	-0.558891	-0.19782	0.0282043	0.00780101	0.0734452	0.183357	0.0778624	0.112046	FALSE	FALSE	not significant	834	550	572
COL6A3	HGNC:2213	COL6A3	collagen type VI alpha 3 chain	1293	25	25	0.323421	0.380099	-0.554579	0.465998	0.547663	-0.799061	0.0259284	0.00904716	1.2208e-11	0.176429	0.0839437	8.11249e-11	FALSE	FALSE	not significant	794	591	573
NIF3L1	HGNC:13390	NIF3L1	NGG1 interacting factor 3 like 1	60491	1	1	-0.318507	-0.305902	-0.129155	-0.567774	-0.545303	-0.230232	0.0128915	0.0179573	0.0523124	0.124237	0.118254	0.083018	FALSE	FALSE	not significant	554	831	574
CAMK2B	HGNC:1461	CAMK2B	calcium/calmodulin dependent protein kinase II beta	816	7	7	0.116894	0.174213	-0.0405871	0.420953	0.627369	-0.146161	0.0439327	0.00287529	0.184438	0.224778	0.0481424	0.250533	FALSE	TRUE	only layers 4-6	1058	330	575
HSPA8	HGNC:5241	HSPA8	heat shock protein family A (Hsp70) member 8	3312	4	4	-0.126961	-0.146885	0.138146	-0.468394	-0.541899	0.474395	0.0251842	0.00978482	2.61494e-05	0.174109	0.0877892	7.88115e-05	FALSE	FALSE	not significant	779	613	576
TNS1	HGNC:11973	TNS1	tensin 1	7145	3	3	0.189705	0.216063	-0.125679	0.474322	0.540226	-0.351465	0.0238539	0.010288	0.00166936	0.170195	0.0893319	0.00367407	FALSE	FALSE	not significant	757	635	577
ATP5MK	HGNC:30889	ATP5MK	ATP synthase membrane subunit k	84833	4	4	-0.158991	-0.138556	-0.0547358	-0.545454	-0.475349	-0.187784	0.00932375	0.0231292	0.0887099	0.105529	0.137499	0.132099	FALSE	FALSE	not significant	475	918	578
TPD52	HGNC:12005	TPD52	tumor protein D52	7163	7	7	-0.23006	-0.228275	-0.0482087	-0.508409	-0.504465	-0.106536	0.015242	0.0160367	0.332743	0.134527	0.111038	0.412764	FALSE	FALSE	not significant	606	788	579
DNAJC7	HGNC:12392	DNAJC7	DnaJ heat shock protein family (Hsp40) member C7	7266	5	5	0.115184	0.141531	0.104506	0.454782	0.558809	0.412624	0.029672	0.00776126	0.000232892	0.189368	0.0778624	0.000601144	FALSE	FALSE	not significant	848	549	580
TXN	HGNC:12435	TXN	thioredoxin	7295	2	2	-0.2932	-0.279334	-0.0285958	-0.519403	-0.49484	-0.0506574	0.0132085	0.0181322	0.644749	0.125186	0.118759	0.707153	FALSE	FALSE	not significant	562	835	581
IGFBPL1	HGNC:20081	IGFBPL1	insulin like growth factor binding protein like 1	347252	1	1	0.434824	0.572979	0.205899	0.653249	0.860802	0.309329	0.0344363	0.0058248	0.0582524	0.201682	0.068387	0.091167	FALSE	FALSE	not significant	925	473	582
PNCK	HGNC:13415	PNCK	pregnancy up-regulated nonubiquitous CaM kinase	139728	4	4	0.139751	0.140215	-0.364664	0.508309	0.509998	-1.32638	0.0160183	0.0157579	3.89383e-24	0.137521	0.11006	6.86383e-23	FALSE	FALSE	not significant	622	782	583
WDR41	HGNC:25601	WDR41	WD repeat domain 41	55255	3	3	-0.10045	-0.142293	-0.0447257	-0.427414	-0.605455	-0.190307	0.0408281	0.0039862	0.0845428	0.217078	0.0564804	0.126703	FALSE	FALSE	not significant	1019	388	584
UQCRC1	HGNC:12585	UQCRC1	ubiquinol-cytochrome c reductase core protein 1	7384	14	14	-0.181623	-0.23524	-0.237441	-0.442822	-0.573546	-0.578913	0.0341722	0.0063151	4.01738e-07	0.200789	0.0715356	1.58107e-06	FALSE	FALSE	not significant	923	488	585
COPG1	HGNC:2236	COPG1	COPI coat complex subunit gamma 1	22820	11	11	0.150244	0.130784	0.141511	0.543142	0.472792	0.511573	0.0096214	0.0238671	6.32169e-06	0.107354	0.139458	2.09381e-05	FALSE	FALSE	not significant	481	933	586
NEFL	HGNC:7739	NEFL	neurofilament light chain	4747	38	38	-0.126412	-0.238942	1.16272	-0.386872	-0.73126	3.5584	0.0638297	0.000543897	7.68357e-74	0.268805	0.0208704	2.68626e-71	FALSE	TRUE	only layers 4-6	1275	143	587
TRIO	HGNC:12303	TRIO	trio Rho guanine nucleotide exchange factor	7204	21	21	0.117846	0.158245	-0.137622	0.435215	0.584408	-0.508247	0.0373314	0.00541083	7.19964e-06	0.211457	0.0647345	2.37087e-05	FALSE	FALSE	not significant	955	464	588
MAP1A	HGNC:6835	MAP1A	microtubule associated protein 1A	4130	58	58	-0.144748	-0.166679	0.538443	-0.467518	-0.538351	1.7391	0.0254541	0.0102654	4.32339e-35	0.174743	0.0893319	1.46275e-33	FALSE	FALSE	not significant	786	633	589
POR	HGNC:9208	POR	cytochrome p450 oxidoreductase	5447	20	20	0.0684898	0.0768657	-0.0752693	0.472203	0.529951	-0.518945	0.0240398	0.0114885	4.7285e-06	0.170561	0.0943168	1.59211e-05	FALSE	FALSE	not significant	760	662	590
SRSF1	HGNC:10780	SRSF1	serine and arginine rich splicing factor 1	6426	6	6	-0.185525	-0.197943	0.18989	-0.484544	-0.516976	0.495943	0.0206385	0.0136352	1.15888e-05	0.158019	0.103009	3.69631e-05	FALSE	FALSE	not significant	701	722	591
DBN1	HGNC:2695	DBN1	drebrin 1	1627	16	16	-0.155843	-0.17505	-0.11445	-0.471784	-0.529928	-0.346474	0.0241634	0.011492	0.00187917	0.170917	0.0943168	0.00408061	FALSE	FALSE	not significant	763	663	592
CABP1	HGNC:1384	CABP1	calcium binding protein 1	9478	8	8	-0.0939202	-0.13576	0.233883	-0.421307	-0.608991	1.04915	0.0437577	0.00378376	1.50534e-17	0.224778	0.0554624	1.65614e-16	FALSE	FALSE	not significant	1055	378	593
CAP1	HGNC:20040	CAP1	cyclase associated actin cytoskeleton regulatory protein 1	10487	6	6	-0.291415	-0.2942	-0.0894733	-0.49915	-0.50392	-0.106733	0.0171656	0.0161493	0.341814	0.143077	0.111277	0.421606	FALSE	FALSE	not significant	641	793	594
PRRC2C	HGNC:24903	PRRC2C	proline rich coiled-coil 2C	23215	2	2	-0.135459	-0.205632	0.0536595	-0.412843	-0.626714	0.163541	0.0481121	0.00290385	0.137798	0.235695	0.0482161	0.194469	FALSE	TRUE	only layers 4-6	1102	335	595
KIAA1549	HGNC:22219	KIAA1549	KIAA1549	57670	13	13	-0.107366	-0.128014	-0.224245	-0.45718	-0.5451	-0.954868	0.0288345	0.00936871	2.98006e-15	0.1863	0.0858185	2.72977e-14	FALSE	FALSE	not significant	839	599	596
HSD17B12	HGNC:18646	HSD17B12	hydroxysteroid 17-beta dehydrogenase 12	51144	6	6	-0.115826	-0.105385	0.0750714	-0.525814	-0.478418	0.340802	0.0121376	0.0222699	0.00221914	0.12103	0.134276	0.00477112	FALSE	FALSE	not significant	535	905	597
FBXL12	HGNC:13611	FBXL12	F-box and leucine rich repeat protein 12	54850	1	1	-0.240239	-0.1923	-0.210568	-0.570704	-0.456823	-0.50022	0.00658936	0.0290784	9.90046e-06	0.0874828	0.152874	3.20587e-05	FALSE	FALSE	not significant	403	1038	598
GBA2	HGNC:18986	GBA2	glucosylceramidase beta 2	57704	2	2	-0.204407	-0.134604	-0.138191	-0.647305	-0.426256	-0.437616	0.00212004	0.0413702	9.87431e-05	0.0503213	0.184118	0.000270758	FALSE	FALSE	not significant	231	1211	599
PITPNC1	HGNC:21045	PITPNC1	phosphatidylinositol transfer protein cytoplasmic 1	26207	7	7	0.141703	0.172013	-0.147746	0.453267	0.550218	-0.472597	0.030212	0.00873653	2.79535e-05	0.189638	0.0827996	8.38072e-05	FALSE	FALSE	not significant	862	580	600
EARS2	HGNC:29419	EARS2	glutamyl-tRNA synthetase 2, mitochondrial	124454	8	8	0.130686	0.15393	-0.202278	0.459865	0.541657	-0.71179	0.0279209	0.00981689	9.44016e-10	0.182837	0.0877892	5.08621e-09	FALSE	FALSE	not significant	827	615	601
LAMC1	HGNC:6492	LAMC1	laminin subunit gamma 1	3915	14	14	0.156328	0.194766	-0.248889	0.447862	0.557982	-0.713041	0.032209	0.00785064	8.88651e-10	0.195379	0.0780475	4.81263e-09	FALSE	FALSE	not significant	892	554	602
STAT3	HGNC:11364	STAT3	signal transducer and activator of transcription 3	6774	9	9	0.103473	0.125449	0.0237303	0.453036	0.54925	0.103898	0.0302954	0.0088531	0.344821	0.189709	0.0831531	0.424317	FALSE	FALSE	not significant	864	585	603
BCAS1	HGNC:974	BCAS1	brain enriched myelin associated protein 1	8537	7	7	-0.158823	-0.292129	1.37751	-0.386221	-0.710392	3.34978	0.0642731	0.000771565	4.2221e-70	0.269165	0.0248798	9.48916e-68	FALSE	TRUE	only layers 4-6	1283	169	604
WFS1	HGNC:12762	WFS1	wolframin ER transmembrane glycoprotein	7466	11	11	0.111049	0.135384	-0.288059	0.451333	0.55024	-1.17075	0.030914	0.00873395	1.36364e-20	0.19087	0.0827996	1.94589e-19	FALSE	FALSE	not significant	875	579	605
PHB	HGNC:8912	PHB1	prohibitin 1	5245	16	16	-0.13544	-0.146574	-0.0951525	-0.477493	-0.516744	-0.335459	0.022526	0.0136768	0.00259054	0.165024	0.103199	0.00549083	FALSE	FALSE	not significant	736	723	606
LRP1	HGNC:6692	LRP1	LDL receptor related protein 1	4035	36	36	-0.113158	-0.102222	-0.0795174	-0.525744	-0.474933	-0.369446	0.0121489	0.023248	0.000938478	0.12103	0.137499	0.00218816	FALSE	FALSE	not significant	536	924	607
RBM8A	HGNC:9905	RBM8A	RNA binding motif protein 8A	9939	2	2	-0.172085	-0.254872	0.115504	-0.41335	-0.612203	0.27744	0.0478415	0.00360808	0.0123425	0.235392	0.0548649	0.0226512	FALSE	FALSE	not significant	1098	363	608
ARL3	HGNC:694	ARL3	ARF like GTPase 3	403	6	6	0.227155	0.172558	0.130501	0.58603	0.445177	0.336677	0.00528646	0.0332423	0.00250116	0.0784616	0.163688	0.0053193	FALSE	FALSE	not significant	363	1101	609
SH3GL2	HGNC:10831	SH3GL2	SH3 domain containing GRB2 like 2, endophilin A1	6456	13	13	0.260294	0.312983	-0.362171	0.452339	0.543901	-0.629381	0.0305472	0.00952268	4.40996e-08	0.190572	0.0867326	1.95574e-07	FALSE	FALSE	not significant	866	602	610
DPYSL4	HGNC:3016	DPYSL4	dihydropyrimidinase like 4	10570	15	15	0.146191	0.148558	-0.0226651	0.494383	0.502387	-0.0766476	0.0182377	0.0164699	0.485591	0.146952	0.112414	0.564639	FALSE	FALSE	not significant	665	803	611
MYO1C	HGNC:7597	MYO1C	myosin IC	4641	16	16	0.101847	0.139357	-0.0705531	0.428101	0.585768	-0.29656	0.040509	0.00530639	0.00756048	0.21693	0.0639053	0.0145365	FALSE	FALSE	not significant	1010	460	612
NAGK	HGNC:17174	NAGK	N-acetylglucosamine kinase	55577	6	6	0.233654	0.253109	0.109814	0.475642	0.515247	0.223544	0.0230457	0.0139468	0.0430987	0.167599	0.104066	0.069884	FALSE	FALSE	not significant	741	729	613
NLN	HGNC:16058	NLN	neurolysin	57486	2	2	-0.207587	-0.372645	-0.0923341	-0.3982	-0.714819	-0.177118	0.0635024	0.00102496	0.118834	0.268805	0.0278021	0.17088	FALSE	TRUE	only layers 4-6	1268	205	614
ADCY2	HGNC:233	ADCY2	adenylate cyclase 2	108	10	10	0.0901707	0.11235	-0.159301	0.445409	0.554964	-0.786887	0.0331518	0.00818488	2.27349e-11	0.197374	0.0796459	1.46589e-10	FALSE	FALSE	not significant	911	563	615
COQ3	HGNC:18175	COQ3	coenzyme Q3, methyltransferase	51805	1	1	-0.290193	-0.232715	-0.305486	-0.565056	-0.453136	-0.594835	0.00716873	0.030343	2.0868e-07	0.0919064	0.155885	8.5552e-07	FALSE	FALSE	not significant	417	1058	616
NDUFV1	HGNC:7716	NDUFV1	NADH:ubiquinone oxidoreductase core subunit V1	4723	12	12	-0.197186	-0.182032	-0.370965	-0.518235	-0.47841	-0.974954	0.0134124	0.0222723	9.78929e-16	0.125928	0.134276	9.44846e-15	FALSE	FALSE	not significant	569	906	617
SRSF7	HGNC:10789	SRSF7	serine and arginine rich splicing factor 7	6432	4	4	-0.124867	-0.182308	0.12867	-0.415162	-0.606141	0.427804	0.0468842	0.00394619	0.000138904	0.232317	0.0563114	0.000370705	FALSE	FALSE	not significant	1091	386	618
FOXRED1	HGNC:26927	FOXRED1	FAD dependent oxidoreductase domain containing 1	55572	4	4	-0.136974	-0.113134	-0.140751	-0.554757	-0.458202	-0.570058	0.00827552	0.0287729	6.01881e-07	0.0996047	0.151648	2.31377e-06	FALSE	FALSE	not significant	446	1035	619
ASRGL1	HGNC:16448	ASRGL1	asparaginase and isoaspartyl peptidase 1	80150	2	2	-0.268364	-0.234705	-0.106649	-0.532935	-0.466093	-0.211791	0.0110399	0.0258985	0.0551604	0.115983	0.145517	0.0868028	FALSE	FALSE	not significant	509	972	620
DCLK3	HGNC:19005	DCLK3	doublecortin like kinase 3	85443	1	1	0.141909	0.135636	-0.110652	0.507336	0.484911	-0.395589	0.0154546	0.0205442	0.000409139	0.135496	0.128329	0.00101367	FALSE	FALSE	not significant	609	874	621
RAB5C	HGNC:9785	RAB5C	RAB5C, member RAS oncogene family	5878	5	5	-0.12725	-0.129465	0.0013286	-0.492707	-0.501284	0.00514429	0.0186282	0.0167043	0.962643	0.147456	0.113398	0.97082	FALSE	FALSE	not significant	678	807	622
EDC4	HGNC:17157	EDC4	enhancer of mRNA decapping 4	23644	9	9	0.127539	0.110977	0.0677867	0.533802	0.464481	0.283714	0.0109125	0.0264093	0.010537	0.115236	0.146314	0.0196356	FALSE	FALSE	not significant	504	982	623
CDH2	HGNC:1759	CDH2	cadherin 2	1000	7	7	-0.15001	-0.142076	-0.132331	-0.510371	-0.483377	-0.450223	0.0148598	0.020941	6.3167e-05	0.132267	0.129285	0.000178496	FALSE	FALSE	not significant	600	886	624
PPP6R2	HGNC:19253	PPP6R2	protein phosphatase 6 regulatory subunit 2	9701	7	7	0.118151	0.15398	-0.0538549	0.434227	0.565903	-0.197926	0.0377596	0.00703134	0.072922	0.211801	0.0746913	0.111356	FALSE	FALSE	not significant	965	522	625
DGKG	HGNC:2853	DGKG	diacylglycerol kinase gamma	1608	2	2	0.219287	0.335287	0.323759	0.421182	0.643984	0.621842	0.0516418	0.00309316	1.82266e-07	0.243615	0.0500393	7.54605e-07	FALSE	FALSE	not significant	1146	342	626
PFKFB2	HGNC:8873	PFKFB2	6-phosphofructo-2-kinase/fructose-2,6-biphosphatase 2	5208	13	13	0.127224	0.117254	-0.0965889	0.516993	0.47648	-0.392502	0.0136322	0.0228093	0.000452261	0.126717	0.136237	0.00110836	FALSE	FALSE	not significant	574	914	627
VPS39	HGNC:20593	VPS39	VPS39 subunit of HOPS complex	23339	6	6	0.106164	0.124246	-0.0267326	0.456954	0.534783	-0.115063	0.0289125	0.0107699	0.295616	0.186612	0.0912178	0.373413	FALSE	FALSE	not significant	840	649	628
ACADM	HGNC:89	ACADM	acyl-CoA dehydrogenase medium chain	34	4	4	-0.296535	-0.235938	-0.206586	-0.566314	-0.450588	-0.394532	0.00703562	0.0313467	0.000429363	0.0909238	0.1579	0.00105836	FALSE	FALSE	not significant	413	1078	629
SORCS2	HGNC:16698	SORCS2	sortilin related VPS10 domain containing receptor 2	57537	10	10	-0.105819	-0.0784144	-0.0422997	-0.591732	-0.438489	-0.236538	0.0048695	0.0359422	0.0324549	0.0744058	0.169963	0.0542034	FALSE	FALSE	not significant	352	1142	630
CHRM4	HGNC:1953	CHRM4	cholinergic receptor muscarinic 4	1132	1	1	0.236105	0.223461	0.0661537	0.508989	0.481732	0.142613	0.0151539	0.0214432	0.195462	0.134315	0.131161	0.263196	FALSE	FALSE	not significant	603	893	631
SNW1	HGNC:16696	SNW1	SNW domain containing 1	22938	1	1	-0.274308	-0.399149	0.216366	-0.456439	-0.66417	0.360026	0.0472925	0.00438976	0.00314935	0.234156	0.0587435	0.00654477	FALSE	FALSE	not significant	1092	411	632
DNM2	HGNC:2974	DNM2	dynamin 2	1785	9	9	0.147763	0.156742	0.646393	0.478252	0.507311	1.28254	0.0223158	0.0154596	3.72206e-22	0.164469	0.108861	6.00587e-21	FALSE	FALSE	not significant	730	774	633
CPNE1	HGNC:2314	CPNE1	copine 1	8904	3	3	0.151797	0.227026	0.0502794	0.415645	0.621632	0.102507	0.05091	0.0037325	0.356396	0.242342	0.0551388	0.436597	FALSE	FALSE	not significant	1134	374	634
VDAC1	HGNC:12669	VDAC1	voltage dependent anion channel 1	7416	21	21	-0.111819	-0.133002	-0.0651483	-0.451785	-0.537369	-0.26322	0.0307486	0.010402	0.0174937	0.190611	0.0900409	0.0310983	FALSE	FALSE	not significant	871	637	635
GTPBP1	HGNC:4669	GTPBP1	GTP binding protein 1	9567	6	6	0.123046	0.103266	-0.019984	0.54523	0.457581	-0.088551	0.00935224	0.0286965	0.420567	0.105649	0.151372	0.501066	FALSE	FALSE	not significant	476	1034	636
SNRPD1	HGNC:11158	SNRPD1	small nuclear ribonucleoprotein D1 polypeptide	6632	1	1	-0.223047	-0.233004	0.090007	-0.482326	-0.50386	0.194635	0.0212165	0.0161619	0.0777683	0.159327	0.111277	0.117785	FALSE	FALSE	not significant	715	795	637
NRGN	HGNC:8000	NRGN	neurogranin	4900	2	2	-0.223267	-0.221438	0.010067	-0.495441	-0.491383	0.0223393	0.0179946	0.0189419	0.838839	0.146031	0.121634	0.871667	FALSE	FALSE	not significant	659	851	638
PDPK1	HGNC:8816	PDPK1	3-phosphoinositide dependent protein kinase 1	5170	12	12	0.152563	0.213113	-0.0899348	0.421017	0.588114	-0.248187	0.0439008	0.00513044	0.0249258	0.224778	0.0625695	0.0426708	FALSE	FALSE	not significant	1057	454	639
OLFM3	HGNC:17990	OLFM3	olfactomedin 3	118427	8	8	-0.136714	-0.124627	-0.473095	-0.517506	-0.471753	-1.79082	0.0135411	0.0241727	2.19911e-36	0.126056	0.140331	8.28683e-35	FALSE	FALSE	not significant	573	940	640
CDC34	HGNC:1734	CDC34	cell division cycle 34, ubiqiutin conjugating enzyme	997	2	2	-0.186143	-0.187679	-0.0104028	-0.491483	-0.495537	-0.0274669	0.0189182	0.0179729	0.802546	0.148629	0.118254	0.842127	FALSE	FALSE	not significant	684	832	641
RPS14	HGNC:10387	RPS14	ribosomal protein S14	6208	5	5	-0.22778	-0.185709	0.135865	-0.553257	-0.45107	0.330004	0.00837956	0.0310102	0.0030282	0.100124	0.157269	0.00631846	FALSE	FALSE	not significant	449	1070	642
MRPS28	HGNC:14513	MRPS28	mitochondrial ribosomal protein S28	28957	1	1	-0.173719	-0.198002	0.0366352	-0.459455	-0.523679	0.0968933	0.0281021	0.0124915	0.378247	0.183287	0.099004	0.458634	FALSE	FALSE	not significant	830	689	643
NME3	HGNC:7851	NME3	NME/NM23 nucleoside diphosphate kinase 3	4832	5	5	-0.115682	-0.082026	-0.130304	-0.60486	-0.428885	-0.681314	0.00402125	0.040148	4.03905e-09	0.067124	0.180336	2.04159e-08	FALSE	FALSE	not significant	323	1198	644
DAAM1	HGNC:18142	DAAM1	dishevelled associated activator of morphogenesis 1	23002	11	11	0.0696395	0.100414	-0.19742	0.412854	0.595301	-1.17039	0.0481066	0.00462403	1.39249e-20	0.235695	0.0603311	1.98256e-19	FALSE	FALSE	not significant	1101	421	645
MRPS10	HGNC:14502	MRPS10	mitochondrial ribosomal protein S10	55173	1	1	-0.211303	-0.232771	0.0480683	-0.478954	-0.527614	0.108955	0.0257228	0.014053	0.333598	0.175954	0.104164	0.413662	FALSE	FALSE	not significant	789	734	646
SNCA	HGNC:11138	SNCA	synuclein alpha	6622	3	3	-0.426245	-0.420899	-0.173857	-0.495386	-0.489172	-0.202058	0.0180073	0.0194764	0.0671926	0.146031	0.123052	0.103435	FALSE	FALSE	not significant	660	864	647
NRXN2	HGNC:8009	NRXN2	neurexin 2	9379	7	7	-0.124198	-0.100549	-0.340836	-0.55441	-0.448843	-1.52146	0.00824762	0.0318383	1.44049e-29	0.0996047	0.158888	3.61416e-28	FALSE	FALSE	not significant	443	1088	648
VWA7	HGNC:13939	VWA7	von Willebrand factor A domain containing 7	80737	2	2	-0.170478	-0.180213	-0.185183	-0.489415	-0.517363	-0.53163	0.0224918	0.0162464	5.00939e-06	0.164966	0.111731	1.68149e-05	FALSE	FALSE	not significant	735	796	649
LAMB2	HGNC:6487	LAMB2	laminin subunit beta 2	3913	27	27	0.128795	0.171372	-0.214754	0.427292	0.568545	-0.712469	0.040885	0.00677584	9.13551e-10	0.217122	0.0732652	4.93474e-09	FALSE	FALSE	not significant	1021	514	650
BRI3BP	HGNC:14251	BRI3BP	BRI3 binding protein	140707	3	3	-0.1469	-0.164886	0.0908939	-0.461036	-0.517485	0.285265	0.0275307	0.0135448	0.0101288	0.181648	0.102696	0.0189198	FALSE	FALSE	not significant	819	720	651
RALA	HGNC:9839	RALA	RAS like proto-oncogene A	5898	5	5	-0.124681	-0.171603	0.32455	-0.419811	-0.577802	1.09279	0.0445017	0.00594557	1.24241e-18	0.225846	0.0691974	1.52407e-17	FALSE	FALSE	not significant	1067	475	652
PTGES2	HGNC:17822	PTGES2	prostaglandin E synthase 2	80142	8	8	-0.143337	-0.166365	-0.17667	-0.45344	-0.526288	-0.558889	0.03015	0.0120617	9.33609e-07	0.189544	0.0966514	3.50245e-06	FALSE	FALSE	not significant	861	681	653
CEP112	HGNC:28514	CEP112	centrosomal protein 112	201134	1	1	-0.192555	-0.158658	0.000140548	-0.604776	-0.498311	0.000441432	0.00925912	0.0310356	0.997123	0.105339	0.157269	0.997667	FALSE	FALSE	not significant	473	1071	654
MBP	HGNC:6925	MBP	myelin basic protein	4155	3	3	-0.227849	-0.397548	1.62573	-0.383854	-0.669744	3.28422	0.0659068	0.00149178	6.83492e-69	0.272365	0.0335278	1.3034e-66	FALSE	TRUE	only layers 4-6	1299	247	655
GRM2	HGNC:4594	GRM2	glutamate metabotropic receptor 2	2912	11	11	0.097994	0.148227	-0.298561	0.402922	0.609466	-1.22759	0.0536794	0.00375726	4.91352e-22	0.248203	0.055244	7.86788e-21	FALSE	FALSE	not significant	1169	377	656
VPS13D	HGNC:23595	VPS13D	vacuolar protein sorting 13 homolog D	55187	18	18	0.0813189	0.0921611	-0.030759	0.457928	0.518984	-0.173212	0.0285773	0.0132813	0.116143	0.185208	0.101802	0.167366	FALSE	FALSE	not significant	837	711	657
SNRPE	HGNC:11161	SNRPE	small nuclear ribonucleoprotein polypeptide E	6635	1	1	-0.272605	-0.247183	0.185457	-0.514607	-0.466619	0.350096	0.0140637	0.0257338	0.00168806	0.128816	0.145371	0.00371042	FALSE	FALSE	not significant	584	967	658
BAG2	HGNC:938	BAG2	BAG cochaperone 2	9532	2	2	-0.188407	-0.165058	0.0134458	-0.525746	-0.460591	0.0375203	0.0123434	0.0278911	0.733027	0.122326	0.149455	0.782385	FALSE	FALSE	not significant	539	1018	659
SMARCC2;SMARCC1	HGNC:11105	SMARCC2	SWI/SNF related BAF chromatin remodeling complex subunit C2	6601	1	1	-0.243699	-0.175968	0.0769303	-0.65053	-0.46973	0.205358	0.00487845	0.0407294	0.0910732	0.0744058	0.182038	0.135139	FALSE	FALSE	not significant	353	1205	660
CDK18	HGNC:8751	CDK18	cyclin dependent kinase 18	5129	9	9	0.152916	0.100528	0.291623	0.631266	0.414996	1.20387	0.00271055	0.0469709	1.97185e-21	0.0570484	0.195672	3.0715e-20	FALSE	FALSE	not significant	262	1297	661
HBS1L	HGNC:4834	HBS1L	HBS1 like translational GTPase	10767	6	6	0.111443	0.144323	-0.0296244	0.429032	0.555615	-0.114048	0.0400806	0.00811178	0.299883	0.21693	0.0794869	0.378266	FALSE	FALSE	not significant	998	561	662
TPM3	HGNC:12012	TPM3	tropomyosin 3	7170	4	4	-0.271699	-0.488464	-0.552971	-0.378239	-0.680002	-0.650543	0.0699213	0.0012666	1.77342e-08	0.28022	0.0317558	8.26065e-08	FALSE	TRUE	only layers 4-6	1342	218	663
UBE4A	HGNC:12499	UBE4A	ubiquitination factor E4A	9354	8	8	0.145107	0.171764	0.148458	0.447419	0.529612	0.45775	0.0323775	0.0115405	4.81678e-05	0.195546	0.0943168	0.000138474	FALSE	FALSE	not significant	896	665	664
STK10;SLK	HGNC:11388	STK10	serine/threonine kinase 10	6793	1	1	0.151757	0.223027	-0.158268	0.408266	0.600003	-0.425784	0.0515855	0.00457019	0.000163059	0.243615	0.0601281	0.000429523	FALSE	FALSE	not significant	1144	418	665
DAD1	HGNC:2664	DAD1	defender against cell death 1	1603	3	3	-0.111473	-0.116503	0.1828	-0.475242	-0.496684	0.779329	0.0231597	0.0177129	3.33663e-11	0.167715	0.11783	2.10184e-10	FALSE	FALSE	not significant	744	823	666
NAA15	HGNC:30782	NAA15	N-alpha-acetyltransferase 15, NatA auxiliary subunit	80155	2	2	0.199659	0.221843	0.164091	0.461834	0.513149	0.466272	0.0275596	0.014559	0.000102197	0.181648	0.105746	0.00027956	FALSE	FALSE	not significant	820	750	667
CKMT1B	HGNC:1995	CKMT1B	creatine kinase, mitochondrial 1B	1159	9	9	0.187488	0.206809	-0.193613	0.462343	0.509988	-0.477448	0.0271004	0.0149339	2.33378e-05	0.180278	0.106847	7.1121e-05	FALSE	FALSE	not significant	814	758	668
HTT	HGNC:4851	HTT	huntingtin	3064	41	41	0.120191	0.182964	-0.204388	0.399414	0.608015	-0.67921	0.0557733	0.00383865	4.45931e-09	0.252868	0.0556605	2.23962e-08	FALSE	FALSE	not significant	1191	382	669
EPM2AIP1	HGNC:19735	EPM2AIP1	EPM2A interacting protein 1	9852	5	5	0.115148	0.131891	0.055575	0.453231	0.519132	0.218748	0.0302251	0.0132555	0.0477184	0.189638	0.101728	0.0764686	FALSE	FALSE	not significant	863	710	670
ESYT1	HGNC:29534	ESYT1	extended synaptotagmin 1	23344	28	28	0.0799756	0.0712327	0.0878215	0.518036	0.461404	0.568857	0.0134474	0.0274087	6.15054e-07	0.125928	0.148896	2.35912e-06	FALSE	FALSE	not significant	571	1002	671
TAOK2	HGNC:16835	TAOK2	TAO kinase 2	9344	8	8	0.0730728	0.103115	-0.0574975	0.412145	0.581587	-0.324298	0.0484872	0.00563357	0.00355813	0.236351	0.0665142	0.00728884	FALSE	FALSE	not significant	1109	471	672
SLC16A2	HGNC:10923	SLC16A2	solute carrier family 16 member 2	6567	1	1	0.282398	0.220989	-0.200001	0.578061	0.452359	-0.409397	0.00772969	0.0363555	0.00044188	0.0964569	0.170708	0.00108538	FALSE	FALSE	not significant	431	1150	673
BROX	HGNC:26512	BROX	BRO1 domain and CAAX motif containing	148362	2	2	0.23064	0.249616	0.214799	0.466027	0.504369	0.434018	0.0259194	0.0160566	0.000111979	0.176429	0.111038	0.000303742	FALSE	FALSE	not significant	793	791	674
IVD	HGNC:6186	IVD	isovaleryl-CoA dehydrogenase	3712	6	6	0.12833	0.15221	-0.38962	0.44509	0.527915	-1.35133	0.0332765	0.0118039	3.34426e-25	0.197742	0.0955423	6.28222e-24	FALSE	FALSE	not significant	913	674	675
MT-CO2	HGNC:7421	MT-CO2	mitochondrially encoded cytochrome c oxidase II	4513	6	6	-0.123535	-0.115682	-0.0837907	-0.500026	-0.46824	-0.339156	0.0169748	0.0252316	0.00232792	0.141863	0.144479	0.00499306	FALSE	FALSE	not significant	639	953	676
SNRPD3	HGNC:11160	SNRPD3	small nuclear ribonucleoprotein D3 polypeptide	6634	2	2	-0.200017	-0.25578	0.321077	-0.428356	-0.547778	0.687619	0.0403912	0.00903293	2.9989e-09	0.21693	0.0839437	1.53182e-08	FALSE	FALSE	not significant	1007	590	677
SPART	HGNC:18514	SPART	spartin	23111	7	7	0.0987339	0.0936782	-0.0195164	0.4965	0.471077	-0.0981414	0.0177544	0.0243734	0.372141	0.144726	0.141236	0.452013	FALSE	FALSE	not significant	656	942	678
MTDH	HGNC:29608	MTDH	metadherin	92140	11	11	-0.157666	-0.200354	0.429342	-0.42862	-0.54467	1.16718	0.0402697	0.00942369	1.67876e-20	0.21693	0.0861967	2.37403e-19	FALSE	FALSE	not significant	1002	600	679
HECTD1	HGNC:20157	HECTD1	HECT domain E3 ubiquitin protein ligase 1	25831	3	3	0.162882	0.183806	-0.0212884	0.454059	0.512389	-0.0593448	0.0299372	0.014498	0.58915	0.189539	0.105573	0.658518	FALSE	FALSE	not significant	854	748	680
PACS1	HGNC:30032	PACS1	phosphofurin acidic cluster sorting protein 1	55690	23	23	0.0644904	0.0641718	-0.0908417	0.482883	0.480497	-0.680193	0.0210701	0.021704	4.25797e-09	0.159229	0.132348	2.14535e-08	FALSE	FALSE	not significant	709	896	681
FAM241B	HGNC:23519	FAM241B	family with sequence similarity 241 member B	219738	2	2	-0.127463	-0.164472	0.0983704	-0.425799	-0.549431	0.328614	0.0415858	0.00883115	0.00315018	0.220101	0.0831531	0.00654477	FALSE	FALSE	not significant	1025	582	682
WDR48	HGNC:30914	WDR48	WD repeat domain 48	57599	7	7	-0.19722	-0.144384	-0.0847368	-0.577761	-0.422976	-0.248239	0.00594906	0.0429397	0.024896	0.0835656	0.188701	0.0426314	FALSE	FALSE	not significant	382	1227	683
LGALSL	HGNC:25012	LGALSL	galectin like	29094	1	1	0.362357	0.281645	-0.160999	0.558113	0.433797	-0.247975	0.00797922	0.0384555	0.0253058	0.0988782	0.176514	0.0432626	FALSE	FALSE	not significant	434	1175	684
COQ7	HGNC:2244	COQ7	coenzyme Q7, hydroxylase	10229	4	4	-0.158992	-0.168385	-0.133195	-0.468237	-0.4959	-0.392263	0.0252324	0.0178903	0.00045577	0.174109	0.118254	0.00111558	FALSE	FALSE	not significant	782	827	685
ADGRA1	HGNC:13838	ADGRA1	adhesion G protein-coupled receptor A1	84435	1	1	-0.264486	-0.184994	0.143726	-0.630809	-0.441219	0.342793	0.00455034	0.0454729	0.00320161	0.0709682	0.193494	0.00663846	FALSE	FALSE	not significant	345	1265	686
RPLP1	HGNC:10372	RPLP1	ribosomal protein lateral stalk subunit P1	6176	1	1	-0.208181	-0.23234	0.247889	-0.489886	-0.546737	0.583325	0.0297944	0.0149425	2.07556e-06	0.189427	0.106847	7.37106e-06	FALSE	FALSE	not significant	850	760	687
EHD3	HGNC:3244	EHD3	EH domain containing 3	30845	24	24	0.175948	0.177795	0.0245405	0.478993	0.48402	0.066808	0.0221122	0.0207738	0.543237	0.163516	0.128798	0.61752	FALSE	FALSE	not significant	728	882	688
ERBIN	HGNC:15842	ERBIN	erbb2 interacting protein	55914	3	3	0.114757	0.179752	0.133274	0.390335	0.611408	0.453317	0.0619146	0.00369169	5.80125e-05	0.266319	0.0551388	0.000164818	FALSE	FALSE	not significant	1251	368	689
PPP3R1	HGNC:9317	PPP3R1	protein phosphatase 3 regulatory subunit B, alpha	5534	8	8	-0.291391	-0.216722	-0.16258	-0.571312	-0.424914	-0.31876	0.00651724	0.0420063	0.00415247	0.0868919	0.186028	0.00838892	FALSE	FALSE	not significant	402	1217	690
RYR2	HGNC:10484	RYR2	ryanodine receptor 2	6262	73	73	0.126364	0.154662	0.296249	0.434669	0.532008	1.01904	0.0375676	0.0111774	8.28462e-17	0.21147	0.0930168	8.71824e-16	FALSE	FALSE	not significant	962	657	691
CORO7	HGNC:26161	CORO7	coronin 7	79585	10	10	-0.122541	-0.089042	-0.0396656	-0.578341	-0.420239	-0.187204	0.00590022	0.0442876	0.0896899	0.0834384	0.191139	0.133275	FALSE	FALSE	not significant	379	1248	692
MDGA2	HGNC:19835	MDGA2	MAM domain containing glycosylphosphatidylinositol anchor 2	161357	5	5	-0.1391	-0.132765	0.207757	-0.492129	-0.469717	0.735035	0.0187646	0.0247815	3.0424e-10	0.148162	0.142907	1.72485e-09	FALSE	FALSE	not significant	680	947	693
BRAT1	HGNC:21701	BRAT1	BRCA1 associated ATM activator 1	221927	1	1	0.137889	0.190866	-0.30853	0.491085	0.679759	-1.09882	0.048598	0.00693645	3.65399e-13	0.236367	0.0744899	2.82488e-12	FALSE	FALSE	not significant	1111	517	694
MARK2	HGNC:3332	MARK2	microtubule affinity regulating kinase 2	2011	11	11	0.0947507	0.0939859	0.111143	0.481183	0.477299	0.439849	0.0215201	0.02258	9.12902e-05	0.160838	0.135249	0.000251088	FALSE	FALSE	not significant	719	911	695
YME1L1	HGNC:12843	YME1L1	YME1 like 1 ATPase	10730	7	7	-0.0952164	-0.159118	0.0951893	-0.381013	-0.63672	0.380904	0.0679136	0.00249456	0.000655616	0.275552	0.0448522	0.00156458	FALSE	TRUE	only layers 4-6	1326	307	696
ARF6	HGNC:659	ARF6	ARF GTPase 6	382	5	5	0.12143	0.100519	-0.1126	0.533061	0.441261	-0.494295	0.0110213	0.0348011	1.23443e-05	0.115981	0.167231	3.91942e-05	FALSE	FALSE	not significant	508	1125	697
MRS2	HGNC:13785	MRS2	magnesium transporter MRS2	57380	3	3	-0.141731	-0.176836	-0.044076	-0.44071	-0.549868	-0.137054	0.0394912	0.0105636	0.222602	0.21554	0.0903343	0.293245	FALSE	FALSE	not significant	991	644	698
VPS11	HGNC:14583	VPS11	VPS11 core subunit of CORVET and HOPS complexes	55823	14	14	0.0956791	0.117877	-0.109228	0.431748	0.531914	-0.492889	0.0388521	0.0111915	1.30257e-05	0.214789	0.0930168	4.12743e-05	FALSE	FALSE	not significant	978	658	699
SNX5	HGNC:14969	SNX5	sorting nexin 5	27131	11	11	0.161793	0.196603	-0.0352495	0.43451	0.527994	-0.0946655	0.0376364	0.0117916	0.389275	0.21147	0.0955423	0.469994	FALSE	FALSE	not significant	964	673	700
KCTD12	HGNC:14678	KCTD12	potassium channel tetramerization domain containing 12	115207	6	6	-0.157863	-0.131244	-0.263027	-0.530647	-0.441168	-0.88415	0.0113824	0.0348387	1.40207e-13	0.118396	0.167231	1.12255e-12	FALSE	FALSE	not significant	515	1127	701
NDST3	HGNC:7682	NDST3	N-deacetylase and N-sulfotransferase 3	9348	1	1	0.153672	0.163353	0.00262684	0.619682	0.658723	0.0105928	0.025933	0.0187772	0.941979	0.176429	0.121033	0.954877	FALSE	FALSE	not significant	795	847	702
PARK7	HGNC:16369	PARK7	Parkinsonism associated deglycase	11315	4	4	-0.339868	-0.391687	-0.141784	-0.445475	-0.513395	-0.18584	0.0331264	0.0142875	0.0920319	0.197374	0.105077	0.136325	FALSE	FALSE	not significant	909	738	703
CASK	HGNC:1497	CASK	calcium/calmodulin dependent serine protein kinase	8573	14	14	0.122759	0.102718	-0.315447	0.528245	0.442009	-1.35741	0.0117524	0.0344987	2.33566e-25	0.119457	0.166744	4.44058e-24	FALSE	FALSE	not significant	527	1121	704
EPB41L3	HGNC:3380	EPB41L3	erythrocyte membrane protein band 4.1 like 3	23136	1	1	0.419849	0.249498	0.247978	0.686754	0.408108	1.31877	0.00177432	0.0593747	2.28975e-24	0.0459498	0.221223	4.09357e-23	TRUE	FALSE	only layers 1-3	211	1438	705
BCL2L2	HGNC:995	BCL2L2	BCL2 like 2	599	3	3	-0.163612	-0.204821	0.231269	-0.431432	-0.540098	0.609839	0.0403282	0.0105651	1.23833e-07	0.21693	0.0903343	5.21955e-07	FALSE	FALSE	not significant	1005	645	706
MBLAC2	HGNC:33711	MBLAC2	metallo-beta-lactamase domain containing 2	153364	13	13	-0.125987	-0.132964	0.0379599	-0.464559	-0.490287	0.139972	0.0263843	0.0192054	0.203624	0.177581	0.122651	0.272176	FALSE	FALSE	not significant	801	854	707
GRIN2B	HGNC:4586	GRIN2B	glutamate ionotropic receptor NMDA type subunit 2B	2904	16	16	0.0895937	0.110866	-0.349092	0.429232	0.531146	-1.67246	0.0399889	0.0113069	2.06435e-33	0.21693	0.0936239	6.49547e-32	FALSE	FALSE	not significant	996	660	708
LIMK1	HGNC:6613	LIMK1	LIM domain kinase 1	3984	6	6	0.112904	0.118935	0.115124	0.464943	0.489782	0.474085	0.0262621	0.0193278	2.64523e-05	0.177581	0.122651	7.96479e-05	FALSE	FALSE	not significant	798	859	709
PLA2G6	HGNC:9039	PLA2G6	phospholipase A2 group VI	8398	6	6	0.0975494	0.119661	-0.032156	0.430624	0.528235	-0.14195	0.0393567	0.0117539	0.197339	0.21524	0.0954414	0.26524	FALSE	FALSE	not significant	988	672	710
FLRT3	HGNC:3762	FLRT3	fibronectin leucine rich transmembrane protein 3	23767	1	1	-0.179185	-0.265543	0.260684	-0.40019	-0.593059	0.582206	0.0571586	0.0051108	4.61485e-07	0.255092	0.0625695	1.79711e-06	FALSE	FALSE	not significant	1210	452	711
LARP1	HGNC:29531	LARP1	La ribonucleoprotein 1, translational regulator	23367	18	18	0.0898804	0.0647614	0.171894	0.578075	0.41652	1.10556	0.00592257	0.0461774	5.96113e-19	0.0834641	0.194115	7.44313e-18	FALSE	FALSE	not significant	380	1284	712
CDH11	HGNC:1750	CDH11	cadherin 11	1009	7	7	-0.107392	-0.130482	0.183175	-0.431631	-0.524435	0.73622	0.0389045	0.0123611	2.87027e-10	0.214789	0.0985911	1.63759e-09	FALSE	FALSE	not significant	980	684	713
EIF1AX	HGNC:3250	EIF1AX	eukaryotic translation initiation factor 1A X-linked	1964	3	3	-0.124772	-0.181983	0.175618	-0.398752	-0.581591	0.561249	0.0561758	0.00563325	8.46149e-07	0.253779	0.0665142	3.19042e-06	FALSE	FALSE	not significant	1196	470	714
MON2	HGNC:29177	MON2	MON2 homolog, regulator of endosome-to-Golgi trafficking	23041	11	11	0.107372	0.134921	-0.0681226	0.426894	0.536421	-0.270843	0.0410708	0.0105356	0.0145345	0.217631	0.0903277	0.0263439	FALSE	FALSE	not significant	1023	643	715
PIP5K1A	HGNC:8994	PIP5K1A	phosphatidylinositol-4-phosphate 5-kinase type 1 alpha	8394	1	1	0.175355	0.283265	0.0934164	0.40227	0.649817	0.2143	0.0671962	0.00329033	0.0655363	0.274232	0.0517285	0.101232	FALSE	FALSE	not significant	1317	352	716
FHIP2A	HGNC:29320	FHIP2A	FHF complex subunit HOOK interacting protein 2A	57700	6	6	0.117365	0.115514	-0.0203568	0.478655	0.47111	-0.0830225	0.0222049	0.0243636	0.450104	0.164009	0.141236	0.52944	FALSE	FALSE	not significant	729	941	717
AP3B2	HGNC:567	AP3B2	adaptor related protein complex 3 subunit beta 2	8120	22	22	0.0903608	0.11503	-0.203532	0.423002	0.538483	-0.952784	0.042927	0.0102471	3.34338e-15	0.222887	0.0893319	3.04044e-14	FALSE	FALSE	not significant	1045	631	718
ARMCX3	HGNC:24065	ARMCX3	armadillo repeat containing X-linked 3	51566	6	6	-0.115688	-0.147736	0.0650891	-0.422093	-0.539022	0.237481	0.0433705	0.010173	0.0317793	0.223742	0.0891621	0.0532164	FALSE	FALSE	not significant	1050	629	719
PPP2R5D	HGNC:9312	PPP2R5D	protein phosphatase 2 regulatory subunit B'delta	5528	13	13	0.0850453	0.0824638	0.0554841	0.481621	0.467001	0.314213	0.0214034	0.0256145	0.0047071	0.160157	0.145371	0.00940673	FALSE	FALSE	not significant	718	961	720
BTN1A1	HGNC:1135	BTN1A1	butyrophilin subfamily 1 member A1	696	1	1	-0.155468	-0.219209	-0.0226671	-0.403587	-0.569053	-0.0588424	0.0533532	0.00676999	0.592368	0.247058	0.0732652	0.661444	FALSE	FALSE	not significant	1168	512	721
FRY	HGNC:20367	FRY	FRY microtubule binding protein	10129	10	10	0.106964	0.129235	-0.202296	0.43141	0.521234	-0.815902	0.0390035	0.0128943	5.12625e-12	0.215117	0.100611	3.52522e-11	FALSE	FALSE	not significant	981	699	722
CTNNA2	HGNC:2510	CTNNA2	catenin alpha 2	1496	31	31	-0.127288	-0.0922977	-0.188906	-0.573599	-0.415923	-0.851271	0.00631035	0.0464867	8.06561e-13	0.0858443	0.194638	6.05691e-12	FALSE	FALSE	not significant	393	1290	723
UQCRFS1	HGNC:12587	UQCRFS1	ubiquinol-cytochrome c reductase, Rieske iron-sulfur polypeptide 1	7386	14	14	-0.126042	-0.136158	-0.103895	-0.45634	-0.492966	-0.376156	0.0291254	0.0185675	0.000761433	0.187454	0.120459	0.00180342	FALSE	FALSE	not significant	841	842	724
COX6C	HGNC:2285	COX6C	cytochrome c oxidase subunit 6C	1345	7	7	-0.155933	-0.156782	-0.0381367	-0.471464	-0.47403	-0.115306	0.0242581	0.0235072	0.294599	0.170983	0.138642	0.372346	FALSE	FALSE	not significant	765	926	725
SOD2	HGNC:11180	SOD2	superoxide dismutase 2	6648	7	7	-0.236888	-0.240196	-0.197483	-0.469142	-0.475693	-0.391103	0.0249558	0.0230314	0.000473188	0.173341	0.13712	0.00115507	FALSE	FALSE	not significant	777	917	726
MRPS7	HGNC:14499	MRPS7	mitochondrial ribosomal protein S7	51081	4	4	-0.199784	-0.143673	0.0539641	-0.575482	-0.413853	0.155445	0.00614451	0.0475738	0.158237	0.0849783	0.196962	0.219095	FALSE	FALSE	not significant	388	1307	727
PTPRS	HGNC:9681	PTPRS	protein tyrosine phosphatase receptor type S	5802	16	16	-0.104233	-0.109824	-0.185411	-0.460755	-0.485473	-0.373011	0.0276238	0.0204004	0.000936284	0.181648	0.127996	0.00218385	FALSE	FALSE	not significant	824	871	728
MRPS9	HGNC:14501	MRPS9	mitochondrial ribosomal protein S9	64965	3	3	-0.191793	-0.168974	-0.0701634	-0.508046	-0.447601	-0.185858	0.0153137	0.0323079	0.0920009	0.134971	0.160233	0.136323	FALSE	FALSE	not significant	607	1093	729
CA10	HGNC:1369	CA10	carbonic anhydrase 10	56934	2	2	-0.120309	-0.184527	-0.230548	-0.387109	-0.593739	-0.741817	0.0637057	0.00473668	2.21968e-10	0.268805	0.0607086	1.28979e-09	FALSE	FALSE	not significant	1271	430	730
NDFIP2	HGNC:18537	NDFIP2	Nedd4 family interacting protein 2	54602	1	1	-0.296044	-0.178534	-0.012669	-0.646186	-0.389692	-0.027653	0.00219462	0.0625359	0.801494	0.051341	0.228802	0.841475	FALSE	FALSE	not significant	235	1467	731
CAMSAP3	HGNC:29307	CAMSAP3	calmodulin regulated spectrin associated protein family member 3	57662	21	21	0.0681464	0.106289	-0.137782	0.383892	0.598765	-0.776171	0.0658807	0.00439666	3.91475e-11	0.272365	0.0587435	2.45863e-10	FALSE	FALSE	not significant	1298	412	732
FABP5	HGNC:3560	FABP5	fatty acid binding protein 5	2171	1	1	-0.397562	-0.397459	-0.0526783	-0.485432	-0.485306	-0.0643214	0.0243171	0.0245775	0.568637	0.170983	0.142156	0.639348	FALSE	FALSE	not significant	767	944	733
SLC4A10	HGNC:13811	SLC4A10	solute carrier family 4 member 10	57282	21	21	0.119188	0.106405	-0.330594	0.50263	0.448723	-1.39416	0.0164188	0.0318833	2.65818e-26	0.139347	0.158987	5.29365e-25	FALSE	FALSE	not significant	627	1089	734
NDUFC2	HGNC:7706	NDUFC2	NADH:ubiquinone oxidoreductase subunit C2	4718	5	5	-0.118435	-0.125018	-0.0939524	-0.458614	-0.484105	-0.36381	0.0283435	0.0207517	0.00111621	0.183882	0.128787	0.00256269	FALSE	FALSE	not significant	836	881	735
CXADR	HGNC:2559	CXADR	CXADR Ig-like cell adhesion molecule	1525	9	9	-0.162852	-0.155306	-0.127639	-0.483117	-0.46073	-0.290462	0.0210089	0.027632	0.0090117	0.159229	0.149132	0.0170047	FALSE	FALSE	not significant	706	1011	736
FGG	HGNC:3694	FGG	fibrinogen gamma chain	2266	7	7	0.334105	0.440804	0.0899504	0.411857	0.543388	0.110884	0.0487048	0.00961282	0.313689	0.236497	0.0872922	0.39355	FALSE	FALSE	not significant	1114	605	737
AP2S1	HGNC:565	AP2S1	adaptor related protein complex 2 subunit sigma 1	1175	7	7	-0.136845	-0.114596	-0.25023	-0.519876	-0.435351	-0.950627	0.0131266	0.0372725	3.76587e-15	0.125186	0.173104	3.40497e-14	FALSE	FALSE	not significant	559	1162	738
PSMC6	HGNC:9553	PSMC6	proteasome 26S subunit, ATPase 6	5706	13	13	0.0883476	0.106841	0.0446881	0.42833	0.517988	0.216659	0.0404033	0.0134557	0.0498583	0.21693	0.102639	0.0794727	FALSE	FALSE	not significant	1008	715	739
RDH11	HGNC:17964	RDH11	retinol dehydrogenase 11	51109	6	6	0.0831456	0.115339	0.025991	0.402326	0.558104	0.125765	0.0540305	0.00783745	0.253123	0.249277	0.0780396	0.327757	FALSE	FALSE	not significant	1172	553	740
GNL1	HGNC:4413	GNL1	G protein nucleolar 1 (putative)	2794	15	15	0.101143	0.116582	0.0035683	0.438591	0.505538	0.0154733	0.0358995	0.0158169	0.887969	0.206663	0.11035	0.910871	FALSE	FALSE	not significant	943	783	741
PREB	HGNC:9356	PREB	prolactin regulatory element binding	10113	6	6	0.110696	0.12332	0.0767982	0.446166	0.497049	0.309539	0.0328583	0.0176311	0.00534688	0.196743	0.117535	0.0105678	FALSE	FALSE	not significant	905	821	742
TUBA1C	HGNC:20768	TUBA1C	tubulin alpha 1c	84790	13	13	0.0995139	0.0911192	0.0946458	0.49408	0.452401	0.469911	0.0183075	0.0305247	3.08743e-05	0.146969	0.156374	9.2038e-05	FALSE	FALSE	not significant	667	1060	743
TPD52L2	HGNC:12007	TPD52L2	TPD52 like 2	7165	6	6	-0.167807	-0.180875	0.158537	-0.452948	-0.488221	0.427926	0.030327	0.0197103	0.000138323	0.189709	0.123913	0.000369625	FALSE	FALSE	not significant	865	869	744
IGBP1	HGNC:5461	IGBP1	immunoglobulin binding protein 1	3476	7	7	-0.11128	-0.163829	0.170431	-0.389984	-0.574143	0.59728	0.0617454	0.00626203	1.8224e-07	0.265957	0.0714147	7.54605e-07	FALSE	FALSE	not significant	1250	485	745
GNG12	HGNC:19663	GNG12	G protein subunit gamma 12	55970	4	4	-0.183162	-0.207088	0.10082	-0.442533	-0.500342	0.243588	0.034288	0.0169067	0.0276934	0.201282	0.114132	0.0469617	FALSE	FALSE	not significant	924	812	746
NDUFB2	HGNC:7697	NDUFB2	NADH:ubiquinone oxidoreductase subunit B2	4708	1	1	-0.174073	-0.157408	-0.068185	-0.497027	-0.449442	-0.194687	0.0176359	0.0316135	0.0776903	0.144321	0.158307	0.117723	FALSE	FALSE	not significant	653	1083	747
POLK	HGNC:9183	POLK	DNA polymerase kappa	51426	1	1	-0.199932	-0.210711	1.04495	-0.463453	-0.488439	2.42225	0.0294766	0.0212446	1.136e-48	0.188385	0.130475	8.03238e-47	FALSE	FALSE	not significant	846	890	748
PMP2	HGNC:9117	PMP2	peripheral myelin protein 2	5375	6	6	-0.334625	-0.238331	1.32663	-0.572333	-0.407635	2.26903	0.00642417	0.0509702	7.33823e-48	0.0862998	0.203913	5.07467e-46	FALSE	FALSE	not significant	398	1342	749
CTNND1	HGNC:2515	CTNND1	catenin delta 1	1500	20	20	0.0911826	0.0895635	-0.282777	0.472735	0.464341	-1.46606	0.0238835	0.0264541	3.78834e-28	0.170214	0.146417	8.33567e-27	FALSE	FALSE	not significant	758	984	750
PNPLA6	HGNC:16268	PNPLA6	patatin like phospholipase domain containing 6	10908	16	16	0.0866131	0.0965368	-0.0177827	0.444244	0.495143	-0.063468	0.0336082	0.0180629	0.563559	0.198962	0.118653	0.635228	FALSE	FALSE	not significant	916	833	751
PNPLA8	HGNC:28900	PNPLA8	patatin like phospholipase domain containing 8	50640	9	9	-0.105469	-0.0729302	-0.116323	-0.58192	-0.402387	-0.641803	0.00560688	0.0539943	2.51547e-08	0.0811129	0.209615	1.15126e-07	FALSE	FALSE	not significant	371	1379	752
VMA21	HGNC:22082	VMA21	vacuolar ATPase assembly factor VMA21	203547	3	3	-0.132888	-0.221407	0.0111942	-0.371956	-0.619723	0.0313329	0.0746513	0.00322559	0.77546	0.288032	0.05113	0.820163	FALSE	FALSE	not significant	1401	350	753
VWA5A	HGNC:6658	VWA5A	von Willebrand factor A domain containing 5A	4013	1	1	0.252947	0.243667	0.27244	0.534928	0.515302	0.576152	0.0225781	0.0278732	8.04433e-06	0.165214	0.149455	2.62704e-05	FALSE	FALSE	not significant	737	1017	754
ERLEC1	HGNC:25222	ERLEC1	endoplasmic reticulum lectin 1	27248	4	4	-0.103126	-0.156758	0.108548	-0.384869	-0.585024	0.405103	0.0652024	0.0053633	0.000299319	0.271196	0.0644108	0.000758603	FALSE	FALSE	not significant	1293	462	755
MAPK10	HGNC:6872	MAPK10	mitogen-activated protein kinase 10	5602	5	5	0.134269	0.163078	-0.0718526	0.424264	0.515297	-0.227041	0.0423175	0.0139378	0.0399758	0.222105	0.104066	0.0653633	FALSE	FALSE	not significant	1035	728	756
NAA16;NAA15	HGNC:26164	NAA16	N-alpha-acetyltransferase 16, NatA auxiliary subunit	79612	1	1	0.2387	0.174508	0.0999533	0.597073	0.436506	0.250018	0.00774046	0.0505124	0.0332119	0.0964569	0.203245	0.0553356	FALSE	FALSE	not significant	432	1337	757
TLN2	HGNC:15447	TLN2	talin 2	83660	49	49	0.162793	0.173143	-0.241772	0.451655	0.480369	-0.670773	0.0307962	0.0217384	6.62105e-09	0.190611	0.13243	3.25937e-08	FALSE	FALSE	not significant	872	897	758
COPZ1	HGNC:2243	COPZ1	COPI coat complex subunit zeta 1	22818	4	4	-0.254545	-0.18278	0.151829	-0.565338	-0.40595	0.337208	0.00708714	0.0519252	0.00246305	0.0912053	0.205404	0.0052489	FALSE	FALSE	not significant	416	1354	759
GSPT2	HGNC:4622	GSPT2	G1 to S phase transition 2	23708	5	5	0.187107	0.141706	0.0634126	0.547481	0.414636	0.185547	0.00906968	0.0471603	0.0925412	0.103963	0.196024	0.136962	FALSE	FALSE	not significant	469	1301	760
DYNC1I2	HGNC:2964	DYNC1I2	dynein cytoplasmic 1 intermediate chain 2	1781	9	9	-0.184598	-0.132866	0.292025	-0.563171	-0.405346	0.89091	0.00730482	0.0522712	9.75147e-14	0.0932439	0.206048	7.92843e-13	FALSE	FALSE	not significant	420	1358	761
IGLON5	HGNC:34550	IGLON5	IgLON family member 5	402665	7	7	-0.126897	-0.176505	-0.0669283	-0.39748	-0.552868	-0.20964	0.0569566	0.00842455	0.0576506	0.254746	0.0808724	0.0903599	FALSE	FALSE	not significant	1208	571	762
LANCL2	HGNC:6509	LANCL2	LanC like glutathione S-transferase 2	55915	6	6	0.131815	0.0927928	-0.087384	0.571389	0.402236	-0.37879	0.00651019	0.0540831	0.000700899	0.0868919	0.209701	0.00166758	FALSE	FALSE	not significant	401	1381	763
VWA3A	HGNC:27088	VWA3A	von Willebrand factor A domain containing 3A	146177	1	1	-0.172626	-0.183191	-0.0480524	-0.509173	-0.540335	-0.141734	0.0312151	0.0222558	0.249378	0.191273	0.134276	0.323841	FALSE	FALSE	not significant	883	904	764
LCLAT1	HGNC:26756	LCLAT1	lysocardiolipin acyltransferase 1	253558	2	2	-0.0972503	-0.154873	-0.0857141	-0.375235	-0.59757	-0.330723	0.0721507	0.00447393	0.00296688	0.283247	0.0593976	0.00620285	FALSE	FALSE	not significant	1374	415	765
STK26;STK24	HGNC:18174	STK26	serine/threonine kinase 26	51765	1	1	0.189992	0.262551	-0.0894825	0.407564	0.563217	-0.191955	0.0565749	0.00899619	0.0888764	0.25451	0.0839437	0.132316	FALSE	FALSE	not significant	1201	588	766
NDUFB7	HGNC:7702	NDUFB7	NADH:ubiquinone oxidoreductase subunit B7	4713	1	1	-0.171219	-0.211404	0.124134	-0.419185	-0.517565	0.30391	0.0448165	0.0135305	0.00622215	0.226712	0.102696	0.0121678	FALSE	FALSE	not significant	1070	719	767
RTN4R	HGNC:18601	RTN4R	reticulon 4 receptor	65078	2	2	-0.138227	-0.155339	0.149952	-0.4383	-0.492558	0.475477	0.0360212	0.0186633	2.51176e-05	0.206826	0.120767	7.60295e-05	FALSE	FALSE	not significant	945	844	768
CHMP6	HGNC:25675	CHMP6	charged multivesicular body protein 6	79643	5	5	-0.113797	-0.112649	0.0935369	-0.466381	-0.461675	0.383347	0.0258081	0.0273194	0.000606716	0.17615	0.148896	0.00145488	FALSE	FALSE	not significant	792	999	769
ALDH1L2	HGNC:26777	ALDH1L2	aldehyde dehydrogenase 1 family member L2	160428	1	1	0.172585	0.295802	-0.309765	0.401527	0.688198	-0.720682	0.0800136	0.00307217	3.71669e-08	0.297299	0.0500393	1.66352e-07	FALSE	FALSE	not significant	1452	340	770
BSG	HGNC:1116	BSG	basigin (Ok blood group)	682	7	7	-0.139369	-0.133197	0.0704907	-0.474927	-0.453893	0.240211	0.0232495	0.0299878	0.0298926	0.167978	0.155227	0.0503788	FALSE	FALSE	not significant	746	1046	771
MRPL3	HGNC:10379	MRPL3	mitochondrial ribosomal protein L3	11222	1	1	-0.193295	-0.192312	0.0260751	-0.467344	-0.464966	0.0630436	0.0264022	0.0268556	0.567865	0.177581	0.147504	0.638709	FALSE	FALSE	not significant	802	991	772
DYNLRB1	HGNC:15468	DYNLRB1	dynein light chain roadblock-type 1	83658	2	2	-0.27129	-0.316044	0.256575	-0.430341	-0.501332	0.406999	0.0394845	0.0166939	0.000281065	0.21554	0.113398	0.000716089	FALSE	FALSE	not significant	990	806	773
TPM1	HGNC:12010	TPM1	tropomyosin 1	7168	12	12	-0.264099	-0.512113	-0.389251	-0.34867	-0.676103	-0.513897	0.0945305	0.00134816	5.77039e-06	0.322983	0.0326711	1.92234e-05	FALSE	TRUE	only layers 4-6	1571	226	774
KCNAB2	HGNC:6229	KCNAB2	potassium voltage-gated channel subfamily A regulatory beta subunit 2	8514	10	10	-0.114374	-0.20001	0.442687	-0.3606	-0.630593	1.10464	0.0838673	0.00273837	6.28544e-19	0.304187	0.0471959	7.83253e-18	FALSE	TRUE	only layers 4-6	1486	320	775
AARS1	HGNC:20	AARS1	alanyl-tRNA synthetase 1	16	22	22	0.186525	0.170555	0.0985888	0.485051	0.443521	0.256376	0.0205082	0.0338941	0.020592	0.157388	0.165087	0.036066	FALSE	FALSE	not significant	700	1110	776
OSBP	HGNC:8503	OSBP	oxysterol binding protein	5007	10	10	0.0813644	0.127253	0.0172258	0.376304	0.588535	0.0796678	0.071351	0.00509942	0.468591	0.282408	0.0625548	0.547197	FALSE	FALSE	not significant	1360	451	777
GBA	HGNC:4177	GBA1	glucosylceramidase beta 1	2629	3	3	-0.252105	-0.2013	0.239746	-0.535857	-0.427869	0.509588	0.0125735	0.0455189	1.10402e-05	0.123542	0.193494	3.53929e-05	FALSE	FALSE	not significant	543	1268	778
ATP1A2	HGNC:800	ATP1A2	ATPase Na+/K+ transporting subunit alpha 2	477	30	30	0.101662	0.115292	-0.241077	0.433852	0.492019	-1.02882	0.0379232	0.0187906	4.76915e-17	0.212134	0.121033	5.07697e-16	FALSE	FALSE	not significant	967	848	779
VAMP3	HGNC:12644	VAMP3	vesicle associated membrane protein 3	9341	6	6	-0.150751	-0.143303	-0.0505343	-0.474647	-0.451198	-0.15911	0.0233296	0.0309633	0.148714	0.168171	0.157269	0.207507	FALSE	FALSE	not significant	748	1068	780
CTDNEP1	HGNC:19085	CTDNEP1	CTD nuclear envelope phosphatase 1	23399	1	1	-0.164209	-0.148542	-0.00565244	-0.490331	-0.443548	-0.0168783	0.0195735	0.0346104	0.878202	0.151351	0.166951	0.903342	FALSE	FALSE	not significant	694	1123	781
LRRTM1	HGNC:19408	LRRTM1	leucine rich repeat transmembrane neuronal 1	347730	2	2	-0.162051	-0.241556	0.0234535	-0.383697	-0.571944	0.055532	0.0668177	0.00667022	0.614108	0.273396	0.0732278	0.680606	FALSE	FALSE	not significant	1313	505	782
CAT	HGNC:1516	CAT	catalase	847	6	6	-0.15803	-0.144846	0.00609282	-0.483748	-0.44339	0.0186508	0.0208443	0.033946	0.865166	0.158998	0.165087	0.892979	FALSE	FALSE	not significant	704	1114	783
ARFGEF3	HGNC:21213	ARFGEF3	ARFGEF family member 3	57221	25	25	0.123463	0.120922	0.0681295	0.467489	0.457866	0.25797	0.0254632	0.0285985	0.0198302	0.174743	0.150982	0.0348774	FALSE	FALSE	not significant	787	1033	784
PA2G4	HGNC:8550	PA2G4	proliferation-associated 2G4	5036	9	9	0.198428	0.197978	0.103355	0.462117	0.461069	0.240701	0.0271973	0.0275963	0.029625	0.180731	0.149068	0.0499812	FALSE	FALSE	not significant	815	1010	785
CARMIL2	HGNC:27089	CARMIL2	capping protein regulator and myosin 1 linker 2	146206	6	6	-0.135899	-0.163331	0.0131373	-0.422082	-0.507284	0.0408026	0.0433761	0.015465	0.710328	0.223742	0.108861	0.76438	FALSE	FALSE	not significant	1051	775	786
DOCK4	HGNC:19192	DOCK4	dedicator of cytokinesis 4	9732	9	9	0.0943437	0.10678	-0.427441	0.432747	0.48979	-1.7415	0.0384087	0.0193259	3.76366e-35	0.214088	0.122651	1.28025e-33	FALSE	FALSE	not significant	970	858	787
H3-2	HGNC:32060	H3-7	H3.7 histone (putative)	440686	1	1	-0.219548	-0.154381	0.18155	-0.565852	-0.397895	0.467919	0.00703637	0.056701	3.32268e-05	0.0909238	0.214467	9.82133e-05	FALSE	FALSE	not significant	414	1416	788
MTHFD1	HGNC:7432	MTHFD1	methylenetetrahydrofolate dehydrogenase, cyclohydrolase and formyltetrahydrofolate synthetase 1	4522	32	32	0.190089	0.226775	-0.168395	0.423102	0.504757	-0.374814	0.0428786	0.0159766	0.000794131	0.22282	0.110972	0.00187311	FALSE	FALSE	not significant	1044	787	789
PKP4	HGNC:9026	PKP4	plakophilin 4	8502	20	20	0.0843277	0.105137	-0.0253087	0.41293	0.514828	-0.12393	0.0480658	0.0140233	0.26009	0.235695	0.104066	0.335399	FALSE	FALSE	not significant	1099	733	790
PRPH	HGNC:9461	PRPH	peripherin	5630	2	2	-0.0947964	-0.209089	0.718034	-0.340625	-0.751304	2.58006	0.110044	0.000498587	5.64177e-53	0.347489	0.0197334	5.22112e-51	FALSE	TRUE	only layers 4-6	1697	138	791
CBLN2	HGNC:1544	CBLN2	cerebellin 2 precursor	147381	1	1	-0.190175	-0.219603	-0.19777	-0.516529	-0.596458	-0.537158	0.0399869	0.0184479	6.45754e-05	0.21693	0.119807	0.000182067	FALSE	FALSE	not significant	995	841	792
ARVCF	HGNC:728	ARVCF	ARVCF delta catenin family member	421	7	7	0.0833183	0.125606	-0.254186	0.378702	0.570908	-1.15534	0.0695831	0.00655445	3.34407e-20	0.279498	0.0727463	4.60487e-19	FALSE	FALSE	not significant	1338	499	793
SLC13A5	HGNC:23089	SLC13A5	solute carrier family 13 member 5	284111	1	1	-0.206645	-0.111385	-0.529822	-0.677185	-0.365014	-1.73625	0.00147606	0.0826777	1.51616e-33	0.0421187	0.268745	4.84324e-32	TRUE	FALSE	only layers 1-3	191	1647	794
SCN2A	HGNC:10588	SCN2A	sodium voltage-gated channel alpha subunit 2	6326	19	19	0.095433	0.0949026	0.0546443	0.461835	0.459269	0.264444	0.0272668	0.0281217	0.0169854	0.181002	0.150102	0.030306	FALSE	FALSE	not significant	816	1022	795
SPTAN1	HGNC:11273	SPTAN1	spectrin alpha, non-erythrocytic 1	6709	183	183	-0.113061	-0.155687	0.0344446	-0.39381	-0.542284	0.119976	0.0592605	0.00973388	0.275543	0.260242	0.0877583	0.35208	FALSE	FALSE	not significant	1230	610	796
SCYL1	HGNC:14372	SCYL1	SCY1 like pseudokinase 1	57410	11	11	0.0952421	0.119378	-0.0562574	0.411141	0.515333	-0.242852	0.049031	0.0139313	0.0281603	0.23719	0.104066	0.047702	FALSE	FALSE	not significant	1118	726	797
NDUFS4	HGNC:7711	NDUFS4	NADH:ubiquinone oxidoreductase subunit S4	4724	3	3	-0.297223	-0.265581	-0.211616	-0.48899	-0.436934	-0.34815	0.019521	0.0365964	0.00178834	0.151351	0.17113	0.00390494	FALSE	FALSE	not significant	690	1155	798
DNM3	HGNC:29125	DNM3	dynamin 3	26052	22	22	0.174181	0.179636	-0.153302	0.451598	0.465742	-0.364377	0.0308167	0.0260089	0.00109834	0.190611	0.145777	0.00252811	FALSE	FALSE	not significant	873	974	799
TUBA4A	HGNC:12407	TUBA4A	tubulin alpha 4a	7277	6	6	0.0808359	0.119204	0.0148961	0.381854	0.563099	0.0703666	0.0673141	0.00731208	0.521999	0.274357	0.0760884	0.598062	FALSE	FALSE	not significant	1319	532	800
PREPL	HGNC:30228	PREPL	prolyl endopeptidase like	9581	3	3	0.254566	0.324083	-0.0462962	0.409169	0.520905	-0.0744127	0.0514223	0.0134009	0.500183	0.243318	0.102594	0.578612	FALSE	FALSE	not significant	1141	712	801
MAP2K1	HGNC:6840	MAP2K1	mitogen-activated protein kinase kinase 1	5604	9	9	0.27276	0.278108	0.200083	0.453484	0.462376	0.332654	0.0301341	0.0270895	0.00280776	0.189544	0.148377	0.00591267	FALSE	FALSE	not significant	859	994	802
EFNB2	HGNC:3227	EFNB2	ephrin B2	1948	2	2	-0.119745	-0.165229	0.211397	-0.392442	-0.541508	0.692815	0.0601393	0.00983679	2.34356e-09	0.262089	0.0878056	1.20985e-08	FALSE	FALSE	not significant	1238	617	803
HPCAL4	HGNC:18212	HPCAL4	hippocalcin like 4	51440	7	7	-0.145478	-0.160684	0.0181499	-0.434683	-0.480118	0.0542313	0.0375612	0.0218062	0.621606	0.21147	0.132714	0.686998	FALSE	FALSE	not significant	961	898	804
ITM2C	HGNC:6175	ITM2C	integral membrane protein 2C	81618	5	5	-0.111786	-0.142062	0.00224829	-0.406861	-0.517055	0.00818297	0.0514071	0.0136211	0.940611	0.243318	0.103009	0.953797	FALSE	FALSE	not significant	1139	721	805
MRPL47	HGNC:16652	MRPL47	mitochondrial ribosomal protein L47	57129	2	2	-0.198094	-0.1553	0.0333077	-0.525724	-0.412154	0.0883959	0.0124104	0.0489884	0.422352	0.122412	0.200184	0.502811	FALSE	FALSE	not significant	542	1319	806
C1ORF43	HGNC:29876	C1ORF43	chromosome 1 open reading frame 43	25912	3	3	-0.110685	-0.164674	-0.0303734	-0.37907	-0.563969	-0.104022	0.0693149	0.00722392	0.344247	0.278962	0.0758284	0.423777	FALSE	FALSE	not significant	1335	528	807
DIABLO	HGNC:21528	DIABLO	diablo IAP-binding mitochondrial protein	56616	2	2	-0.233533	-0.176997	-0.0663367	-0.542736	-0.411346	-0.154168	0.0109138	0.052676	0.169125	0.115236	0.206485	0.232279	FALSE	FALSE	not significant	506	1364	808
TRIM36	HGNC:16280	TRIM36	tripartite motif containing 36	55521	9	9	0.120399	0.151777	0.14242	0.407355	0.51352	0.481861	0.051128	0.0142644	1.97814e-05	0.242979	0.105077	6.09322e-05	FALSE	FALSE	not significant	1135	737	809
NEGR1	HGNC:17302	NEGR1	neuronal growth regulator 1	257194	10	10	-0.129845	-0.148274	-0.0703893	-0.428307	-0.489096	-0.232187	0.040414	0.0194951	0.0357338	0.21693	0.123052	0.0590993	FALSE	FALSE	not significant	1009	865	810
DNM1	HGNC:2972	DNM1	dynamin 1	1759	56	56	0.167743	0.162348	-0.118685	0.465023	0.450065	-0.329023	0.0262367	0.0313816	0.00311386	0.177581	0.1579	0.00648215	FALSE	FALSE	not significant	796	1079	811
ARHGAP5	HGNC:675	ARHGAP5	Rho GTPase activating protein 5	394	7	7	0.123383	0.120085	0.0283994	0.463546	0.451157	0.106696	0.0267096	0.0309786	0.332021	0.178433	0.157269	0.412031	FALSE	FALSE	not significant	810	1069	812
MFN2	HGNC:16877	MFN2	mitofusin 2	9927	19	19	0.0919448	0.112733	-0.126821	0.412925	0.506285	-0.569555	0.0480682	0.0156656	5.97231e-07	0.235695	0.109659	2.2973e-06	FALSE	FALSE	not significant	1100	780	813
ALDH1A1	HGNC:402	ALDH1A1	aldehyde dehydrogenase 1 family member A1	216	2	2	-0.289674	-0.29312	-0.262364	-0.454138	-0.45954	-0.411323	0.0299986	0.0282202	0.000247605	0.189539	0.150102	0.00063651	FALSE	FALSE	not significant	857	1025	814
RIC8A	HGNC:29550	RIC8A	RIC8 guanine nucleotide exchange factor A	60626	12	12	0.0701111	0.0872139	0.106729	0.409836	0.509811	0.166138	0.0497453	0.0149681	0.223763	0.239141	0.106847	0.294467	FALSE	FALSE	not significant	1123	763	815
MDM1	HGNC:29917	MDM1	Mdm1 nuclear protein	56890	1	1	-0.262518	-0.234967	0.0869797	-0.482662	-0.432007	0.15992	0.0211725	0.0388408	0.146895	0.159229	0.17738	0.205334	FALSE	FALSE	not significant	712	1179	816
MAIP1	HGNC:26198	MAIP1	matrix AAA peptidase interacting protein 1	79568	3	3	-0.116002	-0.127988	-0.163961	-0.43172	-0.47633	-0.610208	0.0388647	0.0228514	1.03493e-07	0.214789	0.136237	4.3887e-07	FALSE	FALSE	not significant	979	915	817
H3-3B	HGNC:4765	H3-3B	H3.3 histone B	3021	3	3	-0.190848	-0.148871	0.270528	-0.521984	-0.407174	0.739914	0.0127676	0.0512302	2.39297e-10	0.1238	0.204328	1.38029e-09	FALSE	FALSE	not significant	552	1345	818
OSBPL1A	HGNC:16398	OSBPL1A	oxysterol binding protein like 1A	114876	5	5	0.212626	0.218552	0.052135	0.448432	0.460932	0.109954	0.031993	0.0275652	0.317512	0.194524	0.149068	0.397553	FALSE	FALSE	not significant	890	1008	819
MRGPRX2	HGNC:17983	MRGPRX2	MAS related GPR family member X2	117194	1	1	-0.247554	-0.215465	0.76628	-0.522501	-0.454773	1.61735	0.0202377	0.0406616	1.84904e-26	0.155501	0.182038	3.74149e-25	FALSE	FALSE	not significant	699	1202	820
TRA2A	HGNC:16645	TRA2A	transformer 2 alpha homolog	29896	2	2	-0.209506	-0.204094	0.0297906	-0.461289	-0.449375	0.0655929	0.0274468	0.0316388	0.550588	0.181648	0.158307	0.624522	FALSE	FALSE	not significant	817	1084	821
ATP1A3	HGNC:801	ATP1A3	ATPase Na+/K+ transporting subunit alpha 3	478	29	29	0.130603	0.111131	0.0322339	0.495151	0.421329	0.122207	0.018061	0.0437467	0.266746	0.14609	0.190181	0.342578	FALSE	FALSE	not significant	662	1241	822
PRKCI	HGNC:9404	PRKCI	protein kinase C iota	5584	2	2	0.201426	0.137404	-0.00487997	0.574225	0.39171	-0.0139118	0.00717733	0.0653015	0.900585	0.0919064	0.235228	0.920777	FALSE	FALSE	not significant	418	1489	823
NDUFB5	HGNC:7700	NDUFB5	NADH:ubiquinone oxidoreductase subunit B5	4711	6	6	-0.116592	-0.135445	-0.111867	-0.421964	-0.490192	-0.404862	0.0434339	0.0192283	0.000301716	0.223774	0.122651	0.000763758	FALSE	FALSE	not significant	1052	855	824
PDF	HGNC:30012	PDF	peptide deformylase, mitochondrial	64146	2	2	-0.1589	-0.115876	-0.0628456	-0.550346	-0.401333	-0.217664	0.00964837	0.0581716	0.0517353	0.107358	0.218552	0.0821829	FALSE	FALSE	not significant	482	1428	825
USP31	HGNC:20060	USP31	ubiquitin specific peptidase 31	57478	7	7	0.149326	0.108462	0.169331	0.543554	0.394806	0.616371	0.00956775	0.0586279	7.88135e-08	0.107135	0.219349	3.39011e-07	FALSE	FALSE	not significant	479	1433	826
SEC24B	HGNC:10704	SEC24B	SEC24 homolog B, COPII coat complex component	10427	7	7	0.127437	0.169313	-0.0647083	0.39445	0.524067	-0.200289	0.0588656	0.0124467	0.0696094	0.25905	0.098973	0.10666	FALSE	FALSE	not significant	1228	686	827
HSP90AB2P	HGNC:32537	HSP90AB2P	heat shock protein 90 alpha family class B member 2, pseudogene	391634	1	1	0.340199	0.279079	0.00689991	0.509897	0.418288	0.0103417	0.0156883	0.0470966	0.925581	0.136346	0.195888	0.940963	FALSE	FALSE	not significant	614	1300	828
UBA6	HGNC:25581	UBA6	ubiquitin like modifier activating enzyme 6	55236	15	15	0.170788	0.195848	0.109314	0.423273	0.485382	0.270919	0.0427954	0.0204237	0.0145075	0.222795	0.128014	0.0263101	FALSE	FALSE	not significant	1042	872	829
GCN1	HGNC:4199	GCN1	GCN1 activator of EIF2AK4	10985	19	19	0.0852482	0.0955596	0.106451	0.427684	0.479415	0.534055	0.0407026	0.0219969	2.58445e-06	0.217078	0.133616	9.06071e-06	FALSE	FALSE	not significant	1015	899	830
SLC1A2	HGNC:10940	SLC1A2	solute carrier family 1 member 2	6506	5	5	0.305857	0.216495	-0.311537	0.551167	0.390132	-0.771415	0.00862364	0.0616479	4.97659e-11	0.10109	0.226606	3.09158e-10	FALSE	FALSE	not significant	457	1459	831
EPHB2	HGNC:3393	EPHB2	EPH receptor B2	2048	8	8	-0.0831656	-0.0762971	-0.190139	-0.474073	-0.43492	-1.08386	0.0234949	0.0374587	2.07451e-18	0.16859	0.173712	2.49616e-17	FALSE	FALSE	not significant	752	1164	832
CSK	HGNC:2444	CSK	C-terminal Src kinase	1445	7	7	0.149756	0.148691	-0.0480179	0.454728	0.451491	-0.145804	0.0297007	0.0309018	0.185519	0.189368	0.157269	0.251719	FALSE	FALSE	not significant	849	1067	833
WARS2	HGNC:12730	WARS2	tryptophanyl tRNA synthetase 2, mitochondrial	10352	4	4	-0.112957	-0.148813	-0.115604	-0.395648	-0.521241	-0.404918	0.0580973	0.0128931	0.000301155	0.257469	0.100611	0.000762949	FALSE	FALSE	not significant	1219	698	834
ARHGAP1	HGNC:673	ARHGAP1	Rho GTPase activating protein 1	392	14	14	0.169922	0.119955	-0.164146	0.551791	0.389533	-0.533034	0.0085501	0.0620437	2.69314e-06	0.10109	0.227362	9.38942e-06	FALSE	FALSE	not significant	454	1464	835
SGIP1	HGNC:25412	SGIP1	SH3GL interacting endocytic adaptor 1	84251	8	8	-0.205322	-0.162036	-0.246149	-0.516062	-0.407266	-0.618677	0.0137991	0.0511783	7.11455e-08	0.12808	0.204328	3.08559e-07	FALSE	FALSE	not significant	575	1344	836
EID2	HGNC:28292	EID2	EP300 interacting inhibitor of differentiation 2	163126	1	1	0.131733	0.214093	-0.346297	0.36433	0.592109	-0.957743	0.0823651	0.00509272	5.45249e-15	0.302053	0.0625548	4.86702e-14	FALSE	FALSE	not significant	1472	450	837
MT-ND4	HGNC:7459	MT-ND4	mitochondrially encoded NADH:ubiquinone oxidoreductase core subunit 4	4538	5	5	0.17775	0.173586	-0.351963	0.459229	0.448471	-0.909322	0.0281352	0.0319783	3.60662e-14	0.183287	0.159334	3.0465e-13	FALSE	FALSE	not significant	832	1090	838
NTM	HGNC:17941	NTM	neurotrimin	50863	6	6	-0.118598	-0.156114	-0.00553916	-0.395506	-0.520618	-0.0184723	0.0581864	0.0129993	0.866444	0.257502	0.100869	0.893712	FALSE	FALSE	not significant	1221	703	839
LRSAM1	HGNC:25135	LRSAM1	leucine rich repeat and sterile alpha motif containing 1	90678	13	13	0.0925668	0.156981	0.139423	0.354431	0.601067	0.533838	0.089252	0.00425127	2.60728e-06	0.314833	0.0576865	9.13055e-06	FALSE	FALSE	not significant	1522	403	840
PALM	HGNC:8594	PALM	paralemmin	5064	17	17	-0.137735	-0.126952	-0.0313277	-0.471894	-0.434949	-0.107331	0.024131	0.037446	0.329157	0.170917	0.173712	0.408961	FALSE	FALSE	not significant	762	1163	841
DEFB121	HGNC:18101	DEFB121	defensin beta 121	245934	1	1	-0.150286	-0.347698	0.835315	-0.319999	-0.740344	1.77861	0.125653	0.000488412	1.38733e-35	0.374755	0.0195591	4.87735e-34	FALSE	TRUE	only layers 4-6	1792	136	842
CLINT1	HGNC:23186	CLINT1	clathrin interactor 1	9685	11	11	-0.081751	-0.105956	0.109146	-0.397638	-0.515373	0.530887	0.0568596	0.0139239	2.93633e-06	0.254674	0.104066	1.01641e-05	FALSE	FALSE	not significant	1206	725	843
PFKL	HGNC:8876	PFKL	phosphofructokinase, liver type	5211	14	14	0.213018	0.203678	-0.0904919	0.462753	0.442462	-0.196581	0.0269668	0.0343163	0.0748711	0.179745	0.166117	0.114028	FALSE	FALSE	not significant	812	1119	844
HABP4	HGNC:17062	HABP4	hyaluronan binding protein 4	22927	4	4	-0.132161	-0.229629	0.408887	-0.350424	-0.608858	1.08416	0.0928972	0.00379117	2.03868e-18	0.321051	0.0554624	2.46246e-17	FALSE	FALSE	not significant	1553	379	845
WDR77	HGNC:29652	WDR77	WD repeat domain 77	79084	2	2	-0.15005	-0.191688	0.201253	-0.40097	-0.512237	0.537799	0.0552365	0.0145841	2.30206e-06	0.251773	0.105746	8.13867e-06	FALSE	FALSE	not significant	1182	751	846
HSPG2	HGNC:5273	HSPG2	heparan sulfate proteoglycan 2	3339	21	21	0.144401	0.140267	-0.321063	0.459031	0.445892	-1.02062	0.028202	0.0329644	7.57745e-17	0.183357	0.162574	8.00082e-16	FALSE	FALSE	not significant	833	1100	847
ARHGAP26	HGNC:17073	ARHGAP26	Rho GTPase activating protein 26	23092	12	12	0.0933639	0.153313	-0.152437	0.359276	0.589967	-0.586599	0.0849999	0.00499527	2.89149e-07	0.306009	0.0620695	1.15531e-06	FALSE	FALSE	not significant	1494	444	848
ABCD3	HGNC:67	ABCD3	ATP binding cassette subfamily D member 3	5825	14	14	0.0544078	0.0911982	-0.0496813	0.355092	0.595204	-0.324245	0.0886615	0.00463053	0.0035634	0.313629	0.0603311	0.00729727	FALSE	FALSE	not significant	1518	423	849
FUS	HGNC:4010	FUS	FUS RNA binding protein	2521	7	7	-0.114398	-0.163872	0.0302627	-0.379048	-0.542977	0.100273	0.0693306	0.00964295	0.361871	0.278962	0.0874396	0.441928	FALSE	FALSE	not significant	1336	606	850
GLIPR2	HGNC:18007	GLIPR2	GLI pathogenesis related 2	152007	2	2	-0.150386	-0.305159	1.45039	-0.331962	-0.673607	3.20158	0.111278	0.00140293	2.41548e-67	0.34874	0.0331904	4.2224e-65	FALSE	TRUE	only layers 4-6	1711	233	851
SUCLG1	HGNC:11449	SUCLG1	succinate-CoA ligase GDP/ADP-forming subunit alpha	8802	9	9	0.273883	0.22103	-0.131449	0.506582	0.408824	-0.243132	0.0156057	0.0503055	0.0279817	0.136326	0.202931	0.0474249	FALSE	FALSE	not significant	611	1335	852
TRIM25	HGNC:12932	TRIM25	tripartite motif containing 25	7706	7	7	0.152885	0.128257	0.028854	0.495934	0.416045	0.0935977	0.0178826	0.0464232	0.394634	0.145394	0.194501	0.475571	FALSE	FALSE	not significant	658	1289	853
GRM4	HGNC:4596	GRM4	glutamate metabotropic receptor 4	2914	1	1	0.171571	0.213741	0.100961	0.415431	0.517539	0.244462	0.0523714	0.0163604	0.0317064	0.245243	0.11206	0.0531368	FALSE	FALSE	not significant	1152	799	854
ARF5	HGNC:658	ARF5	ARF GTPase 5	381	11	11	0.186372	0.114482	-0.0392935	0.596972	0.366698	-0.125862	0.00451306	0.0788089	0.252762	0.0709641	0.26185	0.327492	FALSE	FALSE	not significant	342	1610	855
GAREM2	HGNC:27172	GAREM2	GRB2 associated regulator of MAPK1 subtype 2	150946	1	1	-0.196402	-0.16996	-0.0860947	-0.496359	-0.429534	-0.217584	0.0209384	0.0449768	0.0544207	0.159229	0.192674	0.0857674	FALSE	FALSE	not significant	705	1259	856
FAF2	HGNC:24666	FAF2	Fas associated factor family member 2	23197	8	8	0.0739038	0.0880149	-0.106475	0.411832	0.490467	-0.593339	0.0486561	0.0191619	2.16219e-07	0.236442	0.122651	8.84122e-07	FALSE	FALSE	not significant	1113	853	857
SPCS3	HGNC:26212	SPCS3	signal peptidase complex subunit 3	60559	3	3	-0.113132	-0.160437	0.0704094	-0.379258	-0.537843	0.236038	0.0691782	0.0103359	0.0328179	0.278884	0.0895916	0.0547806	FALSE	FALSE	not significant	1333	636	858
NPM1	HGNC:7910	NPM1	nucleophosmin 1	4869	6	6	-0.100768	-0.188583	0.33038	-0.338127	-0.632789	1.10859	0.104842	0.00264857	5.00602e-19	0.339564	0.0465814	6.27572e-18	FALSE	TRUE	only layers 4-6	1658	314	859
PIP4K2B	HGNC:8998	PIP4K2B	phosphatidylinositol-5-phosphate 4-kinase type 2 beta	8396	20	20	0.0964584	0.109846	-0.0627429	0.420024	0.478318	-0.273211	0.0443951	0.0222975	0.0137107	0.225624	0.134276	0.0249802	FALSE	FALSE	not significant	1065	907	860
HUWE1	HGNC:30892	HUWE1	HECT, UBA and WWE domain containing E3 ubiquitin protein ligase 1	10075	33	33	0.10815	0.123673	0.0558589	0.418667	0.47876	0.21624	0.045078	0.0221759	0.0502964	0.227122	0.134276	0.0801101	FALSE	FALSE	not significant	1072	902	861
RUVBL1	HGNC:10474	RUVBL1	RuvB like AAA ATPase 1	8607	6	6	-0.210482	-0.145998	-0.13087	-0.549511	-0.381162	-0.253792	0.00882152	0.0678071	0.0218822	0.102424	0.240807	0.037977	FALSE	FALSE	not significant	464	1512	862
SYT1	HGNC:11509	SYT1	synaptotagmin 1	6857	17	17	-0.0936002	-0.1208	-0.200915	-0.395362	-0.510253	-0.848654	0.058277	0.0148827	9.25954e-13	0.25754	0.106847	6.88774e-12	FALSE	FALSE	not significant	1223	756	863
CDH10	HGNC:1749	CDH10	cadherin 10	1008	11	11	-0.118752	-0.109538	-0.22119	-0.466652	-0.430442	-0.869196	0.0257235	0.0394389	3.11808e-13	0.175954	0.178773	2.42248e-12	FALSE	FALSE	not significant	790	1189	864
ADD1	HGNC:243	ADD1	adducin 1	118	19	19	-0.140809	-0.148405	-0.121491	-0.435414	-0.458904	-0.375679	0.0372455	0.0282451	0.000772912	0.211349	0.150102	0.00182443	FALSE	FALSE	not significant	954	1027	865
GAK	HGNC:4113	GAK	cyclin G associated kinase	2580	13	13	0.100206	0.134866	-0.101152	0.386579	0.520293	-0.390231	0.0640292	0.0130549	0.000486688	0.268805	0.10092	0.00118618	FALSE	FALSE	not significant	1279	704	866
RAB5A	HGNC:9783	RAB5A	RAB5A, member RAS oncogene family	5868	7	7	-0.0999783	-0.125243	0.0764086	-0.4004	-0.501581	0.306006	0.0551778	0.0166409	0.00588199	0.251773	0.113379	0.0115349	FALSE	FALSE	not significant	1179	804	867
RABGAP1	HGNC:17155	RABGAP1	RAB GTPase activating protein 1	23637	3	3	0.152793	0.157822	0.0808278	0.439358	0.453819	0.242006	0.0355809	0.0300142	0.0287052	0.205989	0.155227	0.0485204	FALSE	FALSE	not significant	937	1048	868
ATP6V1G2	HGNC:862	ATP6V1G2	ATPase H+ transporting V1 subunit G2	534	3	3	-0.444928	-0.357896	-0.0151391	-0.561512	-0.451675	-0.019106	0.0163306	0.0525226	0.87467	0.139252	0.20632	0.900278	FALSE	FALSE	not significant	625	1362	869
ACTB	HGNC:132	ACTB	actin beta	60	3	3	-0.144187	-0.134402	-0.128569	-0.463744	-0.432271	-0.41351	0.026646	0.0386195	0.00022606	0.178197	0.176751	0.000584708	FALSE	FALSE	not significant	809	1178	870
BCKDK	HGNC:16902	BCKDK	branched chain keto acid dehydrogenase kinase	10295	3	3	-0.113787	-0.0816319	0.018799	-0.535339	-0.384059	0.0884447	0.0106898	0.0657642	0.421124	0.114212	0.236453	0.501634	FALSE	FALSE	not significant	499	1491	871
YIF1B	HGNC:30511	YIF1B	Yip1 interacting factor homolog B, membrane trafficking protein	90522	2	2	-0.1122	-0.0988204	-0.0271344	-0.476851	-0.419988	-0.115321	0.022705	0.0444134	0.294536	0.165757	0.191431	0.372341	FALSE	FALSE	not significant	739	1251	872
SRSF2	HGNC:10783	SRSF2	serine and arginine rich splicing factor 2	6427	2	2	-0.173066	-0.117319	0.0611921	-0.554921	-0.376172	0.196207	0.00818974	0.0714488	0.0754217	0.0996047	0.246912	0.1147	FALSE	FALSE	not significant	441	1551	873
MYO5C	HGNC:7604	MYO5C	myosin VC	55930	6	6	0.127979	0.146514	-0.0530605	0.416489	0.476807	-0.172678	0.0461934	0.0227175	0.117265	0.229895	0.135894	0.168867	FALSE	FALSE	not significant	1084	913	874
MTHFR	HGNC:7436	MTHFR	methylenetetrahydrofolate reductase	4524	1	1	0.226132	0.231874	0.0811252	0.504754	0.517571	0.181081	0.0344562	0.0312752	0.151885	0.201682	0.1579	0.211323	FALSE	FALSE	not significant	926	1074	875
NDUFA9	HGNC:7693	NDUFA9	NADH:ubiquinone oxidoreductase subunit A9	4704	20	20	-0.0845109	-0.106353	-0.0949535	-0.398264	-0.501197	-0.447475	0.0564747	0.0167229	6.96816e-05	0.25451	0.113402	0.000194978	FALSE	FALSE	not significant	1199	808	876
HKDC1	HGNC:23302	HKDC1	hexokinase domain containing 1	80201	1	1	0.0982616	0.10495	-0.191191	0.430599	0.459911	-0.837832	0.0393678	0.0279056	1.63539e-12	0.21524	0.149455	1.18306e-11	FALSE	FALSE	not significant	989	1019	877
SERPINI1	HGNC:8943	SERPINI1	serpin family I member 1	5274	3	3	-0.181328	-0.22297	0.132562	-0.401669	-0.493914	0.293645	0.0544192	0.0183462	0.00815964	0.250336	0.119393	0.0155508	FALSE	FALSE	not significant	1175	840	878
SNRNP200	HGNC:30859	SNRNP200	small nuclear ribonucleoprotein U5 subunit 200	23020	18	18	0.083226	0.0722488	0.0886522	0.479038	0.415855	0.51027	0.0221	0.0465224	6.65252e-06	0.163516	0.194658	2.19875e-05	FALSE	FALSE	not significant	726	1291	879
RBM17	HGNC:16944	RBM17	RNA binding motif protein 17	84991	1	1	-0.184967	-0.357215	0.26758	-0.363333	-0.701682	0.525611	0.111905	0.00246592	2.376e-05	0.350183	0.0444782	7.22677e-05	FALSE	TRUE	only layers 4-6	1713	305	880
TIMM22	HGNC:17317	TIMM22	translocase of inner mitochondrial membrane 22	29928	1	1	-0.129087	-0.170382	-0.172802	-0.387761	-0.511807	-0.519074	0.0632287	0.0145857	4.70435e-06	0.268322	0.105746	1.58652e-05	FALSE	FALSE	not significant	1266	752	881
ROCK2	HGNC:10252	ROCK2	Rho associated coiled-coil containing protein kinase 2	9475	33	33	0.153703	0.121301	-0.221817	0.506327	0.399587	-0.730706	0.0156571	0.0556685	3.76232e-10	0.136346	0.21223	2.11395e-09	FALSE	FALSE	not significant	613	1405	882
SNAP29	HGNC:11133	SNAP29	synaptosome associated protein 29	9342	7	7	-0.119875	-0.119089	0.0790618	-0.446035	-0.443111	0.294176	0.0329089	0.0340571	0.00804737	0.196755	0.165244	0.0153787	FALSE	FALSE	not significant	906	1117	883
HSPA9	HGNC:5244	HSPA9	heat shock protein family A (Hsp70) member 9	3313	30	30	-0.15745	-0.202295	-0.162814	-0.392598	-0.504416	-0.405972	0.0600386	0.0160467	0.000290821	0.261832	0.111038	0.000739149	FALSE	FALSE	not significant	1236	789	884
STX6	HGNC:11441	STX6	syntaxin 6	10228	5	5	-0.15161	-0.117161	-0.0565496	-0.51058	-0.394566	-0.190444	0.0148198	0.05878	0.0843218	0.132098	0.219657	0.126433	FALSE	FALSE	not significant	599	1435	885
SAMHD1	HGNC:15925	SAMHD1	SAM and HD domain containing deoxynucleoside triphosphate triphosphohydrolase 1	25939	4	4	0.13615	0.119404	0.0550433	0.474731	0.416342	0.238137	0.0233057	0.0462694	0.0313167	0.168171	0.194115	0.0525454	FALSE	FALSE	not significant	747	1287	886
CACNB4	HGNC:1404	CACNB4	calcium voltage-gated channel auxiliary subunit beta 4	785	5	5	-0.15851	-0.1473	-0.161461	-0.459462	-0.426968	-0.468016	0.0280563	0.0410362	3.31078e-05	0.183287	0.18302	9.79536e-05	FALSE	FALSE	not significant	829	1208	887
MAPK15	HGNC:24667	MAPK15	mitogen-activated protein kinase 15	225689	1	1	0.205322	0.323367	-0.371043	0.426887	0.672316	-0.77144	0.0871455	0.00727647	4.65629e-08	0.310712	0.0760884	2.05917e-07	FALSE	FALSE	not significant	1508	530	888
MICAL3	HGNC:24694	MICAL3	microtubule associated monooxygenase, calponin and LIM domain containing 3	57553	27	27	0.0701249	0.0752363	-0.0640659	0.427794	0.458976	-0.390831	0.0406515	0.0282206	0.000477357	0.217078	0.150102	0.00116389	FALSE	FALSE	not significant	1013	1026	889
ANXA5	HGNC:543	ANXA5	annexin A5	308	14	14	0.314581	0.219973	0.1466	0.538618	0.376633	0.251005	0.0102285	0.0711056	0.0233519	0.111171	0.246267	0.0402944	FALSE	FALSE	not significant	491	1549	890
RELCH	HGNC:29289	RELCH	RAB11 binding and LisH domain, coiled-coil and HEAT repeat containing	57614	3	3	0.1248	0.178095	-0.108672	0.373318	0.532739	-0.325073	0.0736038	0.0110688	0.00348147	0.286329	0.0926276	0.00715131	FALSE	FALSE	not significant	1388	655	891
RABIF	HGNC:9797	RABIF	RAB interacting factor	5877	3	3	-0.131024	-0.0837596	-0.0958956	-0.568926	-0.363696	-0.416392	0.00673968	0.0812669	0.000205115	0.0887297	0.265531	0.000533383	FALSE	FALSE	not significant	406	1638	892
PRDX1	HGNC:9352	PRDX1	peroxiredoxin 1	5052	11	11	-0.175671	-0.155417	0.0464388	-0.471131	-0.416813	0.124544	0.0243571	0.0460257	0.257742	0.170983	0.193998	0.332781	FALSE	FALSE	not significant	768	1280	893
DIAPH1	HGNC:2876	DIAPH1	diaphanous related formin 1	1729	6	6	0.0768628	0.139299	-0.337497	0.335885	0.608727	-1.47484	0.107147	0.00379856	2.25538e-28	0.343668	0.0554624	4.98004e-27	FALSE	FALSE	not significant	1672	380	894
HK1	HGNC:4922	HK1	hexokinase 1	3098	37	37	0.075634	0.0958306	-0.162226	0.392713	0.497578	-0.842322	0.0599648	0.0175127	1.2921e-12	0.261832	0.117118	9.4549e-12	FALSE	FALSE	not significant	1235	819	895
SLC14A1	HGNC:10918	SLC14A1	solute carrier family 14 member 1 (Kidd blood group)	6563	3	3	0.270094	0.179335	0.270208	0.552486	0.366835	0.552719	0.00846887	0.0786986	1.20588e-06	0.100937	0.26176	4.42743e-06	FALSE	FALSE	not significant	451	1608	896
SEMA4D	HGNC:10732	SEMA4D	semaphorin 4D	10507	4	4	0.11988	0.138023	-0.0860782	0.410137	0.472208	-0.294494	0.04958	0.0240383	0.00798091	0.238903	0.139809	0.0152749	FALSE	FALSE	not significant	1121	938	897
APRT	HGNC:626	APRT	adenine phosphoribosyltransferase	353	2	2	0.284947	0.269005	-0.0520447	0.468547	0.442332	-0.0855786	0.0299795	0.0407176	0.45037	0.189539	0.182038	0.529654	FALSE	FALSE	not significant	856	1204	898
NEK10	HGNC:18592	NEK10	NIMA related kinase 10	152110	1	1	0.199809	0.142091	-0.202125	0.623332	0.443275	-0.630559	0.0113738	0.0710314	3.88413e-06	0.118396	0.246267	1.32195e-05	FALSE	FALSE	not significant	514	1547	899
CD47	HGNC:1682	CD47	CD47 molecule	961	5	5	-0.129778	-0.140292	-0.0169368	-0.42416	-0.458523	-0.0553555	0.0423673	0.0283743	0.614402	0.222181	0.150303	0.680606	FALSE	FALSE	not significant	1036	1030	900
ARHGEF12	HGNC:14193	ARHGEF12	Rho guanine nucleotide exchange factor 12	23365	15	15	0.080357	0.114304	-0.11206	0.372265	0.529528	-0.519132	0.0744121	0.0115534	4.69354e-06	0.287638	0.0943168	1.58372e-05	FALSE	FALSE	not significant	1399	668	901
ANK2	HGNC:493	ANK2	ankyrin 2	287	49	49	0.114882	0.135039	-0.0691258	0.405221	0.47632	-0.327021	0.0523433	0.0228543	0.0032954	0.245243	0.136237	0.00680602	FALSE	FALSE	not significant	1151	916	902
STXBP1	HGNC:11444	STXBP1	syntaxin binding protein 1	6812	2	2	0.217252	0.214114	-0.224553	0.443864	0.437453	-0.572647	0.0337579	0.0363768	5.24136e-07	0.199286	0.170708	2.02479e-06	FALSE	FALSE	not significant	918	1152	903
PFDN1	HGNC:8866	PFDN1	prefoldin subunit 1	5201	1	1	-0.178026	-0.177373	0.21582	-0.470668	-0.46894	0.570588	0.0348211	0.0356232	2.90029e-06	0.202897	0.169125	1.00559e-05	FALSE	FALSE	not significant	932	1139	904
YBX1	HGNC:8014	YBX1	Y-box binding protein 1	4904	1	1	-0.260706	-0.377316	0.252647	-0.36989	-0.535336	0.358456	0.0771055	0.0109589	0.00136889	0.292371	0.0923221	0.00307218	FALSE	FALSE	not significant	1422	652	905
PCBP1	HGNC:8647	PCBP1	poly(rC) binding protein 1	5093	10	10	0.101676	0.0894338	0.110119	0.470955	0.414249	0.510062	0.0244097	0.0473646	6.70685e-06	0.171058	0.196578	2.21555e-05	FALSE	FALSE	not significant	771	1303	906
SRSF10	HGNC:16713	SRSF10	serine and arginine rich splicing factor 10	10772	2	2	-0.126353	-0.186831	0.13695	-0.365141	-0.539912	0.395763	0.0800765	0.0100513	0.000406821	0.297299	0.088934	0.00100872	FALSE	FALSE	not significant	1454	621	907
MAPK8;MAPK9;MAPK10	HGNC:6881	MAPK8	mitogen-activated protein kinase 8	5599	3	3	0.147004	0.15429	-0.0914049	0.428982	0.450245	-0.266735	0.0401037	0.0313149	0.0160688	0.21693	0.1579	0.0288587	FALSE	FALSE	not significant	999	1076	908
HLA-E	HGNC:4962	HLA-E	major histocompatibility complex, class I, E	3133	2	2	-0.173612	-0.209045	0.0578548	-0.4002	-0.481878	0.133363	0.0552981	0.0213352	0.225688	0.251802	0.13086	0.29663	FALSE	FALSE	not significant	1186	892	909
AGAP1	HGNC:16922	AGAP1	ArfGAP with GTPase domain, ankyrin repeat and PH domain 1	116987	6	6	0.0917667	0.074561	0.120596	0.49216	0.399883	0.646778	0.0187574	0.0554896	2.00522e-08	0.148162	0.21223	9.28541e-08	FALSE	FALSE	not significant	679	1400	910
SLC25A33	HGNC:29681	SLC25A33	solute carrier family 25 member 33	84275	3	3	-0.130634	-0.105513	-0.150668	-0.493494	-0.398594	-0.569176	0.0184439	0.0562725	6.06849e-07	0.147107	0.213584	2.33002e-06	FALSE	FALSE	not significant	672	1413	911
NF1	HGNC:7765	NF1	neurofibromin 1	4763	40	40	0.0977529	0.106311	-0.0538308	0.42136	0.458251	-0.232036	0.0437312	0.0284672	0.0358524	0.224778	0.150668	0.0592643	FALSE	FALSE	not significant	1054	1031	912
NUCB1	HGNC:8043	NUCB1	nucleobindin 1	4924	2	2	-0.134433	-0.151327	0.0889966	-0.413495	-0.465457	0.273739	0.048439	0.0263983	0.0137249	0.236345	0.146314	0.0249988	FALSE	FALSE	not significant	1107	981	913
TUBB4A	HGNC:20774	TUBB4A	tubulin beta 4A class IVa	10382	7	7	0.0753555	0.071712	0.138561	0.448992	0.427283	0.825592	0.031782	0.0408891	3.09954e-12	0.193803	0.182623	2.19162e-11	FALSE	FALSE	not significant	887	1206	914
SLC25A5	HGNC:10991	SLC25A5	solute carrier family 25 member 5	292	7	7	-0.110401	-0.106781	-0.231505	-0.445552	-0.430944	-0.9343	0.0330965	0.0392122	9.23962e-15	0.197374	0.178171	8.14354e-14	FALSE	FALSE	not significant	908	1185	915
JAK1	HGNC:6190	JAK1	Janus kinase 1	3716	4	4	0.131261	0.139909	-0.0221268	0.424399	0.452361	-0.0715415	0.0422525	0.0305393	0.515083	0.222105	0.156374	0.592122	FALSE	FALSE	not significant	1032	1062	916
TRAV12-3	HGNC:12107	TRAV12-3	T cell receptor alpha variable 12-3	28672	1	1	-0.118351	-0.145027	-0.153462	-0.39609	-0.485367	-0.513598	0.0581456	0.0205608	6.0111e-06	0.257502	0.128329	1.99725e-05	FALSE	FALSE	not significant	1220	875	917
RPL12	HGNC:10302	RPL12	ribosomal protein L12	6136	3	3	-0.155561	-0.131073	0.162847	-0.47914	-0.403716	0.501582	0.0220719	0.0532143	9.32695e-06	0.163516	0.207226	3.02705e-05	FALSE	FALSE	not significant	724	1374	918
RELL2	HGNC:26902	RELL2	RELT like 2	285613	1	1	-0.140395	-0.106919	0.0135717	-0.506221	-0.385519	0.0489356	0.015708	0.0649525	0.656085	0.136346	0.234597	0.717294	FALSE	FALSE	not significant	616	1483	919
DOC2B;RPH3A	HGNC:2986	DOC2B	double C2 domain beta	8447	1	1	0.233594	0.161548	-0.365395	0.533337	0.368844	-0.834263	0.0109805	0.0770897	1.97142e-12	0.115746	0.259564	1.41785e-11	FALSE	FALSE	not significant	507	1593	920
DDX39A	HGNC:17821	DDX39A	DExD-box helicase 39A	10212	1	1	0.264113	0.184387	0.0637523	0.531824	0.371285	0.128373	0.0114856	0.0763911	0.244954	0.118684	0.258596	0.318623	FALSE	FALSE	not significant	519	1583	921
SOGA1	HGNC:16111	MTCL2	microtubule crosslinking factor 2	140710	1	1	-0.195719	-0.143835	-0.00641645	-0.57182	-0.420233	-0.0187465	0.0143082	0.0681874	0.878365	0.130118	0.241476	0.903342	FALSE	FALSE	not significant	587	1515	922
LYNX1	HGNC:29604	LYNX1	Ly6/neurotoxin 1	66004	1	1	-0.139631	-0.116282	0.533245	-0.481638	-0.4011	1.83936	0.0213987	0.0547585	1.36806e-37	0.160157	0.211279	5.62692e-36	FALSE	FALSE	not significant	717	1389	923
RYR1;RYR2	HGNC:10483	RYR1	ryanodine receptor 1	6261	3	3	0.123696	0.173109	0.292638	0.371716	0.520207	0.879398	0.0748371	0.0130697	1.80864e-13	0.288219	0.10092	1.43167e-12	FALSE	FALSE	not significant	1403	706	924
RASAL2	HGNC:9874	RASAL2	RAS protein activator like 2	9462	10	10	0.0999477	0.134492	-0.0395036	0.378285	0.50903	-0.149515	0.0698874	0.0151201	0.174623	0.28022	0.107152	0.238787	FALSE	FALSE	not significant	1341	770	925
SPTBN4	HGNC:14896	SPTBN4	spectrin beta, non-erythrocytic 4	57731	37	37	0.0904976	0.0731931	0.34481	0.490104	0.396388	1.86737	0.0192497	0.0576342	2.77882e-38	0.150482	0.21698	1.18156e-36	FALSE	FALSE	not significant	688	1424	926
ILK	HGNC:6040	ILK	integrin linked kinase	3611	2	2	0.145302	0.253262	-0.122417	0.3972	0.692323	-0.334642	0.105043	0.00516746	0.011121	0.340039	0.062899	0.0206383	FALSE	FALSE	not significant	1659	455	927
PEF1	HGNC:30009	PEF1	penta-EF-hand domain containing 1	553115	3	3	-0.162727	-0.117228	-0.0501987	-0.521302	-0.375542	-0.160813	0.0130066	0.0725586	0.144973	0.124836	0.249242	0.202872	FALSE	FALSE	not significant	555	1562	928
LONP1	HGNC:9479	LONP1	lon peptidase 1, mitochondrial	9361	19	19	0.133211	0.145458	-0.210969	0.417929	0.456353	-0.611027	0.0454534	0.029121	9.98256e-08	0.227556	0.152883	4.25035e-07	FALSE	FALSE	not significant	1080	1039	929
MSRA	HGNC:7377	MSRA	methionine sulfoxide reductase A	4482	1	1	0.218526	0.204165	0.0448379	0.481409	0.449771	0.0987773	0.0313024	0.0439172	0.402134	0.191621	0.190601	0.482853	FALSE	FALSE	not significant	884	1243	930
ACSL3	HGNC:3570	ACSL3	acyl-CoA synthetase long chain family member 3	2181	13	13	0.063662	0.0901548	-0.100413	0.367965	0.521093	-0.580387	0.0777899	0.0129182	3.77268e-07	0.293999	0.100611	1.48756e-06	FALSE	FALSE	not significant	1427	701	931
CA11	HGNC:1370	CA11	carbonic anhydrase 11	770	1	1	-0.163414	-0.22159	-0.374171	-0.375966	-0.509811	-0.860854	0.0716025	0.014968	4.8577e-13	0.282504	0.106847	3.70091e-12	FALSE	FALSE	not significant	1366	762	932
FITM2	HGNC:16135	FITM2	fat storage inducing transmembrane protein 2	128486	2	2	-0.123553	-0.141524	0.00559233	-0.405683	-0.46469	0.0183623	0.0521026	0.0263925	0.86728	0.24487	0.146314	0.89424	FALSE	FALSE	not significant	1149	980	933
ARHGAP44	HGNC:29096	ARHGAP44	Rho GTPase activating protein 44	9912	11	11	0.110867	0.101792	-0.0506002	0.454162	0.416988	-0.207283	0.029892	0.0459357	0.0604878	0.189539	0.193998	0.0943449	FALSE	FALSE	not significant	852	1277	934
TRPM5	HGNC:14323	TRPM5	transient receptor potential cation channel subfamily M member 5	29850	1	1	-0.136866	-0.182542	0.561719	-0.378187	-0.504399	1.55213	0.069959	0.0160504	2.36661e-30	0.28022	0.111038	6.31063e-29	FALSE	FALSE	not significant	1343	790	935
NUB1	HGNC:17623	NUB1	negative regulator of ubiquitin like proteins 1	51667	1	1	0.160096	0.224571	0.153922	0.373264	0.523588	0.358868	0.0771232	0.0134403	0.00150331	0.292371	0.102639	0.00333864	FALSE	FALSE	not significant	1423	714	936
ARC	HGNC:648	ARC	activity regulated cytoskeleton associated protein	23237	4	4	-0.108122	-0.114564	-0.211002	-0.422426	-0.447595	-0.824372	0.0432077	0.0323101	3.30271e-12	0.223423	0.160233	2.32223e-11	FALSE	FALSE	not significant	1049	1094	937
CPSF7	HGNC:30098	CPSF7	cleavage and polyadenylation specific factor 7	79869	5	5	-0.168861	-0.120868	0.213336	-0.518484	-0.371124	0.655045	0.0133686	0.075297	1.37259e-08	0.125856	0.255855	6.46533e-08	FALSE	FALSE	not significant	567	1578	938
ATP5MJ	HGNC:1188	ATP5MJ	ATP synthase membrane subunit j	9556	2	2	-0.154951	-0.14521	-0.103529	-0.44764	-0.4195	-0.299088	0.0322931	0.0446579	0.00707332	0.195404	0.191962	0.0136709	FALSE	FALSE	not significant	895	1255	939
NDUFA8	HGNC:7692	NDUFA8	NADH:ubiquinone oxidoreductase subunit A8	4702	5	5	-0.192024	-0.231499	-0.0692166	-0.393976	-0.474968	-0.142012	0.0591552	0.0232377	0.197145	0.259961	0.137499	0.265093	FALSE	FALSE	not significant	1229	923	940
CRELD1	HGNC:14630	CRELD1	cysteine rich with EGF like domains 1	78987	3	3	-0.133505	-0.115981	-0.0618759	-0.466424	-0.4052	-0.216175	0.0257946	0.0523552	0.0503653	0.17615	0.206048	0.0801793	FALSE	FALSE	not significant	791	1361	941
CAMSAP2	HGNC:29188	CAMSAP2	calmodulin regulated spectrin associated protein family member 2	23271	11	11	0.111978	0.105716	0.00666729	0.445295	0.420392	0.0265134	0.0331963	0.0442113	0.809266	0.197452	0.191139	0.847372	FALSE	FALSE	not significant	912	1246	942
P2RY12	HGNC:18124	P2RY12	purinergic receptor P2Y12	64805	1	1	-0.138681	-0.0887811	-0.0887707	-0.553212	-0.354157	-0.354116	0.00838476	0.0894969	0.00149713	0.100124	0.279784	0.00332903	FALSE	FALSE	not significant	450	1709	943
H4-16	HGNC:20510	H4C16	H4 histone 16	121504	7	7	-0.186559	-0.137123	0.304742	-0.509852	-0.374747	0.832835	0.0149602	0.0725187	2.12432e-12	0.132972	0.249242	1.51913e-11	FALSE	FALSE	not significant	601	1560	944
STK39	HGNC:17717	STK39	serine/threonine kinase 39	27347	8	8	0.12427	0.142201	0.142173	0.403829	0.462094	0.462005	0.0531488	0.0271818	4.12654e-05	0.246838	0.148541	0.000120168	FALSE	FALSE	not significant	1164	997	945
PGRMC2	HGNC:16089	PGRMC2	progesterone receptor membrane component 2	10424	8	8	-0.0901945	-0.102107	-0.0277118	-0.406452	-0.460135	-0.12488	0.0516391	0.0278304	0.256465	0.243615	0.149434	0.331403	FALSE	FALSE	not significant	1145	1016	946
EIF4E2	HGNC:3293	EIF4E2	eukaryotic translation initiation factor 4E family member 2	9470	1	1	-0.265604	-0.319221	-0.222444	-0.429326	-0.515994	-0.359562	0.0585713	0.024062	0.00319662	0.258478	0.139817	0.00663029	FALSE	FALSE	not significant	1225	939	947
KRT77	HGNC:20411	KRT77	keratin 77	374454	1	1	-0.240399	-0.43389	0.197112	-0.354765	-0.640308	0.290885	0.113531	0.00494709	0.0149943	0.35306	0.0618927	0.0271069	FALSE	FALSE	not significant	1725	441	948
AIMP1	HGNC:10648	AIMP1	aminoacyl tRNA synthetase complex interacting multifunctional protein 1	9255	8	8	-0.12237	-0.159431	0.359266	-0.379314	-0.494195	1.11363	0.0691374	0.0182811	3.74278e-19	0.278884	0.119378	4.75824e-18	FALSE	FALSE	not significant	1332	837	949
PPP2R1A	HGNC:9302	PPP2R1A	protein phosphatase 2 scaffold subunit Aalpha	5518	22	22	0.146003	0.146742	-0.0192721	0.42945	0.431623	-0.0566863	0.0398892	0.0389081	0.605923	0.21693	0.17738	0.673542	FALSE	FALSE	not significant	994	1182	950
CC2D1A	HGNC:30237	CC2D1A	coiled-coil and C2 domain containing 1A	54862	10	10	0.0532463	0.0825125	-0.0436061	0.349518	0.541626	-0.286238	0.0937374	0.00982101	0.00988	0.32252	0.0877892	0.0185044	FALSE	FALSE	not significant	1562	616	951
PTPRA	HGNC:9664	PTPRA	protein tyrosine phosphatase receptor type A	5786	17	17	0.0570487	0.10149	-0.14119	0.329901	0.586896	-0.816475	0.113498	0.0052211	4.97622e-12	0.35306	0.0633884	3.42994e-11	FALSE	FALSE	not significant	1724	456	952
INPP4A	HGNC:6074	INPP4A	inositol polyphosphate-4-phosphatase type I A	3631	15	15	0.108097	0.15201	-0.122183	0.365638	0.514171	-0.413282	0.0796703	0.0141439	0.000227798	0.297258	0.104592	0.000588721	FALSE	FALSE	not significant	1444	736	953
ENTPD1	HGNC:3363	ENTPD1	ectonucleoside triphosphate diphosphohydrolase 1	953	1	1	-0.185283	-0.226863	-0.190156	-0.38901	-0.476309	-0.399241	0.0627215	0.0231881	0.000372104	0.267931	0.137499	0.000927753	FALSE	FALSE	not significant	1259	921	954
MMAB	HGNC:19331	MMAB	metabolism of cobalamin associated B	326625	5	5	0.16861	0.348241	-0.3134	0.30927	0.638755	-0.57485	0.138257	0.00246669	5.04803e-07	0.391386	0.0444782	1.95491e-06	FALSE	TRUE	only layers 4-6	1875	306	955
ADD2	HGNC:244	ADD2	adducin 2	119	22	22	-0.183405	-0.152837	-0.166865	-0.47388	-0.394898	-0.431145	0.0235504	0.0585701	0.000123744	0.168796	0.219295	0.000332787	FALSE	FALSE	not significant	753	1431	956
NCSTN	HGNC:17091	NCSTN	nicastrin	23385	6	6	-0.128284	-0.138872	0.136462	-0.413972	-0.448138	0.440361	0.0475109	0.032104	8.96604e-05	0.234499	0.159708	0.000246821	FALSE	FALSE	not significant	1094	1092	957
ILF3	HGNC:6038	ILF3	interleukin enhancer binding factor 3	3609	10	10	-0.172927	-0.198521	0.104615	-0.400976	-0.460322	0.242577	0.0548323	0.0277682	0.0283366	0.251773	0.149418	0.0479877	FALSE	FALSE	not significant	1176	1014	958
TMEM230	HGNC:15876	TMEM230	transmembrane protein 230	29058	2	2	-0.132616	-0.22003	0.225916	-0.338373	-0.561411	0.576428	0.104592	0.00748599	4.46517e-07	0.339119	0.0773552	1.74856e-06	FALSE	FALSE	not significant	1655	536	959
RPS12	HGNC:10385	RPS12	ribosomal protein S12	6206	1	1	-0.330549	-0.203635	0.0831748	-0.563972	-0.347435	0.14191	0.00738355	0.0961488	0.19827	0.0937283	0.29042	0.266038	FALSE	FALSE	not significant	422	1770	960
CHRM3	HGNC:1952	CHRM3	cholinergic receptor muscarinic 3	1131	2	2	0.146472	0.188662	-0.318425	0.380034	0.4895	-0.826181	0.0687201	0.0194287	3.15557e-12	0.277749	0.123003	2.22873e-11	FALSE	FALSE	not significant	1330	862	961
RASA3	HGNC:20331	RASA3	RAS p21 protein activator 3	22821	1	1	0.176485	0.149892	0.104768	0.541615	0.460004	0.321521	0.0247678	0.0571298	0.0127917	0.172636	0.215667	0.0234348	FALSE	FALSE	not significant	775	1420	962
TMOD2	HGNC:11872	TMOD2	tropomodulin 2	29767	10	10	-0.334557	-0.311381	0.00933761	-0.446337	-0.415418	0.0124575	0.0327922	0.04675	0.909699	0.196743	0.195221	0.928285	FALSE	FALSE	not significant	901	1294	963
RAB3D	HGNC:9779	RAB3D	RAB3D, member RAS oncogene family	9545	6	6	-0.105578	-0.0908988	-0.2201	-0.464764	-0.400145	-0.968898	0.0263191	0.0553316	1.37049e-15	0.177581	0.212189	1.30083e-14	FALSE	FALSE	not significant	799	1397	964
SNPH	HGNC:15931	SNPH	syntaphilin	9751	11	11	0.0825644	0.120489	-0.0646901	0.357765	0.522098	-0.280313	0.0863084	0.0127484	0.0114841	0.308601	0.100269	0.0212182	FALSE	FALSE	not significant	1504	694	965
MTX2	HGNC:7506	MTX2	metaxin 2	10651	7	7	-0.109741	-0.152305	-0.10806	-0.367227	-0.509658	-0.3616	0.0783824	0.0149977	0.00119411	0.294945	0.106847	0.00272661	FALSE	FALSE	not significant	1434	765	966
CDH8	HGNC:1767	CDH8	cadherin 8	1006	3	3	-0.127375	-0.160417	-0.449781	-0.382872	-0.482193	-1.35198	0.0665947	0.0212516	3.21815e-25	0.272723	0.130475	6.06342e-24	FALSE	FALSE	not significant	1311	891	967
AP3D1	HGNC:568	AP3D1	adaptor related protein complex 3 subunit delta 1	8943	27	27	0.081671	0.110491	-0.19529	0.370663	0.501462	-0.88632	0.0756562	0.0166662	1.24799e-13	0.289791	0.113384	1.00302e-12	FALSE	FALSE	not significant	1406	805	968
UMPS	HGNC:12563	UMPS	uridine monophosphate synthetase	7372	2	2	0.128059	0.190522	-0.0746721	0.365245	0.5434	-0.212977	0.0906735	0.012377	0.0612661	0.318598	0.0985928	0.0954325	FALSE	FALSE	not significant	1528	685	969
TPBG	HGNC:12004	TPBG	trophoblast glycoprotein	7162	5	5	-0.110386	-0.203007	-0.478953	-0.321374	-0.591029	-1.39441	0.123061	0.00491924	2.61843e-26	0.370714	0.0618927	5.23105e-25	FALSE	FALSE	not significant	1776	438	970
MRPS21	HGNC:14046	MRPS21	mitochondrial ribosomal protein S21	54460	1	1	-0.344039	-0.262743	0.0465125	-0.527364	-0.40275	0.0712973	0.0184158	0.0704384	0.540607	0.147069	0.245035	0.615754	FALSE	FALSE	not significant	671	1543	971
EIF3A	HGNC:3271	EIF3A	eukaryotic translation initiation factor 3 subunit A	8661	21	21	0.108586	0.101807	0.105348	0.443281	0.415607	0.430065	0.0339893	0.0466514	0.000128465	0.200088	0.194938	0.000344599	FALSE	FALSE	not significant	921	1293	972
FKBP8	HGNC:3724	FKBP8	FKBP prolyl isomerase 8	23770	8	8	0.103281	0.124882	0.0777808	0.387767	0.468868	0.292028	0.0632243	0.0250393	0.00851042	0.268322	0.143639	0.0161508	FALSE	FALSE	not significant	1265	951	973
PTCD3	HGNC:24717	PTCD3	pentatricopeptide repeat domain 3	55037	7	7	-0.0840027	-0.0840851	-0.0252737	-0.427679	-0.428098	-0.128675	0.0407048	0.0405104	0.242353	0.217078	0.181705	0.315761	FALSE	FALSE	not significant	1016	1200	974
SLK	HGNC:11088	SLK	STE20 like kinase	9748	14	14	0.0794351	0.133986	-0.0226	0.333992	0.563357	-0.0950237	0.109125	0.00728589	0.387487	0.346305	0.0760884	0.468124	FALSE	FALSE	not significant	1689	531	975
PACSIN2	HGNC:8571	PACSIN2	protein kinase C and casein kinase substrate in neurons 2	11252	2	2	0.259636	0.210459	-0.00996435	0.514096	0.416721	-0.01973	0.0231297	0.0637036	0.868645	0.16769	0.231593	0.895101	FALSE	FALSE	not significant	743	1477	976
CSRP1	HGNC:2469	CSRP1	cysteine and glycine rich protein 1	1465	3	3	0.201872	0.168134	0.26457	0.470598	0.391948	0.616758	0.0245164	0.0604593	7.74746e-08	0.171615	0.223412	3.33937e-07	FALSE	FALSE	not significant	772	1451	977
G3BP2	HGNC:30291	G3BP2	G3BP stress granule assembly factor 2	9908	11	11	-0.0993875	-0.147291	0.345587	-0.352342	-0.522166	1.22515	0.0911377	0.0127371	5.67012e-22	0.319021	0.100269	9.03344e-21	FALSE	FALSE	not significant	1531	693	978
PRKN	HGNC:8607	PRKN	parkin RBR E3 ubiquitin protein ligase	5071	1	1	0.177339	0.263441	-0.00508699	0.361369	0.536824	-0.0103659	0.0919675	0.0124713	0.926923	0.319929	0.098973	0.941738	FALSE	FALSE	not significant	1542	687	979
FGB	HGNC:3662	FGB	fibrinogen beta chain	2244	7	7	0.263515	0.327141	0.159539	0.383078	0.475572	0.231926	0.0666097	0.023155	0.0361569	0.272723	0.137499	0.0597519	FALSE	FALSE	not significant	1312	919	980
SIRPB1;SIRPA	HGNC:15928	SIRPB1	signal regulatory protein beta 1	10326	4	4	-0.213539	-0.17363	-0.0103938	-0.474183	-0.385561	-0.0230804	0.0234632	0.0647252	0.83357	0.168555	0.234494	0.867051	FALSE	FALSE	not significant	751	1480	981
H2AC21	HGNC:20508	H2AC21	H2A clustered histone 21	317772	3	3	-0.341126	-0.235897	0.379355	-0.519138	-0.358998	0.577317	0.0132544	0.0852398	4.29977e-07	0.125429	0.272845	1.68799e-06	FALSE	FALSE	not significant	564	1668	982
NBEA	HGNC:7648	NBEA	neurobeachin	26960	28	28	0.086331	0.104199	0.0192565	0.387011	0.467113	0.0863244	0.0637356	0.0255798	0.432323	0.268805	0.145371	0.512838	FALSE	FALSE	not significant	1273	960	983
SHC2	HGNC:29869	SHC2	SHC adaptor protein 2	25759	2	2	-0.220836	-0.159784	-0.238542	-0.516814	-0.373937	-0.558251	0.0156974	0.0799927	1.67049e-06	0.136346	0.264249	6.00366e-06	FALSE	FALSE	not significant	615	1620	984
HSPA12B	HGNC:16193	HSPA12B	heat shock protein family A (Hsp70) member 12B	116835	3	3	0.10063	0.121709	-0.0942702	0.387055	0.468129	-0.362592	0.0640297	0.025513	0.00117533	0.268805	0.145345	0.00268568	FALSE	FALSE	not significant	1280	957	985
TGM2	HGNC:11778	TGM2	transglutaminase 2	7052	1	1	0.215537	0.234944	-0.104312	0.460811	0.502302	-0.223016	0.0511592	0.0338283	0.070647	0.242979	0.165087	0.108092	FALSE	FALSE	not significant	1136	1109	986
DDB1	HGNC:2717	DDB1	damage specific DNA binding protein 1	1642	12	12	-0.182511	-0.169756	0.155051	-0.442044	-0.411152	0.350112	0.0344843	0.049025	0.0140252	0.201682	0.200184	0.0255162	FALSE	FALSE	not significant	928	1320	987
GOLGA3	HGNC:4426	GOLGA3	golgin A3	2802	14	14	0.118814	0.049184	-0.00647862	0.728457	0.30155	-0.0397208	0.000570299	0.147743	0.717671	0.0233045	0.370565	0.770832	TRUE	FALSE	only layers 1-3	135	2116	988
CCDC88A	HGNC:25523	CCDC88A	coiled-coil domain containing 88A	55704	14	14	0.0757995	0.101656	0.192621	0.369061	0.494954	0.387795	0.0769171	0.0181062	0.000527473	0.292118	0.118759	0.00127767	FALSE	FALSE	not significant	1420	834	989
DOC2A	HGNC:2985	DOC2A	double C2 domain alpha	8448	8	8	0.0931354	0.0791755	0.158851	0.462676	0.393327	0.789139	0.0269917	0.0595701	2.02715e-11	0.179745	0.221688	1.31514e-10	FALSE	FALSE	not significant	813	1441	990
SOD1	HGNC:11179	SOD1	superoxide dismutase 1	6647	1	1	-0.282386	-0.278541	0.132566	-0.42748	-0.421659	0.200681	0.0407972	0.0435838	0.0690591	0.217078	0.190141	0.105894	FALSE	FALSE	not significant	1018	1236	991
DYNC1I1	HGNC:2963	DYNC1I1	dynein cytoplasmic 1 intermediate chain 1	1780	11	11	-0.165242	-0.184469	0.135258	-0.40252	-0.449354	0.329479	0.0539159	0.0316463	0.00307375	0.248931	0.158307	0.00640711	FALSE	FALSE	not significant	1171	1085	992
MRPL22	HGNC:14480	MRPL22	mitochondrial ribosomal protein L22	29093	1	1	-0.175781	-0.124584	-0.0279253	-0.531965	-0.377028	-0.08451	0.0151929	0.0834126	0.457126	0.134471	0.26988	0.536197	FALSE	FALSE	not significant	604	1653	993
ESD	HGNC:3465	ESD	esterase D	2098	2	2	-0.195907	-0.301233	0.0677617	-0.365095	-0.561382	0.126282	0.0973849	0.0115528	0.281852	0.328114	0.0943168	0.359121	FALSE	FALSE	not significant	1593	667	994
RPTOR	HGNC:30287	RPTOR	regulatory associated protein of MTOR complex 1	57521	9	9	0.0964353	0.137271	-0.0528063	0.358252	0.509954	-0.196172	0.0858848	0.0149405	0.0754724	0.307786	0.106847	0.114749	FALSE	FALSE	not significant	1501	759	995
DGKE	HGNC:2852	DGKE	diacylglycerol kinase epsilon	8526	5	5	0.0715419	0.0863472	-0.0625489	0.385596	0.465394	-0.337126	0.0647012	0.026119	0.00246893	0.269824	0.146097	0.00525964	FALSE	FALSE	not significant	1290	976	996
PACS2	HGNC:23794	PACS2	phosphofurin acidic cluster sorting protein 2	23241	4	4	0.120382	0.112702	0.1291	0.438661	0.410674	0.470428	0.0358704	0.0492857	3.02895e-05	0.206663	0.20039	9.03374e-05	FALSE	FALSE	not significant	942	1325	997
TFAM	HGNC:11741	TFAM	transcription factor A, mitochondrial	7019	6	6	-0.122854	-0.148944	-0.0754577	-0.384193	-0.465783	-0.235974	0.0656708	0.0259961	0.0328646	0.272365	0.145777	0.0547859	FALSE	FALSE	not significant	1296	973	998
STK32C	HGNC:21332	STK32C	serine/threonine kinase 32C	282974	10	10	0.0888242	0.120488	-0.0525275	0.365588	0.495911	-0.216196	0.0797109	0.0178878	0.0503433	0.297258	0.118254	0.0801646	FALSE	FALSE	not significant	1445	826	999
SCAI	HGNC:26709	SCAI	suppressor of cancer cell invasion	286205	13	13	0.130541	0.1726	-0.560956	0.370427	0.489774	-1.59178	0.0758413	0.0193296	2.3048e-31	0.289791	0.122651	6.44627e-30	FALSE	FALSE	not significant	1411	860	1000
SLC25A11	HGNC:10981	SLC25A11	solute carrier family 25 member 11	8402	18	18	-0.0854134	-0.0838872	-0.211596	-0.427383	-0.419747	-1.05876	0.0408422	0.0445339	8.70858e-18	0.217078	0.19156	9.78626e-17	FALSE	FALSE	not significant	1020	1254	1001
SAR1A	HGNC:10534	SAR1A	secretion associated Ras related GTPase 1A	56681	4	4	0.124772	0.0815266	0.108853	0.531947	0.347575	0.464078	0.0111866	0.0955612	3.82557e-05	0.116939	0.289206	0.000112078	FALSE	FALSE	not significant	512	1764	1002
KCNJ10	HGNC:6256	KCNJ10	potassium inwardly rectifying channel subfamily J member 10	3766	2	2	-0.218557	-0.114842	0.0751568	-0.611639	-0.321391	0.210329	0.0036474	0.123202	0.0569638	0.0646566	0.331414	0.0894394	FALSE	FALSE	not significant	306	1975	1003
ARHGEF7	HGNC:15607	ARHGEF7	Rho guanine nucleotide exchange factor 7	8874	16	16	0.0800787	0.109591	-0.0698227	0.363263	0.497139	-0.316738	0.0816269	0.017611	0.00439126	0.300396	0.117525	0.00884011	FALSE	FALSE	not significant	1466	820	1004
SCD5	HGNC:21088	SCD5	stearoyl-CoA desaturase 5	79966	3	3	-0.141112	-0.126259	0.333749	-0.447705	-0.400581	1.05888	0.0322683	0.0550688	8.64872e-18	0.195404	0.211924	9.73639e-17	FALSE	FALSE	not significant	894	1392	1005
SSBP1	HGNC:11317	SSBP1	single stranded DNA binding protein 1	6742	7	7	-0.1697	-0.168296	-0.165192	-0.423709	-0.420205	-0.412455	0.0425844	0.0443049	0.000234221	0.222763	0.191139	0.000604327	FALSE	FALSE	not significant	1038	1250	1006
DYNLL1	HGNC:15476	DYNLL1	dynein light chain LC8-type 1	8655	1	1	0.288159	0.393333	0.0447397	0.3833	0.523199	0.0595114	0.0819491	0.017801	0.608017	0.301054	0.118056	0.675254	FALSE	FALSE	not significant	1469	825	1007
TRMT10C	HGNC:26022	TRMT10C	tRNA methyltransferase 10C, mitochondrial RNase P subunit	54931	1	1	-0.187799	-0.151167	-0.108928	-0.471734	-0.379717	-0.273616	0.0243585	0.0692266	0.0136696	0.170983	0.24324	0.0249125	FALSE	FALSE	not significant	769	1527	1008
UPF2	HGNC:17854	UPF2	UPF2 regulator of nonsense mediated mRNA decay	26019	1	1	0.153612	0.250757	-0.116667	0.374697	0.611656	-0.284578	0.110855	0.00907067	0.023278	0.348663	0.0839437	0.040189	FALSE	FALSE	not significant	1704	594	1009
MAP2K3;MAP2K6	HGNC:6843	MAP2K3	mitogen-activated protein kinase kinase 3	5606	1	1	0.193791	0.141594	0.0127538	0.501719	0.366583	0.0330192	0.0177323	0.0821574	0.766071	0.144726	0.267417	0.811596	FALSE	FALSE	not significant	654	1644	1010
TMEM132B	HGNC:29397	TMEM132B	transmembrane protein 132B	114795	2	2	-0.137466	-0.155015	-0.144757	-0.397502	-0.448247	-0.418584	0.0569434	0.0320629	0.000190432	0.254746	0.159629	0.000497457	FALSE	FALSE	not significant	1207	1091	1011
TIMM23	HGNC:17312	TIMM23	translocase of inner mitochondrial membrane 23	100287932	2	2	-0.111836	-0.112782	-0.121383	-0.419213	-0.422757	-0.454999	0.0448024	0.0430459	5.32049e-05	0.226712	0.188904	0.000151914	FALSE	FALSE	not significant	1069	1229	1012
NLGN4X;NLGN4Y	HGNC:14287	NLGN4X	neuroligin 4 X-linked	57502	3	3	-0.0747386	-0.165171	-0.256023	-0.29242	-0.646242	-1.00171	0.160324	0.00215514	2.19583e-16	0.420888	0.0418034	2.21451e-15	FALSE	TRUE	only layers 4-6	2017	284	1013
MECP2	HGNC:6990	MECP2	methyl-CpG binding protein 2	4204	8	8	-0.124804	-0.214229	0.070198	-0.325299	-0.558383	0.182969	0.118583	0.00780727	0.0971225	0.363135	0.0778624	0.142902	FALSE	FALSE	not significant	1750	552	1014
KATNB1	HGNC:6217	KATNB1	katanin regulatory subunit B1	10300	7	7	0.101822	0.0922772	-0.0804504	0.44357	0.401991	-0.350469	0.0338746	0.0542284	0.00166941	0.199787	0.210006	0.00367407	FALSE	FALSE	not significant	919	1383	1015
SLC30A3	HGNC:11014	SLC30A3	solute carrier family 30 member 3	7781	5	5	-0.115023	-0.11368	-0.637632	-0.423282	-0.418339	-2.34647	0.042791	0.0452448	1.25871e-49	0.222795	0.193275	9.77911e-48	FALSE	FALSE	not significant	1041	1261	1016
TOMM22	HGNC:18002	TOMM22	translocase of outer mitochondrial membrane 22	56993	4	4	-0.111526	-0.168485	-0.116199	-0.344685	-0.520724	-0.359127	0.0983271	0.0129811	0.00128724	0.330012	0.100852	0.00290761	FALSE	FALSE	not significant	1601	702	1017
WDPCP	HGNC:28027	WDPCP	WD repeat containing planar cell polarity effector	51057	1	1	-0.148915	-0.16408	0.169329	-0.418497	-0.461114	0.475866	0.0552397	0.0344739	6.08786e-05	0.251773	0.166744	0.000172494	FALSE	FALSE	not significant	1183	1120	1018
RUNDC3A	HGNC:16984	RUNDC3A	RUN domain containing 3A	10900	8	8	-0.0506301	-0.0767759	0.00186387	-0.343973	-0.521604	0.0126628	0.0990182	0.0128316	0.908216	0.3307	0.100435	0.927073	FALSE	FALSE	not significant	1609	697	1019
DLD	HGNC:2898	DLD	dihydrolipoamide dehydrogenase	1738	12	12	-0.188659	-0.153362	-0.300561	-0.467279	-0.379854	-0.744442	0.0255282	0.0687463	1.91342e-10	0.174999	0.242523	1.11907e-09	FALSE	FALSE	not significant	788	1518	1020
ACACB;ACACA	HGNC:85	ACACB	acetyl-CoA carboxylase beta	32	8	8	0.0978654	0.114072	-0.122876	0.389166	0.45361	-0.488621	0.062288	0.0300891	1.53239e-05	0.267081	0.155227	4.81686e-05	FALSE	FALSE	not significant	1255	1053	1021
EIF2B4	HGNC:3260	EIF2B4	eukaryotic translation initiation factor 2B subunit delta	8890	5	5	0.0889648	0.0928578	0.21796	0.411609	0.429621	1.00843	0.0487769	0.0398115	1.50578e-16	0.236652	0.179465	1.55342e-15	FALSE	FALSE	not significant	1115	1194	1022
SYNGR1	HGNC:11498	SYNGR1	synaptogyrin 1	9145	2	2	-0.121507	-0.123649	-0.313384	-0.416451	-0.423791	-1.07409	0.0462128	0.0425449	3.63022e-18	0.229895	0.187621	4.26212e-17	FALSE	FALSE	not significant	1087	1223	1023
SLC9A3R1	HGNC:11075	NHERF1	NHERF family PDZ scaffold protein 1	9368	6	6	-0.251823	-0.178624	0.0537613	-0.503131	-0.356882	0.107413	0.0163138	0.0870794	0.328792	0.139252	0.275667	0.408626	FALSE	FALSE	not significant	624	1688	1024
CCDC51	HGNC:25714	CCDC51	coiled-coil domain containing 51	79714	5	5	-0.0858836	-0.0968117	-0.123105	-0.396622	-0.44709	-0.568517	0.0574885	0.0325032	6.23923e-07	0.255671	0.160827	2.38829e-06	FALSE	FALSE	not significant	1215	1097	1025
MTMR9	HGNC:14596	MTMR9	myotubularin related protein 9	66036	5	5	0.132096	0.159937	-0.02391	0.381884	0.462371	-0.069123	0.0672929	0.0270912	0.529371	0.274357	0.148377	0.605147	FALSE	FALSE	not significant	1318	995	1026
ALDH2	HGNC:404	ALDH2	aldehyde dehydrogenase 2 family member	217	15	15	-0.23566	-0.276733	-0.326014	-0.386875	-0.454303	-0.535206	0.0638277	0.0298419	2.46706e-06	0.268805	0.155227	8.67816e-06	FALSE	FALSE	not significant	1274	1043	1027
KRT32	HGNC:6449	KRT32	keratin 32	3882	1	1	-0.369661	-0.346879	-0.0213223	-0.467062	-0.438277	-0.0269404	0.0385495	0.0516026	0.820748	0.214683	0.20488	0.856687	FALSE	FALSE	not significant	971	1350	1028
PLCL2	HGNC:9064	PLCL2	phospholipase C like 2	23228	17	17	0.124933	0.115923	-0.0850126	0.435423	0.404022	-0.296291	0.0372419	0.0530362	0.00761408	0.211349	0.207226	0.0146351	FALSE	FALSE	not significant	953	1369	1029
DNAJA4	HGNC:14885	DNAJA4	DnaJ heat shock protein family (Hsp40) member A4	55466	7	7	-0.130202	-0.0929636	-0.116212	-0.500298	-0.357209	-0.446542	0.0169161	0.086793	7.20369e-05	0.141748	0.275158	0.0002013	FALSE	FALSE	not significant	637	1686	1030
KCNAB1	HGNC:6228	KCNAB1	potassium voltage-gated channel subfamily A regulatory beta subunit 1	7881	2	2	-0.265643	-0.131722	-0.103682	-0.628098	-0.31145	-0.24515	0.00291547	0.136464	0.0271646	0.0595684	0.352243	0.0461396	FALSE	FALSE	not significant	269	2058	1031
ATG9A	HGNC:22408	ATG9A	autophagy related 9A	79065	5	5	0.0949613	0.117246	0.134347	0.377086	0.465578	0.533485	0.0707699	0.0260608	2.64466e-06	0.281556	0.145908	9.23577e-06	FALSE	FALSE	not significant	1352	975	1032
RAB3GAP2	HGNC:17168	RAB3GAP2	RAB3 GTPase activating non-catalytic protein subunit 2	25782	28	28	0.128351	0.141096	0.0227577	0.39953	0.439204	0.0708402	0.0557029	0.0356448	0.519205	0.252731	0.169125	0.595472	FALSE	FALSE	not significant	1190	1140	1033
ALCAM	HGNC:400	ALCAM	activated leukocyte cell adhesion molecule	214	12	12	-0.131837	-0.144154	-0.0697896	-0.400303	-0.437701	-0.211905	0.0552363	0.0362723	0.0550314	0.251773	0.170599	0.0866215	FALSE	FALSE	not significant	1181	1149	1034
AIFM3	HGNC:26398	AIFM3	AIF family member 3	150209	5	5	-0.102102	-0.106083	-0.298521	-0.410394	-0.426395	-1.19989	0.0494387	0.0413047	2.48882e-21	0.238587	0.183956	3.82003e-20	FALSE	FALSE	not significant	1120	1210	1035
HIP1R	HGNC:18415	HIP1R	huntingtin interacting protein 1 related	9026	17	17	0.0822421	0.120032	0.151444	0.349096	0.509505	0.64284	0.0941316	0.0150274	2.39962e-08	0.322964	0.106847	1.10306e-07	FALSE	FALSE	not significant	1565	766	1036
CDH4	HGNC:1763	CDH4	cadherin 4	1002	4	4	-0.102437	-0.112851	-0.245736	-0.399198	-0.439783	-0.957639	0.0562464	0.0355946	2.77382e-15	0.253916	0.169125	2.55948e-14	FALSE	FALSE	not significant	1197	1138	1037
PPP2R2D	HGNC:23732	PPP2R2D	protein phosphatase 2 regulatory subunit Bdelta	55844	6	6	0.169025	0.127529	0.138235	0.482923	0.364364	0.394955	0.0210595	0.0807145	0.00041766	0.159229	0.265103	0.00103271	FALSE	FALSE	not significant	707	1629	1038
MRPL51	HGNC:14044	MRPL51	mitochondrial ribosomal protein L51	51258	1	1	-0.243355	-0.27816	-0.053093	-0.417584	-0.477307	-0.0911048	0.0604491	0.0329545	0.438622	0.262711	0.162574	0.518551	FALSE	FALSE	not significant	1240	1099	1039
EPN3;EPN1	HGNC:18235	EPN3	epsin 3	55040	1	1	0.302827	0.217885	0.0329147	0.502527	0.36157	0.0546204	0.0180512	0.0866369	0.624355	0.14609	0.274817	0.689189	FALSE	FALSE	not significant	661	1684	1040
SAP30BP	HGNC:30785	SAP30BP	SAP30 binding protein	29115	1	1	-0.180323	-0.233857	0.334164	-0.388321	-0.503604	0.719613	0.0775531	0.0231814	1.20181e-08	0.293294	0.137499	5.72519e-08	FALSE	FALSE	not significant	1426	920	1041
CNN3	HGNC:2157	CNN3	calponin 3	1266	5	5	0.195465	0.238627	-0.0414086	0.37855	0.462141	-0.0801946	0.0701063	0.0274135	0.466353	0.28022	0.148896	0.545089	FALSE	FALSE	not significant	1345	1003	1042
LIN7C	HGNC:17789	LIN7C	lin-7 homolog C, crumbs cell polarity complex component	55327	3	3	-0.142536	-0.126435	-0.058838	-0.444912	-0.394654	-0.183656	0.0333459	0.0587244	0.0958839	0.19786	0.21958	0.141278	FALSE	FALSE	not significant	914	1434	1043
MAP3K21	HGNC:29798	MAP3K21	mitogen-activated protein kinase kinase kinase 21	84451	1	1	0.195383	0.139438	0.878254	0.549183	0.391932	2.4686	0.0175469	0.0885488	1.93271e-38	0.143992	0.278576	8.33051e-37	FALSE	FALSE	not significant	651	1699	1044
BTBD17	HGNC:33758	BTBD17	BTB domain containing 17	388419	1	1	-0.352225	-0.37447	-0.374894	-0.477625	-0.50779	-0.508365	0.0532181	0.0394791	0.000117823	0.246978	0.178773	0.000318634	FALSE	FALSE	not significant	1165	1190	1045
WDFY3	HGNC:20751	WDFY3	WD repeat and FYVE domain containing 3	23001	11	11	0.0900237	0.0927403	-0.133034	0.409765	0.42213	-0.605538	0.0497843	0.0433523	1.27079e-07	0.239141	0.189939	5.34563e-07	FALSE	FALSE	not significant	1124	1231	1046
USP17L13	HGNC:44441	USP17L13	ubiquitin specific peptidase 17 like family member 13	100287238	1	1	-0.500529	-0.332863	-0.835788	-0.577791	-0.384243	-0.964801	0.0134287	0.0990821	3.04108e-12	0.125928	0.295728	2.15513e-11	FALSE	FALSE	not significant	570	1790	1047
SURF1	HGNC:11474	SURF1	SURF1 cytochrome c oxidase assembly factor	6834	5	5	-0.100089	-0.138333	-0.0951448	-0.355738	-0.491664	-0.338164	0.0880882	0.0188751	0.00239588	0.312066	0.121453	0.00512115	FALSE	FALSE	not significant	1514	849	1048
ARAP1	HGNC:16925	ARAP1	ArfGAP with RhoGAP domain, ankyrin repeat and PH domain 1	116985	2	2	0.23888	0.163503	0.208993	0.521425	0.356893	0.456189	0.0154594	0.0949451	8.264e-05	0.135496	0.289201	0.000228595	FALSE	FALSE	not significant	610	1754	1049
NECTIN1	HGNC:9706	NECTIN1	nectin cell adhesion molecule 1	5818	8	8	-0.166944	-0.117742	-0.0834135	-0.498959	-0.351906	-0.249305	0.0172077	0.0915348	0.0242906	0.143084	0.284038	0.0416855	FALSE	FALSE	not significant	642	1722	1050
TPM4	HGNC:12013	TPM4	tropomyosin 4	7171	3	3	-0.199768	-0.51853	-0.325595	-0.272097	-0.706272	-0.443482	0.191237	0.000825977	8.03014e-05	0.461448	0.0253555	0.000223107	FALSE	TRUE	only layers 4-6	2187	178	1051
EIF2B3	HGNC:3259	EIF2B3	eukaryotic translation initiation factor 2B subunit gamma	8891	8	8	0.0696375	0.101659	0.129608	0.346518	0.50586	0.644933	0.0965658	0.0157515	2.18136e-08	0.327242	0.11006	1.00714e-07	FALSE	FALSE	not significant	1585	781	1052
DMTN	HGNC:3382	DMTN	dematin actin binding protein	2039	12	12	-0.122539	-0.0989955	0.166338	-0.46403	-0.374875	0.629886	0.0265538	0.072422	4.31097e-08	0.177959	0.249181	1.91724e-07	FALSE	FALSE	not significant	807	1559	1053
COPS7A	HGNC:16758	COPS7A	COP9 signalosome subunit 7A	50813	6	6	-0.191922	-0.233278	0.0127079	-0.37797	-0.459418	0.0250268	0.0701189	0.0280715	0.819769	0.28022	0.150068	0.855949	FALSE	FALSE	not significant	1346	1020	1054
STXBP3	HGNC:11446	STXBP3	syntaxin binding protein 3	6814	10	10	0.0786159	0.121191	0.156107	0.337465	0.520221	0.670101	0.105519	0.0130673	6.8319e-09	0.340706	0.10092	3.3536e-08	FALSE	FALSE	not significant	1662	705	1055
TBC1D4	HGNC:19165	TBC1D4	TBC1 domain family member 4	9882	4	4	0.135685	0.114283	0.120746	0.453568	0.382025	0.40363	0.0301397	0.0672041	0.000314821	0.189544	0.239477	0.000792784	FALSE	FALSE	not significant	860	1507	1056
INPP5A	HGNC:6076	INPP5A	inositol polyphosphate-5-phosphatase A	3632	3	3	-0.101752	-0.097617	-0.0677215	-0.42504	-0.407769	-0.282888	0.0419464	0.0508952	0.0107602	0.22145	0.203913	0.020016	FALSE	FALSE	not significant	1028	1339	1057
MARK4	HGNC:13538	MARK4	microtubule affinity regulating kinase 4	57787	8	8	0.0838293	0.124581	-0.0571864	0.343342	0.510251	-0.23422	0.0996338	0.0148831	0.0341674	0.331681	0.106847	0.0567173	FALSE	FALSE	not significant	1613	757	1058
ATAD3B;ATAD3A	HGNC:24007	ATAD3B	ATPase family AAA domain containing 3B	83858	10	10	-0.0879808	-0.0925174	-0.166275	-0.404668	-0.425535	-0.764781	0.0526616	0.0417111	6.94656e-11	0.245675	0.185242	4.26348e-10	FALSE	FALSE	not significant	1157	1213	1059
POTEF	HGNC:33905	POTEF	POTE ankyrin domain family member F	728378	8	8	-0.115239	-0.118419	-0.145163	-0.409606	-0.420908	-0.515967	0.0498724	0.0439548	5.3188e-06	0.239213	0.190623	1.78228e-05	FALSE	FALSE	not significant	1126	1244	1060
MYCBP2	HGNC:23386	MYCBP2	MYC binding protein 2	23077	24	24	0.0814309	0.116584	-0.0169083	0.349574	0.500484	-0.0725855	0.093686	0.016876	0.508977	0.32252	0.114072	0.587143	FALSE	FALSE	not significant	1561	811	1061
STON2	HGNC:30652	STON2	stonin 2	85439	2	2	0.157978	0.203779	-0.166786	0.36777	0.474395	-0.388275	0.0790649	0.0238023	0.000552598	0.296164	0.139208	0.00133289	FALSE	FALSE	not significant	1440	932	1062
PIGS	HGNC:14937	PIGS	phosphatidylinositol glycan anchor biosynthesis class S	94005	7	7	-0.136381	-0.0799325	0.18227	-0.554949	-0.325254	0.741677	0.00818659	0.118634	2.19358e-10	0.0996047	0.326211	1.2758e-09	FALSE	FALSE	not significant	440	1933	1063
MRPS17	HGNC:14047	MRPS17	mitochondrial ribosomal protein S17	51373	1	1	-0.181069	-0.175885	-0.0207798	-0.423185	-0.41107	-0.0485655	0.0430563	0.0492934	0.658806	0.222933	0.20039	0.719144	FALSE	FALSE	not significant	1048	1326	1064
COPS5	HGNC:2240	COPS5	COP9 signalosome subunit 5	10987	3	3	-0.387365	-0.249276	0.016607	-0.52727	-0.339307	0.0226049	0.012155	0.104644	0.83749	0.12103	0.304448	0.870553	FALSE	FALSE	not significant	537	1838	1065
APEH	HGNC:586	APEH	acylaminoacyl-peptide hydrolase	327	4	4	-0.199653	-0.251125	-0.0199251	-0.370705	-0.466276	-0.0369959	0.0756627	0.0258609	0.736304	0.289791	0.145517	0.785349	FALSE	FALSE	not significant	1407	968	1066
UNC13B	HGNC:12566	UNC13B	unc-13 homolog B	10497	7	7	0.120578	0.148084	-0.307769	0.37555	0.461219	-0.958571	0.0719144	0.02747	2.42856e-15	0.282909	0.148896	2.25083e-14	FALSE	FALSE	not significant	1370	1006	1067
PDIA6	HGNC:30168	PDIA6	protein disulfide isomerase family A member 6	10130	9	9	-0.103006	-0.150729	0.177699	-0.344982	-0.504814	0.595141	0.0980398	0.015965	1.99981e-07	0.329359	0.110972	8.21999e-07	FALSE	FALSE	not significant	1599	785	1068
SLC25A24	HGNC:20662	SLC25A24	solute carrier family 25 member 24	29957	12	12	-0.0918677	-0.130216	-0.0250533	-0.349825	-0.495853	-0.095401	0.0934518	0.0179009	0.385609	0.322242	0.118254	0.466213	FALSE	FALSE	not significant	1558	828	1069
LGI4	HGNC:18712	LGI4	leucine rich repeat LGI family member 4	163175	3	3	-0.107679	-0.305708	0.196917	-0.2647	-0.7515	0.484068	0.203638	0.000388886	1.83228e-05	0.474101	0.0171492	5.68567e-05	FALSE	TRUE	only layers 4-6	2266	122	1070
LARS1	HGNC:6512	LARS1	leucyl-tRNA synthetase 1	51520	29	29	0.0937337	0.115684	0.0971554	0.373785	0.461318	0.387429	0.0732478	0.0274374	0.000532556	0.285695	0.148896	0.00128899	FALSE	FALSE	not significant	1384	1004	1071
PLCD3	HGNC:9061	PLCD3	phospholipase C delta 3	113026	7	7	0.0908497	0.129928	-0.127178	0.348531	0.49845	-0.4879	0.0946603	0.0173194	1.57492e-05	0.323174	0.116072	4.94068e-05	FALSE	FALSE	not significant	1573	817	1072
VDAC2	HGNC:12672	VDAC2	voltage dependent anion channel 2	7417	12	12	-0.0811121	-0.0853273	-0.112724	-0.402583	-0.423504	-0.559483	0.0538788	0.0426838	9.10813e-07	0.248931	0.18797	3.42398e-06	FALSE	FALSE	not significant	1170	1224	1073
PPM1H	HGNC:18583	PPM1H	protein phosphatase, Mg2+/Mn2+ dependent 1H	57460	4	4	-0.135238	-0.1299	-0.076735	-0.422831	-0.406139	-0.239916	0.0430102	0.0518173	0.0300912	0.222933	0.205404	0.0506867	FALSE	FALSE	not significant	1046	1351	1074
TNPO2	HGNC:19998	TNPO2	transportin 2	30000	3	3	0.158967	0.161998	-0.0562102	0.409363	0.417167	-0.144749	0.0500065	0.0458437	0.188691	0.239673	0.193966	0.255653	FALSE	FALSE	not significant	1127	1273	1075
NCL	HGNC:7667	NCL	nucleolin	4691	18	18	-0.119473	-0.136103	0.263541	-0.387019	-0.44089	0.853712	0.0637302	0.034952	7.09007e-13	0.268805	0.167249	5.35628e-12	FALSE	FALSE	not significant	1272	1129	1076
ITPR3	HGNC:6182	ITPR3	inositol 1,4,5-trisphosphate receptor type 3	3710	2	2	0.162604	0.143046	-0.26963	0.44099	0.387947	-0.731249	0.0349431	0.0631368	3.72379e-10	0.20342	0.230274	2.09417e-09	FALSE	FALSE	not significant	933	1471	1077
TRAP1	HGNC:16264	TRAP1	TNF receptor associated protein 1	10131	17	17	0.18261	0.187551	-0.191431	0.406848	0.417855	-0.426501	0.0514144	0.0454911	0.000145281	0.243318	0.193494	0.000386088	FALSE	FALSE	not significant	1140	1266	1078
CISD2	HGNC:24212	CISD2	CDGSH iron sulfur domain 2	493856	5	5	-0.0917212	-0.106447	0.0306374	-0.383172	-0.444689	0.12799	0.066384	0.0334334	0.244859	0.272365	0.164116	0.318623	FALSE	FALSE	not significant	1305	1105	1079
ALDH1L1	HGNC:3978	ALDH1L1	aldehyde dehydrogenase 1 family member L1	10840	14	14	0.173064	0.231247	-0.335651	0.357809	0.478102	-0.693955	0.0862699	0.0223571	2.21982e-09	0.308601	0.134378	1.15068e-08	FALSE	FALSE	not significant	1503	908	1080
TPD52L1	HGNC:12006	TPD52L1	TPD52 like 1	7164	3	3	-0.162512	-0.124133	-0.143395	-0.47262	-0.361005	-0.417023	0.0239174	0.0835231	0.000200782	0.170262	0.270098	0.000522765	FALSE	FALSE	not significant	759	1654	1081
DPP8	HGNC:16490	DPP8	dipeptidyl peptidase 8	54878	4	4	0.112319	0.115191	9.46529e-05	0.410943	0.421451	0.000346307	0.0514242	0.0458444	0.997513	0.243318	0.193966	0.99783	FALSE	FALSE	not significant	1142	1274	1082
MADD	HGNC:6766	MADD	MAP kinase activating death domain	8567	36	36	0.0644785	0.0688457	-0.184342	0.398026	0.424984	-1.13795	0.0566206	0.0419727	9.17431e-20	0.25451	0.18601	1.21802e-18	FALSE	FALSE	not significant	1202	1216	1083
HSPA4L	HGNC:17041	HSPA4L	heat shock protein family A (Hsp70) member 4 like	22824	18	18	0.185096	0.171148	-0.000467571	0.428734	0.396427	-0.00108303	0.0402172	0.05761	0.992133	0.21693	0.21698	0.994328	FALSE	FALSE	not significant	1000	1423	1084
POLR1D	HGNC:20422	POLR1D	RNA polymerase I and III subunit D	51082	1	1	-0.115725	-0.170902	-0.0813107	-0.42426	-0.626541	-0.298093	0.0989048	0.017294	0.0336499	0.330541	0.116025	0.0559468	FALSE	FALSE	not significant	1608	816	1085
VSIG10L2	HGNC:27879	VSIG10L2	V-set and immunoglobulin domain containing 10 like 2	338667	1	1	-0.200963	-0.257723	-0.0528922	-0.375314	-0.481318	-0.0987802	0.0818775	0.0255446	0.382904	0.300967	0.145345	0.463388	FALSE	FALSE	not significant	1468	959	1086
ARAF;BRAF	HGNC:646	ARAF	A-Raf proto-oncogene, serine/threonine kinase	369	1	1	0.0984235	0.177065	-0.0482781	0.309249	0.556343	-0.151691	0.137739	0.00803059	0.168466	0.390446	0.0792108	0.231627	FALSE	FALSE	not significant	1872	558	1087
GPSM1	HGNC:17858	GPSM1	G protein signaling modulator 1	26086	9	9	0.113909	0.105301	-0.0547351	0.428485	0.396104	-0.205894	0.0403321	0.0578118	0.0622122	0.21693	0.21746	0.0967147	FALSE	FALSE	not significant	1006	1426	1088
TRIM38	HGNC:10059	TRIM38	tripartite motif containing 38	10475	1	1	0.106588	0.347392	0.186245	0.28378	0.924901	0.495862	0.221777	0.000111784	0.000103467	0.494558	0.00946005	0.000282726	FALSE	TRUE	only layers 4-6	2372	64	1089
TMEM38A	HGNC:28462	TMEM38A	transmembrane protein 38A	79041	2	2	-0.172227	-0.114118	-0.247836	-0.511991	-0.339247	-0.736758	0.014817	0.104917	3.38672e-10	0.132098	0.304821	1.90974e-09	FALSE	FALSE	not significant	597	1840	1090
CPNE8	HGNC:23498	CPNE8	copine 8	144402	1	1	-0.403795	-0.271647	-0.533717	-0.588528	-0.395923	-0.777887	0.0158925	0.102543	5.37942e-09	0.137002	0.301543	2.6761e-08	FALSE	FALSE	not significant	619	1818	1091
S1PR1	HGNC:3165	S1PR1	sphingosine-1-phosphate receptor 1	1901	4	4	-0.129045	-0.0947848	-0.202214	-0.480967	-0.353276	-0.75368	0.0215778	0.0902907	1.20976e-10	0.160887	0.281157	7.19679e-10	FALSE	FALSE	not significant	721	1716	1092
ASAP1	HGNC:2720	ASAP1	ArfGAP with SH3 domain, ankyrin repeat and PH domain 1	50807	14	14	0.0816881	0.101158	-0.14566	0.370476	0.458775	-0.660604	0.0758028	0.0282887	1.06203e-08	0.289791	0.150102	5.09403e-08	FALSE	FALSE	not significant	1409	1028	1093
GABRD	HGNC:4084	GABRD	gamma-aminobutyric acid type A receptor subunit delta	2563	3	3	-0.159916	-0.0995281	-0.450053	-0.527986	-0.328606	-1.48591	0.0117929	0.114912	1.17268e-28	0.119505	0.320682	2.67379e-27	FALSE	FALSE	not significant	528	1910	1094
ZNF326	HGNC:14104	ZNF326	zinc finger protein 326	284695	3	3	-0.0956263	-0.168631	0.351848	-0.311492	-0.549295	1.1461	0.134926	0.00884766	5.71642e-20	0.38595	0.0831531	7.70309e-19	FALSE	FALSE	not significant	1856	584	1095
TF	HGNC:11740	TF	transferrin	7018	6	6	-0.226551	-0.174465	0.386976	-0.468073	-0.36046	0.799525	0.0252829	0.083987	1.19206e-11	0.174183	0.270348	7.92987e-11	FALSE	FALSE	not significant	783	1660	1096
ACTBL2	HGNC:17780	ACTBL2	actin beta like 2	345651	6	6	-0.139029	-0.123062	-0.103554	-0.435052	-0.385087	-0.324041	0.0374017	0.065052	0.00358384	0.211457	0.234597	0.00733196	FALSE	FALSE	not significant	957	1487	1097
MMS19	HGNC:13824	MMS19	MMS19 homolog, cytosolic iron-sulfur assembly component	64210	10	10	0.084487	0.152921	0.00287182	0.307771	0.557062	0.0104615	0.139618	0.00795128	0.924119	0.392179	0.0786751	0.940407	FALSE	FALSE	not significant	1890	557	1098
ARFGEF1	HGNC:15772	ARFGEF1	ARF guanine nucleotide exchange factor 1	10565	11	11	0.0956485	0.100711	-0.000605386	0.398768	0.419873	-0.00252391	0.0561663	0.0444709	0.981667	0.253779	0.191431	0.985897	FALSE	FALSE	not significant	1195	1252	1099
ATG2B	HGNC:20187	ATG2B	autophagy related 2B	55102	18	18	0.0692097	0.0853262	0.0304603	0.370424	0.456682	0.16303	0.0758436	0.0290067	0.139025	0.289791	0.152752	0.195811	FALSE	FALSE	not significant	1412	1036	1100
SELENOF	HGNC:17705	SELENOF	selenoprotein F	9403	2	2	-0.120926	-0.188543	0.0591897	-0.33045	-0.515223	0.161745	0.113015	0.013992	0.142243	0.352081	0.104066	0.199644	FALSE	FALSE	not significant	1722	730	1101
MRPL49	HGNC:1176	MRPL49	mitochondrial ribosomal protein L49	740	3	3	-0.158686	-0.152705	0.0204453	-0.418256	-0.402492	0.0538885	0.045287	0.0539321	0.62381	0.227375	0.209503	0.688829	FALSE	FALSE	not significant	1076	1378	1102
GNAZ	HGNC:4395	GNAZ	G protein subunit alpha z	2781	13	13	0.0526237	0.0836221	-0.153611	0.325911	0.517892	-0.951349	0.117897	0.0134728	3.61882e-15	0.362057	0.102645	3.27673e-14	FALSE	FALSE	not significant	1743	716	1103
GFM1	HGNC:13780	GFM1	G elongation factor mitochondrial 1	85476	11	11	0.165991	0.15072	-0.132276	0.429696	0.390163	-0.342418	0.0400304	0.0618891	0.00213376	0.21693	0.227095	0.00459698	FALSE	FALSE	not significant	997	1462	1104
MTMR1	HGNC:7449	MTMR1	myotubularin related protein 1	8776	5	5	0.116071	0.125319	-0.0777611	0.392598	0.423878	-0.263018	0.0600388	0.042503	0.0175789	0.261832	0.187568	0.0312234	FALSE	FALSE	not significant	1237	1222	1105
SEC14L2	HGNC:10699	SEC14L2	SEC14 like lipid binding 2	23541	6	6	0.22556	0.262905	-0.00372064	0.378683	0.441378	-0.00624642	0.0695969	0.0347535	0.954648	0.279498	0.167231	0.964456	FALSE	FALSE	not significant	1339	1124	1106
NLGN3	HGNC:14289	NLGN3	neuroligin 3	54413	4	4	-0.114577	-0.100571	-0.104415	-0.435007	-0.381834	-0.396426	0.0374209	0.0673282	0.000398121	0.211457	0.239783	0.000988704	FALSE	FALSE	not significant	958	1508	1107
ABCF2	HGNC:71	ABCF2	ATP binding cassette subfamily F member 2	10061	5	5	0.106907	0.101511	0.128587	0.420809	0.399569	0.506147	0.0440042	0.0556795	7.81365e-06	0.224778	0.21223	2.55719e-05	FALSE	FALSE	not significant	1060	1407	1108
SMIM20	HGNC:37260	SMIM20	small integral membrane protein 20	389203	1	1	-0.183349	-0.184358	0.133678	-0.407231	-0.409472	0.296907	0.0511981	0.0499462	0.00749177	0.242979	0.202382	0.0144132	FALSE	FALSE	not significant	1138	1331	1109
NRXN3	HGNC:8010	NRXN3	neurexin 3	9369	17	17	-0.0573518	-0.10917	-0.219583	-0.298908	-0.568978	-1.14443	0.151303	0.00673479	6.29844e-20	0.408647	0.0732652	8.45119e-19	FALSE	FALSE	not significant	1964	510	1110
GGH	HGNC:4248	GGH	gamma-glutamyl hydrolase	8836	2	2	-0.192449	-0.129599	0.18558	-0.505921	-0.340698	0.487865	0.0166764	0.105268	1.96507e-05	0.14061	0.305138	6.06184e-05	FALSE	FALSE	not significant	631	1843	1111
ANKS1A	HGNC:20961	ANKS1A	ankyrin repeat and sterile alpha motif domain containing 1A	23294	1	1	-0.192687	-0.175354	0.0497595	-0.446868	-0.40667	0.115399	0.0406621	0.0617936	0.3171	0.217078	0.22701	0.397117	FALSE	FALSE	not significant	1014	1460	1112
ATG4B	HGNC:20790	ATG4B	autophagy related 4B cysteine peptidase	23192	1	1	0.414579	0.162218	0.209262	0.797507	0.312052	0.402547	0.000925511	0.182795	0.00149761	0.0304934	0.419667	0.00332903	TRUE	FALSE	only layers 1-3	166	2309	1113
TKT	HGNC:11834	TKT	transketolase	7086	13	13	0.27285	0.357181	-0.104342	0.356111	0.466177	-0.136183	0.087758	0.0258722	0.216072	0.311836	0.145517	0.28596	FALSE	FALSE	not significant	1511	969	1114
RANBP2	HGNC:9848	RANBP2	RAN binding protein 2	5903	14	14	0.110376	0.0630911	0.121718	0.551073	0.314995	0.607704	0.00863478	0.130622	1.15553e-07	0.10109	0.343034	4.88364e-07	FALSE	FALSE	not significant	459	2022	1115
SOGA3	HGNC:21494	MTCL3	MTCL family member 3	387104	26	26	0.0507972	0.0499412	0.067223	0.411544	0.404609	0.544621	0.048812	0.0526957	1.68222e-06	0.236652	0.206485	6.04236e-06	FALSE	FALSE	not significant	1116	1365	1116
SLC2A1	HGNC:11005	SLC2A1	solute carrier family 2 member 1	6513	5	5	0.0956398	0.10589	-0.183433	0.386384	0.427797	-0.74107	0.0641617	0.04065	2.26032e-10	0.269165	0.182038	1.30857e-09	FALSE	FALSE	not significant	1281	1201	1117
LGI3	HGNC:18711	LGI3	leucine rich repeat LGI family member 3	203190	13	13	-0.0852054	-0.200813	0.809081	-0.271981	-0.64101	2.58264	0.191426	0.00233597	7.64091e-55	0.461726	0.0434919	7.51316e-53	FALSE	TRUE	only layers 4-6	2188	296	1118
DNAH6	HGNC:2951	DNAH6	dynein axonemal heavy chain 6	1768	1	1	0.117221	0.170698	0.0132398	0.339266	0.494038	0.0383189	0.103721	0.0183252	0.727252	0.338153	0.119393	0.777407	FALSE	FALSE	not significant	1646	838	1119
PTPRZ1	HGNC:9685	PTPRZ1	protein tyrosine phosphatase receptor type Z1	5803	24	24	-0.102063	-0.131953	0.0631462	-0.35863	-0.463661	0.221885	0.0855572	0.0266727	0.0446519	0.307137	0.147109	0.0721794	FALSE	FALSE	not significant	1498	988	1120
BLMH	HGNC:1059	BLMH	bleomycin hydrolase	642	1	1	-0.222962	-0.29769	0.117646	-0.354005	-0.472654	0.186791	0.0919607	0.0249585	0.092833	0.319929	0.143352	0.137329	FALSE	FALSE	not significant	1541	950	1121
PDXK	HGNC:8819	PDXK	pyridoxal kinase	8566	11	11	0.23918	0.24518	0.007553	0.40186	0.411941	0.0126902	0.0543057	0.0485971	0.908019	0.249997	0.199232	0.927022	FALSE	FALSE	not significant	1174	1318	1122
GNG10;DNAJC25	HGNC:4402	GNG10	G protein subunit gamma 10	2790	1	1	-0.184739	-0.187758	0.120265	-0.41419	-0.420958	0.269638	0.0533447	0.0498825	0.0176491	0.247058	0.202262	0.0313303	FALSE	FALSE	not significant	1167	1330	1123
RPL27A	HGNC:10329	RPL27A	ribosomal protein L27a	6157	3	3	0.113912	0.187709	0.127238	0.316989	0.522346	0.354071	0.12822	0.0127067	0.00149915	0.378644	0.100205	0.00333127	FALSE	FALSE	not significant	1807	692	1124
FAM3C	HGNC:18664	FAM3C	FAM3 metabolism regulating signaling molecule C	10447	4	4	-0.164579	-0.244221	0.145392	-0.334886	-0.496941	0.295845	0.108188	0.0176552	0.00770365	0.345409	0.11757	0.0147757	FALSE	FALSE	not significant	1678	822	1125
AK4	HGNC:363	AK4	adenylate kinase 4	205	7	7	0.159986	0.120046	-0.12072	0.468299	0.35139	-0.353363	0.0252134	0.0920076	0.00153127	0.174109	0.284803	0.00339186	FALSE	FALSE	not significant	780	1724	1126
COL4A1	HGNC:2202	COL4A1	collagen type IV alpha 1 chain	1282	2	2	0.249707	0.282422	-0.281107	0.381228	0.431175	-0.429167	0.0677596	0.0391085	0.000132518	0.27541	0.178082	0.000355018	FALSE	FALSE	not significant	1323	1184	1127
MARK1	HGNC:6896	MARK1	microtubule affinity regulating kinase 1	4139	10	10	0.082501	0.0764874	0.00759353	0.421924	0.39117	0.0388347	0.0434533	0.0609662	0.723707	0.223774	0.224494	0.774977	FALSE	FALSE	not significant	1053	1456	1128
ABR	HGNC:81	ABR	ABR activator of RhoGEF and GTPase	29	10	10	0.112249	0.13321	-0.0378438	0.372992	0.442642	-0.138694	0.0738538	0.0342443	0.207764	0.286634	0.166024	0.276769	FALSE	FALSE	not significant	1392	1118	1129
CUL2	HGNC:2552	CUL2	cullin 2	8453	13	13	0.180283	0.260533	-0.107808	0.338901	0.489756	-0.20266	0.104056	0.0193341	0.0663891	0.338153	0.122651	0.102329	FALSE	FALSE	not significant	1651	861	1130
ANTXR1	HGNC:21014	ANTXR1	ANTXR cell adhesion molecule 1	84168	1	1	-0.235882	-0.115999	-0.082029	-0.618173	-0.303999	-0.214972	0.00452195	0.158543	0.060054	0.0709641	0.38686	0.0937302	FALSE	FALSE	not significant	343	2176	1131
SLC39A6	HGNC:18607	SLC39A6	solute carrier family 39 member 6	25800	3	3	-0.106522	-0.0779113	-0.229987	-0.474348	-0.346942	-1.02414	0.0234157	0.096162	6.21201e-17	0.168406	0.29042	6.59227e-16	FALSE	FALSE	not significant	750	1771	1132
KIFAP3	HGNC:17060	KIFAP3	kinesin associated protein 3	22920	7	7	0.0751832	0.120392	0.0378046	0.320475	0.513181	0.161145	0.124106	0.0143274	0.143619	0.371904	0.105077	0.201369	FALSE	FALSE	not significant	1783	743	1133
CWC25	HGNC:25989	CWC25	CWC25 spliceosome associated protein homolog	54883	1	1	-0.127335	-0.17281	0.00766313	-0.353003	-0.479068	0.021244	0.0962768	0.0246656	0.84928	0.326663	0.142535	0.880481	FALSE	FALSE	not significant	1582	945	1134
RAB29	HGNC:9789	RAB29	RAB29, member RAS oncogene family	8934	1	1	0.0761892	0.152888	-0.176394	0.300577	0.603163	-0.695898	0.166274	0.00596675	8.36715e-09	0.429454	0.0692782	4.05659e-08	FALSE	FALSE	not significant	2051	477	1135
NR1I3	HGNC:7969	NR1I3	nuclear receptor subfamily 1 group I member 3	9970	1	1	0.146938	0.311041	0.0111268	0.350647	0.742257	0.0265525	0.176146	0.00465351	0.847166	0.442157	0.0603775	0.878723	FALSE	FALSE	not significant	2105	424	1136
DKC1	HGNC:2890	DKC1	dyskerin pseudouridine synthase 1	1736	1	1	-0.141081	-0.238362	0.0660126	-0.317662	-0.536701	0.148635	0.134693	0.0119906	0.185671	0.385687	0.0963686	0.25187	FALSE	FALSE	not significant	1851	680	1137
PPFIA2	HGNC:9246	PPFIA2	PTPRF interacting protein alpha 2	8499	15	15	0.0733329	0.0704954	-0.117539	0.412317	0.396363	-0.563243	0.0483946	0.0576499	7.78518e-07	0.236345	0.21698	2.95668e-06	FALSE	FALSE	not significant	1106	1425	1138
SLIRP	HGNC:20495	SLIRP	SRA stem-loop interacting RNA binding protein	81892	1	1	-0.22259	-0.258356	0.0867542	-0.376036	-0.436457	0.146559	0.0720169	0.0369469	0.183798	0.283073	0.171973	0.249922	FALSE	FALSE	not significant	1372	1160	1139
PFDN2	HGNC:8867	PFDN2	prefoldin subunit 2	5202	3	3	-0.15999	-0.187009	0.186263	-0.375021	-0.438355	0.436605	0.0727084	0.0363644	0.000105782	0.284019	0.170708	0.000288675	FALSE	FALSE	not significant	1382	1151	1140
MACROH2A2	HGNC:14453	MACROH2A2	macroH2A.2 histone	55506	2	2	-0.134764	-0.177838	0.157611	-0.35104	-0.463241	0.41055	0.0923291	0.0268084	0.000249659	0.320478	0.147469	0.000640484	FALSE	FALSE	not significant	1546	990	1141
SSR4	HGNC:11326	SSR4	signal sequence receptor subunit 4	6748	3	3	-0.0781468	-0.110907	0.0816491	-0.339191	-0.481384	0.354392	0.103763	0.0214665	0.00148477	0.338153	0.131161	0.00330631	FALSE	FALSE	not significant	1647	894	1142
SEC11C	HGNC:23400	SEC11C	SEC11 homolog C, signal peptidase complex subunit	90701	2	2	-0.105981	-0.196756	0.101362	-0.298044	-0.553325	0.285055	0.152482	0.00837176	0.0101832	0.410071	0.0808029	0.0190157	FALSE	FALSE	not significant	1974	569	1143
RHOT1	HGNC:21168	RHOT1	ras homolog family member T1	55288	10	10	0.0626096	0.0791696	-0.216867	0.35893	0.453867	-1.24326	0.0852978	0.0299974	1.95834e-22	0.306731	0.155227	3.20933e-21	FALSE	FALSE	not significant	1496	1047	1144
ZW10	HGNC:13194	ZW10	zw10 kinetochore protein	9183	6	6	0.0838684	0.0949888	0.0351019	0.377993	0.428112	0.158203	0.0701019	0.0405041	0.151028	0.28022	0.181705	0.210269	FALSE	FALSE	not significant	1344	1199	1145
MXRA7	HGNC:7541	MXRA7	matrix remodeling associated 7	439921	2	2	-0.158592	-0.263309	0.298713	-0.314348	-0.521907	0.592082	0.133066	0.0131594	2.44279e-07	0.385003	0.101361	9.89221e-07	FALSE	FALSE	not significant	1836	708	1146
GAP43	HGNC:4140	GAP43	growth associated protein 43	2596	11	11	-0.102704	-0.123103	0.197543	-0.368628	-0.441843	0.709026	0.0772613	0.0345656	1.07861e-09	0.292718	0.166939	5.79154e-09	FALSE	FALSE	not significant	1424	1122	1147
RPS28	HGNC:10418	RPS28	ribosomal protein S28	6234	1	1	-0.346023	-0.176905	0.0265831	-0.578004	-0.295505	0.0444049	0.00592857	0.155985	0.686072	0.0834641	0.382397	0.744714	FALSE	FALSE	not significant	381	2166	1148
FKBP2	HGNC:3718	FKBP2	FKBP prolyl isomerase 2	2286	3	3	0.152345	0.1515	0.150453	0.403862	0.401623	0.398848	0.0531294	0.0544467	0.000367824	0.246838	0.210342	0.000917953	FALSE	FALSE	not significant	1162	1386	1149
DCLK1	HGNC:2700	DCLK1	doublecortin like kinase 1	9201	24	24	0.0679636	0.0899977	0.0988107	0.349702	0.463077	0.37959	0.0935668	0.0268616	0.000683435	0.322462	0.147504	0.0016285	FALSE	FALSE	not significant	1559	992	1150
CYSTM1	HGNC:30239	CYSTM1	cysteine rich transmembrane module containing 1	84418	2	2	-0.094925	-0.147718	0.0926595	-0.323867	-0.503987	0.316137	0.120202	0.0161355	0.00446457	0.365603	0.111277	0.00897049	FALSE	FALSE	not significant	1761	792	1151
CTPS2	HGNC:2520	CTPS2	CTP synthase 2	56474	2	2	0.224435	0.171101	-0.0825925	0.461541	0.351863	-0.169848	0.0278271	0.092593	0.124518	0.182603	0.285912	0.177846	FALSE	FALSE	not significant	825	1728	1152
KIF5C	HGNC:6325	KIF5C	kinesin family member 5C	3800	26	26	0.118654	0.137069	-0.24918	0.374626	0.43277	-0.786739	0.0726095	0.0383983	2.29061e-11	0.283809	0.176509	1.47542e-10	FALSE	FALSE	not significant	1381	1173	1153
COA3	HGNC:24990	COA3	cytochrome c oxidase assembly factor 3	28958	2	2	-0.114782	-0.182819	0.117584	-0.319873	-0.509478	0.327682	0.124808	0.0150327	0.0032344	0.373119	0.106847	0.00668881	FALSE	FALSE	not significant	1788	767	1154
ARHGAP35	HGNC:4591	ARHGAP35	Rho GTPase activating protein 35	2909	23	23	0.106677	0.11586	-0.0106736	0.385026	0.418173	-0.038524	0.0650938	0.0453292	0.725827	0.270923	0.193394	0.776411	FALSE	FALSE	not significant	1292	1263	1155
EXOC8	HGNC:24659	EXOC8	exocyst complex component 8	149371	12	12	0.0770297	0.0853594	-0.0151139	0.380759	0.421933	-0.0747081	0.0680954	0.0434494	0.496683	0.276111	0.190012	0.575198	FALSE	FALSE	not significant	1327	1233	1156
KRT2	HGNC:6439	KRT2	keratin 2	3849	29	29	-0.310764	-0.31582	0.0276053	-0.398173	-0.404651	0.0353699	0.0565305	0.0526716	0.747468	0.25451	0.206485	0.795369	FALSE	FALSE	not significant	1200	1363	1157
CEP170B	HGNC:20362	CEP170B	centrosomal protein 170B	283638	19	19	0.0754648	0.114543	0.0802607	0.326649	0.4958	0.347408	0.117073	0.0179129	0.00182804	0.36075	0.118254	0.00398332	FALSE	FALSE	not significant	1738	829	1158
PDE1B	HGNC:8775	PDE1B	phosphodiesterase 1B	5153	11	11	0.129133	0.169595	-0.214696	0.350417	0.460215	-0.582603	0.0929038	0.0278038	3.43184e-07	0.321051	0.149418	1.36031e-06	FALSE	FALSE	not significant	1554	1015	1159
MRPL4	HGNC:14276	MRPL4	mitochondrial ribosomal protein L4	51073	2	2	-0.129221	-0.184187	0.0620721	-0.336638	-0.47983	0.161706	0.107105	0.0221052	0.14324	0.343668	0.134124	0.200894	FALSE	FALSE	not significant	1671	900	1160
APOC2	HGNC:609	APOC2	apolipoprotein C2	344	1	1	0.0699841	0.121864	-0.146853	0.304502	0.530233	-0.638961	0.143844	0.0114454	2.86189e-08	0.399073	0.0943168	1.29568e-07	FALSE	FALSE	not significant	1915	661	1161
CUL4A	HGNC:2554	CUL4A	cullin 4A	8451	1	1	0.249851	0.157037	0.0434747	0.529277	0.332663	0.0920955	0.014538	0.124356	0.422077	0.130883	0.33301	0.502579	FALSE	FALSE	not significant	594	1983	1162
NIBAN2	HGNC:25282	NIBAN2	niban apoptosis regulator 2	64855	1	1	0.202769	0.263621	-0.18783	0.369721	0.480677	-0.342481	0.0917173	0.0294174	0.00341238	0.319589	0.154141	0.00701309	FALSE	FALSE	not significant	1540	1040	1163
IST1	HGNC:28977	IST1	IST1 factor associated with ESCRT-III	9798	5	5	-0.208191	-0.210635	0.180472	-0.397656	-0.402324	0.344712	0.0568485	0.0540314	0.00197923	0.254674	0.20963	0.00428901	FALSE	FALSE	not significant	1205	1380	1164
SH3RF3	HGNC:24699	SH3RF3	SH3 domain containing ring finger 3	344558	1	1	0.146923	0.279674	-0.0125732	0.362565	0.690157	-0.031027	0.160342	0.00834813	0.822202	0.420888	0.0806986	0.857778	FALSE	FALSE	not significant	2018	568	1165
LMNA	HGNC:6636	LMNA	lamin A/C	4000	33	33	-0.123132	-0.155965	0.179935	-0.355937	-0.450849	0.520139	0.0879117	0.0310916	4.50999e-06	0.31203	0.157409	1.52261e-05	FALSE	FALSE	not significant	1513	1073	1166
ADGRL3	HGNC:20974	ADGRL3	adhesion G protein-coupled receptor L3	23284	13	13	-0.0806665	-0.101685	-0.100907	-0.356685	-0.449622	-0.446181	0.0872528	0.0315464	7.29671e-05	0.310742	0.158307	0.000203628	FALSE	FALSE	not significant	1509	1081	1167
RAB1C	HGNC:23683	RAB1C	RAB1C, member RAS oncogene family (pseudogene)	441400	1	1	-0.106606	-0.103249	-0.117112	-0.406969	-0.394155	-0.447076	0.0520634	0.0596902	7.50505e-05	0.244869	0.222004	0.000209257	FALSE	FALSE	not significant	1148	1442	1168
H2AZ2	HGNC:20664	H2AZ2	H2A.Z variant histone 2	94239	2	2	-0.18509	-0.287253	0.3717	-0.332931	-0.516698	0.668597	0.123173	0.0170056	2.47402e-08	0.370873	0.114578	1.13477e-07	FALSE	FALSE	not significant	1777	814	1169
PRICKLE1	HGNC:17019	PRICKLE1	prickle planar cell polarity protein 1	144165	1	1	0.171507	0.134782	0.0302205	0.453775	0.356608	0.0799579	0.0311044	0.090109	0.471289	0.191226	0.281084	0.549735	FALSE	FALSE	not significant	878	1713	1170
PPFIA1	HGNC:9245	PPFIA1	PTPRF interacting protein alpha 1	8500	7	7	0.0682711	0.0976172	-0.0189178	0.334227	0.477893	-0.0926137	0.108878	0.022415	0.399612	0.34622	0.134507	0.480619	FALSE	FALSE	not significant	1685	909	1171
MTMR6	HGNC:7453	MTMR6	myotubularin related protein 6	9107	7	7	0.127678	0.175286	0.0318614	0.341038	0.468201	0.085104	0.102582	0.025448	0.439787	0.336399	0.14519	0.519538	FALSE	FALSE	not significant	1639	956	1172
PUM1	HGNC:14957	PUM1	pumilio RNA binding family member 1	9698	4	4	0.0860392	0.100663	0.113151	0.369497	0.432299	0.485929	0.0765722	0.0386071	1.6969e-05	0.291512	0.176751	5.29956e-05	FALSE	FALSE	not significant	1418	1177	1173
UNC13A	HGNC:23150	UNC13A	unc-13 homolog A	23025	14	14	0.10729	0.120303	-0.289119	0.376048	0.42166	-1.01335	0.0715413	0.0435834	1.14133e-16	0.282504	0.190141	1.18914e-15	FALSE	FALSE	not significant	1363	1235	1174
CTSB	HGNC:2527	CTSB	cathepsin B	1508	1	1	-0.130937	-0.217819	0.0894644	-0.322292	-0.536146	0.220211	0.137344	0.0140112	0.0567877	0.389678	0.104066	0.0892081	FALSE	FALSE	not significant	1870	732	1175
DECR1	HGNC:2753	DECR1	2,4-dienoyl-CoA reductase 1	1666	4	4	-0.232041	-0.171335	-0.483343	-0.464525	-0.342996	-0.967607	0.0264044	0.10006	1.52295e-15	0.177581	0.297019	1.43903e-14	FALSE	FALSE	not significant	803	1800	1176
PIP5K1C	HGNC:8996	PIP5K1C	phosphatidylinositol-4-phosphate 5-kinase type 1 gamma	23396	19	19	0.0719602	0.0972809	-0.111609	0.3432	0.463963	-0.532295	0.0997731	0.0265755	2.77454e-06	0.331681	0.146702	9.65183e-06	FALSE	FALSE	not significant	1617	987	1177
CAND1	HGNC:30688	CAND1	cullin associated and neddylation dissociated 1	55832	28	28	0.183993	0.228415	-0.183695	0.358261	0.444758	-0.357681	0.0858766	0.0334063	0.0013448	0.307786	0.164111	0.00302461	FALSE	FALSE	not significant	1500	1104	1178
TIAM2	HGNC:11806	TIAM2	TIAM Rac1 associated GEF 2	26230	3	3	0.174601	0.07956	0.075815	0.610485	0.278177	0.265083	0.00372664	0.181707	0.0167871	0.0655076	0.418705	0.0300117	FALSE	FALSE	not significant	309	2299	1179
CORO1C	HGNC:2254	CORO1C	coronin 1C	23603	5	5	0.216077	0.18099	-0.085365	0.433135	0.362802	-0.171117	0.0382375	0.0820108	0.120588	0.213503	0.267331	0.172979	FALSE	FALSE	not significant	969	1642	1180
CSE1L	HGNC:2431	CSE1L	chromosome segregation 1 like	1434	21	21	0.161609	0.142992	0.126491	0.422823	0.374113	0.330941	0.0430141	0.072998	0.00294851	0.222933	0.250069	0.00617471	FALSE	FALSE	not significant	1047	1565	1181
GIT2	HGNC:4273	GIT2	GIT ArfGAP 2	9815	9	9	0.0779175	0.0791233	-0.0257293	0.3949	0.401011	-0.130401	0.0585686	0.0548115	0.236119	0.258478	0.211353	0.308662	FALSE	FALSE	not significant	1224	1390	1182
CAMK1G	HGNC:14585	CAMK1G	calcium/calmodulin dependent protein kinase IG	57172	3	3	0.106075	0.194675	-0.3236	0.29471	0.540868	-0.899063	0.157469	0.00996929	6.9318e-14	0.417991	0.0888413	5.70966e-13	FALSE	FALSE	not significant	1997	618	1183
DEPDC4	HGNC:22952	DEPDC4	DEP domain containing 4	120863	1	1	0.157473	0.183478	-0.337298	0.385812	0.449523	-0.826386	0.0778329	0.039234	4.17905e-11	0.293999	0.178171	2.61679e-10	FALSE	FALSE	not significant	1428	1187	1184
PPP3CC	HGNC:9316	PPP3CC	protein phosphatase 3 catalytic subunit gamma	5533	2	2	-0.172429	-0.107834	-0.207971	-0.508361	-0.317921	-0.613147	0.0154407	0.12792	9.99871e-08	0.135496	0.338521	4.25435e-07	FALSE	FALSE	not significant	608	2008	1185
CELSR2	HGNC:3231	CELSR2	cadherin EGF LAG seven-pass G-type receptor 2	1952	8	8	-0.102831	-0.0927695	-0.01358	-0.418402	-0.377463	-0.0552546	0.0452126	0.0704915	0.615047	0.227375	0.245085	0.681065	FALSE	FALSE	not significant	1074	1544	1186
SMYD3	HGNC:15513	SMYD3	SET and MYND domain containing 3	64754	5	5	0.0950796	0.14225	0.0195817	0.32563	0.487182	0.0670636	0.118211	0.0199689	0.541697	0.362173	0.125413	0.616438	FALSE	FALSE	not significant	1749	870	1187
ZFYVE1	HGNC:13180	ZFYVE1	zinc finger FYVE-type containing 1	53349	6	6	0.121016	0.104691	-0.0706933	0.425567	0.368158	-0.248601	0.0416958	0.077636	0.0246889	0.220497	0.260114	0.0423113	FALSE	FALSE	not significant	1026	1598	1188
KIAA1549L	HGNC:24836	KIAA1549L	KIAA1549 like	25758	13	13	-0.0914367	-0.089877	-0.24198	-0.40029	-0.393462	-1.05934	0.0552438	0.0594832	8.42786e-18	0.251773	0.221496	9.52182e-17	FALSE	FALSE	not significant	1184	1440	1189
TRAPPC2;TRAPPC2B	HGNC:23068	TRAPPC2	trafficking protein particle complex subunit 2	6399	1	1	-0.184474	-0.232084	0.0195117	-0.362296	-0.455799	0.0383198	0.0899842	0.0334006	0.733473	0.316883	0.164111	0.782462	FALSE	FALSE	not significant	1525	1103	1190
HECW1	HGNC:22195	HECW1	HECT, C2 and WW domain containing E3 ubiquitin protein ligase 1	23072	14	14	0.0681767	0.113742	-0.0134624	0.307685	0.513324	-0.0607564	0.139728	0.0143008	0.580324	0.392199	0.105077	0.650629	FALSE	FALSE	not significant	1892	739	1191
EIF5B	HGNC:30793	EIF5B	eukaryotic translation initiation factor 5B	9669	6	6	0.0851508	0.109167	0.156082	0.350606	0.449493	0.642664	0.0927289	0.0315947	2.41889e-08	0.321051	0.158307	1.1111e-07	FALSE	FALSE	not significant	1550	1082	1192
USP8	HGNC:12631	USP8	ubiquitin specific peptidase 8	9101	6	6	0.155553	0.140498	0.0516707	0.416702	0.376371	0.138418	0.046083	0.0713005	0.208666	0.229895	0.246671	0.277677	FALSE	FALSE	not significant	1083	1550	1193
DIP2B	HGNC:29284	DIP2B	disco interacting protein 2 homolog B	57609	16	16	0.0872622	0.119876	-0.0314241	0.338368	0.464831	-0.12185	0.104597	0.0262979	0.268142	0.339119	0.146314	0.34409	FALSE	FALSE	not significant	1656	978	1194
TTC37	HGNC:23639	SKIC3	SKI3 subunit of superkiller complex	9652	15	15	0.0999227	0.109085	0.109488	0.379346	0.414129	0.415659	0.0691144	0.0474278	0.000210265	0.278884	0.196616	0.000546549	FALSE	FALSE	not significant	1331	1305	1195
NBAS	HGNC:15625	NBAS	NBAS subunit of NRZ tethering complex	51594	10	10	0.102512	0.113092	0.0584131	0.377132	0.416053	0.214896	0.0707362	0.0464192	0.0517268	0.281556	0.194501	0.0821829	FALSE	FALSE	not significant	1350	1288	1196
ADCY1	HGNC:232	ADCY1	adenylate cyclase 1	107	7	7	0.0657238	0.0861344	-0.0233912	0.346113	0.453598	-0.123182	0.0969527	0.0300933	0.262964	0.327961	0.155227	0.338412	FALSE	FALSE	not significant	1587	1054	1197
AKAP10	HGNC:368	AKAP10	A-kinase anchoring protein 10	11216	9	9	0.086853	0.105395	-0.162395	0.359998	0.436855	-0.673115	0.084381	0.03663	5.93483e-09	0.304872	0.17113	2.93616e-08	FALSE	FALSE	not significant	1489	1157	1198
NRCAM	HGNC:7994	NRCAM	neuronal cell adhesion molecule	4897	2	2	-0.136412	-0.105241	-0.0499905	-0.45052	-0.347575	-0.184356	0.0312129	0.0955618	0.0946367	0.191273	0.289206	0.139681	FALSE	FALSE	not significant	882	1765	1199
MAP3K5	HGNC:6857	MAP3K5	mitogen-activated protein kinase kinase kinase 5	4217	11	11	0.072563	0.100534	-0.244468	0.335343	0.464608	-1.12978	0.107711	0.0263689	1.47183e-19	0.344668	0.146314	1.92562e-18	FALSE	FALSE	not significant	1675	979	1200
NDUFB8	HGNC:7703	NDUFB8	NADH:ubiquinone oxidoreductase subunit B8	4714	3	3	-0.0991223	-0.116775	-0.127623	-0.36417	-0.429025	-0.46888	0.0808751	0.0400839	3.20702e-05	0.298678	0.180183	9.51523e-05	FALSE	FALSE	not significant	1461	1197	1201
PDE4D	HGNC:8783	PDE4D	phosphodiesterase 4D	5144	2	2	0.0755555	0.140639	-0.193806	0.289926	0.539669	-0.743685	0.163898	0.0100844	1.98639e-10	0.425885	0.088934	1.15959e-09	FALSE	FALSE	not significant	2037	623	1202
AKAP1	HGNC:367	AKAP1	A-kinase anchoring protein 1	8165	7	7	0.107625	0.0872194	0.0432197	0.436241	0.35353	0.175184	0.036891	0.0900613	0.112078	0.210476	0.281084	0.162176	FALSE	FALSE	not significant	949	1712	1203
KPNB1	HGNC:6400	KPNB1	karyopherin subunit beta 1	3837	20	20	0.131819	0.147201	-0.0536674	0.373418	0.416992	-0.15203	0.0735273	0.0459338	0.167523	0.286329	0.193998	0.230432	FALSE	FALSE	not significant	1387	1276	1204
ATP2A2	HGNC:812	ATP2A2	ATPase sarcoplasmic/endoplasmic reticulum Ca2+ transporting 2	488	21	21	0.0682471	0.107951	-0.260848	0.313355	0.495655	-1.19768	0.132624	0.017946	2.83334e-21	0.384431	0.118254	4.33825e-20	FALSE	FALSE	not significant	1835	830	1205
TLN1	HGNC:11845	TLN1	talin 1	7094	17	17	0.138319	0.191109	-0.169401	0.335322	0.463299	-0.410672	0.107733	0.0267895	0.000248644	0.344668	0.147469	0.000638138	FALSE	FALSE	not significant	1676	989	1206
ANKMY2	HGNC:25370	ANKMY2	ankyrin repeat and MYND domain containing 2	57037	5	5	0.145224	0.16791	0.0758272	0.366151	0.423347	0.191181	0.0792524	0.0427595	0.0831368	0.296513	0.188172	0.124864	FALSE	FALSE	not significant	1441	1225	1207
IRAK1	HGNC:6112	IRAK1	interleukin 1 receptor associated kinase 1	3654	1	1	0.198275	0.216591	-0.140549	0.579014	0.632503	-0.410439	0.0705522	0.0491605	0.0174016	0.281359	0.200342	0.030952	FALSE	FALSE	not significant	1349	1323	1208
SV2A	HGNC:20566	SV2A	synaptic vesicle glycoprotein 2A	9900	16	16	0.0852893	0.0755868	-0.308609	0.416468	0.36909	-1.50694	0.0462043	0.0768942	3.39137e-29	0.229895	0.259249	8.1148e-28	FALSE	FALSE	not significant	1085	1590	1209
ARL6IP5	HGNC:16937	ARL6IP5	ARF like GTPase 6 interacting protein 5	10550	5	5	-0.0946483	-0.105836	0.0764316	-0.372529	-0.416565	0.30083	0.0742089	0.0461539	0.00675438	0.287559	0.194115	0.0131189	FALSE	FALSE	not significant	1395	1281	1210
PLCL1	HGNC:9063	PLCL1	phospholipase C like 1 (inactive)	5334	6	6	0.147467	0.195663	0.194192	0.341922	0.453669	0.45026	0.101032	0.0300681	6.30841e-05	0.333557	0.155227	0.000178341	FALSE	FALSE	not significant	1627	1052	1211
HNRNPDL	HGNC:5037	HNRNPDL	heterogeneous nuclear ribonucleoprotein D like	9987	5	5	-0.106043	-0.252499	0.159054	-0.258616	-0.615789	0.387896	0.214059	0.00342079	0.000524645	0.486408	0.052892	0.00127131	FALSE	FALSE	not significant	2323	357	1212
EIF3L	HGNC:18138	EIF3L	eukaryotic translation initiation factor 3 subunit L	51386	18	18	0.106182	0.115423	0.0364496	0.377093	0.40991	0.129446	0.0707653	0.0497045	0.239554	0.281556	0.20167	0.312503	FALSE	FALSE	not significant	1351	1329	1213
OXA1L	HGNC:8526	OXA1L	OXA1L mitochondrial inner membrane protein	5018	2	2	-0.105014	-0.106703	-0.110925	-0.389804	-0.396073	-0.411744	0.0622311	0.0580876	0.000246184	0.267081	0.218366	0.000633117	FALSE	FALSE	not significant	1254	1427	1214
WWOX	HGNC:12799	WWOX	WW domain containing oxidoreductase	51741	1	1	-0.133863	0.273795	-0.333602	-0.28799	0.589038	-0.717707	0.182928	0.00732712	5.87515e-09	0.449274	0.0760884	2.90892e-08	FALSE	FALSE	not significant	2150	534	1215
FUT9	HGNC:4020	FUT9	fucosyltransferase 9	10690	1	1	-0.19839	-0.331742	0.307885	-0.308499	-0.515863	0.478766	0.143873	0.0150971	2.95813e-05	0.399073	0.10711	8.83929e-05	FALSE	FALSE	not significant	1916	769	1216
RTCA	HGNC:17981	RTCA	RNA 3'-terminal phosphate cyclase	8634	6	6	0.0794256	0.082525	0.0578944	0.385418	0.400459	0.280937	0.0648234	0.0551426	0.0113048	0.270155	0.211924	0.0209176	FALSE	FALSE	not significant	1291	1394	1217
RAP2B	HGNC:9862	RAP2B	RAP2B, member of RAS oncogene family	5912	5	5	-0.122114	-0.104478	-0.118485	-0.423297	-0.362163	-0.410718	0.0427838	0.082546	0.000248263	0.222795	0.268456	0.000637422	FALSE	FALSE	not significant	1040	1646	1218
EIF3C	HGNC:3279	EIF3C	eukaryotic translation initiation factor 3 subunit C	8663	11	11	0.107626	0.111449	0.107089	0.386066	0.399779	0.384137	0.0643788	0.0555525	0.000591645	0.269165	0.21223	0.00142162	FALSE	FALSE	not significant	1285	1402	1219
PANK2	HGNC:15894	PANK2	pantothenate kinase 2	80025	4	4	0.159315	0.117061	0.0342899	0.457889	0.336446	0.0985531	0.0288077	0.107239	0.371103	0.1863	0.308576	0.450947	FALSE	FALSE	not significant	838	1852	1220
PGAM1	HGNC:8888	PGAM1	phosphoglycerate mutase 1	5223	13	13	0.343299	0.263638	0.066083	0.447415	0.343595	0.0861248	0.0323787	0.0993865	0.433386	0.195546	0.296417	0.513715	FALSE	FALSE	not significant	897	1793	1221
PTPRR	HGNC:9680	PTPRR	protein tyrosine phosphatase receptor type R	5801	3	3	-0.125463	-0.102364	-0.45165	-0.432197	-0.352626	-1.55585	0.0386805	0.0909162	2.17845e-30	0.214789	0.282676	5.83361e-29	FALSE	FALSE	not significant	973	1719	1222
ADGRB2	HGNC:944	ADGRB2	adhesion G protein-coupled receptor B2	576	9	9	-0.0705561	-0.076029	-0.1392	-0.377565	-0.406852	-0.744897	0.0704164	0.0514122	1.87085e-10	0.281174	0.20488	1.09621e-09	FALSE	FALSE	not significant	1347	1346	1223
NDRG2	HGNC:14460	NDRG2	NDRG family member 2	57447	6	6	-0.242547	-0.213609	-0.144408	-0.416462	-0.366774	-0.247955	0.0462074	0.0787477	0.0250596	0.229895	0.261785	0.0428649	FALSE	FALSE	not significant	1086	1609	1224
VPS33B	HGNC:12712	VPS33B	VPS33B late endosome and lysosome associated	26276	11	11	0.077808	0.0729482	-0.0757299	0.403831	0.378608	-0.393045	0.0531477	0.0696515	0.000444377	0.246838	0.243577	0.00109067	FALSE	FALSE	not significant	1163	1532	1225
UBR3	HGNC:30467	UBR3	ubiquitin protein ligase E3 component n-recognin 3	130507	3	3	0.14251	0.162712	0.0594601	0.36788	0.420028	0.153492	0.0789002	0.044945	0.164042	0.295899	0.19267	0.226088	FALSE	FALSE	not significant	1438	1258	1226
ARPC2	HGNC:705	ARPC2	actin related protein 2/3 complex subunit 2	10109	12	12	-0.162204	-0.12541	-0.253653	-0.445471	-0.34442	-0.696621	0.0331278	0.0985839	1.95496e-09	0.197374	0.294721	1.02266e-08	FALSE	FALSE	not significant	910	1788	1227
MYO5B;MYO5A	HGNC:7603	MYO5B	myosin VB	4645	2	2	0.101527	0.112874	-0.0150933	0.372566	0.414206	-0.055387	0.0741803	0.0473873	0.614201	0.287559	0.196578	0.680606	FALSE	FALSE	not significant	1394	1304	1228
ART3	HGNC:725	ART3	ADP-ribosyltransferase 3 (inactive)	419	3	3	-0.132061	-0.146381	-0.0430609	-0.372304	-0.412676	-0.121397	0.074382	0.0482019	0.26992	0.287638	0.198517	0.345808	FALSE	FALSE	not significant	1398	1313	1229
DNAJC30	HGNC:16410	DNAJC30	DnaJ heat shock protein family (Hsp40) member C30	84277	4	4	-0.10619	-0.105186	-0.0878455	-0.391513	-0.387812	-0.323878	0.060742	0.0631944	0.00360032	0.263802	0.230274	0.00736215	FALSE	FALSE	not significant	1241	1473	1230
CTPS1	HGNC:2519	CTPS1	CTP synthase 1	1503	9	9	0.145961	0.154122	-0.0493508	0.380432	0.401703	-0.128628	0.068341	0.0544488	0.242535	0.27675	0.210342	0.315933	FALSE	FALSE	not significant	1328	1387	1231
NAPEPLD	HGNC:21683	NAPEPLD	N-acyl phosphatidylethanolamine phospholipase D	222236	3	3	-0.101182	-0.208219	0.240073	-0.273685	-0.563209	0.649368	0.190258	0.00750086	2.11547e-08	0.460996	0.0773819	9.78871e-08	FALSE	FALSE	not significant	2180	537	1232
OCIAD1	HGNC:16074	OCIAD1	OCIA domain containing 1	54940	6	6	-0.0987698	-0.102791	-0.0905762	-0.383125	-0.398724	-0.249516	0.0664174	0.056193	0.024289	0.272365	0.213411	0.0416855	FALSE	FALSE	not significant	1308	1412	1233
TMEM160	HGNC:26042	TMEM160	transmembrane protein 160	54958	2	2	-0.126296	-0.147659	-0.216749	-0.36082	-0.421852	-0.619239	0.0837497	0.04363	7.02503e-08	0.304097	0.190141	3.05097e-07	FALSE	FALSE	not significant	1483	1238	1234
PIANP	HGNC:25338	PIANP	PILR alpha associated neural protein	196500	1	1	-0.238334	-0.133452	-0.306313	-0.55253	-0.309383	-0.710128	0.0126231	0.159612	4.84797e-09	0.123542	0.388715	2.42129e-08	FALSE	FALSE	not significant	546	2178	1235
NEK7	HGNC:13386	NEK7	NIMA related kinase 7	140609	5	5	0.0795617	0.100494	0.153526	0.346985	0.438276	0.669559	0.0961214	0.0360311	7.00679e-09	0.326616	0.169963	3.43409e-08	FALSE	FALSE	not significant	1580	1145	1236
ARMC1	HGNC:17684	ARMC1	armadillo repeat containing 1	55156	6	6	-0.134201	-0.0922486	-0.157712	-0.470423	-0.323366	-0.552838	0.024569	0.120773	1.19994e-06	0.171792	0.328592	4.41075e-06	FALSE	FALSE	not significant	773	1954	1237
DNAJB6	HGNC:14888	DNAJB6	DnaJ heat shock protein family (Hsp40) member B6	10049	4	4	-0.0797266	-0.132051	0.0329141	-0.30346	-0.502619	0.125279	0.145212	0.0164212	0.254954	0.400759	0.112203	0.32979	FALSE	FALSE	not significant	1927	802	1238
ITSN1	HGNC:6183	ITSN1	intersectin 1	6453	20	20	0.0648255	0.0797585	-0.0976955	0.350826	0.431642	-0.528714	0.0925257	0.0388998	3.204e-06	0.32063	0.17738	1.10481e-05	FALSE	FALSE	not significant	1549	1181	1239
TTLL12	HGNC:28974	TTLL12	tubulin tyrosine ligase like 12	23170	7	7	0.206739	0.193693	-0.0909741	0.401122	0.375809	-0.176511	0.0550869	0.0722029	0.109789	0.251773	0.248699	0.159202	FALSE	FALSE	not significant	1177	1557	1240
RYR3;RYR2	HGNC:10485	RYR3	ryanodine receptor 3	6263	4	4	0.112106	0.144989	0.265871	0.342859	0.443428	0.813127	0.100107	0.0339311	5.91771e-12	0.331902	0.165087	4.03032e-11	FALSE	FALSE	not significant	1622	1113	1241
GUCY1A1	HGNC:4685	GUCY1A1	guanylate cyclase 1 soluble subunit alpha 1	2982	3	3	0.127845	0.204882	-0.032872	0.308125	0.493795	-0.0792261	0.140377	0.0186529	0.472163	0.393492	0.120767	0.550653	FALSE	FALSE	not significant	1894	843	1242
RPA1	HGNC:10289	RPA1	replication protein A1	6117	4	4	0.145129	0.152534	0.0853491	0.383038	0.402581	0.225261	0.0686699	0.0558561	0.0435269	0.277725	0.212523	0.0704876	FALSE	FALSE	not significant	1329	1408	1243
NDUFAF4	HGNC:21034	NDUFAF4	NADH:ubiquinone oxidoreductase complex assembly factor 4	29078	7	7	-0.100818	-0.109654	-0.0182392	-0.373295	-0.406014	-0.0675337	0.0736216	0.0518888	0.538871	0.286329	0.205404	0.614239	FALSE	FALSE	not significant	1389	1353	1244
FIS1	HGNC:21689	FIS1	fission, mitochondrial 1	51024	6	6	-0.117256	-0.156653	0.0643762	-0.336862	-0.450044	0.184945	0.106138	0.0313893	0.093595	0.341651	0.1579	0.138294	FALSE	FALSE	not significant	1667	1080	1245
ABL2	HGNC:77	ABL2	ABL proto-oncogene 2, non-receptor tyrosine kinase	27	6	6	0.0966994	0.131403	-0.052378	0.333352	0.452985	-0.180562	0.1098	0.0303135	0.101563	0.347198	0.155885	0.148914	FALSE	FALSE	not significant	1695	1056	1246
CDK5RAP2	HGNC:18672	CDK5RAP2	CDK5 regulatory subunit associated protein 2	55755	1	1	-0.2029	-0.135541	-0.142234	-0.488081	-0.326048	-0.342147	0.0232225	0.127614	0.00261042	0.167976	0.337853	0.00552738	FALSE	FALSE	not significant	745	2007	1247
TCIRG1;ATP6V0A1;ATP6V0A2	HGNC:11647	TCIRG1	T cell immune regulator 1, ATPase H+ transporting V0 subunit a3	10312	1	1	0.229823	0.186013	-0.420129	0.44253	0.358173	-0.808971	0.0397705	0.0954201	4.12743e-11	0.216689	0.289206	2.58962e-10	FALSE	FALSE	not significant	993	1759	1248
THY1	HGNC:11801	THY1	Thy-1 cell surface antigen	7070	5	5	0.177841	0.141648	0.16205	0.433414	0.345209	0.39493	0.038115	0.097821	0.000418007	0.213018	0.293277	0.00103279	FALSE	FALSE	not significant	968	1785	1249
PSTPIP2	HGNC:9581	PSTPIP2	proline-serine-threonine phosphatase interacting protein 2	9050	1	1	-0.127173	-0.199855	-0.0634685	-0.308522	-0.484847	-0.153974	0.138707	0.0205751	0.162231	0.392017	0.128329	0.224229	FALSE	FALSE	not significant	1878	876	1250
GNPDA1	HGNC:4417	GNPDA1	glucosamine-6-phosphate deaminase 1	10007	2	2	-0.18245	-0.168233	-0.151297	-0.423283	-0.390301	-0.351008	0.0541457	0.0758914	0.00276913	0.249625	0.257319	0.00583985	FALSE	FALSE	not significant	1173	1581	1251
MAOB	HGNC:6834	MAOB	monoamine oxidase B	4129	16	16	0.0852278	0.0835275	-0.260231	0.390045	0.382263	-1.19095	0.0617053	0.0670245	4.19815e-21	0.265957	0.239107	6.27529e-20	FALSE	FALSE	not significant	1249	1505	1252
DCD	HGNC:14669	DCD	dermcidin	117159	1	1	-0.302157	-0.214719	-0.0676087	-0.460678	-0.327367	-0.103078	0.0279697	0.117774	0.349731	0.182966	0.325353	0.429687	FALSE	FALSE	not significant	828	1928	1253
GOT1	HGNC:4432	GOT1	glutamic-oxaloacetic transaminase 1	2805	15	15	-0.271327	-0.277217	-0.161823	-0.383343	-0.391665	-0.228631	0.0662646	0.0606433	0.0386209	0.272365	0.223829	0.0634241	FALSE	FALSE	not significant	1304	1453	1254
CYP4X1	HGNC:20244	CYP4X1	cytochrome P450 family 4 subfamily X member 1	260293	4	4	0.0774096	0.0799149	-0.0457152	0.381513	0.39386	-0.225307	0.067557	0.0592288	0.041499	0.274991	0.221017	0.0675339	FALSE	FALSE	not significant	1321	1437	1255
MAP7D1	HGNC:25514	MAP7D1	MAP7 domain containing 1	55700	7	7	-0.0942874	-0.101765	0.384377	-0.373751	-0.403392	1.52365	0.0732738	0.0534035	1.26583e-29	0.285695	0.207706	3.21205e-28	FALSE	FALSE	not significant	1385	1376	1256
CELF3	HGNC:11967	CELF3	CUGBP Elav-like family member 3	11189	1	1	-0.184935	-0.106284	-0.0648389	-0.521129	-0.2995	-0.18271	0.0145151	0.156972	0.102488	0.130864	0.384218	0.150059	FALSE	FALSE	not significant	593	2169	1257
PRKCA	HGNC:9393	PRKCA	protein kinase C alpha	5578	8	8	0.0967828	0.108713	-0.200431	0.365908	0.411012	-0.757774	0.0794501	0.0491011	9.86426e-11	0.297059	0.200255	5.95166e-10	FALSE	FALSE	not significant	1442	1322	1258
GDPD1	HGNC:20883	GDPD1	glycerophosphodiester phosphodiesterase domain containing 1	284161	8	8	-0.0558672	-0.0863548	0.00427514	-0.309858	-0.478953	0.0237114	0.13697	0.0221231	0.82909	0.389551	0.134124	0.863869	FALSE	FALSE	not significant	1866	901	1259
ITGAV	HGNC:6150	ITGAV	integrin subunit alpha V	3685	21	21	-0.0968021	-0.117622	-0.132159	-0.350363	-0.425719	-0.478334	0.0929533	0.0416236	2.25775e-05	0.321051	0.185115	6.8971e-05	FALSE	FALSE	not significant	1555	1212	1260
GPRC5B	HGNC:13308	GPRC5B	G protein-coupled receptor class C group 5 member B	51704	4	4	-0.172781	-0.222517	0.553589	-0.341273	-0.43951	1.09344	0.101675	0.0355182	1.19706e-18	0.334644	0.169125	1.4713e-17	FALSE	FALSE	not significant	1632	1136	1261
ATP9A	HGNC:13540	ATP9A	ATPase phospholipid transporting 9A (putative)	10079	18	18	0.0726475	0.0870865	-0.0138332	0.352107	0.422089	-0.0670467	0.0913518	0.0433724	0.541799	0.319022	0.189939	0.616442	FALSE	FALSE	not significant	1536	1232	1262
GPR37L1	HGNC:14923	GPR37L1	G protein-coupled receptor 37 like 1	9283	3	3	0.207449	0.148295	-0.119925	0.456155	0.326083	-0.2637	0.0291901	0.117705	0.0172928	0.187454	0.325333	0.0307845	FALSE	FALSE	not significant	842	1927	1263
TOR1A	HGNC:3098	TOR1A	torsin family 1 member A	1861	7	7	-0.0835674	-0.0787446	-0.0328634	-0.397398	-0.374464	-0.156279	0.0570073	0.0727321	0.156028	0.254792	0.249429	0.216465	FALSE	FALSE	not significant	1209	1563	1264
DDX1	HGNC:2734	DDX1	DEAD-box helicase 1	1653	20	20	0.154779	0.115612	0.115033	0.446319	0.333377	0.33171	0.0327992	0.109774	0.00288454	0.196743	0.312865	0.00606091	FALSE	FALSE	not significant	902	1871	1265
UHRF1BP1L	HGNC:29102	BLTP3B	bridge-like lipid transfer protein family member 3B	23074	8	8	0.0766693	0.0955334	-0.0876694	0.345846	0.430939	-0.395466	0.0972088	0.0392145	0.00041078	0.328114	0.178171	0.00101693	FALSE	FALSE	not significant	1590	1186	1266
APOB	HGNC:603	APOB	apolipoprotein B	338	9	9	-0.23218	-0.196883	0.254953	-0.419246	-0.35551	0.460368	0.0452786	0.0887539	4.50771e-05	0.227375	0.278707	0.000130381	FALSE	FALSE	not significant	1075	1703	1267
PACSIN1	HGNC:8570	PACSIN1	protein kinase C and casein kinase substrate in neurons 1	29993	17	17	0.207673	0.329481	-0.159855	0.305559	0.48478	-0.235202	0.142467	0.0205777	0.0334328	0.397479	0.128329	0.0556594	FALSE	FALSE	not significant	1904	877	1268
PLEKHB1	HGNC:19079	PLEKHB1	pleckstrin homology domain containing B1	58473	1	1	0.244055	0.18022	1.87764	0.450664	0.332789	3.60872	0.0322269	0.111766	1.05305e-73	0.195379	0.315543	3.48782e-71	FALSE	FALSE	not significant	893	1891	1269
TCF25	HGNC:29181	TCF25	TCF25 ribosome quality control complex subunit	22980	4	4	0.102939	0.109066	0.0908453	0.375529	0.397883	0.331411	0.0719298	0.0567083	0.00290925	0.282909	0.214467	0.0061006	FALSE	FALSE	not significant	1371	1417	1270
PRRT3	HGNC:26591	PRRT3	proline rich transmembrane protein 3	285368	8	8	-0.0859056	-0.0599051	-0.0547917	-0.461112	-0.32155	-0.294103	0.0275053	0.122858	0.00806279	0.181648	0.331394	0.0154035	FALSE	FALSE	not significant	818	1971	1271
EIF4E	HGNC:3287	EIF4E	eukaryotic translation initiation factor 4E	1977	1	1	0.239187	0.148369	0.0692732	0.517379	0.320932	0.149843	0.0191881	0.144492	0.19358	0.150187	0.364882	0.261024	FALSE	FALSE	not significant	687	2103	1272
PITHD1	HGNC:25022	PITHD1	PITH domain containing 1	57095	3	3	0.138292	0.117103	0.159089	0.417672	0.353678	0.480484	0.0455847	0.089928	2.08315e-05	0.228032	0.280852	6.40725e-05	FALSE	FALSE	not significant	1081	1711	1273
SYNPO	HGNC:30672	SYNPO	synaptopodin	11346	16	16	-0.200051	-0.144683	-0.161563	-0.45155	-0.326576	-0.364676	0.0308345	0.117155	0.001087	0.190611	0.324497	0.00250384	FALSE	FALSE	not significant	874	1923	1274
SMIM18	HGNC:42973	SMIM18	small integral membrane protein 18	100507341	1	1	-0.134216	-0.197088	0.106423	-0.31598	-0.463996	0.250549	0.129431	0.0265647	0.0236008	0.380969	0.146702	0.0406681	FALSE	FALSE	not significant	1812	986	1275
SEC11A	HGNC:17718	SEC11A	SEC11 homolog A, signal peptidase complex subunit	23478	3	3	-0.0875037	-0.126674	0.0156148	-0.31863	-0.461261	0.0568587	0.126271	0.0274562	0.604828	0.375725	0.148896	0.67247	FALSE	FALSE	not significant	1795	1005	1276
MCF2	HGNC:6940	MCF2	MCF.2 cell line derived transforming sequence	4168	1	1	0.142581	0.118994	-0.257824	0.486055	0.405649	-0.878918	0.0441563	0.0936939	6.5794e-10	0.225183	0.287881	3.61609e-09	FALSE	FALSE	not significant	1062	1738	1277
CHRM1	HGNC:1950	CHRM1	cholinergic receptor muscarinic 1	1128	2	2	0.0960017	0.110442	-0.207469	0.359545	0.413628	-0.777012	0.0847692	0.0476934	3.75182e-11	0.305704	0.197197	2.35866e-10	FALSE	FALSE	not significant	1491	1309	1278
EXOC7	HGNC:23214	EXOC7	exocyst complex component 7	23265	21	21	0.0576147	0.0782384	-0.0685597	0.33073	0.449117	-0.259701	0.112601	0.0317353	0.019031	0.351113	0.158626	0.033575	FALSE	FALSE	not significant	1719	1086	1279
KRT10	HGNC:6413	KRT10	keratin 10	3858	23	23	-0.279857	-0.361944	0.0511345	-0.338185	-0.437381	0.0617921	0.104783	0.0364074	0.573893	0.339548	0.170724	0.644682	FALSE	FALSE	not significant	1657	1153	1280
SEZ6L2	HGNC:30844	SEZ6L2	seizure related 6 homolog like 2	26470	3	3	-0.116928	-0.130799	0.131133	-0.364059	-0.407246	0.474244	0.0815439	0.0515223	2.62961e-05	0.300267	0.20488	7.92155e-05	FALSE	FALSE	not significant	1465	1347	1281
ABRAXAS2	HGNC:28975	ABRAXAS2	abraxas 2, BRISC complex subunit	23172	4	4	-0.188775	-0.193151	-0.0681513	-0.380043	-0.388852	-0.137203	0.0695271	0.0636485	0.214815	0.279498	0.231526	0.284476	FALSE	FALSE	not significant	1337	1476	1282
PRKCD	HGNC:9399	PRKCD	protein kinase C delta	5580	5	5	0.0974418	0.149678	-0.341582	0.308077	0.473231	-1.07996	0.139227	0.0237389	2.59302e-18	0.392017	0.139208	3.09051e-17	FALSE	FALSE	not significant	1885	929	1283
FXYD1	HGNC:4025	FXYD1	FXYD domain containing ion transport regulator 1	5348	1	1	-0.330902	-0.284704	0.088393	-0.411991	-0.354473	0.110054	0.0485703	0.0892145	0.317072	0.236367	0.279538	0.397117	FALSE	FALSE	not significant	1110	1705	1284
GART	HGNC:4163	GART	phosphoribosylglycinamide formyltransferase, phosphoribosylglycinamide synthetase, phosphoribosylaminoimidazole synthetase	2618	4	4	0.148459	0.164041	0.0337341	0.366074	0.404498	0.0831827	0.0798239	0.0529831	0.449644	0.297283	0.207224	0.528998	FALSE	FALSE	not significant	1448	1368	1285
VDAC3	HGNC:12674	VDAC3	voltage dependent anion channel 3	7419	11	11	-0.0735008	-0.0924924	-0.111571	-0.341873	-0.430209	-0.518948	0.10108	0.0395444	4.72785e-06	0.333557	0.178773	1.59211e-05	FALSE	FALSE	not significant	1628	1192	1286
KRT27	HGNC:30841	KRT27	keratin 27	342574	1	1	-0.259742	-0.453355	0.134717	-0.289433	-0.505179	0.150117	0.164612	0.0158901	0.172903	0.427354	0.110738	0.236744	FALSE	FALSE	not significant	2040	784	1287
WASHC4	HGNC:29174	WASHC4	WASH complex subunit 4	23325	9	9	0.112196	0.0904922	0.100566	0.425437	0.343138	0.381339	0.0417573	0.0998338	0.000646658	0.220637	0.296984	0.00154496	FALSE	FALSE	not significant	1027	1797	1288
SGCE	HGNC:10808	SGCE	sarcoglycan epsilon	8910	3	3	-0.158303	-0.0869133	-0.215575	-0.517696	-0.284232	-0.704991	0.0135073	0.172287	1.30963e-09	0.125928	0.40561	6.98333e-09	FALSE	FALSE	not significant	572	2253	1289
TELO2	HGNC:29099	TELO2	telomere maintenance 2	9894	1	1	0.122798	0.189661	-0.156991	0.346965	0.535887	-0.443576	0.142209	0.0236618	0.00050135	0.397214	0.139033	0.00121862	FALSE	FALSE	not significant	1902	928	1290
ADD3	HGNC:245	ADD3	adducin 3	120	15	15	-0.146047	-0.110055	-0.0823239	-0.438732	-0.330612	-0.247305	0.0358407	0.112729	0.025437	0.206663	0.317091	0.043475	FALSE	FALSE	not significant	941	1897	1291
DKK3	HGNC:2893	DKK3	dickkopf WNT signaling pathway inhibitor 3	27122	2	2	0.238472	0.131337	0.354291	0.514909	0.283583	0.764987	0.0140085	0.173264	6.87527e-11	0.128681	0.407302	4.2252e-10	FALSE	FALSE	not significant	582	2257	1292
TNPO1	HGNC:6401	TNPO1	transportin 1	3842	5	5	0.140614	0.119583	0.049375	0.412217	0.350562	0.144745	0.0484483	0.0927692	0.188703	0.236345	0.286014	0.255653	FALSE	FALSE	not significant	1108	1731	1293
SNCB	HGNC:11140	SNCB	synuclein beta	6620	5	5	-0.315925	-0.325271	-0.118425	-0.376042	-0.387166	-0.14096	0.0715462	0.0636301	0.200465	0.282504	0.231526	0.268411	FALSE	FALSE	not significant	1364	1475	1294
DDX3X	HGNC:2745	DDX3X	DEAD-box helicase 3 X-linked	1654	9	9	0.123313	0.0751268	0.0923245	0.488761	0.297772	0.365937	0.0195772	0.152854	0.00104574	0.151351	0.377812	0.002415	FALSE	FALSE	not significant	695	2147	1295
PITPNM3	HGNC:21043	PITPNM3	PITPNM family member 3	83394	10	10	0.0746335	0.118549	-0.0936257	0.301236	0.478491	-0.377893	0.148163	0.02225	0.000721	0.404693	0.134276	0.00171346	FALSE	FALSE	not significant	1944	903	1296
SND1	HGNC:30646	SND1	staphylococcal nuclease and tudor domain containing 1	27044	19	19	0.164858	0.126944	0.112235	0.432301	0.332881	0.29431	0.0386061	0.110299	0.00801943	0.214789	0.313795	0.0153346	FALSE	FALSE	not significant	972	1875	1297
NSUN6	HGNC:23529	NSUN6	NOP2/Sun RNA methyltransferase 6	221078	1	1	-0.110101	-0.167572	0.838662	-0.307346	-0.467776	2.34111	0.140289	0.0253858	2.2416e-49	0.393492	0.145098	1.67934e-47	FALSE	FALSE	not significant	1893	955	1298
ATL3	HGNC:24526	ATL3	atlastin GTPase 3	25923	7	7	0.0937108	0.0678491	0.205118	0.447009	0.323647	0.978432	0.032534	0.120453	8.06633e-16	0.19592	0.328427	7.83355e-15	FALSE	FALSE	not significant	899	1950	1299
GAPVD1	HGNC:23375	GAPVD1	GTPase activating protein and VPS9 domains 1	26130	20	20	0.0815286	0.0832292	0.0633438	0.3763	0.384149	0.292367	0.0713537	0.0657017	0.00843576	0.282408	0.236398	0.0160284	FALSE	FALSE	not significant	1361	1490	1300
ARL8A	HGNC:25192	ARL8A	ARF like GTPase 8A	127829	3	3	0.144774	0.0841417	0.323235	0.498039	0.289458	1.11197	0.0174103	0.164576	4.11968e-19	0.143708	0.39605	5.21633e-18	FALSE	FALSE	not significant	648	2204	1301
SPTBN1	HGNC:11275	SPTBN1	spectrin beta, non-erythrocytic 1	6711	125	125	0.0817055	0.0534253	0.108279	0.469494	0.306991	0.545834	0.0248489	0.140617	1.60074e-06	0.172981	0.358986	5.76614e-06	FALSE	FALSE	not significant	776	2079	1302
STK11	HGNC:11389	STK11	serine/threonine kinase 11	6794	5	5	0.140065	0.0883963	-0.0700629	0.477043	0.301066	-0.238625	0.0226515	0.148391	0.0309764	0.165558	0.371154	0.0520102	FALSE	FALSE	not significant	738	2120	1303
VPS18	HGNC:15972	VPS18	VPS18 core subunit of CORVET and HOPS complexes	57617	10	10	0.0876728	0.113484	-0.0863261	0.334259	0.432666	-0.329124	0.108845	0.0384446	0.00310488	0.34622	0.176514	0.00646773	FALSE	FALSE	not significant	1684	1174	1304
TTC41P	HGNC:49210	TTC41P	tetratricopeptide repeat domain 41, pseudogene	253724	1	1	-0.183298	-0.458999	1.6824	-0.26505	-0.663715	2.43275	0.241332	0.00405749	2.20522e-38	0.51674	0.0568681	9.44042e-37	FALSE	FALSE	not significant	2469	391	1305
HSPA12A	HGNC:19022	HSPA12A	heat shock protein family A (Hsp70) member 12A	259217	35	35	0.0857206	0.0646869	0.220585	0.435589	0.328706	1.1209	0.0371701	0.114802	2.45965e-19	0.211302	0.320517	3.17185e-18	FALSE	FALSE	not significant	952	1909	1306
ALDH9A1	HGNC:412	ALDH9A1	aldehyde dehydrogenase 9 family member A1	223	4	4	-0.220736	-0.22688	-0.18026	-0.374746	-0.385176	-0.30603	0.0725193	0.06499	0.00587829	0.283739	0.234597	0.0115312	FALSE	FALSE	not significant	1379	1484	1307
MGST1	HGNC:7061	MGST1	microsomal glutathione S-transferase 1	4257	2	2	0.190386	0.141923	0.163419	0.437913	0.326442	0.375884	0.0361832	0.117304	0.000767948	0.207378	0.324766	0.00181408	FALSE	FALSE	not significant	946	1924	1308
RPL17	HGNC:10307	RPL17	ribosomal protein L17	6139	4	4	0.118874	0.0867015	0.251594	0.443388	0.323388	0.938422	0.0339468	0.120747	7.37016e-15	0.200026	0.328592	6.55091e-14	FALSE	FALSE	not significant	920	1953	1309
DNAJA1	HGNC:5229	DNAJA1	DnaJ heat shock protein family (Hsp40) member A1	3301	11	11	-0.0742499	-0.103537	0.113854	-0.320952	-0.447547	0.492145	0.12355	0.0323285	1.34008e-05	0.371122	0.160233	4.24415e-05	FALSE	FALSE	not significant	1779	1095	1310
TMEM33	HGNC:25541	TMEM33	transmembrane protein 33	55161	5	5	-0.0681933	-0.0827848	0.042225	-0.344164	-0.417805	0.213105	0.0988328	0.0455165	0.0536849	0.330475	0.193494	0.084799	FALSE	FALSE	not significant	1607	1267	1311
EIF2S2	HGNC:3266	EIF2S2	eukaryotic translation initiation factor 2 subunit beta	8894	3	3	-0.151832	-0.177016	0.160009	-0.35117	-0.409417	0.370082	0.0922093	0.0499765	0.000920181	0.320239	0.202382	0.00214925	FALSE	FALSE	not significant	1545	1332	1312
ECH1	HGNC:3149	ECH1	enoyl-CoA hydratase 1	1891	5	5	-0.127726	-0.181679	-0.184684	-0.317061	-0.450992	-0.458454	0.128134	0.031039	4.69545e-05	0.378567	0.157269	0.000135171	FALSE	FALSE	not significant	1806	1072	1313
DAP3	HGNC:2673	DAP3	death associated protein 3	7818	5	5	-0.100621	-0.0813145	-0.0272057	-0.420951	-0.340182	-0.113816	0.0439338	0.102765	0.300864	0.224778	0.301913	0.379275	FALSE	FALSE	not significant	1059	1820	1314
PRDX3	HGNC:9354	PRDX3	peroxiredoxin 3	10935	9	9	0.202049	0.183504	-0.165355	0.396057	0.359704	-0.32413	0.0578408	0.0846323	0.00357493	0.256694	0.271977	0.0073161	FALSE	FALSE	not significant	1217	1663	1315
CPSF1	HGNC:2324	CPSF1	cleavage and polyadenylation specific factor 1	29894	1	1	0.333872	0.313864	-0.260981	0.422904	0.397561	-0.330575	0.062881	0.0797112	0.00642592	0.267985	0.263457	0.0125158	FALSE	FALSE	not significant	1263	1619	1316
GSK3A	HGNC:4616	GSK3A	glycogen synthase kinase 3 alpha	2931	6	6	0.185623	0.176794	-0.251596	0.386298	0.367924	-0.523595	0.0642208	0.0778228	3.93134e-06	0.269165	0.260114	1.33657e-05	FALSE	FALSE	not significant	1282	1600	1317
C22ORF46	HGNC:26294	C22ORF46P	chromosome 22 open reading frame 46, pseudogene	79640	1	1	-0.147257	-0.147925	-0.0809481	-0.377144	-0.378855	-0.207319	0.0708252	0.0695351	0.0604929	0.281556	0.243577	0.0943449	FALSE	FALSE	not significant	1354	1530	1318
LRFN2	HGNC:21226	LRFN2	leucine rich repeat and fibronectin type III domain containing 2	57497	2	2	-0.170971	-0.099487	-0.00456676	-0.493872	-0.287381	-0.0131917	0.018356	0.167608	0.904402	0.146969	0.401049	0.923928	FALSE	FALSE	not significant	669	2219	1319
ARIH2	HGNC:690	ARIH2	ariadne RBR E3 ubiquitin protein ligase 2	10425	3	3	0.137403	0.129	0.0808448	0.390415	0.36654	0.229712	0.0628976	0.080412	0.0388758	0.267985	0.264732	0.0637595	FALSE	FALSE	not significant	1264	1624	1320
IFIT3	HGNC:5411	IFIT3	interferon induced protein with tetratricopeptide repeats 3	3437	3	3	-0.173287	0.154204	-0.147416	-0.405613	0.360945	-0.345057	0.0561324	0.0880099	0.0023966	0.253779	0.277478	0.00512115	FALSE	FALSE	not significant	1194	1695	1321
OGFRL1	HGNC:21378	OGFRL1	opioid growth factor receptor like 1	79627	2	2	-0.11159	-0.0835153	0.12052	-0.43498	-0.325544	0.46979	0.0374326	0.118308	3.10122e-05	0.211457	0.325707	9.23614e-05	FALSE	FALSE	not significant	959	1932	1322
SEPTIN11	HGNC:25589	SEPTIN11	septin 11	55752	10	10	0.0963374	0.178378	-0.44165	0.277212	0.513286	-1.27086	0.183069	0.0143078	3.86355e-23	0.449318	0.105077	6.50089e-22	FALSE	FALSE	not significant	2153	740	1323
SAFB	HGNC:10520	SAFB	scaffold attachment factor B	6294	2	2	-0.183324	-0.12596	0.190199	-0.45989	-0.315987	0.477138	0.0299757	0.133759	2.91947e-05	0.189539	0.347828	8.73203e-05	FALSE	FALSE	not significant	855	2043	1324
CAPN5	HGNC:1482	CAPN5	calpain 5	726	12	12	0.060033	0.0950244	-0.428121	0.298508	0.472499	-2.12879	0.151848	0.0239528	1.35484e-44	0.409289	0.139678	8.12e-43	FALSE	FALSE	not significant	1968	934	1325
KIF21A	HGNC:19349	KIF21A	kinesin family member 21A	55605	29	29	0.114182	0.107209	0.00406582	0.38749	0.363826	0.0137978	0.063411	0.0811597	0.900032	0.268805	0.265531	0.920361	FALSE	FALSE	not significant	1267	1635	1326
DLGAP4	HGNC:24476	DLGAP4	DLG associated protein 4	22839	12	12	0.0854309	0.0860443	-0.0591464	0.375818	0.378516	-0.260191	0.0717132	0.0697183	0.0188104	0.282764	0.243607	0.0332324	FALSE	FALSE	not significant	1367	1536	1327
UTS2	HGNC:12636	UTS2	urotensin 2	10911	1	1	-0.153105	-0.0877762	-0.00642185	-0.517619	-0.296755	-0.0217111	0.0177395	0.173724	0.8506	0.144726	0.40808	0.881436	FALSE	FALSE	not significant	655	2258	1328
DHCR7	HGNC:2860	DHCR7	7-dehydrocholesterol reductase	1717	4	4	0.0732589	0.109073	0.138727	0.308178	0.458836	0.583581	0.139187	0.02833	3.32836e-07	0.392017	0.150195	1.32064e-06	FALSE	FALSE	not significant	1884	1029	1329
STX8	HGNC:11443	STX8	syntaxin 8	9482	4	4	-0.0912637	-0.132902	0.164667	-0.311016	-0.452916	0.561165	0.135519	0.0303385	8.49139e-07	0.387293	0.155885	3.19978e-06	FALSE	FALSE	not significant	1858	1057	1330
SEC31A	HGNC:17052	SEC31A	SEC31 homolog A, COPII coat complex component	22872	16	16	0.0954427	0.102712	0.0788879	0.363607	0.391302	0.300538	0.0813411	0.0608801	0.00680681	0.299871	0.224437	0.0132045	FALSE	FALSE	not significant	1463	1454	1331
GOLGA7B	HGNC:31668	GOLGA7B	golgin A7 family member B	401647	3	3	-0.0843704	-0.116329	-0.0562569	-0.319353	-0.440319	-0.21294	0.125419	0.0351854	0.0538687	0.374234	0.168126	0.0850253	FALSE	FALSE	not significant	1791	1133	1332
GSTK1	HGNC:16906	GSTK1	glutathione S-transferase kappa 1	373156	5	5	0.123893	0.116587	-0.0478496	0.386173	0.363401	-0.149147	0.0643058	0.081512	0.175678	0.269165	0.266056	0.240075	FALSE	FALSE	not significant	1284	1640	1333
DERL1	HGNC:28454	DERL1	derlin 1	79139	1	1	-0.101668	-0.176305	0.0696444	-0.284019	-0.492524	0.194558	0.172778	0.0187422	0.0779694	0.438425	0.120969	0.118004	FALSE	FALSE	not significant	2083	846	1334
STMN2	HGNC:10577	STMN2	stathmin 2	11075	3	3	-0.184511	-0.174457	0.0958257	-0.384699	-0.363738	0.199794	0.0653196	0.0812326	0.0702836	0.271453	0.265531	0.107588	FALSE	FALSE	not significant	1294	1636	1335
DOCK3	HGNC:2989	DOCK3	dedicator of cytokinesis 3	1795	21	21	0.0923458	0.121998	-0.0181729	0.325865	0.430501	-0.0641276	0.117948	0.0394119	0.559517	0.362057	0.178773	0.63203	FALSE	FALSE	not significant	1745	1188	1336
PCSK1	HGNC:8743	PCSK1	proprotein convertase subtilisin/kexin type 1	5122	3	3	-0.125233	-0.0935167	-0.207219	-0.431952	-0.322556	-0.714735	0.0387613	0.121699	8.18746e-10	0.214789	0.329859	4.44553e-09	FALSE	FALSE	not significant	975	1963	1337
ADAR	HGNC:225	ADAR	adenosine deaminase RNA specific	103	11	11	0.085007	0.0728335	0.154627	0.404387	0.346477	0.735575	0.0528245	0.0966053	2.96272e-10	0.245876	0.291018	1.68423e-09	FALSE	FALSE	not significant	1161	1777	1338
PSMD8	HGNC:9566	PSMD8	proteasome 26S subunit, non-ATPase 8	5714	7	7	-0.133464	-0.188069	0.0191961	-0.314485	-0.443152	0.0452321	0.131242	0.0340409	0.680546	0.383251	0.165244	0.739668	FALSE	FALSE	not significant	1824	1115	1339
GFRA2	HGNC:4244	GFRA2	GDNF family receptor alpha 2	2675	3	3	-0.0938501	-0.18419	0.209771	-0.265812	-0.521682	0.594137	0.201641	0.0128185	2.08872e-07	0.472599	0.100435	8.5575e-07	FALSE	FALSE	not significant	2249	696	1340
PI4K2A	HGNC:30031	PI4K2A	phosphatidylinositol 4-kinase type 2 alpha	55361	14	14	-0.061274	-0.0842272	0.0195095	-0.318431	-0.437715	0.101388	0.126506	0.0362664	0.356572	0.375873	0.170599	0.436643	FALSE	FALSE	not significant	1799	1148	1341
SARAF	HGNC:28789	SARAF	store-operated calcium entry associated regulatory factor	51669	2	2	-0.0944891	-0.143824	0.285437	-0.302733	-0.460797	0.914509	0.146358	0.0277476	2.91717e-14	0.401845	0.149418	2.4875e-13	FALSE	FALSE	not significant	1937	1013	1342
ATAD3C;ATAD3A	HGNC:32151	ATAD3C	ATPase family AAA domain containing 3C	219293	4	4	-0.0971013	-0.117042	-0.148564	-0.341062	-0.411103	-0.757886	0.101885	0.0490518	9.80912e-11	0.334984	0.200184	5.92407e-10	FALSE	FALSE	not significant	1634	1321	1343
CAMKK1	HGNC:1469	CAMKK1	calcium/calmodulin dependent protein kinase kinase 1	84254	13	13	0.141626	0.141006	0.00773381	0.373211	0.371577	0.02038	0.0736854	0.0749448	0.852803	0.286329	0.255554	0.882824	FALSE	FALSE	not significant	1390	1572	1344
HDAC1;HDAC2	HGNC:4852	HDAC1	histone deacetylase 1	3065	1	1	-0.135521	-0.205961	0.064575	-0.304479	-0.46274	0.145083	0.146706	0.0280916	0.189929	0.401926	0.150068	0.256927	FALSE	FALSE	not significant	1942	1021	1345
STXBP5L	HGNC:30757	STXBP5L	syntaxin binding protein 5L	9515	14	14	0.0679841	0.0863228	-0.22201	0.330998	0.420285	-1.08091	0.112312	0.044265	2.45615e-18	0.350804	0.191139	2.93851e-17	FALSE	FALSE	not significant	1716	1247	1346
CLVS2	HGNC:23046	CLVS2	clavesin 2	134829	9	9	-0.0713489	-0.128816	0.0433257	-0.277094	-0.500275	0.168262	0.183255	0.0169211	0.126864	0.449528	0.114132	0.180869	FALSE	FALSE	not significant	2154	813	1347
EMC3	HGNC:23999	EMC3	ER membrane protein complex subunit 3	55831	5	5	-0.0909044	-0.107465	0.0565901	-0.343234	-0.405762	0.213671	0.0997396	0.0520325	0.0530587	0.331681	0.20555	0.0840419	FALSE	FALSE	not significant	1616	1355	1348
SEC61B	HGNC:16993	SEC61B	SEC61 translocon subunit beta	10952	1	1	-0.0885031	-0.121886	0.184854	-0.316396	-0.435738	0.66085	0.128931	0.0371064	1.05004e-08	0.37985	0.172587	5.04034e-08	FALSE	FALSE	not significant	1811	1161	1349
RALYL	HGNC:27036	RALYL	RALY RNA binding protein like	138046	3	3	-0.0787742	-0.144585	0.341511	-0.273918	-0.50276	1.18752	0.188299	0.0163914	5.12864e-21	0.458047	0.112121	7.594e-20	FALSE	FALSE	not significant	2172	801	1350
B3GAT3	HGNC:923	B3GAT3	beta-1,3-glucuronyltransferase 3	26229	5	5	-0.0641987	-0.147719	0.28533	-0.245844	-0.565677	1.09265	0.23745	0.00705365	1.2525e-18	0.511283	0.0746913	1.53048e-17	FALSE	FALSE	not significant	2453	525	1351
KSR2	HGNC:18610	KSR2	kinase suppressor of ras 2	283455	1	1	0.130797	0.113802	-0.00985487	0.400459	0.348425	-0.0301725	0.0567572	0.0965918	0.784868	0.254674	0.291018	0.828303	FALSE	FALSE	not significant	1203	1776	1352
SRSF5	HGNC:10787	SRSF5	serine and arginine rich splicing factor 5	6430	1	1	-0.141437	-0.150769	0.0793448	-0.369823	-0.394225	0.207467	0.084153	0.0659983	0.0662058	0.304704	0.236872	0.102109	FALSE	FALSE	not significant	1487	1493	1353
CDIPT	HGNC:1769	CDIPT	CDP-diacylglycerol--inositol 3-phosphatidyltransferase	10423	4	4	0.11064	0.0740564	-0.0390801	0.451836	0.302434	-0.159596	0.0307301	0.146568	0.147484	0.190611	0.368235	0.206111	FALSE	FALSE	not significant	869	2112	1354
MGRN1	HGNC:20254	MGRN1	mahogunin ring finger 1	23295	4	4	-0.0966753	-0.0889767	-0.0581458	-0.385981	-0.355244	-0.23215	0.0644374	0.0885266	0.0357624	0.269165	0.278576	0.0591311	FALSE	FALSE	not significant	1287	1698	1355
FAM98A	HGNC:24520	FAM98A	family with sequence similarity 98 member A	25940	2	2	-0.153271	-0.179545	0.267716	-0.345947	-0.405252	0.604261	0.0987519	0.0541229	1.64087e-07	0.330475	0.209726	6.82936e-07	FALSE	FALSE	not significant	1605	1382	1356
PTPRD	HGNC:9668	PTPRD	protein tyrosine phosphatase receptor type D	5789	27	27	-0.0814891	-0.0744593	-0.0997132	-0.386816	-0.353447	-0.473323	0.0638681	0.0901364	2.72114e-05	0.268805	0.281084	8.18161e-05	FALSE	FALSE	not significant	1276	1714	1357
SCAMP3	HGNC:10565	SCAMP3	secretory carrier membrane protein 3	10067	7	7	-0.0589182	-0.110682	-0.058498	-0.269547	-0.506365	-0.267625	0.19541	0.0156493	0.0157249	0.465628	0.109659	0.0282975	FALSE	FALSE	not significant	2212	779	1358
RALB	HGNC:9840	RALB	RAS like proto-oncogene B	5899	3	3	-0.101802	-0.149614	0.0679167	-0.305538	-0.449035	0.203838	0.142494	0.031766	0.0648414	0.397479	0.158654	0.100307	FALSE	FALSE	not significant	1905	1087	1359
ATP13A1	HGNC:24215	ATP13A1	ATPase 13A1	57130	12	12	0.0784759	0.0782067	-0.0343572	0.370571	0.3693	-0.162238	0.0757281	0.0767284	0.14094	0.289791	0.259249	0.198021	FALSE	FALSE	not significant	1408	1586	1360
RNF11	HGNC:10056	RNF11	ring finger protein 11	26994	1	1	-0.0882092	-0.130667	-0.0125914	-0.303955	-0.450258	-0.043388	0.144616	0.0313452	0.692913	0.400205	0.1579	0.750775	FALSE	FALSE	not significant	1921	1077	1361
VPS25	HGNC:28122	VPS25	vacuolar protein sorting 25 homolog	84313	2	2	-0.166113	-0.0961967	-0.0576254	-0.492398	-0.285149	-0.170815	0.0210791	0.180001	0.128212	0.159229	0.416154	0.18246	FALSE	FALSE	not significant	710	2291	1362
ACTN3	HGNC:165	ACTN3	actinin alpha 3	89	1	1	0.217013	0.14504	0.147003	0.495159	0.330938	0.335417	0.031112	0.149029	0.00642595	0.191226	0.372306	0.0125158	FALSE	FALSE	not significant	879	2123	1363
RAB7A	HGNC:9788	RAB7A	RAB7A, member RAS oncogene family	7879	14	14	-0.0967652	-0.111778	0.114989	-0.34565	-0.399275	0.410745	0.0973967	0.0558577	0.000248035	0.328114	0.212523	0.000637097	FALSE	FALSE	not significant	1594	1409	1364
BCAN	HGNC:23059	BCAN	brevican	63827	15	15	-0.13362	-0.133324	0.134955	-0.369746	-0.368927	0.373439	0.076376	0.0770233	0.000828969	0.290941	0.25948	0.00194944	FALSE	FALSE	not significant	1417	1592	1365
ALAD	HGNC:395	ALAD	aminolevulinate dehydratase	210	1	1	-0.228364	-0.22991	0.120243	-0.372072	-0.374591	0.19591	0.078155	0.0756993	0.0799082	0.294487	0.256806	0.120533	FALSE	FALSE	not significant	1432	1580	1366
FHIP2B	HGNC:16492	FHIP2B	FHF complex subunit HOOK interacting protein 2B	64760	2	2	0.0947901	0.218279	-0.144841	0.247565	0.570082	-0.378285	0.241909	0.00770183	0.000855753	0.517625	0.0778624	0.00200568	FALSE	FALSE	not significant	2471	544	1367
COA1	HGNC:21868	COA1	cytochrome c oxidase assembly factor 1	55744	3	3	-0.0979947	-0.13101	-0.0388261	-0.317976	-0.425104	-0.125984	0.127045	0.0419155	0.252303	0.376942	0.18601	0.327167	FALSE	FALSE	not significant	1801	1214	1368
LRRC8B	HGNC:30692	LRRC8B	leucine rich repeat containing 8 VRAC subunit B	23507	6	6	0.0762905	0.0848052	0.0269129	0.350474	0.38959	0.123636	0.0928509	0.0620062	0.261215	0.321051	0.227362	0.336436	FALSE	FALSE	not significant	1552	1463	1369
LRRFIP2	HGNC:6703	LRRFIP2	LRR binding FLII interacting protein 2	9209	1	1	-0.188853	-0.161655	-0.00901678	-0.48958	-0.41907	-0.0233749	0.0571961	0.100476	0.86005	0.255092	0.297243	0.889157	FALSE	FALSE	not significant	1211	1806	1370
DMWD	HGNC:2936	DMWD	DM1 locus, WD repeat containing	1762	8	8	0.0757087	0.0853586	-0.146639	0.348463	0.392878	-0.674932	0.0947248	0.0598582	5.45085e-09	0.323174	0.222235	2.70736e-08	FALSE	FALSE	not significant	1574	1445	1371
RBFOX3	HGNC:27097	RBFOX3	RNA binding fox-1 homolog 3	146713	2	2	-0.0886675	-0.223992	0.32828	-0.233632	-0.590204	0.864993	0.261924	0.00504344	4.27483e-13	0.534643	0.0624108	3.28067e-12	FALSE	FALSE	not significant	2577	446	1372
COMTD1	HGNC:26309	COMTD1	catechol-O-methyltransferase domain containing 1	118881	2	2	0.120251	0.140218	-0.216321	0.343596	0.400646	-0.618099	0.100257	0.055417	7.91289e-08	0.331902	0.21223	3.40135e-07	FALSE	FALSE	not significant	1624	1399	1373
IER3IP1	HGNC:18550	IER3IP1	immediate early response 3 interacting protein 1	51124	1	1	-0.14135	-0.106232	0.12522	-0.42451	-0.319041	0.376066	0.0422219	0.125837	0.000765554	0.222105	0.335122	0.00181046	FALSE	FALSE	not significant	1031	1995	1374
BAG5	HGNC:941	BAG5	BAG cochaperone 5	9529	6	6	0.114448	0.0898349	0.0963024	0.414005	0.32497	0.348365	0.0474934	0.118954	0.00177699	0.234499	0.326282	0.00388691	FALSE	FALSE	not significant	1093	1938	1375
LDHD	HGNC:19708	LDHD	lactate dehydrogenase D	197257	3	3	0.187964	0.0824563	-0.0444035	0.574878	0.252189	-0.135806	0.00761583	0.237866	0.228415	0.095471	0.483736	0.300024	FALSE	FALSE	not significant	429	2603	1376
NUCKS1	HGNC:29923	NUCKS1	nuclear casein kinase and cyclin dependent kinase substrate 1	64710	2	2	-0.185954	-0.225406	-0.110353	-0.338074	-0.4098	-0.200628	0.108126	0.0523079	0.0725735	0.345409	0.206048	0.110905	FALSE	FALSE	not significant	1677	1359	1377
ANKRD29	HGNC:27110	ANKRD29	ankyrin repeat domain 29	147463	2	2	-0.166712	-0.195212	0.0481803	-0.341341	-0.399695	0.0986487	0.101659	0.0556762	0.36971	0.334644	0.21223	0.449756	FALSE	FALSE	not significant	1631	1406	1378
PLXNA1	HGNC:9099	PLXNA1	plexin A1	5361	30	30	0.0589018	0.0556986	-0.0730918	0.3774	0.356876	-0.468319	0.0705382	0.087085	3.27405e-05	0.281359	0.275667	9.69581e-05	FALSE	FALSE	not significant	1348	1689	1379
UROS	HGNC:12592	UROS	uroporphyrinogen III synthase	7390	1	1	0.259486	0.187504	0.0185774	0.466052	0.336768	0.033366	0.0393271	0.135529	0.778884	0.21524	0.351126	0.823507	FALSE	FALSE	not significant	987	2052	1380
NRAS	HGNC:7989	NRAS	NRAS proto-oncogene, GTPase	4893	5	5	-0.0817176	-0.092549	0.0957695	-0.345972	-0.39183	0.405465	0.0970872	0.0605361	0.000295749	0.327961	0.223564	0.000750767	FALSE	FALSE	not significant	1588	1452	1381
TBK1	HGNC:11584	TBK1	TANK binding kinase 1	29110	14	14	0.0701623	0.102774	-0.0244166	0.302737	0.443449	-0.105353	0.146166	0.0339225	0.338127	0.401724	0.165087	0.417877	FALSE	FALSE	not significant	1933	1111	1382
TMED4	HGNC:22301	TMED4	transmembrane p24 trafficking protein 4	222068	3	3	-0.118575	-0.121964	0.162955	-0.362118	-0.372468	0.49765	0.0825842	0.0742563	1.08538e-05	0.302328	0.253731	3.48307e-05	FALSE	FALSE	not significant	1475	1569	1383
MGST3	HGNC:7064	MGST3	microsomal glutathione S-transferase 3	4259	4	4	-0.0670104	-0.110905	-0.174138	-0.283205	-0.468717	-0.73596	0.173833	0.0250855	2.90729e-10	0.4388	0.143773	1.65571e-09	FALSE	FALSE	not significant	2093	952	1384
CLCN6	HGNC:2024	CLCN6	chloride voltage-gated channel 6	1185	6	6	0.0590347	0.114468	-0.0576372	0.262905	0.509773	-0.256682	0.206592	0.0149754	0.020444	0.477451	0.106847	0.0358668	FALSE	FALSE	not significant	2282	764	1385
LRRC4	HGNC:15586	LRRC4	leucine rich repeat containing 4	64101	1	1	-0.213936	-0.100457	-0.32641	-0.537693	-0.252481	-0.820375	0.0107635	0.227528	5.72201e-12	0.114768	0.473537	3.90973e-11	FALSE	FALSE	not significant	500	2548	1386
WNK2	HGNC:14542	WNK2	WNK lysine deficient protein kinase 2	65268	15	15	0.0491497	0.0628234	-0.0792068	0.324912	0.415304	-0.523609	0.119019	0.0468097	3.92904e-06	0.363764	0.19534	1.33651e-05	FALSE	FALSE	not significant	1753	1295	1387
TMED9	HGNC:24878	TMED9	transmembrane p24 trafficking protein 9	54732	5	5	-0.0881835	-0.136015	0.122883	-0.294201	-0.453777	0.409966	0.157808	0.0300295	0.000254592	0.418495	0.155227	0.00065234	FALSE	FALSE	not significant	1999	1050	1388
SNX7	HGNC:14971	SNX7	sorting nexin 7	51375	3	3	0.124685	0.139199	-0.0147987	0.358388	0.400107	-0.0425366	0.096093	0.063323	0.707613	0.326616	0.230609	0.762501	FALSE	FALSE	not significant	1579	1474	1389
STXBP5	HGNC:19665	STXBP5	syntaxin binding protein 5	134957	15	15	0.0732935	0.0666093	-0.158255	0.383372	0.348409	-0.827775	0.0662438	0.0947751	2.76644e-12	0.272365	0.289171	1.96492e-11	FALSE	FALSE	not significant	1303	1750	1390
SNAP23	HGNC:11131	SNAP23	synaptosome associated protein 23	8773	4	4	-0.115314	-0.135314	0.365815	-0.339541	-0.398432	1.07714	0.103409	0.0563717	3.04823e-18	0.338153	0.213832	3.59224e-17	FALSE	FALSE	not significant	1642	1414	1391
PIK3R1	HGNC:8979	PIK3R1	phosphoinositide-3-kinase regulatory subunit 1	5295	3	3	0.115055	0.118425	-0.0320074	0.368596	0.379391	-0.153425	0.0837923	0.0752269	0.16368	0.304097	0.255852	0.225688	FALSE	FALSE	not significant	1485	1576	1392
PLEC	HGNC:9069	PLEC	plectin	5339	2	2	0.0777175	0.154962	-0.153767	0.25787	0.514173	-0.467954	0.215376	0.0141436	3.31835e-05	0.488243	0.104592	9.81315e-05	FALSE	FALSE	not significant	2330	735	1393
SYT5	HGNC:11513	SYT5	synaptotagmin 5	6861	6	6	-0.0833317	-0.069323	-0.129438	-0.399566	-0.332396	-0.620642	0.0556812	0.110815	6.51905e-08	0.252731	0.314409	2.84102e-07	FALSE	FALSE	not significant	1189	1880	1394
ITPR1	HGNC:6180	ITPR1	inositol 1,4,5-trisphosphate receptor type 1	3708	39	39	0.0688054	0.124287	-0.288364	0.270561	0.48873	-1.13392	0.193743	0.019585	1.15821e-19	0.46376	0.123372	1.52802e-18	FALSE	FALSE	not significant	2204	867	1395
PABPC4	HGNC:8557	PABPC4	poly(A) binding protein cytoplasmic 4	8761	5	5	-0.114679	-0.153044	0.124766	-0.314879	-0.42022	0.342575	0.130762	0.0442971	0.00210718	0.382352	0.191139	0.00455062	FALSE	FALSE	not significant	1822	1249	1396
KLC4	HGNC:21624	KLC4	kinesin light chain 4	89953	3	3	0.130726	0.10351	-0.0511253	0.409247	0.324046	-0.160051	0.050099	0.120046	0.146378	0.239934	0.327872	0.204656	FALSE	FALSE	not significant	1128	1946	1397
CLTCL1	HGNC:2093	CLTCL1	clathrin heavy chain like 1	8218	2	2	0.322236	0.157945	-0.0575706	0.520219	0.254987	-0.0929421	0.0132088	0.221519	0.398701	0.125186	0.467165	0.479737	FALSE	FALSE	not significant	563	2518	1398
TTC21B	HGNC:25660	TTC21B	tetratricopeptide repeat domain 21B	79809	1	1	-0.0949264	-0.29929	1.17412	-0.226138	-0.712982	2.79705	0.317499	0.00190433	1.48684e-46	0.593028	0.0392917	9.54763e-45	FALSE	TRUE	only layers 4-6	2812	270	1399
RGS14	HGNC:9996	RGS14	regulator of G protein signaling 14	10636	3	3	0.125894	0.117056	-0.493865	0.377032	0.350565	-1.47905	0.07081	0.0927665	1.75871e-28	0.281556	0.286014	3.93864e-27	FALSE	FALSE	not significant	1353	1730	1400
GALK1	HGNC:4118	GALK1	galactokinase 1	2584	9	9	0.0629452	0.136377	0.0450358	0.246879	0.534887	0.176636	0.235604	0.0107606	0.109169	0.509503	0.0912178	0.158515	FALSE	FALSE	not significant	2445	647	1401
TARS1	HGNC:11572	TARS1	threonyl-tRNA synthetase 1	6897	5	5	0.0901193	0.207029	0.0145002	0.239186	0.549476	0.0384851	0.250593	0.00884436	0.72625	0.526186	0.0831531	0.7766	FALSE	FALSE	not significant	2512	583	1402
RO60	HGNC:11313	RO60	Ro60, Y RNA binding protein	6738	4	4	0.136434	0.12179	0.0628575	0.38472	0.343427	0.177247	0.0656698	0.100201	0.108656	0.272365	0.297022	0.157951	FALSE	FALSE	not significant	1295	1802	1403
MLEC	HGNC:28973	MLEC	malectin	9761	9	9	-0.0639871	-0.100824	0.0112128	-0.288175	-0.454077	0.0504985	0.166445	0.0299225	0.645786	0.429454	0.155227	0.708002	FALSE	FALSE	not significant	2053	1045	1404
GSPT1	HGNC:4621	GSPT1	G1 to S phase transition 1	2935	1	1	0.189244	0.220363	0.0575219	0.379273	0.441638	0.115282	0.104122	0.0598546	0.352412	0.338153	0.222235	0.432305	FALSE	FALSE	not significant	1654	1444	1405
NCOA5	HGNC:15909	NCOA5	nuclear receptor coactivator 5	57727	1	1	-0.12338	-0.294839	-0.0155785	-0.256697	-0.613426	-0.0324117	0.257831	0.0076753	0.781963	0.531267	0.0778624	0.825931	FALSE	FALSE	not significant	2557	542	1406
NADK2	HGNC:26404	NADK2	NAD kinase 2, mitochondrial	133686	5	5	-0.140889	-0.152832	-0.216739	-0.348997	-0.378581	-0.536885	0.0942236	0.0696708	2.30497e-06	0.322964	0.243577	8.1444e-06	FALSE	FALSE	not significant	1566	1535	1407
NEFM	HGNC:7734	NEFM	neurofilament medium chain	4741	41	41	-0.0621129	-0.196306	1.17731	-0.205867	-0.650639	3.90209	0.322222	0.00201333	1.15024e-79	0.597674	0.0406085	8.04271e-77	FALSE	TRUE	only layers 4-6	2826	276	1408
RTN4RL2	HGNC:23053	RTN4RL2	reticulon 4 receptor like 2	349667	4	4	-0.0835284	-0.140026	0.301645	-0.278455	-0.466799	1.00558	0.181123	0.0256777	1.76669e-16	0.44716	0.145371	1.81367e-15	FALSE	FALSE	not significant	2141	964	1409
FHL1	HGNC:3702	FHL1	four and a half LIM domains 1	2273	3	3	0.167535	0.202709	-0.20087	0.331017	0.400514	-0.396881	0.112292	0.0551095	0.000392265	0.350804	0.211924	0.00097493	FALSE	FALSE	not significant	1715	1393	1410
APOE	HGNC:613	APOE	apolipoprotein E	348	13	13	-0.125262	-0.108296	0.0768857	-0.388998	-0.336311	0.238766	0.0623996	0.106707	0.0308786	0.26713	0.307606	0.0518876	FALSE	FALSE	not significant	1258	1850	1411
RPL3	HGNC:10332	RPL3	ribosomal protein L3	6122	8	8	0.113361	0.0627479	0.139955	0.482484	0.267065	0.595671	0.0211748	0.199535	1.95432e-07	0.159229	0.441672	8.05932e-07	FALSE	FALSE	not significant	713	2396	1412
MRPL46	HGNC:1192	MRPL46	mitochondrial ribosomal protein L46	26589	2	2	-0.145028	-0.146405	-0.0375407	-0.363539	-0.36699	-0.0941026	0.0831913	0.0808604	0.395804	0.30323	0.265272	0.476707	FALSE	FALSE	not significant	1478	1631	1413
MRPL16	HGNC:14476	MRPL16	mitochondrial ribosomal protein L16	54948	1	1	-0.231085	-0.154839	-0.0472556	-0.494304	-0.331208	-0.101082	0.0357193	0.157544	0.409076	0.206433	0.384721	0.489662	FALSE	FALSE	not significant	938	2174	1414
SEH1L	HGNC:30379	SEH1L	SEH1 like nucleoporin	81929	1	1	-0.184772	-0.117311	-0.0475907	-0.482802	-0.306529	-0.124353	0.0319439	0.168339	0.29158	0.194501	0.401729	0.369495	FALSE	FALSE	not significant	888	2225	1415
DAB2IP	HGNC:17294	DAB2IP	DAB2 interacting protein	153090	9	9	0.0540042	0.0617237	-0.189136	0.339411	0.387927	-1.1887	0.10354	0.0631166	4.78624e-21	0.338153	0.230274	7.10373e-20	FALSE	FALSE	not significant	1644	1470	1416
KRT13	HGNC:6415	KRT13	keratin 13	3860	1	1	-0.256635	-0.405582	0.116047	-0.286856	-0.453343	0.129712	0.168381	0.0301848	0.238591	0.432326	0.155572	0.31157	FALSE	FALSE	not significant	2060	1055	1417
SRP14	HGNC:11299	SRP14	signal recognition particle 14	6727	4	4	-0.128825	-0.108673	0.162948	-0.39373	-0.332141	0.498022	0.0593117	0.111087	1.06997e-05	0.260285	0.314439	3.4459e-05	FALSE	FALSE	not significant	1231	1884	1418
FTL	HGNC:3999	FTL	ferritin light chain	2512	4	4	-0.161374	-0.225559	0.590646	-0.305117	-0.426475	1.11676	0.143041	0.041267	3.12382e-19	0.3983	0.183919	4.00371e-18	FALSE	FALSE	not significant	1908	1209	1419
TRAPPC8	HGNC:29169	TRAPPC8	trafficking protein particle complex subunit 8	22878	5	5	0.138444	0.108222	-0.0151987	0.40845	0.319287	-0.0448407	0.0505138	0.125496	0.683159	0.241178	0.334923	0.742251	FALSE	FALSE	not significant	1130	1991	1420
HADHA	HGNC:4801	HADHA	hydroxyacyl-CoA dehydrogenase trifunctional multienzyme complex subunit alpha	3030	22	22	-0.101018	-0.100641	0.00656173	-0.362567	-0.361212	0.0235509	0.0822077	0.0833479	0.830229	0.301749	0.269809	0.864433	FALSE	FALSE	not significant	1470	1652	1421
WDR82	HGNC:28826	WDR82	WD repeat domain 82	80335	6	6	0.0697034	0.106952	0.0404743	0.291663	0.447525	0.169358	0.161402	0.0323369	0.124424	0.42179	0.160233	0.177753	FALSE	FALSE	not significant	2028	1096	1422
ATP2B1	HGNC:814	ATP2B1	ATPase plasma membrane Ca2+ transporting 1	490	22	22	0.0782622	0.0918698	-0.150643	0.334732	0.392933	-0.644311	0.108348	0.0598231	2.2441e-08	0.345409	0.222235	1.03383e-07	FALSE	FALSE	not significant	1681	1443	1423
RPL10A	HGNC:10299	RPL10A	ribosomal protein L10a	4736	8	8	-0.0834024	-0.080598	0.171761	-0.367671	-0.355308	0.757189	0.0780256	0.0884696	1.01566e-10	0.294373	0.278576	6.10464e-10	FALSE	FALSE	not significant	1430	1696	1424
SHTN1	HGNC:29319	SHTN1	shootin 1	57698	16	16	0.0867431	0.132003	0.234932	0.291884	0.44418	0.790527	0.161087	0.0336335	1.88861e-11	0.421331	0.164558	1.23034e-10	FALSE	FALSE	not significant	2026	1108	1425
TMEM35A	HGNC:25864	TMEM35A	transmembrane protein 35A	59353	2	2	-0.0946115	-0.137234	0.081103	-0.298717	-0.43329	0.256067	0.151563	0.0381692	0.0207428	0.408823	0.176228	0.0362697	FALSE	FALSE	not significant	1967	1168	1426
RANBP6	HGNC:9851	RANBP6	RAN binding protein 6	26953	6	6	0.170954	0.0965121	-0.0203163	0.474427	0.267838	-0.0563815	0.023393	0.198243	0.607861	0.168406	0.440623	0.675246	FALSE	FALSE	not significant	749	2387	1427
BSN	HGNC:1117	BSN	bassoon presynaptic cytomatrix protein	8927	99	99	0.0878707	0.132027	-0.272363	0.293403	0.440841	-0.909429	0.158932	0.0349721	3.58567e-14	0.419881	0.167249	3.03288e-13	FALSE	FALSE	not significant	2008	1131	1428
ADCK5	HGNC:21738	ADCK5	aarF domain containing kinase 5	203054	4	4	-0.0864333	-0.103585	-0.161475	-0.331021	-0.39671	-0.618415	0.112344	0.0574664	7.26834e-08	0.350804	0.216678	3.15011e-07	FALSE	FALSE	not significant	1717	1422	1429
SEPTIN8	HGNC:16511	SEPTIN8	septin 8	23176	21	21	0.0718183	0.0470249	0.10938	0.441365	0.288995	0.672205	0.034759	0.165249	6.19274e-09	0.202897	0.396912	3.05654e-08	FALSE	FALSE	not significant	930	2210	1430
XPOT	HGNC:12826	XPOT	exportin for tRNA	11260	9	9	0.168695	0.156529	0.0261742	0.37471	0.347686	0.0581388	0.0725467	0.0954563	0.596729	0.283739	0.289206	0.664951	FALSE	FALSE	not significant	1380	1760	1431
NARS2	HGNC:26274	NARS2	asparaginyl-tRNA synthetase 2, mitochondrial	79731	2	2	0.152214	0.172339	-0.0746645	0.367372	0.415946	-0.180205	0.103529	0.0663081	0.133268	0.338153	0.237494	0.188716	FALSE	FALSE	not significant	1643	1498	1432
PITPNM1	HGNC:9003	PITPNM1	phosphatidylinositol transfer protein membrane associated 1	9600	13	13	0.096973	0.0573859	0.0124343	0.46447	0.274861	0.0595565	0.0264128	0.186791	0.587818	0.177581	0.423901	0.657508	FALSE	FALSE	not significant	804	2338	1433
WDR61	HGNC:30300	SKIC8	SKI8 subunit of superkiller complex	80349	5	5	-0.0874498	-0.15351	0.150875	-0.269514	-0.473109	0.464987	0.195464	0.0237746	3.70033e-05	0.465628	0.139208	0.000108763	FALSE	FALSE	not significant	2214	930	1434
RAB21	HGNC:18263	RAB21	RAB21, member RAS oncogene family	23011	6	6	0.123917	0.216057	-0.249614	0.269953	0.470679	-0.543782	0.194741	0.0244922	1.74095e-06	0.465263	0.141794	6.23551e-06	FALSE	FALSE	not significant	2208	943	1435
TMEM68	HGNC:26510	TMEM68	transmembrane protein 68	137695	1	1	0.211553	0.150085	-0.281448	0.498655	0.353769	-0.663404	0.0423065	0.148289	9.46086e-07	0.222105	0.371154	3.5458e-06	FALSE	FALSE	not significant	1034	2118	1436
VAV3	HGNC:12659	VAV3	vav guanine nucleotide exchange factor 3	10451	1	1	0.108892	0.151012	-0.0995391	0.321853	0.446347	-0.294207	0.145983	0.0428698	0.0120859	0.401724	0.188525	0.0222388	FALSE	FALSE	not significant	1931	1226	1437
SDK2	HGNC:19308	SDK2	sidekick cell adhesion molecule 2	54549	3	3	-0.191724	-0.0852677	0.119979	-0.538531	-0.239507	0.337007	0.0106188	0.251907	0.00256881	0.11384	0.499606	0.0054466	FALSE	FALSE	not significant	497	2662	1438
SYT2	HGNC:11510	SYT2	synaptotagmin 2	127833	12	12	-0.0861803	-0.103336	-0.181713	-0.329371	-0.394936	-0.694487	0.114076	0.0585457	2.16434e-09	0.354062	0.219295	1.12378e-08	FALSE	FALSE	not significant	1729	1430	1439
MYO15B	HGNC:14083	MYO15B	myosin XVB	80022	1	1	-0.129781	-0.147699	-0.101995	-0.337745	-0.384374	-0.265432	0.105986	0.0660131	0.0168588	0.341509	0.236872	0.0301056	FALSE	FALSE	not significant	1666	1494	1440
TSC22D1	HGNC:16826	TSC22D1	TSC22 domain family member 1	8848	2	2	-0.170401	-0.111625	0.110258	-0.454233	-0.297556	0.293911	0.0362353	0.166605	0.0111143	0.207488	0.399408	0.020632	FALSE	FALSE	not significant	947	2214	1441
RPL23A	HGNC:10317	RPL23A	ribosomal protein L23a	6147	8	8	0.178969	0.15575	0.259609	0.38359	0.333823	0.556429	0.0660915	0.109303	1.03413e-06	0.272365	0.312355	3.84393e-06	FALSE	FALSE	not significant	1300	1866	1442
TIMMDC1	HGNC:1321	TIMMDC1	translocase of inner mitochondrial membrane domain containing 1	51300	3	3	-0.166902	-0.102649	-0.026397	-0.451882	-0.27792	-0.0714692	0.0307337	0.182149	0.515536	0.190611	0.419263	0.592452	FALSE	FALSE	not significant	870	2302	1443
TTYH3	HGNC:22222	TTYH3	tweety family member 3	80727	4	4	-0.116248	-0.123826	-0.267301	-0.34662	-0.369219	-0.797023	0.0964683	0.0767926	1.35515e-11	0.327088	0.259249	8.9768e-11	FALSE	FALSE	not significant	1584	1588	1444
STK24	HGNC:11403	STK24	serine/threonine kinase 24	8428	2	2	0.197384	0.15501	-0.0766323	0.422999	0.332191	-0.164225	0.0528041	0.128957	0.15666	0.245876	0.340264	0.217198	FALSE	FALSE	not significant	1160	2013	1445
CDC42	HGNC:1736	CDC42	cell division cycle 42	998	5	5	-0.112158	-0.0583493	0.151203	-0.492985	-0.256472	0.664605	0.0185629	0.217863	8.82298e-09	0.147456	0.46341	4.26444e-08	FALSE	FALSE	not significant	675	2499	1446
CEND1	HGNC:24153	CEND1	cell cycle exit and neuronal differentiation 1	51286	5	5	-0.10276	-0.114571	-0.0124807	-0.339571	-0.378603	-0.0412428	0.103378	0.0696549	0.707347	0.338153	0.243577	0.762345	FALSE	FALSE	not significant	1641	1534	1447
PNN	HGNC:9162	PNN	pinin, desmosome associated protein	5411	2	2	-0.140235	-0.162324	0.173414	-0.334418	-0.387094	0.413541	0.109711	0.0649366	0.000241135	0.347198	0.234597	0.000620894	FALSE	FALSE	not significant	1694	1482	1448
THBS3	HGNC:11787	THBS3	thrombospondin 3	7059	1	1	-0.373	-0.184606	-0.28951	-0.506853	-0.250853	-0.393401	0.0158215	0.228937	0.00045421	0.136635	0.474385	0.00111263	FALSE	FALSE	not significant	618	2559	1449
AHCYL1	HGNC:344	AHCYL1	adenosylhomocysteinase like 1	10768	5	5	-0.162476	-0.13243	-0.216826	-0.395956	-0.322732	-0.528406	0.0579041	0.121497	3.24389e-06	0.256794	0.329826	1.11612e-05	FALSE	FALSE	not significant	1218	1960	1450
RAB6B	HGNC:14902	RAB6B	RAB6B, member RAS oncogene family	51560	5	5	-0.125569	-0.12753	-0.0784781	-0.354942	-0.360486	-0.221832	0.0887951	0.0839645	0.0447022	0.313857	0.270348	0.0722421	FALSE	FALSE	not significant	1519	1659	1451
CNIH2	HGNC:28744	CNIH2	cornichon family AMPA receptor auxiliary protein 2	254263	1	1	0.186638	0.138698	-0.106165	0.423632	0.314817	-0.240974	0.0476733	0.141826	0.0341403	0.235116	0.36057	0.0566874	FALSE	FALSE	not significant	1095	2088	1452
ITCH	HGNC:13890	ITCH	itchy E3 ubiquitin protein ligase	83737	4	4	0.114725	0.0884889	0.124934	0.405969	0.31313	0.442098	0.0519142	0.132899	8.43305e-05	0.244533	0.346595	0.000232862	FALSE	FALSE	not significant	1147	2036	1453
PHLDB1	HGNC:23697	PHLDB1	pleckstrin homology like domain family B member 1	23187	2	2	0.120244	0.104016	0.493991	0.387043	0.334807	1.59006	0.0661598	0.111097	3.02078e-30	0.272365	0.314439	8.021e-29	FALSE	FALSE	not significant	1301	1885	1454
GABRB2	HGNC:4082	GABRB2	gamma-aminobutyric acid type A receptor subunit beta2	2561	6	6	-0.0698073	-0.0769787	-0.368282	-0.340871	-0.375889	-1.79833	0.102075	0.0716602	1.42895e-36	0.335436	0.247371	5.44993e-35	FALSE	FALSE	not significant	1635	1553	1455
BCL2L1	HGNC:992	BCL2L1	BCL2 like 1	598	2	2	-0.109519	-0.118837	0.145247	-0.343012	-0.372195	0.454909	0.0999574	0.0744662	5.33771e-05	0.331902	0.254268	0.000152337	FALSE	FALSE	not significant	1619	1571	1456
SSR3	HGNC:11325	SSR3	signal sequence receptor subunit 3	6747	1	1	-0.116604	-0.131431	0.12473	-0.336751	-0.379571	0.360219	0.106252	0.068951	0.00124533	0.341842	0.242678	0.00282715	FALSE	FALSE	not significant	1668	1524	1457
P2RY1	HGNC:8539	P2RY1	purinergic receptor P2Y1	5028	1	1	-0.100381	-0.146621	0.077578	-0.29564	-0.431823	0.22848	0.158323	0.0399152	0.0397209	0.41933	0.179804	0.0650269	FALSE	FALSE	not significant	2002	1195	1458
CDH6	HGNC:1765	CDH6	cadherin 6	1004	6	6	-0.121511	-0.0974904	0.399509	-0.397686	-0.319071	1.30753	0.0568299	0.125751	4.44664e-24	0.254674	0.335122	7.73003e-23	FALSE	FALSE	not significant	1204	1993	1459
BCAS3	HGNC:14347	BCAS3	BCAS3 microtubule associated cell migration factor	54828	9	9	0.0829262	0.0673638	-0.126832	0.395394	0.321193	-0.604738	0.0582568	0.123272	1.31613e-07	0.25754	0.331414	5.52749e-07	FALSE	FALSE	not significant	1222	1976	1460
MTX3	HGNC:24812	MTX3	metaxin 3	345778	6	6	-0.0920915	-0.0728364	-0.0728659	-0.399876	-0.316267	-0.316396	0.0554933	0.129085	0.00443292	0.252144	0.340459	0.00891259	FALSE	FALSE	not significant	1188	2014	1461
PUF60	HGNC:17042	PUF60	poly(U) binding splicing factor 60	22827	7	7	-0.0751124	-0.137167	0.216714	-0.261385	-0.477331	0.754146	0.209251	0.0225881	1.20304e-10	0.481268	0.135249	7.17554e-10	FALSE	FALSE	not significant	2292	912	1462
DPP6	HGNC:3010	DPP6	dipeptidyl peptidase like 6	1804	24	24	-0.0577097	-0.103864	-0.31161	-0.263219	-0.473732	-1.42128	0.206053	0.0235935	5.34385e-27	0.477251	0.13876	1.10986e-25	FALSE	FALSE	not significant	2278	927	1463
IGSF11	HGNC:16669	IGSF11	immunoglobulin superfamily member 11	152404	2	2	-0.101257	-0.154749	0.0136447	-0.286879	-0.438432	0.0386581	0.168451	0.0359824	0.72498	0.432326	0.169963	0.775901	FALSE	FALSE	not significant	2062	1143	1464
GNG3	HGNC:4405	GNG3	G protein subunit gamma 3	2785	3	3	-0.124493	-0.134121	-0.129263	-0.342905	-0.369426	-0.356045	0.100062	0.0766283	0.00141283	0.331902	0.25912	0.00316113	FALSE	FALSE	not significant	1620	1585	1465
ATG2A	HGNC:29028	ATG2A	autophagy related 2A	23130	6	6	0.0926597	0.0657662	0.122031	0.41997	0.298078	0.553091	0.0444222	0.152435	1.18746e-06	0.225624	0.377667	4.36743e-06	FALSE	FALSE	not significant	1066	2141	1466
NPDC1	HGNC:7899	NPDC1	neural proliferation, differentiation and control 1	56654	1	1	-0.197086	-0.155053	-0.114529	-0.429211	-0.337672	-0.249419	0.0551989	0.131462	0.0347828	0.251773	0.344425	0.0576781	FALSE	FALSE	not significant	1180	2027	1467
DDHD2	HGNC:29106	DDHD2	DDHD domain containing 2	23259	10	10	0.0595134	0.0818647	0.0705449	0.303041	0.416854	0.359214	0.145763	0.0460048	0.00128387	0.401439	0.193998	0.00290103	FALSE	FALSE	not significant	1930	1278	1468
TANC2	HGNC:30212	TANC2	tetratricopeptide repeat, ankyrin repeat and coiled-coil containing 2	26115	22	22	0.0745813	0.109303	-0.171628	0.292947	0.42933	-0.674137	0.159576	0.0399442	5.65761e-09	0.420384	0.179806	2.80784e-08	FALSE	FALSE	not significant	2013	1196	1469
FSD1L	HGNC:13753	FSD1L	fibronectin type III and SPRY domain containing 1 like	83856	9	9	0.107073	0.158744	-0.0180578	0.291267	0.431825	-0.0491221	0.161983	0.0388708	0.654804	0.422796	0.17738	0.716459	FALSE	FALSE	not significant	2031	1180	1470
HACE1	HGNC:21033	HACE1	HECT domain and ankyrin repeat containing E3 ubiquitin protein ligase 1	57531	5	5	0.178255	0.126284	-0.0051282	0.429724	0.304435	-0.0123627	0.0443385	0.153047	0.912676	0.225624	0.378142	0.93072	FALSE	FALSE	not significant	1064	2148	1471
PTPN9	HGNC:9661	PTPN9	protein tyrosine phosphatase non-receptor type 9	5780	9	9	0.0674042	0.101085	-0.426532	0.288854	0.433188	-1.82786	0.165453	0.038214	2.63642e-37	0.428476	0.176305	1.05675e-35	FALSE	FALSE	not significant	2046	1169	1472
CCDC7	HGNC:26533	CCDC7	coiled-coil domain containing 7	79741	1	1	0.243369	0.233338	-0.237102	0.455075	0.436319	-0.443356	0.0803294	0.0955543	0.00184163	0.29758	0.289206	0.00401016	FALSE	FALSE	not significant	1456	1763	1473
ADGRL2	HGNC:18582	ADGRL2	adhesion G protein-coupled receptor L2	23266	6	6	-0.0900012	-0.0833745	-0.205318	-0.369885	-0.34265	-0.84381	0.0762668	0.100313	1.19492e-12	0.290701	0.297196	8.77436e-12	FALSE	FALSE	not significant	1416	1804	1474
RBM14	HGNC:14219	RBM14	RNA binding motif protein 14	10432	9	9	-0.1073	-0.145636	0.378367	-0.304511	-0.413308	1.07379	0.143832	0.0478639	3.6932e-18	0.399073	0.197717	4.31994e-17	FALSE	FALSE	not significant	1914	1310	1475
APBB1	HGNC:581	APBB1	amyloid beta precursor protein binding family B member 1	322	6	6	0.077773	0.141148	-0.450259	0.260673	0.473086	-1.50914	0.210454	0.023781	2.97831e-29	0.482657	0.139208	7.15362e-28	FALSE	FALSE	not significant	2299	931	1476
EIF4G1	HGNC:3296	EIF4G1	eukaryotic translation initiation factor 4 gamma 1	1981	15	15	0.0886717	0.054785	0.107538	0.446207	0.275685	0.541144	0.0328425	0.18548	1.93882e-06	0.196743	0.422296	6.90491e-06	FALSE	FALSE	not significant	904	2329	1477
LAMP1	HGNC:6499	LAMP1	lysosomal associated membrane protein 1	3916	6	6	-0.132501	-0.111273	0.285165	-0.385952	-0.324117	0.830633	0.0644575	0.119918	2.38322e-12	0.269165	0.327678	1.69848e-11	FALSE	FALSE	not significant	1288	1945	1478
ACAN	HGNC:319	ACAN	aggrecan	176	8	8	-0.0962414	-0.188748	0.220053	-0.251875	-0.493976	0.575905	0.226187	0.0183318	4.56559e-07	0.498737	0.119393	1.78028e-06	FALSE	FALSE	not significant	2397	839	1479
TBC1D1	HGNC:11578	TBC1D1	TBC1 domain family member 1	23216	4	4	0.098154	0.160974	-0.0197173	0.274623	0.450386	-0.0551666	0.187357	0.0312946	0.615776	0.45646	0.1579	0.681632	FALSE	FALSE	not significant	2168	1075	1480
ACTN4	HGNC:166	ACTN4	actinin alpha 4	81	3	3	-0.146076	-0.138263	-0.240334	-0.364608	-0.345106	-0.829272	0.080514	0.0979201	2.55872e-12	0.298044	0.293434	1.8215e-11	FALSE	FALSE	not significant	1458	1786	1481
LAMP5	HGNC:16097	LAMP5	lysosomal associated membrane protein family member 5	24141	2	2	-0.093419	-0.155338	-0.602743	-0.272233	-0.452673	-1.75646	0.191017	0.0304261	1.58747e-35	0.461094	0.156176	5.5193e-34	FALSE	FALSE	not significant	2186	1059	1482
ERP29	HGNC:13799	ERP29	endoplasmic reticulum protein 29	10961	7	7	-0.116173	-0.139535	0.130212	-0.321778	-0.386486	0.360663	0.122594	0.0640923	0.00122863	0.370193	0.232737	0.0027953	FALSE	FALSE	not significant	1772	1478	1483
ENTPD3	HGNC:3365	ENTPD3	ectonucleoside triphosphate diphosphohydrolase 3	956	5	5	-0.099309	-0.102176	-0.319147	-0.348144	-0.358195	-1.11882	0.095025	0.0859339	2.77383e-19	0.323589	0.273847	3.56968e-18	FALSE	FALSE	not significant	1576	1676	1484
HECTD4	HGNC:26611	HECTD4	HECT domain E3 ubiquitin protein ligase 4	283450	2	2	0.0808079	0.147154	0.0552707	0.2597	0.472924	0.232396	0.212858	0.0239936	0.0355698	0.485053	0.139678	0.0588435	FALSE	FALSE	not significant	2316	937	1485
KRT73	HGNC:28928	KRT73	keratin 73	319101	1	1	-0.417633	-0.245534	-0.934064	-0.461739	-0.271465	-1.03271	0.0300517	0.200324	2.41516e-16	0.189544	0.443107	2.42789e-15	FALSE	FALSE	not significant	858	2398	1486
C3ORF33	HGNC:26434	C3ORF33	chromosome 3 open reading frame 33	285315	1	1	-0.198961	-0.0982508	-0.13136	-0.499034	-0.246433	-0.329478	0.017537	0.238482	0.00315812	0.143992	0.484119	0.00655693	FALSE	FALSE	not significant	650	2608	1487
TMX3	HGNC:24718	TMX3	thioredoxin related transmembrane protein 3	54495	13	13	-0.0612279	-0.0975745	-0.0252103	-0.278069	-0.443139	-0.114494	0.181726	0.0340458	0.298003	0.448236	0.165244	0.376119	FALSE	FALSE	not significant	2143	1116	1488
VAMP4	HGNC:12645	VAMP4	vesicle associated membrane protein 4	8674	1	1	-0.110934	-0.173802	0.129802	-0.280305	-0.439159	0.32798	0.178257	0.0356633	0.00320727	0.444506	0.169125	0.00664581	FALSE	FALSE	not significant	2118	1141	1489
DNAJC13	HGNC:30343	DNAJC13	DnaJ heat shock protein family (Hsp40) member C13	23317	18	18	0.0642599	0.0898925	-0.113365	0.297763	0.416538	-0.525304	0.152866	0.0461679	3.67232e-06	0.410622	0.194115	1.25325e-05	FALSE	FALSE	not significant	1976	1283	1490
VKORC1L1	HGNC:21492	VKORC1L1	vitamin K epoxide reductase complex subunit 1 like 1	154807	3	3	-0.123163	-0.150089	0.0356493	-0.319077	-0.388831	0.0923559	0.125743	0.0625108	0.400923	0.374847	0.228802	0.481766	FALSE	FALSE	not significant	1793	1466	1491
SPAST	HGNC:11233	SPAST	spastin	6683	3	3	0.128274	0.0820313	-0.00678409	0.434905	0.278122	-0.023001	0.0375726	0.181851	0.834211	0.21147	0.41873	0.867431	FALSE	FALSE	not significant	963	2301	1492
TBC1D10B	HGNC:24510	TBC1D10B	TBC1 domain family member 10B	26000	6	6	0.0734483	0.100645	-0.0163704	0.300994	0.412444	-0.0670866	0.148488	0.0483261	0.541559	0.404693	0.198696	0.616438	FALSE	FALSE	not significant	1950	1315	1493
VCAN	HGNC:2464	VCAN	versican	1462	15	15	-0.133508	-0.145598	0.524937	-0.337373	-0.367924	1.32651	0.105613	0.0778231	1.45031e-24	0.340706	0.260114	2.61512e-23	FALSE	FALSE	not significant	1664	1601	1494
VPS37B	HGNC:25754	VPS37B	VPS37B subunit of ESCRT-I	79720	1	1	-0.155395	-0.292918	0.258264	-0.261432	-0.492796	0.434495	0.221729	0.0215122	0.000170841	0.494558	0.131306	0.000449065	FALSE	FALSE	not significant	2371	895	1495
SCN4A;SCN9A;SCN2A;SCN3A	HGNC:10591	SCN4A	sodium voltage-gated channel alpha subunit 4	6329	2	2	0.0814687	0.107509	0.0653053	0.306109	0.403952	0.245377	0.141753	0.0530768	0.0265864	0.396645	0.207226	0.0452552	FALSE	FALSE	not significant	1898	1370	1496
TECR	HGNC:4551	TECR	trans-2,3-enoyl-CoA reductase	9524	9	9	0.0984836	0.0833649	-0.0594301	0.382081	0.323426	-0.230567	0.0671535	0.120704	0.0370247	0.274232	0.328592	0.0610258	FALSE	FALSE	not significant	1316	1952	1497
HEATR5B	HGNC:29273	HEATR5B	HEAT repeat containing 5B	54497	6	6	0.116435	0.157427	0.0783831	0.302412	0.40888	0.203582	0.146596	0.0502744	0.0651757	0.401926	0.202931	0.1007	FALSE	FALSE	not significant	1939	1334	1498
UBE2D3	HGNC:12476	UBE2D3	ubiquitin conjugating enzyme E2 D3	7323	1	1	0.222544	0.179033	-0.000581046	0.399954	0.321756	-0.00104425	0.0613005	0.131465	0.99259	0.26513	0.344425	0.994328	FALSE	FALSE	not significant	1246	2028	1499
REM2	HGNC:20248	REM2	RRAD and GEM like GTPase 2	161253	1	1	0.130234	0.229066	-0.130633	0.272191	0.47875	-0.273025	0.206561	0.027181	0.0173963	0.477451	0.148541	0.0309514	FALSE	FALSE	not significant	2280	996	1500
SERPINB6	HGNC:8950	SERPINB6	serpin family B member 6	5269	3	3	-0.14082	-0.238151	0.20897	-0.268309	-0.453756	0.398156	0.197459	0.0300368	0.000376247	0.467809	0.155227	0.00093734	FALSE	FALSE	not significant	2225	1051	1501
PSEN1	HGNC:9508	PSEN1	presenilin 1	5663	1	1	-0.196787	-0.113749	0.125924	-0.455858	-0.2635	0.291704	0.029476	0.206088	0.00862268	0.188385	0.449069	0.0163294	FALSE	FALSE	not significant	845	2437	1502
CACNA1E	HGNC:1392	CACNA1E	calcium voltage-gated channel subunit alpha1 E	777	15	15	0.0721002	0.0835477	-0.219794	0.325866	0.377604	-0.993385	0.117948	0.0703875	3.50077e-16	0.362057	0.245035	3.4803e-15	FALSE	FALSE	not significant	1744	1541	1503
DPP10	HGNC:20823	DPP10	dipeptidyl peptidase like 10	57628	24	24	-0.0792902	-0.0840515	-0.181875	-0.340775	-0.361238	-0.781665	0.102171	0.083326	2.96408e-11	0.335576	0.269809	1.88034e-10	FALSE	FALSE	not significant	1636	1651	1504
OLFM2	HGNC:17189	OLFM2	olfactomedin 2	93145	2	2	-0.153431	-0.0981472	-0.690028	-0.432081	-0.276394	-1.9432	0.0387039	0.184357	3.84219e-40	0.214789	0.421111	1.85992e-38	FALSE	FALSE	not significant	974	2320	1505
PIK3C3	HGNC:8974	PIK3C3	phosphatidylinositol 3-kinase catalytic subunit type 3	5289	5	5	0.0604602	0.0630537	-0.0521307	0.343298	0.358023	-0.296002	0.0996776	0.0860831	0.00767193	0.331681	0.273927	0.0147193	FALSE	FALSE	not significant	1615	1679	1506
SYT7	HGNC:11514	SYT7	synaptotagmin 7	9066	19	19	-0.0875096	-0.0780296	-0.169417	-0.371109	-0.330907	-0.718463	0.0753081	0.112411	6.83436e-10	0.289342	0.316926	3.74224e-09	FALSE	FALSE	not significant	1405	1892	1507
SLC12A5	HGNC:13818	SLC12A5	solute carrier family 12 member 5	57468	22	22	0.0867186	0.0884605	-0.408119	0.346316	0.353272	-1.62985	0.0967589	0.0902937	2.48019e-32	0.32772	0.281157	7.39709e-31	FALSE	FALSE	not significant	1586	1717	1508
EBAG9	HGNC:3123	EBAG9	estrogen receptor binding site associated antigen 9	9166	1	1	-0.147795	-0.30765	0.503654	-0.240725	-0.501094	0.820342	0.248043	0.0168759	4.7454e-12	0.52388	0.114072	3.28163e-11	FALSE	FALSE	not significant	2496	810	1509
ATP1A4	HGNC:14073	ATP1A4	ATPase Na+/K+ transporting subunit alpha 4	480	15	15	0.0555868	0.118619	-0.14056	0.237594	0.50701	-0.600793	0.253497	0.0155198	1.56391e-07	0.52823	0.1091	6.53065e-07	FALSE	FALSE	not significant	2531	776	1510
ECHDC1	HGNC:21489	ECHDC1	ethylmalonyl-CoA decarboxylase 1	55862	1	1	-0.276261	-0.253858	0.0838144	-0.451621	-0.414999	0.137017	0.0806487	0.1063	0.312774	0.298192	0.306872	0.392559	FALSE	FALSE	not significant	1459	1848	1511
ABI2	HGNC:24011	ABI2	abl interactor 2	10152	2	2	-0.165313	-0.180279	-0.0998504	-0.334363	-0.364633	-0.201958	0.108736	0.0804935	0.0673268	0.34622	0.264791	0.103591	FALSE	FALSE	not significant	1682	1627	1512
GRIPAP1	HGNC:18706	GRIPAP1	GRIP1 associated protein 1	56850	27	27	0.0647808	0.0875193	0.0572357	0.300149	0.405503	0.199558	0.149624	0.052181	0.0706124	0.406553	0.205878	0.108065	FALSE	FALSE	not significant	1954	1357	1513
GHITM	HGNC:17281	GHITM	growth hormone inducible transmembrane protein	27069	5	5	-0.107659	-0.0986393	-0.00301906	-0.365342	-0.334734	-0.0102452	0.0799117	0.108347	0.925683	0.297283	0.310486	0.940963	FALSE	FALSE	not significant	1450	1861	1514
NEU3	HGNC:7760	NEU3	neuraminidase 3	10825	2	2	0.167933	0.0640494	0.079002	0.561212	0.214045	0.264015	0.00750676	0.303433	0.0171622	0.0946694	0.553158	0.0306041	FALSE	FALSE	not significant	426	2887	1515
CMAS	HGNC:18290	CMAS	cytidine monophosphate N-acetylneuraminic acid synthetase	55907	5	5	0.0944181	0.0623055	0.439859	0.423815	0.279671	1.97439	0.0425336	0.179236	6.70266e-41	0.222763	0.416059	3.42926e-39	FALSE	FALSE	not significant	1037	2282	1516
ISOC2	HGNC:26278	ISOC2	isochorismatase domain containing 2	79763	1	1	0.274762	0.137367	-0.10263	0.508305	0.254127	-0.189865	0.0200816	0.242606	0.101358	0.15468	0.489591	0.148683	FALSE	FALSE	not significant	698	2624	1517
CACNA2D1	HGNC:1399	CACNA2D1	calcium voltage-gated channel auxiliary subunit alpha2delta 1	781	23	23	-0.0944818	-0.0918167	-0.207092	-0.35319	-0.343227	-0.774147	0.0903683	0.0997467	4.33594e-11	0.317703	0.296984	2.70695e-10	FALSE	FALSE	not significant	1527	1795	1518
PRXL2A	HGNC:28651	PRXL2A	peroxiredoxin like 2A	84293	12	12	-0.0940335	-0.0785826	-0.0324646	-0.38105	-0.318439	-0.131555	0.067887	0.126496	0.232013	0.275552	0.335821	0.304052	FALSE	FALSE	not significant	1325	2000	1519
HSPA13	HGNC:11375	HSPA13	heat shock protein family A (Hsp70) member 13	6782	11	11	-0.0681552	-0.0965552	0.00542025	-0.29224	-0.414016	0.0232413	0.16058	0.0474879	0.832427	0.420888	0.196736	0.866148	FALSE	FALSE	not significant	2020	1306	1520
EXOC2	HGNC:24968	EXOC2	exocyst complex component 2	55770	17	17	0.0578398	0.0746176	-0.0322559	0.306424	0.39531	-0.170886	0.141347	0.0583101	0.121088	0.395684	0.218865	0.173539	FALSE	FALSE	not significant	1897	1429	1521
RPS3A	HGNC:10421	RPS3A	ribosomal protein S3A	6189	7	7	-0.19108	-0.129916	0.0720476	-0.418073	-0.28425	0.157636	0.0453801	0.17226	0.152488	0.227375	0.40561	0.211974	FALSE	FALSE	not significant	1078	2252	1522
SF3A3	HGNC:10767	SF3A3	splicing factor 3a subunit 3	10946	3	3	-0.11115	-0.159442	0.078095	-0.290152	-0.416215	0.203864	0.163979	0.0465543	0.0650973	0.425885	0.194662	0.100628	FALSE	FALSE	not significant	2039	1292	1523
RABL6	HGNC:24703	RABL6	RAB, member RAS oncogene family like 6	55684	8	8	-0.0702145	-0.096641	-0.133062	-0.296199	-0.407679	-0.56132	0.155021	0.0509457	8.43647e-07	0.413205	0.203913	3.1829e-06	FALSE	FALSE	not significant	1990	1341	1524
PCLO	HGNC:13406	PCLO	piccolo presynaptic cytomatrix protein	27445	76	76	0.0662416	0.08731	-0.452008	0.303287	0.399749	-2.06952	0.145439	0.0555704	3.45224e-43	0.400897	0.21223	1.93973e-41	FALSE	FALSE	not significant	1929	1403	1525
IGF1R	HGNC:5465	IGF1R	insulin like growth factor 1 receptor	3480	2	2	0.0939926	0.165928	-0.10061	0.260017	0.459017	-0.278324	0.211598	0.0282067	0.0120725	0.483509	0.150102	0.0222206	FALSE	FALSE	not significant	2310	1024	1526
RAB11B	HGNC:9761	RAB11B	RAB11B, member RAS oncogene family	9230	13	13	-0.0822116	-0.120425	-0.0971207	-0.285351	-0.417988	-0.337099	0.170614	0.0454233	0.00247084	0.435307	0.193494	0.00526193	FALSE	FALSE	not significant	2071	1264	1527
PPIP5K1	HGNC:29023	PPIP5K1	diphosphoinositol pentakisphosphate kinase 1	9677	3	3	0.164401	0.10746	0.153307	0.425773	0.278304	0.397041	0.0422005	0.182544	0.000401899	0.222105	0.419557	0.000997693	FALSE	FALSE	not significant	1030	2306	1528
PDK3	HGNC:8811	PDK3	pyruvate dehydrogenase kinase 3	5165	12	12	-0.0741701	-0.0561831	-0.13328	-0.396723	-0.300513	-0.712893	0.0574261	0.149133	8.95036e-10	0.255671	0.372316	4.83889e-09	FALSE	FALSE	not significant	1213	2124	1529
BRSK1	HGNC:18994	BRSK1	BR serine/threonine kinase 1	84446	17	17	0.0855849	0.0735949	-0.052727	0.374776	0.322272	-0.230891	0.0724963	0.122025	0.0367632	0.283739	0.330283	0.0606266	FALSE	FALSE	not significant	1378	1965	1530
TBC1D17	HGNC:25699	TBC1D17	TBC1 domain family member 17	79735	9	9	0.0688294	0.0681312	0.115767	0.349353	0.34581	0.587591	0.0938911	0.0972433	2.77085e-07	0.322724	0.292101	1.11063e-06	FALSE	FALSE	not significant	1563	1782	1531
EIF5A	HGNC:3300	EIF5A	eukaryotic translation initiation factor 5A	1984	5	5	0.178426	0.177235	0.0877302	0.348768	0.34644	0.171486	0.0944516	0.096726	0.11981	0.322983	0.291067	0.172216	FALSE	FALSE	not significant	1568	1778	1532
TMEM109	HGNC:28771	TMEM109	transmembrane protein 109	79073	4	4	-0.125849	-0.084521	-0.0251336	-0.418134	-0.280822	-0.0835069	0.045349	0.177463	0.44747	0.227375	0.413619	0.526933	FALSE	FALSE	not significant	1077	2272	1533
TMEM132A	HGNC:31092	TMEM132A	transmembrane protein 132A	54972	8	8	-0.0728717	-0.0658084	-0.133029	-0.365416	-0.329997	-0.667073	0.0798919	0.113435	7.97576e-09	0.297283	0.317971	3.87878e-08	FALSE	FALSE	not significant	1449	1904	1534
HERC4	HGNC:24521	HERC4	HECT and RLD domain containing E3 ubiquitin protein ligase 4	26091	5	5	0.163964	0.0771912	0.0052355	0.498344	0.234611	0.0159125	0.0173752	0.259548	0.884827	0.143708	0.506304	0.908651	FALSE	FALSE	not significant	646	2708	1535
POU3F2	HGNC:9215	POU3F2	POU class 3 homeobox 2	5454	1	1	-0.11373	-0.210503	-0.0820447	-0.252259	-0.466905	-0.181979	0.225483	0.0256446	0.0989306	0.498232	0.145371	0.145324	FALSE	FALSE	not significant	2391	963	1536
BNIP3L	HGNC:1085	BNIP3L	BCL2 interacting protein 3 like	665	1	1	0.174817	0.166051	0.0622593	0.361308	0.343191	0.128677	0.0881698	0.104494	0.249669	0.312066	0.304272	0.324153	FALSE	FALSE	not significant	1517	1837	1537
PICK1	HGNC:9394	PICK1	protein interacting with PRKCA 1	9463	9	9	0.0618364	0.074361	-0.116985	0.314838	0.378606	-0.595625	0.130813	0.0696529	1.95823e-07	0.382352	0.243577	8.07015e-07	FALSE	FALSE	not significant	1823	1533	1538
RAB8A	HGNC:7007	RAB8A	RAB8A, member RAS oncogene family	4218	7	7	-0.076702	-0.0863192	0.108767	-0.325763	-0.366608	0.461946	0.118063	0.0788818	4.13549e-05	0.362057	0.261954	0.000120373	FALSE	FALSE	not significant	1746	1611	1539
INSR	HGNC:6091	INSR	insulin receptor	3643	4	4	0.116953	0.0934043	0.112553	0.385846	0.308156	0.371331	0.0645298	0.139127	0.000885193	0.269288	0.356194	0.00207237	FALSE	FALSE	not significant	1289	2072	1540
GPC1	HGNC:4449	GPC1	glypican 1	2817	10	10	-0.0725883	-0.126014	-0.0684215	-0.260594	-0.452393	-0.245635	0.210591	0.0305276	0.0264299	0.482657	0.156374	0.0450252	FALSE	FALSE	not significant	2301	1061	1541
ICAM5	HGNC:5348	ICAM5	intercellular adhesion molecule 5	7087	9	9	-0.118272	-0.0949835	-0.587905	-0.384126	-0.308489	-1.90941	0.0657174	0.138702	2.57272e-39	0.272365	0.356096	1.18176e-37	FALSE	FALSE	not significant	1297	2066	1542
CTNND2	HGNC:2516	CTNND2	catenin delta 2	1501	27	27	0.0821984	0.10003	-0.0955395	0.312101	0.379808	-0.262903	0.13417	0.0687798	0.0176276	0.385687	0.242523	0.0313009	FALSE	FALSE	not significant	1846	1519	1543
GGA2	HGNC:16064	GGA2	golgi associated, gamma adaptin ear containing, ARF binding protein 2	23062	4	4	0.10055	0.153943	-0.0262388	0.277285	0.424526	-0.0723583	0.182954	0.0421916	0.510303	0.449274	0.186717	0.587834	FALSE	FALSE	not significant	2151	1218	1544
VTI1B	HGNC:17793	VTI1B	vesicle transport through interaction with t-SNAREs 1B	10490	6	6	-0.083674	-0.135985	0.165582	-0.268811	-0.436866	0.531949	0.196627	0.0366251	2.81346e-06	0.466553	0.17113	9.76565e-06	FALSE	FALSE	not significant	2222	1156	1545
C3ORF18	HGNC:24837	C3ORF18	chromosome 3 open reading frame 18	51161	1	1	-0.164375	-0.194436	0.141857	-0.334828	-0.396061	0.28896	0.129581	0.0738449	0.0129283	0.381141	0.252558	0.0236574	FALSE	FALSE	not significant	1813	1568	1546
PLXND1	HGNC:9107	PLXND1	plexin D1	23129	14	14	0.0483704	0.0908101	-0.313952	0.248873	0.467232	-1.61533	0.231744	0.0255429	5.79806e-32	0.504579	0.145345	1.68144e-30	FALSE	FALSE	not significant	2425	958	1547
SRC	HGNC:11283	SRC	SRC proto-oncogene, non-receptor tyrosine kinase	6714	10	10	0.0581551	0.0455721	-0.123019	0.386754	0.303072	-0.818124	0.0639103	0.145723	4.56886e-12	0.268805	0.367066	3.16999e-11	FALSE	FALSE	not significant	1277	2107	1548
CEPT1	HGNC:24289	CEPT1	choline/ethanolamine phosphotransferase 1	10390	1	1	0.0778545	0.145153	0.0568123	0.249999	0.4661	0.18243	0.229648	0.0258963	0.0981034	0.502727	0.145517	0.144177	FALSE	FALSE	not significant	2414	971	1549
LDHB	HGNC:6541	LDHB	lactate dehydrogenase B	3945	11	11	-0.305543	-0.233154	-0.259096	-0.39067	-0.298112	-0.331282	0.0612935	0.152388	0.00292002	0.26513	0.377667	0.00611911	FALSE	FALSE	not significant	1245	2140	1550
PYCR2	HGNC:30262	PYCR2	pyrroline-5-carboxylate reductase 2	29920	1	1	-0.108438	-0.289287	0.110127	-0.212501	-0.566901	0.21581	0.318519	0.00844875	0.0571591	0.593732	0.0809254	0.0896789	FALSE	FALSE	not significant	2818	573	1551
RNF123	HGNC:21148	RNF123	ring finger protein 123	63891	5	5	0.0879994	0.08939	0.0309051	0.342693	0.348109	0.120353	0.100584	0.0955633	0.274732	0.332619	0.289206	0.351115	FALSE	FALSE	not significant	1625	1766	1552
RAB9B	HGNC:14090	RAB9B	RAB9B, member RAS oncogene family	51209	3	3	0.110747	0.0667268	0.0625483	0.435754	0.262548	0.246107	0.0370995	0.207207	0.026146	0.211091	0.450571	0.0446019	FALSE	FALSE	not significant	951	2441	1553
TSC1	HGNC:12362	TSC1	TSC complex subunit 1	7248	8	8	0.127254	0.106308	-0.071608	0.376104	0.314197	-0.21164	0.0715001	0.131593	0.0553325	0.282504	0.344474	0.0870302	FALSE	FALSE	not significant	1362	2030	1554
EMC6	HGNC:28430	EMC6	ER membrane protein complex subunit 6	83460	1	1	-0.0997851	-0.140764	0.00667258	-0.289472	-0.408351	0.0193569	0.165925	0.0511445	0.860464	0.428961	0.204328	0.889438	FALSE	FALSE	not significant	2050	1343	1555
APOL2	HGNC:619	APOL2	apolipoprotein L2	23780	7	7	0.116123	0.109101	0.0187659	0.354747	0.333296	0.0573282	0.0889688	0.10986	0.601852	0.314187	0.312899	0.669635	FALSE	FALSE	not significant	1521	1872	1556
NRP1	HGNC:8004	NRP1	neuropilin 1	8829	3	3	-0.101835	-0.10913	-0.198386	-0.333016	-0.356874	-0.648756	0.110612	0.0873275	1.91932e-08	0.348216	0.276043	8.91386e-08	FALSE	FALSE	not significant	1703	1691	1557
ALDOA	HGNC:414	ALDOA	aldolase, fructose-bisphosphate A	226	14	14	-0.285575	-0.2507	-0.247556	-0.367459	-0.322584	-0.318539	0.0781961	0.121667	0.00417801	0.294487	0.329859	0.0084351	FALSE	FALSE	not significant	1433	1962	1558
ACP1	HGNC:122	ACP1	acid phosphatase 1	52	1	1	0.210911	0.160612	-0.0772194	0.408816	0.311318	-0.149677	0.0610247	0.155237	0.195484	0.264665	0.381757	0.263196	FALSE	FALSE	not significant	1243	2158	1559
ALG2	HGNC:23159	ALG2	ALG2 alpha-1,3/1,6-mannosyltransferase	85365	5	5	0.0743734	0.0964175	-0.0281379	0.301228	0.390511	-0.113964	0.148175	0.061398	0.300236	0.404693	0.225952	0.378635	FALSE	FALSE	not significant	1945	1457	1560
STAMBPL1	HGNC:24105	STAMBPL1	STAM binding protein like 1	57559	2	2	0.124381	0.0862292	0.0966051	0.417411	0.289377	0.324198	0.0511848	0.176239	0.00467946	0.242979	0.411835	0.00935445	FALSE	FALSE	not significant	1137	2266	1561
PITPNB	HGNC:9002	PITPNB	phosphatidylinositol transfer protein beta	23760	7	7	0.0893213	0.0554777	0.0443684	0.428574	0.266189	0.212885	0.0402908	0.201007	0.0539294	0.21693	0.443837	0.0850571	FALSE	FALSE	not significant	1003	2402	1562
SYN1	HGNC:11494	SYN1	synapsin I	6853	23	23	0.118677	0.132419	-0.367587	0.324303	0.361855	-1.00449	0.119707	0.082805	1.87841e-16	0.36498	0.268881	1.91897e-15	FALSE	FALSE	not significant	1758	1649	1563
CADM1	HGNC:5951	CADM1	cell adhesion molecule 1	23705	2	2	-0.115092	-0.122571	-0.260691	-0.332783	-0.354407	-0.753775	0.110404	0.0892731	1.20409e-10	0.347917	0.279538	7.17554e-10	FALSE	FALSE	not significant	1701	1707	1564
CEP85L	HGNC:21638	CEP85L	centrosomal protein 85 like	387119	1	1	-0.180365	-0.129735	0.00109439	-0.414185	-0.297919	0.00251312	0.0559599	0.167439	0.982477	0.253349	0.400973	0.986553	FALSE	FALSE	not significant	1193	2216	1565
SLC25A14	HGNC:10984	SLC25A14	solute carrier family 25 member 14	9016	3	3	-0.0757245	-0.0651778	-0.0939456	-0.37047	-0.318872	-0.459614	0.0758438	0.125997	4.52236e-05	0.289791	0.335357	0.000130727	FALSE	FALSE	not significant	1413	1996	1566
PLEKHA5	HGNC:30036	PLEKHA5	pleckstrin homology domain containing A5	54477	9	9	0.061273	0.119107	-0.221802	0.243057	0.472473	-0.879843	0.242788	0.0239605	1.7661e-13	0.518271	0.139678	1.40152e-12	FALSE	FALSE	not significant	2477	935	1567
ADRM1	HGNC:15759	ADRM1	ADRM1 26S proteasome ubiquitin receptor	11047	1	1	-0.217741	-0.234798	0.173797	-0.330686	-0.356591	0.263948	0.112648	0.0873355	0.0171897	0.351113	0.276043	0.0306443	FALSE	FALSE	not significant	1721	1692	1568
ILDR2	HGNC:18131	ILDR2	immunoglobulin like domain containing receptor 2	387597	6	6	-0.0891863	-0.0787437	-0.279	-0.365319	-0.322545	-1.14282	0.0799304	0.121712	6.91447e-20	0.297283	0.329859	9.21881e-19	FALSE	FALSE	not significant	1451	1964	1569
MRPL1	HGNC:14275	MRPL1	mitochondrial ribosomal protein L1	65008	5	5	-0.104808	-0.117419	-0.0541508	-0.323384	-0.362297	-0.167082	0.121203	0.0827422	0.129722	0.367226	0.268816	0.184484	FALSE	FALSE	not significant	1768	1648	1570
ATP4A	HGNC:819	ATP4A	ATPase H+/K+ transporting subunit alpha	495	3	3	0.0804627	0.089759	-0.0731959	0.323196	0.360536	-0.294007	0.120967	0.0839216	0.00808301	0.367044	0.270348	0.0154328	FALSE	FALSE	not significant	1765	1658	1571
GSR	HGNC:4623	GSR	glutathione-disulfide reductase	2936	3	3	-0.17123	-0.124957	-0.238909	-0.396091	-0.289052	-0.552646	0.0578197	0.165166	1.2095e-06	0.256694	0.396864	4.43553e-06	FALSE	FALSE	not significant	1216	2209	1572
SEMA7A	HGNC:10741	SEMA7A	semaphorin 7A (JohnMiltonHagen blood group)	8482	4	4	-0.0754735	-0.160726	0.490571	-0.232343	-0.494791	1.51021	0.264097	0.0181436	2.79605e-29	0.536663	0.118759	6.76751e-28	FALSE	FALSE	not significant	2590	836	1573
ACYP1	HGNC:179	ACYP1	acylphosphatase 1	97	1	1	0.203895	0.293	0.101403	0.299094	0.429803	0.148748	0.173537	0.0508953	0.200194	0.438759	0.203913	0.268162	FALSE	FALSE	not significant	2091	1340	1574
DHRS7B	HGNC:24547	DHRS7B	dehydrogenase/reductase 7B	25979	8	8	-0.0748106	-0.0650246	-0.106205	-0.36703	-0.319019	-0.521054	0.0785411	0.125812	4.34932e-06	0.29508	0.335122	1.46994e-05	FALSE	FALSE	not significant	1437	1994	1575
SRGAP2	HGNC:19751	SRGAP2	SLIT-ROBO Rho GTPase activating protein 2	23380	6	6	0.103149	0.0511883	0.041821	0.475485	0.235963	0.192783	0.0230905	0.256756	0.0806113	0.167599	0.504295	0.121506	FALSE	FALSE	not significant	742	2690	1576
RPL13	HGNC:10303	RPL13	ribosomal protein L13	6137	6	6	0.146815	0.120418	0.242318	0.37602	0.308412	0.620621	0.0715627	0.1388	6.52511e-08	0.282504	0.356096	2.8417e-07	FALSE	FALSE	not significant	1365	2068	1577
FABP3	HGNC:3557	FABP3	fatty acid binding protein 3	2170	1	1	-0.436913	-0.329543	0.150917	-0.44774	-0.337709	0.154657	0.0627367	0.160516	0.228189	0.267931	0.39012	0.299804	FALSE	FALSE	not significant	1260	2181	1578
ATP9B	HGNC:13541	ATP9B	ATPase phospholipid transporting 9B (putative)	374868	1	1	-0.0981776	-0.137191	-0.115792	-0.298425	-0.417012	-0.351965	0.167868	0.0544085	0.00233195	0.43155	0.210342	0.00499888	FALSE	FALSE	not significant	2058	1384	1579
SDSL	HGNC:30404	SDSL	serine dehydratase like	113675	1	1	0.1635	0.167112	0.0479519	0.340376	0.347896	0.0998271	0.105239	0.0981393	0.367409	0.340476	0.293756	0.447388	FALSE	FALSE	not significant	1660	1787	1580
STAU1	HGNC:11370	STAU1	staufen double-stranded RNA binding protein 1	6780	2	2	-0.10079	-0.169851	0.293441	-0.264086	-0.44504	0.768867	0.210914	0.0359986	1.19714e-10	0.482823	0.169963	7.14763e-10	FALSE	FALSE	not significant	2305	1144	1581
TPRG1L	HGNC:27007	TPRG1L	tumor protein p63 regulated 1 like	127262	2	2	-0.229816	-0.175146	-0.362124	-0.386613	-0.294643	-0.609191	0.0640058	0.157189	1.08234e-07	0.268805	0.3843	4.58356e-07	FALSE	FALSE	not significant	1278	2172	1582
RNF170	HGNC:25358	RNF170	ring finger protein 170	81790	3	3	-0.0937157	-0.0784495	0.083242	-0.371957	-0.311365	0.330387	0.0746505	0.135084	0.00299546	0.288032	0.350149	0.00625636	FALSE	FALSE	not significant	1400	2050	1583
ARL4C	HGNC:698	ARL4C	ARF like GTPase 4C	10123	3	3	-0.0949073	-0.13284	-0.17942	-0.286713	-0.401308	-0.542024	0.168593	0.0546345	1.87049e-06	0.432513	0.210929	6.68428e-06	FALSE	FALSE	not significant	2063	1388	1584
PLAA	HGNC:9043	PLAA	phospholipase A2 activating protein	9373	12	12	0.142832	0.132641	0.0847536	0.352285	0.32715	0.209039	0.0911891	0.116517	0.0583634	0.319021	0.323585	0.0913179	FALSE	FALSE	not significant	1533	1918	1585
NKIRAS1	HGNC:17899	NKIRAS1	NFKB inhibitor interacting Ras like 1	28512	5	5	-0.0517974	-0.0860496	0.0180323	-0.261488	-0.434404	0.0910325	0.209037	0.0376825	0.407691	0.481152	0.174493	0.4885	FALSE	FALSE	not significant	2291	1165	1586
USP5	HGNC:12628	USP5	ubiquitin specific peptidase 5	8078	22	22	0.107488	0.116405	0.115749	0.326266	0.353334	0.351342	0.1175	0.0902381	0.0016266	0.361578	0.281157	0.00358912	FALSE	FALSE	not significant	1742	1715	1587
ADAM7	HGNC:214	ADAM7	ADAM metallopeptidase domain 7	8756	1	1	0.197669	0.285998	-0.221548	0.286722	0.414845	-0.321359	0.17669	0.0518349	0.00474774	0.442816	0.205404	0.00948494	FALSE	FALSE	not significant	2108	1352	1588
ABO	HGNC:79	ABO	ABO, alpha 1-3-N-acetylgalactosaminyltransferase and alpha 1-3-galactosyltransferase	28	1	1	0.236445	0.198338	0.140954	0.434789	0.364716	0.259195	0.0762286	0.134422	0.0394504	0.290701	0.349263	0.0646514	FALSE	FALSE	not significant	1415	2045	1589
ACSF2	HGNC:26101	ACSF2	acyl-CoA synthetase family member 2	80221	2	2	0.124536	0.167093	-0.165302	0.389446	0.52253	-0.516928	0.159381	0.0602468	0.000662723	0.420362	0.222888	0.00158094	FALSE	FALSE	not significant	2011	1450	1590
EPDR1	HGNC:17572	EPDR1	ependymin related 1	54749	5	5	-0.122873	-0.154201	0.248261	-0.302488	-0.379609	0.611166	0.146496	0.0689237	9.92167e-08	0.401926	0.242678	4.23015e-07	FALSE	FALSE	not significant	1938	1523	1591
TUSC3	HGNC:30242	TUSC3	tumor suppressor candidate 3	7991	1	1	-0.074493	-0.11852	0.377745	-0.270418	-0.43024	1.37125	0.200449	0.0424112	1.00175e-24	0.471001	0.187294	1.83256e-23	FALSE	FALSE	not significant	2242	1221	1592
POFUT1	HGNC:14988	POFUT1	protein O-fucosyltransferase 1	23509	1	1	0.118181	0.155678	-0.0574609	0.298585	0.393321	-0.145176	0.157226	0.063104	0.193139	0.417926	0.230274	0.260597	FALSE	FALSE	not significant	1995	1469	1593
CADM2	HGNC:29849	CADM2	cell adhesion molecule 2	253559	13	13	-0.0680973	-0.117862	0.0805109	-0.256206	-0.443438	0.30291	0.218339	0.0339268	0.0063905	0.490089	0.165087	0.0124628	FALSE	FALSE	not significant	2354	1112	1594
EIF4A3	HGNC:18683	EIF4A3	eukaryotic translation initiation factor 4A3	9775	8	8	-0.0995098	-0.118317	0.0343114	-0.309565	-0.368073	0.106739	0.13734	0.0777039	0.331824	0.389678	0.260114	0.411949	FALSE	FALSE	not significant	1869	1599	1595
PPP2R5B	HGNC:9310	PPP2R5B	protein phosphatase 2 regulatory subunit B'beta	5526	5	5	0.108996	0.0623207	0.182508	0.441291	0.252318	0.73892	0.0347888	0.225375	2.51304e-10	0.202897	0.471192	1.44425e-09	FALSE	FALSE	not significant	931	2539	1596
PIP4K2C	HGNC:23786	PIP4K2C	phosphatidylinositol-5-phosphate 4-kinase type 2 gamma	79837	14	14	0.0791639	0.0917058	-0.0725351	0.313821	0.36354	-0.287543	0.132052	0.0813967	0.00955503	0.383919	0.265817	0.0179492	FALSE	FALSE	not significant	1831	1639	1597
SMAP1	HGNC:19651	SMAP1	small ArfGAP 1	60682	4	4	0.149689	0.142715	0.110179	0.346883	0.330723	0.255326	0.0962176	0.112609	0.0211081	0.326663	0.316926	0.0367857	FALSE	FALSE	not significant	1581	1896	1598
SYNGAP1	HGNC:11497	SYNGAP1	synaptic Ras GTPase activating protein 1	8831	33	33	0.0689816	0.105082	-0.223191	0.272574	0.415223	-0.881916	0.190465	0.0468522	1.58046e-13	0.460996	0.195388	1.26057e-12	FALSE	FALSE	not significant	2182	1296	1599
ERC1	HGNC:17072	ERC1	ELKS/RAB6-interacting/CAST family member 1	23085	4	4	0.123562	0.0998348	-0.319512	0.375354	0.303276	-0.970605	0.0720615	0.145454	1.24659e-15	0.283073	0.366724	1.19222e-14	FALSE	FALSE	not significant	1373	2106	1600
TBCC	HGNC:11580	TBCC	tubulin folding cofactor C	6903	4	4	0.125609	0.15002	-0.084095	0.309241	0.369341	-0.207037	0.138485	0.077852	0.0613199	0.391678	0.260114	0.0954928	FALSE	FALSE	not significant	1877	1602	1601
UFD1	HGNC:12520	UFD1	ubiquitin recognition factor in ER associated degradation 1	7353	1	1	-0.192534	-0.172033	0.143367	-0.394353	-0.352362	0.293648	0.0867819	0.123185	0.0168537	0.309896	0.331414	0.0301052	FALSE	FALSE	not significant	1506	1974	1602
ARHGEF18	HGNC:17090	ARHGEF18	Rho/Rac guanine nucleotide exchange factor 18	23370	2	2	0.101297	0.141089	-0.00762265	0.293475	0.408762	-0.0220842	0.168881	0.0567096	0.84466	0.433075	0.214467	0.876413	FALSE	FALSE	not significant	2064	1418	1603
CAMKK2	HGNC:1470	CAMKK2	calcium/calmodulin dependent protein kinase kinase 2	10645	14	14	0.0729916	0.111219	-0.109445	0.272303	0.414915	-0.408296	0.190903	0.0470134	0.000269185	0.460996	0.195672	0.000686657	FALSE	FALSE	not significant	2185	1299	1604
APMAP	HGNC:13238	APMAP	adipocyte plasma membrane associated protein	57136	19	19	-0.0707475	-0.099763	-0.040158	-0.283701	-0.400054	-0.161035	0.173086	0.0553861	0.143891	0.438514	0.21223	0.201672	FALSE	FALSE	not significant	2086	1398	1605
HIF1AN	HGNC:17113	HIF1AN	hypoxia inducible factor 1 subunit alpha inhibitor	55662	1	1	-0.190926	-0.163748	0.0914351	-0.465552	-0.399281	0.222955	0.0802389	0.132442	0.108906	0.297551	0.345966	0.158242	FALSE	FALSE	not significant	1455	2034	1606
AHCYL2	HGNC:22204	AHCYL2	adenosylhomocysteinase like 2	23382	2	2	-0.236236	-0.12021	-0.226443	-0.464959	-0.236598	-0.445684	0.0265033	0.256491	7.78447e-05	0.17781	0.50409	0.00021676	FALSE	FALSE	not significant	806	2689	1607
SHMT1	HGNC:10850	SHMT1	serine hydroxymethyltransferase 1	6470	1	1	0.187154	0.157102	0.4316	0.418326	0.351152	0.964708	0.0781295	0.138725	5.91478e-12	0.294487	0.356096	4.03032e-11	FALSE	FALSE	not significant	1431	2067	1608
RASA2	HGNC:9872	RASA2	RAS p21 protein activator 2	5922	5	5	0.106079	0.134726	0.0803161	0.298384	0.378963	0.225917	0.152299	0.0694574	0.041072	0.409891	0.243577	0.0669775	FALSE	FALSE	not significant	1971	1528	1609
EPS15L1	HGNC:24634	EPS15L1	epidermal growth factor receptor pathway substrate 15 like 1	58513	30	30	-0.0576614	-0.0752392	0.0505714	-0.293759	-0.383311	0.257639	0.158429	0.0662869	0.0199864	0.419434	0.237494	0.0351227	FALSE	FALSE	not significant	2003	1497	1610
KRT5	HGNC:6442	KRT5	keratin 5	3852	9	9	-0.209306	-0.318561	0.0786766	-0.271497	-0.413215	0.102054	0.192213	0.0479133	0.353429	0.462317	0.197717	0.43332	FALSE	FALSE	not significant	2192	1312	1611
ANO8	HGNC:29329	ANO8	anoctamin 8	57719	1	1	0.246108	-0.10937	-0.0209506	0.518036	-0.230213	-0.0440992	0.0186133	0.289629	0.702651	0.147456	0.539721	0.758844	FALSE	FALSE	not significant	677	2829	1612
PDE4A	HGNC:8780	PDE4A	phosphodiesterase 4A	5141	6	6	0.0996267	0.0732433	0.0627903	0.388279	0.285454	0.244715	0.0628799	0.170459	0.0269913	0.267985	0.40312	0.0458576	FALSE	FALSE	not significant	1262	2244	1613
ICA1	HGNC:5343	ICA1	islet cell autoantigen 1	3382	7	7	0.0712191	0.0685621	-0.066432	0.343626	0.330806	-0.320528	0.0993569	0.11252	0.00395352	0.331182	0.316926	0.00801271	FALSE	FALSE	not significant	1612	1894	1614
OSBPL8	HGNC:16396	OSBPL8	oxysterol binding protein like 8	114882	13	13	0.0618505	0.0610712	0.0389248	0.339079	0.334807	0.213395	0.103875	0.10827	0.0533636	0.338153	0.310486	0.0844635	FALSE	FALSE	not significant	1650	1858	1615
STAT1	HGNC:11362	STAT1	signal transducer and activator of transcription 1	6772	22	22	0.0873199	0.124574	0.112495	0.280638	0.400371	0.361548	0.177745	0.0551953	0.00119599	0.444397	0.211924	0.00272991	FALSE	FALSE	not significant	2113	1396	1616
ACAP2	HGNC:16469	ACAP2	ArfGAP with coiled-coil, ankyrin repeat and PH domains 2	23527	2	2	0.154055	0.169634	0.0904459	0.322826	0.355472	0.189532	0.125059	0.0912913	0.0891342	0.373692	0.283422	0.13259	FALSE	FALSE	not significant	1789	1721	1617
DTX3	HGNC:24457	DTX3	deltex E3 ubiquitin ligase 3	196403	1	1	0.0876686	0.114189	-0.083847	0.294015	0.382956	-0.281198	0.158931	0.0669689	0.0113658	0.419881	0.239044	0.0210182	FALSE	FALSE	not significant	2007	1504	1618
RPL4	HGNC:10353	RPL4	ribosomal protein L4	6124	8	8	0.093896	0.0674738	0.201157	0.391271	0.281168	0.838236	0.0609003	0.176933	1.60111e-12	0.264307	0.412692	1.16483e-11	FALSE	FALSE	not significant	1242	2270	1619
TSC22D4	HGNC:21696	TSC22D4	TSC22 domain family member 4	81628	2	2	-0.100285	-0.157526	0.336765	-0.266328	-0.418345	0.894349	0.201481	0.0455751	9.99786e-14	0.472457	0.193494	8.1078e-13	FALSE	FALSE	not significant	2247	1269	1620
GRM1	HGNC:4593	GRM1	glutamate metabotropic receptor 1	2911	5	5	0.08106	0.138288	-0.177929	0.255862	0.436498	-0.561625	0.218955	0.0367815	8.32976e-07	0.490554	0.171356	3.14452e-06	FALSE	FALSE	not significant	2360	1158	1621
SMPD3	HGNC:14240	SMPD3	sphingomyelin phosphodiesterase 3	55512	6	6	-0.0775446	-0.0556351	-0.112429	-0.390706	-0.280316	-0.566469	0.0612702	0.178241	6.80036e-07	0.26513	0.414973	2.59834e-06	FALSE	FALSE	not significant	1244	2275	1622
AGAP3	HGNC:16923	AGAP3	ArfGAP with GTPase domain, ankyrin repeat and PH domain 3	116988	7	7	0.0597485	0.126925	-0.114091	0.227425	0.483125	-0.497934	0.274304	0.0210067	1.07357e-05	0.547476	0.129349	3.4522e-05	FALSE	FALSE	not significant	2634	888	1623
FLG2	HGNC:33276	FLG2	filaggrin 2	388698	1	1	-0.25576	-0.379682	0.10837	-0.278326	-0.413181	0.117932	0.188769	0.0515752	0.289711	0.458835	0.20488	0.367571	FALSE	FALSE	not significant	2174	1348	1624
SMC1A	HGNC:11111	SMC1A	structural maintenance of chromosomes 1A	8243	6	6	-0.107782	-0.0646604	0.0855288	-0.427139	-0.25625	0.338951	0.0409562	0.21826	0.0023418	0.217317	0.463742	0.00501437	FALSE	FALSE	not significant	1022	2501	1625
SPATS2	HGNC:18650	SPATS2	spermatogenesis associated serine rich 2	65244	1	1	0.0971817	0.133948	-0.120847	0.285478	0.393481	-0.354995	0.17102	0.0599613	0.00149138	0.435367	0.222355	0.0033187	FALSE	FALSE	not significant	2077	1447	1626
MCF2L	HGNC:14576	MCF2L	MCF.2 cell line derived transforming sequence like	23263	6	6	0.0784911	0.13957	-0.139259	0.249813	0.444206	-0.443218	0.229994	0.033623	8.10565e-05	0.502727	0.164558	0.000224808	FALSE	FALSE	not significant	2418	1107	1627
HTR2A	HGNC:5293	HTR2A	5-hydroxytryptamine receptor 2A	3356	1	1	-0.179974	-0.136937	-0.56139	-0.391776	-0.29809	-1.22206	0.0677913	0.163775	5.48801e-21	0.27541	0.39488	8.08807e-20	FALSE	FALSE	not significant	1324	2201	1628
DES	HGNC:2770	DES	desmin	1674	1	1	-0.398855	-0.218864	-0.496806	-0.519963	-0.285319	-0.647655	0.0340303	0.238407	1.89012e-06	0.200142	0.484119	6.75057e-06	FALSE	FALSE	not significant	922	2606	1629
SEPTIN6	HGNC:15848	SEPTIN6	septin 6	23157	6	6	0.105208	0.144938	-0.537635	0.284803	0.392353	-1.4554	0.17143	0.0601968	7.11046e-28	0.43606	0.222834	1.53767e-26	FALSE	FALSE	not significant	2079	1449	1630
TUSC2	HGNC:17034	TUSC2	tumor suppressor 2, mitochondrial calcium regulator	11334	2	2	-0.123101	-0.101961	0.0860213	-0.367707	-0.30456	0.256949	0.0779966	0.143768	0.0203155	0.294373	0.363637	0.0356512	FALSE	FALSE	not significant	1429	2099	1631
HERC1	HGNC:4867	HERC1	HECT and RLD domain containing E3 ubiquitin protein ligase family member 1	8925	9	9	0.044871	0.110723	0.0466066	0.20884	0.515328	0.216917	0.315306	0.0139321	0.0495892	0.590894	0.104066	0.0791313	FALSE	FALSE	not significant	2802	727	1632
SCO2	HGNC:10604	SCO2	synthesis of cytochrome C oxidase 2	9997	2	2	-0.0718399	-0.140854	-0.0089127	-0.236665	-0.464022	-0.0293615	0.255349	0.0265565	0.78924	0.528613	0.146702	0.831662	FALSE	FALSE	not significant	2544	985	1633
EEA1	HGNC:3185	EEA1	early endosome antigen 1	8411	35	35	0.179108	0.0929693	-0.236196	0.455361	0.236363	-0.600498	0.029468	0.255954	1.58412e-07	0.188385	0.503613	6.60788e-07	FALSE	FALSE	not significant	844	2685	1634
KCNJ3	HGNC:6264	KCNJ3	potassium inwardly rectifying channel subfamily J member 3	3760	1	1	-0.13891	-0.08444	-0.228804	-0.430837	-0.261895	-0.709649	0.0427453	0.21713	2.07992e-09	0.222795	0.462716	1.08352e-08	FALSE	FALSE	not significant	1039	2495	1635
NECAB3	HGNC:15851	NECAB3	N-terminal EF-hand calcium binding protein 3	63941	1	1	-0.594292	-0.274794	-0.485396	-0.631088	-0.291808	-0.51545	0.0220831	0.283295	0.000342735	0.163516	0.531378	0.000859637	FALSE	FALSE	not significant	725	2813	1636
CLIC4	HGNC:13518	CLIC4	chloride intracellular channel 4	25932	4	4	0.255248	0.191152	0.808769	0.384888	0.288238	1.21954	0.0670681	0.168252	2.12676e-21	0.274232	0.401674	3.28839e-20	FALSE	FALSE	not significant	1314	2224	1637
PCYT1A;PCYT1B	HGNC:8754	PCYT1A	phosphate cytidylyltransferase 1A, choline	5130	3	3	0.0401255	0.111108	0.0880623	0.195782	0.542122	0.429678	0.346427	0.00975531	0.000130199	0.618503	0.0877892	0.000349102	FALSE	FALSE	not significant	2934	611	1638
SMC2	HGNC:14011	SMC2	structural maintenance of chromosomes 2	10592	1	1	0.177495	0.10226	-0.234011	0.524037	0.301914	-0.690898	0.0378228	0.232939	1.48965e-06	0.211801	0.47888	5.39377e-06	FALSE	FALSE	not significant	966	2579	1639
REEP4	HGNC:26176	REEP4	receptor accessory protein 4	80346	1	1	-0.156879	-0.204952	0.1594	-0.407804	-0.53277	0.414358	0.160688	0.0690437	0.00895075	0.420888	0.242733	0.0169099	FALSE	FALSE	not significant	2022	1526	1640
THOC5	HGNC:19074	THOC5	THO complex subunit 5	8563	1	1	-0.154434	-0.0841885	-0.179717	-0.445987	-0.243126	-0.519001	0.0333593	0.24454	5.28732e-06	0.19786	0.490718	1.77268e-05	FALSE	FALSE	not significant	915	2634	1641
MRPS24	HGNC:14510	MRPS24	mitochondrial ribosomal protein S24	64951	1	1	-0.158399	-0.10424	0.0673595	-0.558405	-0.36748	0.237463	0.052577	0.19898	0.119938	0.245632	0.440756	0.172291	FALSE	FALSE	not significant	1156	2393	1642
RAB30	HGNC:9770	RAB30	RAB30, member RAS oncogene family	27314	6	6	-0.0673565	-0.0691644	-0.201916	-0.330254	-0.339118	-0.990009	0.113116	0.103836	4.22823e-16	0.352221	0.304052	4.17712e-15	FALSE	FALSE	not significant	1723	1827	1643
RRM2B	HGNC:17296	RRM2B	ribonucleotide reductase regulatory TP53 inducible subunit M2B	50484	3	3	-0.130123	-0.0769896	0.045503	-0.428122	-0.253306	0.149711	0.0407962	0.224612	0.175009	0.217078	0.470453	0.239264	FALSE	FALSE	not significant	1017	2535	1644
HOMER3	HGNC:17514	HOMER3	homer scaffold protein 3	9454	1	1	-0.146583	-0.329484	-0.119874	-0.234945	-0.528101	-0.192136	0.291979	0.0186725	0.1016	0.566408	0.120767	0.148915	FALSE	FALSE	not significant	2709	845	1645
TIMM21	HGNC:25010	TIMM21	translocase of inner mitochondrial membrane 21	29090	6	6	-0.0798327	-0.0624211	-0.0781596	-0.374809	-0.293063	-0.366954	0.0724714	0.159412	0.00101352	0.283739	0.388378	0.00234833	FALSE	FALSE	not significant	1377	2177	1646
ELMOD1	HGNC:25334	ELMOD1	ELMO domain containing 1	55531	4	4	0.094779	0.136105	-0.136517	0.278833	0.400412	-0.401623	0.182103	0.0561087	0.000354685	0.448521	0.21322	0.000887841	FALSE	FALSE	not significant	2147	1411	1647
GNAS	HGNC:4392	GNAS	GNAS complex locus	2778	9	9	0.0568831	0.0506544	0.143592	0.352594	0.313985	0.890065	0.0909084	0.131852	1.02052e-13	0.319021	0.345008	8.2653e-13	FALSE	FALSE	not significant	1529	2031	1648
PRKCB	HGNC:9395	PRKCB	protein kinase C beta	5579	12	12	0.0922975	0.127538	0.214559	0.282112	0.389826	0.493758	0.17549	0.06185	0.00103058	0.441568	0.227084	0.0023826	FALSE	FALSE	not significant	2100	1461	1649
TGFBRAP1	HGNC:16836	TGFBRAP1	transforming growth factor beta receptor associated protein 1	9392	8	8	0.0782635	0.0803456	-0.167574	0.32985	0.338625	-0.706258	0.113554	0.104336	1.23229e-09	0.35306	0.304231	6.60543e-09	FALSE	FALSE	not significant	1726	1835	1650
VAPB	HGNC:12649	VAPB	VAMP associated protein B and C	9217	11	11	-0.05602	-0.0835849	0.232837	-0.271053	-0.404426	1.12658	0.192938	0.0528018	1.77096e-19	0.462898	0.206734	2.30262e-18	FALSE	FALSE	not significant	2199	1366	1651
ETFB	HGNC:3482	ETFB	electron transfer flavoprotein subunit beta	2109	7	7	-0.178544	-0.200621	-0.177902	-0.312428	-0.351059	-0.311304	0.133766	0.0923114	0.00509655	0.385618	0.285462	0.0101303	FALSE	FALSE	not significant	1840	1725	1652
PBDC1	HGNC:28790	PBDC1	polysaccharide biosynthesis domain containing 1	51260	2	2	-0.117563	-0.145223	0.139723	-0.30661	-0.37875	0.364405	0.153129	0.0768909	0.00144043	0.410864	0.259249	0.00321784	FALSE	FALSE	not significant	1978	1589	1653
CAMK1D	HGNC:19341	CAMK1D	calcium/calmodulin dependent protein kinase ID	57118	8	8	0.0925058	0.089089	0.0823748	0.339329	0.326796	0.302167	0.103623	0.11691	0.00651844	0.338153	0.324104	0.0126841	FALSE	FALSE	not significant	1645	1922	1654
VAPA	HGNC:12648	VAPA	VAMP associated protein A	9218	7	7	0.135481	0.0513248	0.196151	0.524169	0.198573	0.758899	0.0124048	0.339615	9.32504e-11	0.122412	0.589167	5.64798e-10	FALSE	FALSE	not significant	541	3031	1655
ALPL	HGNC:438	ALPL	alkaline phosphatase, biomineralization associated	249	3	3	-0.118601	-0.143901	-0.200826	-0.300838	-0.365015	-0.509407	0.148697	0.0801798	6.88101e-06	0.405087	0.264589	2.2707e-05	FALSE	FALSE	not significant	1951	1622	1656
PTPRN	HGNC:9676	PTPRN	protein tyrosine phosphatase receptor type N	5798	11	11	0.0739477	0.075565	-0.136248	0.329223	0.336423	-0.606592	0.114237	0.106591	1.21337e-07	0.354167	0.307413	5.11778e-07	FALSE	FALSE	not significant	1730	1849	1657
TMED10	HGNC:16998	TMED10	transmembrane p24 trafficking protein 10	10972	7	7	-0.0727883	-0.130266	0.115217	-0.246322	-0.440833	0.389905	0.236543	0.0349753	0.000491832	0.51059	0.167249	0.00119733	FALSE	FALSE	not significant	2448	1132	1658
UBA5	HGNC:23230	UBA5	ubiquitin like modifier activating enzyme 5	79876	6	6	0.200979	0.156736	0.131398	0.373661	0.291403	0.244295	0.0733424	0.161775	0.0272512	0.285786	0.391164	0.046274	FALSE	FALSE	not significant	1386	2194	1659
PPP1R12A	HGNC:7618	PPP1R12A	protein phosphatase 1 regulatory subunit 12A	4659	12	12	-0.066065	-0.085609	0.147763	-0.290199	-0.376049	0.649066	0.163504	0.0715412	1.806e-08	0.425531	0.247096	8.39997e-08	FALSE	FALSE	not significant	2034	1552	1660
ARIH1	HGNC:689	ARIH1	ariadne RBR E3 ubiquitin protein ligase 1	25820	1	1	0.223506	0.179036	0.0511992	0.376951	0.301951	0.0863495	0.0773534	0.155956	0.444069	0.292863	0.382397	0.523614	FALSE	FALSE	not significant	1425	2165	1661
CNP	HGNC:2158	CNP	2',3'-cyclic nucleotide 3' phosphodiesterase	1267	33	33	0.157437	0.0855859	1.47397	0.440084	0.239238	4.12017	0.0352818	0.250239	3.6747e-83	0.205202	0.497395	4.62599e-80	FALSE	FALSE	not significant	934	2658	1662
VAMP7	HGNC:11486	VAMP7	vesicle associated membrane protein 7	6845	8	8	-0.0631079	-0.0561736	0.0420091	-0.350514	-0.311999	0.233327	0.092814	0.134296	0.0348479	0.321051	0.349081	0.0577708	FALSE	FALSE	not significant	1551	2044	1663
RAPGEF3;RAPGEF4	HGNC:16629	RAPGEF3	Rap guanine nucleotide exchange factor 3	10411	1	1	0.120375	0.1531	-0.477049	0.292138	0.371558	-1.15775	0.16121	0.0751559	3.6385e-20	0.421477	0.25579	4.98848e-19	FALSE	FALSE	not significant	2027	1575	1664
CRYZ	HGNC:2419	CRYZ	crystallin zeta	1429	8	8	-0.19949	-0.203801	-0.216518	-0.326948	-0.334014	-0.354855	0.116742	0.109102	0.00146431	0.360125	0.312082	0.00326537	FALSE	FALSE	not significant	1737	1865	1665
IBA57	HGNC:27302	IBA57	iron-sulfur cluster assembly factor IBA57	200205	2	2	-0.227683	-0.116894	-0.190616	-0.4529	-0.232523	-0.379167	0.0309371	0.265431	0.000716801	0.19087	0.513929	0.00170413	FALSE	FALSE	not significant	876	2730	1666
SH2B1	HGNC:30417	SH2B1	SH2B adaptor protein 1	25970	3	3	0.130165	0.0904938	0.0390165	0.390425	0.271434	0.117029	0.0616075	0.192598	0.287592	0.265857	0.433172	0.365122	FALSE	FALSE	not significant	1248	2358	1667
ADAM23	HGNC:202	ADAM23	ADAM metallopeptidase domain 23	8745	8	8	-0.0468473	-0.104323	0.348513	-0.217563	-0.484487	1.61853	0.29558	0.0206532	4.80933e-32	0.56944	0.128479	1.41426e-30	FALSE	FALSE	not significant	2729	879	1668
TCP1	HGNC:11655	TCP1	t-complex 1	6950	16	16	-0.147571	-0.124015	0.0057325	-0.35901	-0.301704	0.013946	0.0852294	0.147538	0.898964	0.30666	0.370493	0.919567	FALSE	FALSE	not significant	1495	2113	1669
AKAP5	HGNC:375	AKAP5	A-kinase anchoring protein 5	9495	6	6	-0.124136	-0.0784226	-0.437264	-0.408351	-0.257975	-1.4384	0.050569	0.215191	1.94219e-27	0.241178	0.460768	4.11523e-26	FALSE	FALSE	not significant	1131	2481	1670
KRT17	HGNC:6427	KRT17	keratin 17	3872	2	2	-0.289802	-0.405688	0.065932	-0.283215	-0.396467	0.0644334	0.181725	0.0631741	0.563839	0.448236	0.230274	0.63543	FALSE	FALSE	not significant	2142	1472	1671
SIK3	HGNC:29165	SIK3	SIK family kinase 3	23387	6	6	0.0783727	0.0909395	0.534287	0.305402	0.354372	1.04752	0.142671	0.0893048	1.26183e-13	0.39762	0.279538	1.01284e-12	FALSE	FALSE	not significant	1906	1708	1672
HINT3	HGNC:18468	HINT3	histidine triad nucleotide binding protein 3	135114	3	3	-0.132155	-0.114842	0.221095	-0.352534	-0.306349	0.589786	0.0909625	0.141444	2.52084e-07	0.319021	0.360249	1.0169e-06	FALSE	FALSE	not significant	1530	2084	1673
SPIRE1	HGNC:30622	SPIRE1	spire type actin nucleation factor 1	56907	5	5	0.0577623	0.101322	0.0135983	0.246842	0.432992	0.0581113	0.235558	0.0383004	0.596903	0.509503	0.176316	0.664951	FALSE	FALSE	not significant	2444	1171	1674
KRT72;KRT71;KRT74;KRT73	HGNC:28932	KRT72	keratin 72	140807	1	1	-0.335822	-0.154148	-0.0913674	-0.526112	-0.241494	-0.14314	0.0243718	0.293299	0.233276	0.170983	0.543022	0.305389	FALSE	FALSE	not significant	770	2847	1675
MTMR12	HGNC:18191	MTMR12	myotubularin related protein 12	54545	1	1	0.118737	0.189864	-0.104	0.267337	0.427479	-0.234156	0.213018	0.0470088	0.0404084	0.485053	0.195672	0.0659808	FALSE	FALSE	not significant	2319	1298	1676
NTMT1	HGNC:23373	NTMT1	N-terminal Xaa-Pro-Lys N-methyltransferase 1	28989	1	1	0.203219	0.157289	0.167366	0.442639	0.342596	0.364546	0.0747829	0.167449	0.00622823	0.2882	0.400973	0.0121759	FALSE	FALSE	not significant	1402	2217	1677
AFG3L2	HGNC:315	AFG3L2	AFG3 like matrix AAA peptidase subunit 2	10939	32	32	-0.0691028	-0.0565406	-0.143414	-0.363032	-0.297037	-0.753428	0.0818191	0.153864	1.22505e-10	0.300928	0.379267	7.27285e-10	FALSE	FALSE	not significant	1467	2153	1678
PIP4P1	HGNC:19299	PIP4P1	phosphatidylinositol-4,5-bisphosphate 4-phosphatase 1	90809	2	2	0.113786	0.112303	-0.0596289	0.339904	0.335472	-0.178124	0.111142	0.114989	0.11512	0.348663	0.32072	0.166045	FALSE	FALSE	not significant	1709	1911	1679
CDH20	HGNC:1760	CDH20	cadherin 20	28316	5	5	-0.0782238	-0.104888	0.0533308	-0.282558	-0.378873	0.19264	0.174814	0.069458	0.080834	0.44057	0.243577	0.121783	FALSE	FALSE	not significant	2097	1529	1680
DLGAP2	HGNC:2906	DLGAP2	DLG associated protein 2	9228	12	12	0.0724102	0.107463	-0.397356	0.268979	0.399189	-1.47604	0.196349	0.0559098	2.10066e-28	0.466553	0.212592	4.67118e-27	FALSE	FALSE	not significant	2219	1410	1681
GABRB3	HGNC:4083	GABRB3	gamma-aminobutyric acid type A receptor subunit beta3	2562	6	6	-0.0666622	-0.0750792	-0.284878	-0.309094	-0.348121	-1.3209	0.137935	0.0950459	2.01954e-24	0.39065	0.289206	3.6208e-23	FALSE	FALSE	not significant	1874	1755	1682
USP47	HGNC:20076	USP47	ubiquitin specific peptidase 47	55031	6	6	0.138974	0.148739	-0.0562678	0.317157	0.339441	-0.12841	0.128108	0.103744	0.243521	0.378567	0.303939	0.317086	FALSE	FALSE	not significant	1805	1826	1683
SCRIB	HGNC:30377	SCRIB	scribble planar cell polarity protein	23513	7	7	0.06274	0.0700015	0.0317315	0.310586	0.346533	0.157083	0.136057	0.0965514	0.153925	0.388029	0.291018	0.21385	FALSE	FALSE	not significant	1861	1775	1684
PIN4	HGNC:8992	PIN4	peptidylprolyl cis/trans isomerase, NIMA-interacting 4	5303	1	1	0.120856	0.16336	0.171253	0.306391	0.414146	0.434157	0.178354	0.0684466	0.000433208	0.444506	0.24185	0.001067	FALSE	FALSE	not significant	2120	1517	1685
ADGRL1	HGNC:20973	ADGRL1	adhesion G protein-coupled receptor L1	22859	23	23	-0.0737742	-0.0468448	-0.16603	-0.405386	-0.25741	-0.912329	0.0522481	0.216193	3.06353e-14	0.245243	0.461813	2.60524e-13	FALSE	FALSE	not significant	1150	2488	1686
GPM6A	HGNC:4460	GPM6A	glycoprotein M6A	2823	9	9	0.107141	0.0718279	-0.127725	0.394698	0.264608	-0.47053	0.0586962	0.203682	3.01763e-05	0.258848	0.446903	9.00424e-05	FALSE	FALSE	not significant	1226	2417	1687
NEMF	HGNC:10663	NEMF	nuclear export mediator factor	9147	9	9	0.0781742	0.0491394	0.16689	0.406717	0.255658	0.868279	0.0514886	0.219321	3.27406e-13	0.243439	0.464573	2.53739e-12	FALSE	FALSE	not significant	1143	2506	1688
NCKAP1	HGNC:7666	NCKAP1	NCK associated protein 1	10787	32	32	0.105598	0.135179	-0.313584	0.287927	0.368585	-0.855031	0.166807	0.0772954	6.61253e-13	0.429783	0.259809	5.01357e-12	FALSE	FALSE	not significant	2055	1595	1689
SHISA7	HGNC:35409	SHISA7	shisa family member 7	729956	4	4	-0.0909923	-0.124874	-0.42374	-0.278039	-0.381569	-1.29479	0.181773	0.0675167	9.42614e-24	0.448236	0.240313	1.61192e-22	FALSE	FALSE	not significant	2144	1509	1690
ASAH1	HGNC:735	ASAH1	N-acylsphingosine amidohydrolase 1	427	5	5	-0.108673	-0.111906	0.463996	-0.322568	-0.332166	1.37726	0.121685	0.111061	7.22047e-26	0.36788	0.314439	1.41553e-24	FALSE	FALSE	not significant	1770	1883	1691
CARMIL1	HGNC:21581	CARMIL1	capping protein regulator and myosin 1 linker 1	55604	6	6	0.0522443	0.145035	-0.190316	0.190503	0.528855	-0.693967	0.359553	0.0116574	2.21855e-09	0.631148	0.0950255	1.15068e-08	FALSE	FALSE	not significant	2984	670	1692
TBC1D7	HGNC:21066	TBC1D7	TBC1 domain family member 7	51256	1	1	-0.196262	-0.0804366	-0.140105	-0.551112	-0.225869	-0.393421	0.0181792	0.328178	0.00147521	0.146669	0.57817	0.00328852	FALSE	FALSE	not significant	664	2991	1693
NOVA1	HGNC:7886	NOVA1	NOVA alternative splicing regulator 1	4857	9	9	-0.0854082	-0.119571	0.174862	-0.27482	-0.384747	0.562658	0.186856	0.0652866	7.97808e-07	0.455416	0.235228	3.02264e-06	FALSE	FALSE	not significant	2167	1488	1694
C1QL3	HGNC:19359	C1QL3	complement C1q like 3	389941	2	2	-0.104716	-0.126185	0.241684	-0.297273	-0.358221	0.686108	0.153539	0.0859115	3.22109e-09	0.411293	0.273847	1.64132e-08	FALSE	FALSE	not significant	1981	1675	1695
PRMT5	HGNC:10894	PRMT5	protein arginine methyltransferase 5	10419	4	4	-0.142133	-0.148561	0.111495	-0.319845	-0.33431	0.250901	0.125219	0.109334	0.0235949	0.373815	0.312355	0.0406681	FALSE	FALSE	not significant	1790	1867	1696
SUPT16H	HGNC:11465	SUPT16H	SPT16 homolog, facilitates chromatin remodeling subunit	11198	7	7	0.0778329	0.0627648	0.0715693	0.362219	0.292095	0.333069	0.0824997	0.160787	0.00277457	0.302195	0.390357	0.00584911	FALSE	FALSE	not significant	1474	2186	1697
MNDA	HGNC:7183	MNDA	myeloid cell nuclear differentiation antigen	4332	1	1	0.242785	0.115965	-0.00502076	0.475631	0.227182	-0.00983596	0.0278726	0.29168	0.930654	0.18271	0.541894	0.944919	FALSE	FALSE	not significant	826	2838	1698
PYGM	HGNC:9726	PYGM	glycogen phosphorylase, muscle associated	5837	22	22	0.203434	0.14607	-0.182402	0.381245	0.273742	-0.34183	0.0677476	0.188582	0.00215357	0.27541	0.426488	0.00463648	FALSE	FALSE	not significant	1322	2345	1699
FRRS1L	HGNC:1362	FRRS1L	ferric chelate reductase 1 like	23732	6	6	-0.0880417	-0.0765528	-0.0614979	-0.349345	-0.303758	-0.244021	0.0938991	0.14482	0.0274222	0.322724	0.365417	0.0465393	FALSE	FALSE	not significant	1564	2104	1700
EFR3B	HGNC:29155	EFR3B	EFR3 homolog B	22979	21	21	0.044146	0.0864662	-0.441437	0.2305	0.451466	-2.30488	0.267892	0.0308651	1.1087e-48	0.541376	0.157269	7.9285e-47	FALSE	FALSE	not significant	2603	1066	1701
BCAP31	HGNC:16695	BCAP31	B cell receptor associated protein 31	10134	6	6	-0.109544	-0.0843366	0.120102	-0.369365	-0.28437	0.407697	0.076677	0.17208	0.000274604	0.291734	0.405514	0.000699913	FALSE	FALSE	not significant	1419	2250	1702
FH	HGNC:3700	FH	fumarate hydratase	2271	11	11	-0.164828	-0.190782	-0.301836	-0.302674	-0.350333	-0.554262	0.146249	0.0929813	1.13132e-06	0.401724	0.286268	4.18296e-06	FALSE	FALSE	not significant	1935	1734	1703
MAGOH	HGNC:6815	MAGOH	mago homolog, exon junction complex subunit	4116	2	2	-0.118898	-0.106016	0.0332406	-0.378164	-0.337191	0.105724	0.0978614	0.139524	0.383693	0.329327	0.357065	0.464253	FALSE	FALSE	not significant	1596	2074	1704
C2ORF69	HGNC:26799	C2ORF69	chromosome 2 open reading frame 69	205327	2	2	0.148548	0.0780142	0.0379652	0.440758	0.231476	0.112647	0.0353161	0.267069	0.307061	0.205212	0.51529	0.386235	FALSE	FALSE	not significant	935	2739	1705
EMC8	HGNC:7864	EMC8	ER membrane protein complex subunit 8	10328	1	1	-0.186018	-0.126905	0.0184561	-0.431806	-0.294587	0.0428424	0.0619979	0.204135	0.725372	0.266319	0.446903	0.776056	FALSE	FALSE	not significant	1252	2424	1706
GRHL2	HGNC:2799	GRHL2	grainyhead like transcription factor 2	79977	1	1	-0.104127	-0.158111	-0.055796	-0.276697	-0.420149	-0.148267	0.205347	0.0556525	0.198169	0.476332	0.21223	0.265958	FALSE	FALSE	not significant	2273	1404	1707
WASF3	HGNC:12734	WASF3	WASP family member 3	10810	7	7	-0.152277	-0.123667	-0.175121	-0.359356	-0.291839	-0.413264	0.0849313	0.161151	0.000227937	0.305937	0.390409	0.000588837	FALSE	FALSE	not significant	1493	2189	1708
PSMD2	HGNC:9559	PSMD2	proteasome 26S subunit ubiquitin receptor, non-ATPase 2	5708	21	21	-0.0889638	-0.107408	-0.0476146	-0.295508	-0.356772	-0.15816	0.155981	0.087176	0.15114	0.414873	0.275816	0.210378	FALSE	FALSE	not significant	1994	1690	1709
GVINP1	HGNC:25813	GVINP1	GTPase, very large interferon inducible pseudogene 1	387751	2	2	-0.29483	-0.127486	-0.506399	-0.478139	-0.20675	-0.82125	0.0224714	0.320331	4.01561e-12	0.164966	0.571868	2.80158e-11	FALSE	FALSE	not significant	734	2951	1710
SPON1	HGNC:11252	SPON1	spondin 1	10418	2	2	-0.115876	-0.12097	-0.00258122	-0.33048	-0.345009	-0.00736166	0.126336	0.111302	0.948473	0.375725	0.314656	0.959777	FALSE	FALSE	not significant	1797	1888	1711
GRIP2	HGNC:23841	GRIP2	glutamate receptor interacting protein 2	80852	1	1	0.189394	0.0869155	-0.0809638	0.50814	0.233193	-0.217224	0.0262586	0.305142	0.0729909	0.177581	0.554988	0.111434	FALSE	FALSE	not significant	797	2894	1712
FER1L5	HGNC:19044	FER1L5	fer-1 like family member 5	90342	1	1	0.0944846	0.132773	0.0125843	0.288233	0.405036	0.0383895	0.191955	0.0664651	0.742162	0.462317	0.23765	0.790927	FALSE	FALSE	not significant	2190	1501	1713
KIAA0319L	HGNC:30071	KIAA0319L	KIAA0319 like	79932	5	5	-0.0721669	-0.156011	0.131972	-0.216453	-0.46793	0.395829	0.298042	0.025327	0.000405946	0.572346	0.144893	0.00100734	FALSE	FALSE	not significant	2738	954	1714
SLC4A4	HGNC:11030	SLC4A4	solute carrier family 4 member 4	8671	18	18	-0.0816146	-0.0524287	-0.371304	-0.399214	-0.256453	-1.81622	0.0558944	0.217898	5.13019e-37	0.253235	0.46341	2.01777e-35	FALSE	FALSE	not significant	1192	2500	1715
RAB11A	HGNC:9760	RAB11A	RAB11A, member RAS oncogene family	8766	1	1	0.254429	0.126966	-0.0126016	0.450377	0.224749	-0.0223067	0.0321452	0.28271	0.83998	0.195261	0.530756	0.872709	FALSE	FALSE	not significant	891	2810	1716
ATP6V1G1	HGNC:864	ATP6V1G1	ATPase H+ transporting V1 subunit G1	9550	2	2	-0.226144	-0.118223	-0.0798256	-0.455701	-0.238231	-0.160856	0.0357232	0.270918	0.158458	0.206433	0.518045	0.219304	FALSE	FALSE	not significant	939	2763	1717
NUDT16L1	HGNC:28154	NUDT16L1	nudix hydrolase 16 like 1	84309	1	1	-0.135534	-0.0844775	-0.0962394	-0.408332	-0.254511	-0.289947	0.0527032	0.226264	0.00976563	0.245675	0.471997	0.018312	FALSE	FALSE	not significant	1159	2543	1718
PLLP	HGNC:18553	PLLP	plasmolipin	51090	2	2	-0.0962892	-0.176152	1.5448	-0.237022	-0.433609	3.80262	0.254636	0.0380294	5.07585e-78	0.528613	0.175711	3.16184e-75	FALSE	FALSE	not significant	2536	1167	1719
PCBP2	HGNC:8648	PCBP2	poly(rC) binding protein 2	5094	5	5	0.0941861	0.0802427	0.217619	0.349625	0.297867	0.488651	0.0936379	0.152724	1.55225e-05	0.32252	0.377812	4.87442e-05	FALSE	FALSE	not significant	1560	2144	1720
WBP1L	HGNC:23510	WBP1L	WW domain binding protein 1 like	54838	1	1	-0.160769	0.209055	-0.160463	-0.335212	0.435891	-0.334574	0.174208	0.0793076	0.0105943	0.439573	0.262814	0.0197321	FALSE	FALSE	not significant	2094	1615	1721
PRPF19	HGNC:17896	PRPF19	pre-mRNA processing factor 19	27339	8	8	0.0750959	0.0509626	0.102153	0.387165	0.262743	0.526661	0.0636314	0.206872	3.47847e-06	0.268805	0.449997	1.19292e-05	FALSE	FALSE	not significant	1270	2440	1722
SLC25A22	HGNC:19954	SLC25A22	solute carrier family 25 member 22	79751	10	10	0.080377	0.0650224	0.0327256	0.357705	0.289372	0.14564	0.08636	0.164701	0.185999	0.308611	0.39605	0.252261	FALSE	FALSE	not significant	1505	2208	1723
KRT1	HGNC:6412	KRT1	keratin 1	3848	31	31	-0.181421	-0.352055	0.0798376	-0.229349	-0.445063	0.10093	0.270279	0.033287	0.358744	0.543754	0.163781	0.438705	FALSE	FALSE	not significant	2615	1102	1724
NXPH2	HGNC:8076	NXPH2	neurexophilin 2	11249	1	1	-0.154526	-0.143113	-0.371148	-0.359227	-0.332695	-0.862809	0.105694	0.135756	2.49151e-11	0.340743	0.351279	1.59503e-10	FALSE	FALSE	not significant	1665	2053	1725
GALC	HGNC:4115	GALC	galactosylceramidase	2581	2	2	-0.0878602	-0.180536	0.413038	-0.22854	-0.469605	1.07438	0.285787	0.0290776	2.41276e-17	0.559396	0.152874	2.61784e-16	FALSE	FALSE	not significant	2686	1037	1726
PAFAH1B3	HGNC:8576	PAFAH1B3	platelet activating factor acetylhydrolase 1b catalytic subunit 3	5050	2	2	0.227233	0.273335	-0.0397182	0.293611	0.35318	-0.0513204	0.158637	0.0903769	0.640428	0.419585	0.281277	0.703476	FALSE	FALSE	not significant	2005	1718	1727
OS9	HGNC:16994	OS9	OS9 endoplasmic reticulum lectin	10956	1	1	-0.226995	-0.0796693	-0.108847	-0.558466	-0.196007	-0.267792	0.0131341	0.378549	0.0237391	0.125186	0.627287	0.0408754	FALSE	FALSE	not significant	560	3165	1728
BPNT2	HGNC:26019	BPNT2	3'(2'), 5'-bisphosphate nucleotidase 2	54928	4	4	-0.126787	-0.203022	0.239101	-0.25387	-0.406518	0.47876	0.222546	0.0516019	2.2221e-05	0.495138	0.20488	6.79811e-05	FALSE	FALSE	not significant	2376	1349	1729
TJP1	HGNC:11827	TJP1	tight junction protein 1	7082	16	16	-0.0771941	-0.0464702	0.196299	-0.408687	-0.246026	1.03926	0.0503816	0.237103	2.63902e-17	0.24092	0.48342	2.85841e-16	FALSE	FALSE	not significant	1129	2597	1730
PSMD10	HGNC:9555	PSMD10	proteasome 26S subunit, non-ATPase 10	5716	2	2	-0.225175	-0.135795	0.144544	-0.4133	-0.249246	0.265305	0.0505888	0.236541	0.0180334	0.241178	0.482846	0.0319674	FALSE	FALSE	not significant	1133	2594	1731
NDRG3	HGNC:14462	NDRG3	NDRG family member 3	57446	7	7	-0.090921	-0.0879837	0.0792123	-0.329213	-0.318577	0.286818	0.114247	0.126332	0.00973458	0.354167	0.335589	0.0182647	FALSE	FALSE	not significant	1731	1999	1732
PLEKHA1	HGNC:14335	PLEKHA1	pleckstrin homology domain containing A1	59338	11	11	0.0641554	0.0903951	0.0206736	0.269554	0.379803	0.086862	0.195398	0.0687837	0.429467	0.465628	0.242523	0.509835	FALSE	FALSE	not significant	2211	1520	1733
IPO7	HGNC:9852	IPO7	importin 7	10527	8	8	0.154468	0.128241	-0.0670591	0.351381	0.291719	-0.152544	0.092016	0.161323	0.166098	0.319929	0.390613	0.228521	FALSE	FALSE	not significant	1543	2191	1734
SMDT1	HGNC:25055	SMDT1	single-pass membrane protein with aspartate rich tail 1	91689	1	1	-0.171727	-0.167484	-0.132385	-0.337367	-0.329033	-0.260079	0.116596	0.127118	0.0230142	0.35987	0.336963	0.0397662	FALSE	FALSE	not significant	1735	2004	1735
TPM2	HGNC:12011	TPM2	tropomyosin 2	7169	1	1	-0.173387	-0.502445	-0.410002	-0.231549	-0.670989	-0.547536	0.377263	0.0119023	0.000161846	0.645491	0.0960274	0.000426506	FALSE	FALSE	not significant	3063	677	1736
ATP1B1	HGNC:804	ATP1B1	ATPase Na+/K+ transporting subunit beta 1	481	14	14	-0.0634306	-0.0909805	0.370528	-0.266871	-0.382782	0.446436	0.19986	0.0666583	0.00160676	0.470703	0.238071	0.00355034	FALSE	FALSE	not significant	2237	1503	1737
CNRIP1	HGNC:24546	CNRIP1	cannabinoid receptor interacting protein 1	25927	5	5	0.168991	0.169046	0.0204249	0.321587	0.321692	0.0388682	0.122815	0.122694	0.723478	0.370521	0.331237	0.774952	FALSE	FALSE	not significant	1773	1969	1738
ABCF1	HGNC:70	ABCF1	ATP binding cassette subfamily F member 1	23	14	14	0.0818751	0.0471175	0.166688	0.416289	0.239566	0.847516	0.0462969	0.249593	9.83187e-13	0.230131	0.496425	7.28762e-12	FALSE	FALSE	not significant	1088	2656	1739
MRE11	HGNC:7230	MRE11	MRE11 homolog, double strand break repair nuclease	4361	2	2	-0.148114	-0.115889	0.267148	-0.362621	-0.283725	0.654047	0.0833918	0.174537	1.67787e-08	0.303344	0.409225	7.8446e-08	FALSE	FALSE	not significant	1482	2262	1740
PLEKHA6	HGNC:17053	PLEKHA6	pleckstrin homology domain containing A6	22874	9	9	0.0593187	0.0839695	-0.145046	0.268275	0.379761	-0.655984	0.197516	0.0688138	1.3145e-08	0.467809	0.242523	6.20101e-08	FALSE	FALSE	not significant	2226	1521	1741
MYH11	HGNC:7569	MYH11	myosin heavy chain 11	4629	2	2	0.12426	0.274969	-0.504096	0.213896	0.473318	-0.867727	0.310769	0.0256263	8.10874e-13	0.585529	0.145371	6.08204e-12	FALSE	FALSE	not significant	2788	962	1742
TESPA1	HGNC:29109	TESPA1	thymocyte expressed, positive selection associated 1	9840	1	1	-0.264023	-0.156622	-0.0912484	-0.410215	-0.243346	-0.141774	0.0498195	0.243116	0.198457	0.239141	0.489594	0.266232	FALSE	FALSE	not significant	1125	2625	1743
ENPP4	HGNC:3359	ENPP4	ectonucleotide pyrophosphatase/phosphodiesterase 4	22875	4	4	-0.0603391	-0.196311	0.421943	-0.1709	-0.556015	1.19508	0.410998	0.00806705	3.29801e-21	0.673402	0.079376	5.01313e-20	FALSE	FALSE	not significant	3192	559	1744
PLPP1	HGNC:9228	PLPP1	phospholipid phosphatase 1	8611	3	3	-0.0997556	-0.0870558	0.106896	-0.342891	-0.299238	0.367436	0.100076	0.150856	0.000998587	0.331902	0.375231	0.00231715	FALSE	FALSE	not significant	1621	2132	1745
EIF5	HGNC:3299	EIF5	eukaryotic translation initiation factor 5	1983	8	8	0.129424	0.145206	0.0936496	0.302841	0.339769	0.219131	0.146028	0.103179	0.0473341	0.401724	0.302848	0.07593	FALSE	FALSE	not significant	1932	1822	1746
FLNA	HGNC:3754	FLNA	filamin A	2316	32	32	0.128268	0.198763	-0.57038	0.257038	0.398305	-1.143	0.216855	0.0564493	6.84569e-20	0.489478	0.213997	9.14648e-19	FALSE	FALSE	not significant	2341	1415	1747
TXNRD2	HGNC:18155	TXNRD2	thioredoxin reductase 2	10587	3	3	0.189759	0.189374	-0.251984	0.321436	0.320783	-0.42684	0.123003	0.123842	0.000143905	0.370714	0.331916	0.000383077	FALSE	FALSE	not significant	1775	1981	1748
DSG1	HGNC:3048	DSG1	desmoglein 1	1828	4	4	-0.189334	-0.225719	0.0738391	-0.292632	-0.348867	0.114124	0.160146	0.0945485	0.299713	0.420888	0.289075	0.378202	FALSE	FALSE	not significant	2015	1746	1749
PEX16	HGNC:8857	PEX16	peroxisomal biogenesis factor 16	9409	2	2	-0.10515	-0.0977469	-0.00405564	-0.333081	-0.309631	-0.012847	0.110394	0.137418	0.906913	0.347917	0.353981	0.926193	FALSE	FALSE	not significant	1700	2061	1750
RBMX	HGNC:9910	RBMX	RNA binding motif protein X-linked	27316	3	3	-0.193875	-0.142565	-0.113595	-0.370336	-0.272324	-0.216987	0.0759121	0.190869	0.0495167	0.289876	0.430979	0.0790683	FALSE	FALSE	not significant	1414	2349	1751
PLGRKT	HGNC:23633	PLGRKT	plasminogen receptor with a C-terminal lysine	55848	3	3	-0.0929677	-0.0868219	-0.0960883	-0.332271	-0.310305	-0.343424	0.110949	0.136409	0.00205547	0.348663	0.352243	0.00444505	FALSE	FALSE	not significant	1706	2057	1752
RIPK3	HGNC:10021	RIPK3	receptor interacting serine/threonine kinase 3	11035	1	1	-0.0974181	-0.12139	-0.0149139	-0.285789	-0.356115	-0.043752	0.17039	0.0878913	0.690565	0.435307	0.277356	0.748813	FALSE	FALSE	not significant	2070	1694	1753
UBE2V1	HGNC:12494	UBE2V1	ubiquitin conjugating enzyme E2 V1	7335	1	1	-0.237333	-0.288224	-0.0472272	-0.334314	-0.406001	-0.0665258	0.163809	0.0927268	0.601355	0.425885	0.286014	0.669319	FALSE	FALSE	not significant	2035	1729	1754
PLCG1	HGNC:9065	PLCG1	phospholipase C gamma 1	5335	2	2	0.179986	0.190927	-0.0464225	0.327192	0.347081	-0.0843903	0.135843	0.113781	0.466909	0.387917	0.318516	0.545638	FALSE	FALSE	not significant	1859	1906	1755
ATP6V0A1	HGNC:865	ATP6V0A1	ATPase H+ transporting V0 subunit a1	535	28	28	0.0515688	0.0746863	-0.329756	0.264551	0.383145	-1.69166	0.203779	0.0664034	6.75534e-34	0.474205	0.237565	2.22572e-32	FALSE	FALSE	not significant	2267	1500	1756
[truncated: 3,487 more rows]
