# Supplementary material for: Human brain prefrontal cortex proteomics identifies compromised energy metabolism and neuronal function in Schizophrenia
Source: Nat Commun. 2026 Jan 29;17:2131. doi: 10.1038/s41467-026-68950-y (PMC12957516; doi:10.1038/s41467-026-68950-y)
Supplement: Supplementary file 5 — Supplementary Data 3 [file 41467_2026_68950_MOESM5_ESM.xlsx]

## Sheet: legend
Supplementary Data 3. pQTL significant hits at FDR adjusted p-value < 0.05 from Figure 2b.
hgnc_id	HGNC gene identifier
symbol	HGNC official gene symbol
phe_chr	The phenotype chromosome
phe_from	Start position of the phenotype
phe_to	End position of the phenotype
phe_strd	The phenotype strand
n_var_in_cis	The number of variants (SNPs) in the cis window for this phenotype. Our cis window is ±1Mb
dist_phe_var	The distance between the variant and the phenotype start positions.
var_id	The variant (SNP) ID.
var_chr	The variant chromosome.
var_from	The start position of the variant.
var_to	The end position of the variant.
nom_pval	The nominal p-value of the association between the variant and the phenotype.
r_squared	The r squared of the linear regression.
slope	The beta (slope) of the linear regression.
slope_se	The standard error of the beta.
best_hit	Whether this variant was the best hit for this phenotype.
qvalue	The p-values adjusted for multiple comparisons. This was calculated separately for each layer group.

## Sheet: data
hgnc_id	symbol	phe_chr	phe_from	phe_to	phe_strd	n_var_in_cis	dist_phe_var	var_id	var_chr	var_from	var_to	nom_pval	r_squared	slope	slope_se	best_hit	qvalue
HGNC:26145	LDAH	2	21022890	21022890	-	1452	134625	rs13385191	2	20888265	20888265	7.7447e-13	0.522143	-1.12639	0.128794	1	5.10161e-06
HGNC:1136	BTN2A1	6	26458132	26458132	+	3300	565562	rs10946899	6	27023694	27023694	3.86852e-10	0.430792	-1.15419	0.158573	1	0.00127414
HGNC:29071	VWA8	13	42535256	42535256	-	1802	83480	rs9594643	13	42451776	42451776	3.44891e-09	0.394785	-1.00267	0.148382	1	0.00393023
HGNC:29071	VWA8	13	42535256	42535256	-	1802	83893	rs2069232	13	42451363	42451363	3.44891e-09	0.394785	-1.00267	0.148382	0	0.00393023
HGNC:1136	BTN2A1	6	26458132	26458132	+	3300	566555	rs12190473	6	27024687	27024687	6.56308e-09	0.383789	-1.11086	0.16824	0	0.00393023
HGNC:1136	BTN2A1	6	26458132	26458132	+	3300	567149	rs12199218	6	27025281	27025281	6.56308e-09	0.383789	-1.11086	0.16824	0	0.00393023
HGNC:1136	BTN2A1	6	26458132	26458132	+	3300	572792	rs3922717	6	27030924	27030924	6.56308e-09	0.383789	-1.11086	0.16824	0	0.00393023
HGNC:1136	BTN2A1	6	26458132	26458132	+	3300	572848	rs13207365	6	27030980	27030980	6.56308e-09	0.383789	-1.11086	0.16824	0	0.00393023
HGNC:1136	BTN2A1	6	26458132	26458132	+	3300	572968	rs12203454	6	27031100	27031100	6.56308e-09	0.383789	-1.11086	0.16824	0	0.00393023
HGNC:1136	BTN2A1	6	26458132	26458132	+	3300	574579	rs36048693	6	27032711	27032711	6.56308e-09	0.383789	-1.11086	0.16824	0	0.00393023
HGNC:1136	BTN2A1	6	26458132	26458132	+	3300	574972	rs12204280	6	27033104	27033104	6.56308e-09	0.383789	-1.11086	0.16824	0	0.00393023
HGNC:9205	PON2	7	95064641	95064641	-	1208	34874	rs11977702	7	95029767	95029767	1.00295e-08	0.376438	-0.913007	0.140449	1	0.00508205
HGNC:9205	PON2	7	95064641	95064641	-	1208	34940	rs11981299	7	95029701	95029701	1.00295e-08	0.376438	-0.913007	0.140449	0	0.00508205
HGNC:9205	PON2	7	95064641	95064641	-	1208	103816	rs13228784	7	94960825	94960825	1.23715e-08	0.37277	-0.915447	0.141931	0	0.00541044
HGNC:9205	PON2	7	95064641	95064641	-	1208	34320	rs7802171	7	95030321	95030321	1.70116e-08	0.367164	-0.9675	0.151816	0	0.00541044
HGNC:29071	VWA8	13	42535256	42535256	-	1802	226373	rs9590637	13	42308883	42308883	2.1643e-08	0.362895	-1.0069	0.159461	0	0.00541044
HGNC:29071	VWA8	13	42535256	42535256	-	1802	225588	rs9315863	13	42309668	42309668	2.1643e-08	0.362895	-1.0069	0.159461	0	0.00541044
HGNC:29071	VWA8	13	42535256	42535256	-	1802	224623	rs3862743	13	42310633	42310633	2.1643e-08	0.362895	-1.0069	0.159461	0	0.00541044
HGNC:29071	VWA8	13	42535256	42535256	-	1802	223004	rs9566837	13	42312252	42312252	2.1643e-08	0.362895	-1.0069	0.159461	0	0.00541044
HGNC:29071	VWA8	13	42535256	42535256	-	1802	222774	rs4426248	13	42312482	42312482	2.1643e-08	0.362895	-1.0069	0.159461	0	0.00541044
HGNC:29071	VWA8	13	42535256	42535256	-	1802	222380	rs4408442	13	42312876	42312876	2.1643e-08	0.362895	-1.0069	0.159461	0	0.00541044
HGNC:29071	VWA8	13	42535256	42535256	-	1802	222379	rs4322561	13	42312877	42312877	2.1643e-08	0.362895	-1.0069	0.159461	0	0.00541044
HGNC:29071	VWA8	13	42535256	42535256	-	1802	221582	rs9590638	13	42313674	42313674	2.1643e-08	0.362895	-1.0069	0.159461	0	0.00541044
HGNC:29071	VWA8	13	42535256	42535256	-	1802	221136	rs9566839	13	42314120	42314120	2.1643e-08	0.362895	-1.0069	0.159461	0	0.00541044
HGNC:1136	BTN2A1	6	26458132	26458132	+	3300	581101	rs12215773	6	27039233	27039233	2.18491e-08	0.362726	-1.14564	0.181499	0	0.00541044
HGNC:1136	BTN2A1	6	26458132	26458132	+	3300	563041	rs72838268	6	27021173	27021173	2.4075e-08	0.360998	-1.1399	0.181265	0	0.00541044
HGNC:1136	BTN2A1	6	26458132	26458132	+	3300	564949	rs12215241	6	27023081	27023081	2.4075e-08	0.360998	-1.1399	0.181265	0	0.00541044
HGNC:1136	BTN2A1	6	26458132	26458132	+	3300	582141	rs12190859	6	27040273	27040273	2.4075e-08	0.360998	-1.1399	0.181265	0	0.00541044
HGNC:1136	BTN2A1	6	26458132	26458132	+	3300	588118	rs6940638	6	27046250	27046250	2.4075e-08	0.360998	-1.1399	0.181265	0	0.00541044
HGNC:9205	PON2	7	95064641	95064641	-	1208	38233	rs17882539	7	95026408	95026408	2.46406e-08	0.360583	-0.927316	0.147594	0	0.00541044
HGNC:4115	GALC	14	88460009	88460009	-	1597	-15912	rs35355673	14	88475921	88475921	2.54734e-08	0.35999	-0.833995	0.132912	1	0.00541288
HGNC:9205	PON2	7	95064641	95064641	-	1208	38412	rs11764079	7	95026229	95026229	2.96425e-08	0.357277	-0.891796	0.142964	0	0.005743
HGNC:9205	PON2	7	95064641	95064641	-	1208	38314	rs11770903	7	95026327	95026327	2.96425e-08	0.357277	-0.891796	0.142964	0	0.005743
HGNC:9205	PON2	7	95064641	95064641	-	1208	37888	rs11767787	7	95026753	95026753	2.96425e-08	0.357277	-0.891796	0.142964	0	0.005743
HGNC:9205	PON2	7	95064641	95064641	-	1208	33995	rs17879517	7	95030646	95030646	3.34224e-08	0.355121	-0.9515	0.153254	0	0.00629032
HGNC:9205	PON2	7	95064641	95064641	-	1208	7131	rs12534274	7	95057510	95057510	3.74878e-08	0.353053	-0.980333	0.158613	0	0.00685947
HGNC:29071	VWA8	13	42535256	42535256	-	1802	221939	rs9594624	13	42313317	42313317	4.34299e-08	0.350393	-1.01653	0.165433	0	0.0075285
HGNC:29071	VWA8	13	42535256	42535256	-	1802	208948	rs12429757	13	42326308	42326308	4.34299e-08	0.350393	-1.01653	0.165433	0	0.0075285
HGNC:29071	VWA8	13	42535256	42535256	-	1802	121187	rs143495765	13	42414069	42414069	4.53081e-08	0.349625	-0.981705	0.160034	0	0.00765269
HGNC:9205	PON2	7	95064641	95064641	-	1208	-5025	rs12535571	7	95069666	95069666	5.97769e-08	0.344581	-0.936746	0.154414	0	0.00960401
HGNC:9205	PON2	7	95064641	95064641	-	1208	-6612	rs10260134	7	95071253	95071253	5.97769e-08	0.344581	-0.936746	0.154414	0	0.00960401
HGNC:26145	LDAH	2	21022890	21022890	-	1452	43137	rs16988063	2	20979753	20979753	9.7415e-08	0.335605	-0.957852	0.161083	0	0.00963569
HGNC:4115	GALC	14	88460009	88460009	-	1597	6731	rs2119702	14	88453278	88453278	1.27367e-07	0.330628	0.764786	0.130063	0	0.00963569
HGNC:4115	GALC	14	88460009	88460009	-	1597	6176	rs2165568	14	88453833	88453833	1.27367e-07	0.330628	0.764786	0.130063	0	0.00963569
HGNC:4115	GALC	14	88460009	88460009	-	1597	5318	rs2245387	14	88454691	88454691	1.27367e-07	0.330628	0.764786	0.130063	0	0.00963569
HGNC:4115	GALC	14	88460009	88460009	-	1597	4223	rs8009445	14	88455786	88455786	1.27367e-07	0.330628	0.764786	0.130063	0	0.00963569
HGNC:4115	GALC	14	88460009	88460009	-	1597	-3010	rs12879345	14	88463019	88463019	1.27367e-07	0.330628	0.764786	0.130063	0	0.00963569
HGNC:4115	GALC	14	88460009	88460009	-	1597	-4871	rs930467	14	88464880	88464880	1.27367e-07	0.330628	0.764786	0.130063	0	0.00963569
HGNC:4115	GALC	14	88460009	88460009	-	1597	-7746	rs1372361	14	88467755	88467755	1.27367e-07	0.330628	0.764786	0.130063	0	0.00963569
HGNC:4115	GALC	14	88460009	88460009	-	1597	-10040	rs9671908	14	88470049	88470049	1.27367e-07	0.330628	0.764786	0.130063	0	0.00963569
HGNC:4115	GALC	14	88460009	88460009	-	1597	-19045	rs12878534	14	88479054	88479054	1.27367e-07	0.330628	0.764786	0.130063	0	0.00963569
HGNC:4115	GALC	14	88460009	88460009	-	1597	-19217	rs12878879	14	88479226	88479226	1.27367e-07	0.330628	0.764786	0.130063	0	0.00963569
HGNC:4115	GALC	14	88460009	88460009	-	1597	-22568	rs12050084	14	88482577	88482577	1.27367e-07	0.330628	0.764786	0.130063	0	0.00963569
HGNC:4115	GALC	14	88460009	88460009	-	1597	-26045	rs4899932	14	88486054	88486054	1.27367e-07	0.330628	0.764786	0.130063	0	0.00963569
HGNC:4115	GALC	14	88460009	88460009	-	1597	-29621	rs12878241	14	88489630	88489630	1.27367e-07	0.330628	0.764786	0.130063	0	0.00963569
HGNC:29071	VWA8	13	42535256	42535256	-	1802	98617	rs2324836	13	42436639	42436639	1.34543e-07	0.329607	-0.918234	0.15652	0	0.00963569
HGNC:29071	VWA8	13	42535256	42535256	-	1802	96968	rs73185320	13	42438288	42438288	1.34543e-07	0.329607	-0.918234	0.15652	0	0.00963569
HGNC:29071	VWA8	13	42535256	42535256	-	1802	92710	rs3742262	13	42442546	42442546	1.34543e-07	0.329607	-0.918234	0.15652	0	0.00963569
HGNC:29071	VWA8	13	42535256	42535256	-	1802	92497	rs12429227	13	42442759	42442759	1.34543e-07	0.329607	-0.918234	0.15652	0	0.00963569
HGNC:29071	VWA8	13	42535256	42535256	-	1802	90450	rs7339264	13	42444806	42444806	1.34543e-07	0.329607	-0.918234	0.15652	0	0.00963569
HGNC:29071	VWA8	13	42535256	42535256	-	1802	83165	rs9566870	13	42452091	42452091	1.34543e-07	0.329607	-0.918234	0.15652	0	0.00963569
HGNC:29071	VWA8	13	42535256	42535256	-	1802	81199	rs9594644	13	42454057	42454057	1.34543e-07	0.329607	-0.918234	0.15652	0	0.00963569
HGNC:29071	VWA8	13	42535256	42535256	-	1802	51840	rs9594649	13	42483416	42483416	1.34543e-07	0.329607	-0.918234	0.15652	0	0.00963569
HGNC:29071	VWA8	13	42535256	42535256	-	1802	43148	rs12868711	13	42492108	42492108	1.34543e-07	0.329607	-0.918234	0.15652	0	0.00963569
HGNC:9205	PON2	7	95064641	95064641	-	1208	34009	rs17879277	7	95030632	95030632	1.4189e-07	0.328614	-0.911374	0.155701	0	0.00963569
HGNC:9205	PON2	7	95064641	95064641	-	1208	33184	rs17880101	7	95031457	95031457	1.4189e-07	0.328614	-0.911374	0.155701	0	0.00963569
HGNC:9205	PON2	7	95064641	95064641	-	1208	32880	rs17878754	7	95031761	95031761	1.4189e-07	0.328614	-0.911374	0.155701	0	0.00963569
HGNC:9205	PON2	7	95064641	95064641	-	1208	31225	rs17166868	7	95033416	95033416	1.4189e-07	0.328614	-0.911374	0.155701	0	0.00963569
HGNC:9205	PON2	7	95064641	95064641	-	1208	30838	rs7785705	7	95033803	95033803	1.4189e-07	0.328614	-0.911374	0.155701	0	0.00963569
HGNC:9205	PON2	7	95064641	95064641	-	1208	30800	rs7785846	7	95033841	95033841	1.4189e-07	0.328614	-0.911374	0.155701	0	0.00963569
HGNC:9205	PON2	7	95064641	95064641	-	1208	30640	rs7786401	7	95034001	95034001	1.4189e-07	0.328614	-0.911374	0.155701	0	0.00963569
HGNC:9205	PON2	7	95064641	95064641	-	1208	29866	rs7493	7	95034775	95034775	1.4189e-07	0.328614	-0.911374	0.155701	0	0.00963569
HGNC:9205	PON2	7	95064641	95064641	-	1208	29059	rs3735586	7	95035582	95035582	1.4189e-07	0.328614	-0.911374	0.155701	0	0.00963569
HGNC:9205	PON2	7	95064641	95064641	-	1208	28508	rs12704794	7	95036133	95036133	1.4189e-07	0.328614	-0.911374	0.155701	0	0.00963569
HGNC:9205	PON2	7	95064641	95064641	-	1208	27510	rs12155103	7	95037131	95037131	1.4189e-07	0.328614	-0.911374	0.155701	0	0.00963569
HGNC:9205	PON2	7	95064641	95064641	-	1208	26980	rs6961624	7	95037661	95037661	1.4189e-07	0.328614	-0.911374	0.155701	0	0.00963569
HGNC:9205	PON2	7	95064641	95064641	-	1208	26923	rs6961773	7	95037718	95037718	1.4189e-07	0.328614	-0.911374	0.155701	0	0.00963569
HGNC:9205	PON2	7	95064641	95064641	-	1208	25196	rs2286232	7	95039445	95039445	1.4189e-07	0.328614	-0.911374	0.155701	0	0.00963569
HGNC:9205	PON2	7	95064641	95064641	-	1208	24230	rs2299263	7	95040411	95040411	1.4189e-07	0.328614	-0.911374	0.155701	0	0.00963569
HGNC:9205	PON2	7	95064641	95064641	-	1208	23625	rs12026	7	95041016	95041016	1.4189e-07	0.328614	-0.911374	0.155701	0	0.00963569
HGNC:9205	PON2	7	95064641	95064641	-	1208	23370	rs17166875	7	95041271	95041271	1.4189e-07	0.328614	-0.911374	0.155701	0	0.00963569
HGNC:9205	PON2	7	95064641	95064641	-	1208	23099	rs2068604	7	95041542	95041542	1.4189e-07	0.328614	-0.911374	0.155701	0	0.00963569
HGNC:9205	PON2	7	95064641	95064641	-	1208	22112	rs6968305	7	95042529	95042529	1.4189e-07	0.328614	-0.911374	0.155701	0	0.00963569
HGNC:9205	PON2	7	95064641	95064641	-	1208	21118	rs6973380	7	95043523	95043523	1.4189e-07	0.328614	-0.911374	0.155701	0	0.00963569
HGNC:9205	PON2	7	95064641	95064641	-	1208	20458	rs3779492	7	95044183	95044183	1.4189e-07	0.328614	-0.911374	0.155701	0	0.00963569
HGNC:9205	PON2	7	95064641	95064641	-	1208	19383	rs17876124	7	95045258	95045258	1.4189e-07	0.328614	-0.911374	0.155701	0	0.00963569
HGNC:9205	PON2	7	95064641	95064641	-	1208	19334	rs17876123	7	95045307	95045307	1.4189e-07	0.328614	-0.911374	0.155701	0	0.00963569
HGNC:9205	PON2	7	95064641	95064641	-	1208	17933	rs2299264	7	95046708	95046708	1.4189e-07	0.328614	-0.911374	0.155701	0	0.00963569
HGNC:9205	PON2	7	95064641	95064641	-	1208	17341	rs2040993	7	95047300	95047300	1.4189e-07	0.328614	-0.911374	0.155701	0	0.00963569
HGNC:9205	PON2	7	95064641	95064641	-	1208	15568	rs2299266	7	95049073	95049073	1.4189e-07	0.328614	-0.911374	0.155701	0	0.00963569
HGNC:9205	PON2	7	95064641	95064641	-	1208	13589	rs2237586	7	95051052	95051052	1.4189e-07	0.328614	-0.911374	0.155701	0	0.00963569
HGNC:9205	PON2	7	95064641	95064641	-	1208	12989	rs1034809	7	95051652	95051652	1.4189e-07	0.328614	-0.911374	0.155701	0	0.00963569
HGNC:9205	PON2	7	95064641	95064641	-	1208	12643	rs2158806	7	95051998	95051998	1.4189e-07	0.328614	-0.911374	0.155701	0	0.00963569
HGNC:9205	PON2	7	95064641	95064641	-	1208	12030	rs35686517	7	95052611	95052611	1.4189e-07	0.328614	-0.911374	0.155701	0	0.00963569
HGNC:9205	PON2	7	95064641	95064641	-	1208	11328	rs17876092	7	95053313	95053313	1.4189e-07	0.328614	-0.911374	0.155701	0	0.00963569
HGNC:9205	PON2	7	95064641	95064641	-	1208	11226	rs17166879	7	95053415	95053415	1.4189e-07	0.328614	-0.911374	0.155701	0	0.00963569
HGNC:9205	PON2	7	95064641	95064641	-	1208	10161	rs11770901	7	95054480	95054480	1.4189e-07	0.328614	-0.911374	0.155701	0	0.00963569
HGNC:9205	PON2	7	95064641	95064641	-	1208	32739	rs17878971	7	95031902	95031902	1.61169e-07	0.326231	-0.912439	0.156728	0	0.0108332
HGNC:29071	VWA8	13	42535256	42535256	-	1802	27785	rs9315873	13	42507471	42507471	1.72118e-07	0.324998	-0.917262	0.158	0	0.0112256
HGNC:29071	VWA8	13	42535256	42535256	-	1802	19357	rs9590649	13	42515899	42515899	1.72118e-07	0.324998	-0.917262	0.158	0	0.0112256
HGNC:29071	VWA8	13	42535256	42535256	-	1802	16378	rs8002221	13	42518878	42518878	1.72118e-07	0.324998	-0.917262	0.158	0	0.0112256
HGNC:30863	UQCR10	22	30163358	30163358	+	1315	168	rs76013375	22	30163526	30163526	1.76431e-07	0.324533	-1.63277	0.281545	1	0.0113838
HGNC:8537	P2RX7	12	121570622	121570622	+	1524	109239	rs2686338	12	121679861	121679861	1.90058e-07	0.323134	-1.1163	0.193105	1	0.0113838
HGNC:8537	P2RX7	12	121570622	121570622	+	1524	51682	rs3751143	12	121622304	121622304	2.56905e-07	0.317441	-1.09842	0.192513	0	0.0113838
HGNC:8537	P2RX7	12	121570622	121570622	+	1524	35332	rs1718130	12	121605954	121605954	2.59224e-07	0.317271	0.856249	0.150128	0	0.0113838
HGNC:8537	P2RX7	12	121570622	121570622	+	1524	35437	rs2857590	12	121606059	121606059	2.59224e-07	0.317271	0.856249	0.150128	0	0.0113838
HGNC:8537	P2RX7	12	121570622	121570622	+	1524	35697	rs1718131	12	121606319	121606319	2.59224e-07	0.317271	0.856249	0.150128	0	0.0113838
HGNC:8537	P2RX7	12	121570622	121570622	+	1524	35728	rs1718132	12	121606350	121606350	2.59224e-07	0.317271	0.856249	0.150128	0	0.0113838
HGNC:8537	P2RX7	12	121570622	121570622	+	1524	35783	rs1653610	12	121606405	121606405	2.59224e-07	0.317271	0.856249	0.150128	0	0.0113838
HGNC:8537	P2RX7	12	121570622	121570622	+	1524	36138	rs1653611	12	121606760	121606760	2.59224e-07	0.317271	0.856249	0.150128	0	0.0113838
HGNC:8537	P2RX7	12	121570622	121570622	+	1524	36295	rs1618709	12	121606917	121606917	2.59224e-07	0.317271	0.856249	0.150128	0	0.0113838
HGNC:8537	P2RX7	12	121570622	121570622	+	1524	36430	rs1619628	12	121607052	121607052	2.59224e-07	0.317271	0.856249	0.150128	0	0.0113838
HGNC:8537	P2RX7	12	121570622	121570622	+	1524	36434	rs1653612	12	121607056	121607056	2.59224e-07	0.317271	0.856249	0.150128	0	0.0113838
HGNC:8537	P2RX7	12	121570622	121570622	+	1524	36718	rs2857591	12	121607340	121607340	2.59224e-07	0.317271	0.856249	0.150128	0	0.0113838
HGNC:8537	P2RX7	12	121570622	121570622	+	1524	36722	rs2857592	12	121607344	121607344	2.59224e-07	0.317271	0.856249	0.150128	0	0.0113838
HGNC:8537	P2RX7	12	121570622	121570622	+	1524	37173	rs1653614	12	121607795	121607795	2.59224e-07	0.317271	0.856249	0.150128	0	0.0113838
HGNC:8537	P2RX7	12	121570622	121570622	+	1524	37239	rs1718133	12	121607861	121607861	2.59224e-07	0.317271	0.856249	0.150128	0	0.0113838
HGNC:8537	P2RX7	12	121570622	121570622	+	1524	37365	rs1718135	12	121607987	121607987	2.59224e-07	0.317271	0.856249	0.150128	0	0.0113838
HGNC:8537	P2RX7	12	121570622	121570622	+	1524	37651	rs2567988	12	121608273	121608273	2.59224e-07	0.317271	0.856249	0.150128	0	0.0113838
HGNC:8537	P2RX7	12	121570622	121570622	+	1524	37934	rs1653616	12	121608556	121608556	2.59224e-07	0.317271	0.856249	0.150128	0	0.0113838
HGNC:8537	P2RX7	12	121570622	121570622	+	1524	38058	rs1653617	12	121608680	121608680	2.59224e-07	0.317271	0.856249	0.150128	0	0.0113838
HGNC:8537	P2RX7	12	121570622	121570622	+	1524	38234	rs1653618	12	121608856	121608856	2.59224e-07	0.317271	0.856249	0.150128	0	0.0113838
HGNC:8537	P2RX7	12	121570622	121570622	+	1524	38286	rs2567989	12	121608908	121608908	2.59224e-07	0.317271	0.856249	0.150128	0	0.0113838
HGNC:8537	P2RX7	12	121570622	121570622	+	1524	38986	rs1718136	12	121609608	121609608	2.59224e-07	0.317271	0.856249	0.150128	0	0.0113838
HGNC:8537	P2RX7	12	121570622	121570622	+	1524	39191	rs1718137	12	121609813	121609813	2.59224e-07	0.317271	0.856249	0.150128	0	0.0113838
HGNC:8537	P2RX7	12	121570622	121570622	+	1524	39867	rs2567991	12	121610489	121610489	2.59224e-07	0.317271	0.856249	0.150128	0	0.0113838
HGNC:8537	P2RX7	12	121570622	121570622	+	1524	40433	rs1653605	12	121611055	121611055	2.59224e-07	0.317271	0.856249	0.150128	0	0.0113838
HGNC:8537	P2RX7	12	121570622	121570622	+	1524	40659	rs1653603	12	121611281	121611281	2.59224e-07	0.317271	0.856249	0.150128	0	0.0113838
HGNC:8537	P2RX7	12	121570622	121570622	+	1524	40728	rs1718160	12	121611350	121611350	2.59224e-07	0.317271	0.856249	0.150128	0	0.0113838
HGNC:8537	P2RX7	12	121570622	121570622	+	1524	41013	rs1653602	12	121611635	121611635	2.59224e-07	0.317271	0.856249	0.150128	0	0.0113838
HGNC:8537	P2RX7	12	121570622	121570622	+	1524	41307	rs2686375	12	121611929	121611929	2.59224e-07	0.317271	0.856249	0.150128	0	0.0113838
HGNC:8537	P2RX7	12	121570622	121570622	+	1524	43073	rs1653601	12	121613695	121613695	2.59224e-07	0.317271	0.856249	0.150128	0	0.0113838
HGNC:8537	P2RX7	12	121570622	121570622	+	1524	44481	rs1718119	12	121615103	121615103	2.59224e-07	0.317271	0.856249	0.150128	0	0.0113838
HGNC:8537	P2RX7	12	121570622	121570622	+	1524	44661	rs1653598	12	121615283	121615283	2.59224e-07	0.317271	0.856249	0.150128	0	0.0113838
HGNC:8537	P2RX7	12	121570622	121570622	+	1524	44747	rs11065468	12	121615369	121615369	2.59224e-07	0.317271	0.856249	0.150128	0	0.0113838
HGNC:8537	P2RX7	12	121570622	121570622	+	1524	45164	rs7137047	12	121615786	121615786	2.59224e-07	0.317271	0.856249	0.150128	0	0.0113838
HGNC:8537	P2RX7	12	121570622	121570622	+	1524	46638	rs2686379	12	121617260	121617260	2.59224e-07	0.317271	0.856249	0.150128	0	0.0113838
HGNC:8537	P2RX7	12	121570622	121570622	+	1524	46650	rs2567997	12	121617272	121617272	2.59224e-07	0.317271	0.856249	0.150128	0	0.0113838
HGNC:8537	P2RX7	12	121570622	121570622	+	1524	46764	rs35734276	12	121617386	121617386	2.59224e-07	0.317271	0.856249	0.150128	0	0.0113838
HGNC:8537	P2RX7	12	121570622	121570622	+	1524	47085	rs2686380	12	121617707	121617707	2.59224e-07	0.317271	0.856249	0.150128	0	0.0113838
HGNC:8537	P2RX7	12	121570622	121570622	+	1524	47816	rs891781	12	121618438	121618438	2.59224e-07	0.317271	0.856249	0.150128	0	0.0113838
HGNC:8537	P2RX7	12	121570622	121570622	+	1524	48043	rs1718108	12	121618665	121618665	2.59224e-07	0.317271	0.856249	0.150128	0	0.0113838
HGNC:8537	P2RX7	12	121570622	121570622	+	1524	48140	rs1718107	12	121618762	121618762	2.59224e-07	0.317271	0.856249	0.150128	0	0.0113838
HGNC:8537	P2RX7	12	121570622	121570622	+	1524	48899	rs2567999	12	121619521	121619521	2.59224e-07	0.317271	0.856249	0.150128	0	0.0113838
HGNC:8537	P2RX7	12	121570622	121570622	+	1524	49352	rs2568001	12	121619974	121619974	2.59224e-07	0.317271	0.856249	0.150128	0	0.0113838
HGNC:8537	P2RX7	12	121570622	121570622	+	1524	50144	rs2915641	12	121620766	121620766	2.59224e-07	0.317271	0.856249	0.150128	0	0.0113838
HGNC:8537	P2RX7	12	121570622	121570622	+	1524	50623	rs11065471	12	121621245	121621245	2.59224e-07	0.317271	0.856249	0.150128	0	0.0113838
HGNC:8537	P2RX7	12	121570622	121570622	+	1524	51115	rs2568002	12	121621737	121621737	2.59224e-07	0.317271	0.856249	0.150128	0	0.0113838
HGNC:8537	P2RX7	12	121570622	121570622	+	1524	51401	rs1626329	12	121622023	121622023	2.59224e-07	0.317271	0.856249	0.150128	0	0.0113838
HGNC:8537	P2RX7	12	121570622	121570622	+	1524	54469	rs2686384	12	121625091	121625091	2.59224e-07	0.317271	0.856249	0.150128	0	0.0113838
HGNC:29071	VWA8	13	42535256	42535256	-	1802	235231	rs9590634	13	42300025	42300025	3.13861e-07	0.313634	-0.925968	0.163724	0	0.0129035
HGNC:29071	VWA8	13	42535256	42535256	-	1802	234257	rs9594619	13	42300999	42300999	3.13861e-07	0.313634	-0.925968	0.163724	0	0.0129035
HGNC:29071	VWA8	13	42535256	42535256	-	1802	232313	rs9562345	13	42302943	42302943	3.13861e-07	0.313634	-0.925968	0.163724	0	0.0129035
HGNC:29071	VWA8	13	42535256	42535256	-	1802	229117	rs9315861	13	42306139	42306139	3.13861e-07	0.313634	-0.925968	0.163724	0	0.0129035
HGNC:29071	VWA8	13	42535256	42535256	-	1802	228845	rs9315862	13	42306411	42306411	3.13861e-07	0.313634	-0.925968	0.163724	0	0.0129035
HGNC:29071	VWA8	13	42535256	42535256	-	1802	228072	rs9590635	13	42307184	42307184	3.13861e-07	0.313634	-0.925968	0.163724	0	0.0129035
HGNC:4115	GALC	14	88460009	88460009	-	1597	-77472	rs4904420	14	88537481	88537481	3.15378e-07	0.313542	-0.826365	0.146144	0	0.0129035
HGNC:4115	GALC	14	88460009	88460009	-	1597	-77926	rs12586451	14	88537935	88537935	3.15378e-07	0.313542	-0.826365	0.146144	0	0.0129035
HGNC:4115	GALC	14	88460009	88460009	-	1597	-78489	rs11627010	14	88538498	88538498	3.15378e-07	0.313542	-0.826365	0.146144	0	0.0129035
HGNC:4115	GALC	14	88460009	88460009	-	1597	-79048	rs4904422	14	88539057	88539057	3.15378e-07	0.313542	-0.826365	0.146144	0	0.0129035
HGNC:4115	GALC	14	88460009	88460009	-	1597	-79760	rs11846869	14	88539769	88539769	3.15378e-07	0.313542	-0.826365	0.146144	0	0.0129035
HGNC:9205	PON2	7	95064641	95064641	-	1208	11237	rs17876090	7	95053404	95053404	3.49887e-07	0.31156	-0.891234	0.158345	0	0.0142271
HGNC:9205	PON2	7	95064641	95064641	-	1208	15771	rs2299265	7	95048870	95048870	3.5439e-07	0.311315	-0.891336	0.158454	0	0.0143218
HGNC:29071	VWA8	13	42535256	42535256	-	1802	182971	rs12864636	13	42352285	42352285	3.97948e-07	0.309096	-0.923218	0.164975	0	0.015984
HGNC:33238	KYAT3	1	89458636	89458636	-	1085	23113	rs2810876	1	89435523	89435523	4.59347e-07	0.306339	0.72811	0.130954	1	0.0173118
HGNC:33238	KYAT3	1	89458636	89458636	-	1085	81707	rs10754256	1	89376929	89376929	4.59347e-07	0.306339	0.72811	0.130954	0	0.0173118
HGNC:33238	KYAT3	1	89458636	89458636	-	1085	62189	rs12130865	1	89396447	89396447	4.59347e-07	0.306339	0.72811	0.130954	0	0.0173118
HGNC:33238	KYAT3	1	89458636	89458636	-	1085	55676	rs12729558	1	89402960	89402960	4.59347e-07	0.306339	0.72811	0.130954	0	0.0173118
HGNC:33238	KYAT3	1	89458636	89458636	-	1085	55158	rs35023423	1	89403478	89403478	4.59347e-07	0.306339	0.72811	0.130954	0	0.0173118
HGNC:33238	KYAT3	1	89458636	89458636	-	1085	52095	rs10801696	1	89406541	89406541	4.59347e-07	0.306339	0.72811	0.130954	0	0.0173118
HGNC:33238	KYAT3	1	89458636	89458636	-	1085	50563	rs4233335	1	89408073	89408073	4.59347e-07	0.306339	0.72811	0.130954	0	0.0173118
HGNC:33238	KYAT3	1	89458636	89458636	-	1085	34716	rs6682686	1	89423920	89423920	4.59347e-07	0.306339	0.72811	0.130954	0	0.0173118
HGNC:33238	KYAT3	1	89458636	89458636	-	1085	32376	rs2765527	1	89426260	89426260	4.59347e-07	0.306339	0.72811	0.130954	0	0.0173118
HGNC:33238	KYAT3	1	89458636	89458636	-	1085	114380	rs10127863	1	89344256	89344256	4.59916e-07	0.306315	-0.752062	0.13527	0	0.0173118
HGNC:33238	KYAT3	1	89458636	89458636	-	1085	106825	rs6659626	1	89351811	89351811	4.59916e-07	0.306315	-0.752062	0.13527	0	0.0173118
HGNC:1136	BTN2A1	6	26458132	26458132	+	3300	-107322	rs34565965	6	26350810	26350810	5.42432e-07	0.303133	-1.04455	0.189295	0	0.0203018
HGNC:26145	LDAH	2	21022890	21022890	-	1452	93823	rs1437405	2	20929067	20929067	5.68661e-07	0.30222	-0.856952	0.155634	0	0.0210444
HGNC:26145	LDAH	2	21022890	21022890	-	1452	83184	rs2046325	2	20939706	20939706	5.68661e-07	0.30222	-0.856952	0.155634	0	0.0210444
HGNC:4962	HLA-E	6	30457286	30457286	+	9930	-549546	rs9260043	6	29907740	29907740	5.7557e-07	0.301986	0.81775	0.148597	1	0.0211811
HGNC:21642	VARS2	6	30881982	30881982	+	8437	-659067	rs2428505	6	30222915	30222915	6.81748e-07	0.298702	-0.754557	0.138189	1	0.0221223
HGNC:1136	BTN2A1	6	26458132	26458132	+	3300	-66737	rs2237235	6	26391395	26391395	6.63349e-07	0.299234	-1.11997	0.204852	0	0.0221223
HGNC:33238	KYAT3	1	89458636	89458636	-	1085	339383	rs12145712	1	89119253	89119253	6.70518e-07	0.299025	-0.789076	0.1444	0	0.0221223
HGNC:33238	KYAT3	1	89458636	89458636	-	1085	339331	rs12143363	1	89119305	89119305	6.70518e-07	0.299025	-0.789076	0.1444	0	0.0221223
HGNC:33238	KYAT3	1	89458636	89458636	-	1085	339181	rs10923121	1	89119455	89119455	6.70518e-07	0.299025	-0.789076	0.1444	0	0.0221223
HGNC:33238	KYAT3	1	89458636	89458636	-	1085	337428	rs2165966	1	89121208	89121208	6.70518e-07	0.299025	-0.789076	0.1444	0	0.0221223
HGNC:33238	KYAT3	1	89458636	89458636	-	1085	334600	rs10801907	1	89124036	89124036	6.70518e-07	0.299025	-0.789076	0.1444	0	0.0221223
HGNC:33238	KYAT3	1	89458636	89458636	-	1085	333773	rs1476268	1	89124863	89124863	6.70518e-07	0.299025	-0.789076	0.1444	0	0.0221223
HGNC:33238	KYAT3	1	89458636	89458636	-	1085	332796	rs10493816	1	89125840	89125840	6.70518e-07	0.299025	-0.789076	0.1444	0	0.0221223
HGNC:33238	KYAT3	1	89458636	89458636	-	1085	330391	rs7355063	1	89128245	89128245	6.70518e-07	0.299025	-0.789076	0.1444	0	0.0221223
HGNC:33238	KYAT3	1	89458636	89458636	-	1085	330343	rs7355064	1	89128293	89128293	6.70518e-07	0.299025	-0.789076	0.1444	0	0.0221223
HGNC:33238	KYAT3	1	89458636	89458636	-	1085	329986	rs10801678	1	89128650	89128650	6.70518e-07	0.299025	-0.789076	0.1444	0	0.0221223
HGNC:33238	KYAT3	1	89458636	89458636	-	1085	329117	rs4656063	1	89129519	89129519	6.70518e-07	0.299025	-0.789076	0.1444	0	0.0221223
HGNC:33238	KYAT3	1	89458636	89458636	-	1085	326289	rs10801679	1	89132347	89132347	6.70518e-07	0.299025	-0.789076	0.1444	0	0.0221223
HGNC:33238	KYAT3	1	89458636	89458636	-	1085	325773	rs10801680	1	89132863	89132863	6.70518e-07	0.299025	-0.789076	0.1444	0	0.0221223
HGNC:33238	KYAT3	1	89458636	89458636	-	1085	325358	rs10922474	1	89133278	89133278	6.70518e-07	0.299025	-0.789076	0.1444	0	0.0221223
HGNC:33238	KYAT3	1	89458636	89458636	-	1085	323584	rs12135217	1	89135052	89135052	6.70518e-07	0.299025	-0.789076	0.1444	0	0.0221223
HGNC:33238	KYAT3	1	89458636	89458636	-	1085	319111	rs1490736	1	89139525	89139525	6.70518e-07	0.299025	-0.789076	0.1444	0	0.0221223
HGNC:33238	KYAT3	1	89458636	89458636	-	1085	318845	rs1490735	1	89139791	89139791	6.70518e-07	0.299025	-0.789076	0.1444	0	0.0221223
HGNC:21642	VARS2	6	30881982	30881982	+	8437	-666390	rs3132662	6	30215592	30215592	6.81748e-07	0.298702	-0.754557	0.138189	0	0.0221223
HGNC:21642	VARS2	6	30881982	30881982	+	8437	-660924	rs2516724	6	30221058	30221058	6.81748e-07	0.298702	-0.754557	0.138189	0	0.0221223
HGNC:21642	VARS2	6	30881982	30881982	+	8437	-660540	rs2516723	6	30221442	30221442	6.81748e-07	0.298702	-0.754557	0.138189	0	0.0221223
HGNC:21642	VARS2	6	30881982	30881982	+	8437	-660305	rs2844768	6	30221677	30221677	6.81748e-07	0.298702	-0.754557	0.138189	0	0.0221223
HGNC:21642	VARS2	6	30881982	30881982	+	8437	-659726	rs2844767	6	30222256	30222256	6.81748e-07	0.298702	-0.754557	0.138189	0	0.0221223
HGNC:26925	ABHD17C	15	80972025	80972025	+	1121	-197243	rs3935990	15	80774782	80774782	7.39206e-07	0.297128	0.935816	0.172032	1	0.0238692
HGNC:21169	RHOT2	16	718100	718100	+	708	32007	rs7205124	16	750107	750107	7.9966e-07	0.295595	-0.93367	0.172269	1	0.0256953
HGNC:8537	P2RX7	12	121570622	121570622	+	1524	110516	rs1653591	12	121681138	121681138	8.72172e-07	0.293899	-0.987498	0.182945	0	0.0271486
HGNC:8537	P2RX7	12	121570622	121570622	+	1524	111065	rs1063843	12	121681687	121681687	8.72172e-07	0.293899	-0.987498	0.182945	0	0.0271486
HGNC:8537	P2RX7	12	121570622	121570622	+	1524	111429	rs2686340	12	121682051	121682051	8.72172e-07	0.293899	-0.987498	0.182945	0	0.0271486
HGNC:8537	P2RX7	12	121570622	121570622	+	1524	113554	rs2668247	12	121684176	121684176	8.72172e-07	0.293899	-0.987498	0.182945	0	0.0271486
HGNC:8537	P2RX7	12	121570622	121570622	+	1524	114566	rs2686342	12	121685188	121685188	8.72172e-07	0.293899	-0.987498	0.182945	0	0.0271486
HGNC:33238	KYAT3	1	89458636	89458636	-	1085	339144	rs10754323	1	89119492	89119492	8.98463e-07	0.293318	-0.818296	0.151811	0	0.0271486
HGNC:33238	KYAT3	1	89458636	89458636	-	1085	335193	rs6699417	1	89123443	89123443	8.98463e-07	0.293318	-0.818296	0.151811	0	0.0271486
HGNC:33238	KYAT3	1	89458636	89458636	-	1085	332631	rs6428476	1	89126005	89126005	8.98463e-07	0.293318	-0.818296	0.151811	0	0.0271486
HGNC:33238	KYAT3	1	89458636	89458636	-	1085	324824	rs10754252	1	89133812	89133812	8.98463e-07	0.293318	-0.818296	0.151811	0	0.0271486
HGNC:33238	KYAT3	1	89458636	89458636	-	1085	322139	rs2046888	1	89136497	89136497	8.98463e-07	0.293318	-0.818296	0.151811	0	0.0271486
HGNC:33238	KYAT3	1	89458636	89458636	-	1085	321177	rs4457557	1	89137459	89137459	8.98463e-07	0.293318	-0.818296	0.151811	0	0.0271486
HGNC:33238	KYAT3	1	89458636	89458636	-	1085	321031	rs1490738	1	89137605	89137605	8.98463e-07	0.293318	-0.818296	0.151811	0	0.0271486
HGNC:33238	KYAT3	1	89458636	89458636	-	1085	319595	rs7551732	1	89139041	89139041	8.98463e-07	0.293318	-0.818296	0.151811	0	0.0271486
HGNC:4115	GALC	14	88460009	88460009	-	1597	-71028	rs12885158	14	88531037	88531037	1.02865e-06	0.290665	0.697109	0.130161	0	0.0309404
HGNC:1548	CBR1	21	37442239	37442239	+	1569	130809	rs2409761	21	37573048	37573048	1.21709e-06	0.287355	0.824859	0.15526	1	0.0351634
HGNC:33238	KYAT3	1	89458636	89458636	-	1085	48725	rs7530513	1	89409911	89409911	1.20621e-06	0.287532	0.713575	0.134255	0	0.0351634
HGNC:1548	CBR1	21	37442239	37442239	+	1569	131519	rs58660094	21	37573758	37573758	1.21709e-06	0.287355	0.824859	0.15526	0	0.0351634
HGNC:1548	CBR1	21	37442239	37442239	+	1569	134645	rs7279415	21	37576884	37576884	1.21709e-06	0.287355	0.824859	0.15526	0	0.0351634
HGNC:1548	CBR1	21	37442239	37442239	+	1569	135347	rs2247051	21	37577586	37577586	1.21709e-06	0.287355	0.824859	0.15526	0	0.0351634
HGNC:1548	CBR1	21	37442239	37442239	+	1569	137405	rs2898277	21	37579644	37579644	1.21709e-06	0.287355	0.824859	0.15526	0	0.0351634
HGNC:1548	CBR1	21	37442239	37442239	+	1569	140437	rs34727713	21	37582676	37582676	1.21709e-06	0.287355	0.824859	0.15526	0	0.0351634
HGNC:1548	CBR1	21	37442239	37442239	+	1569	142440	rs2850078	21	37584679	37584679	1.21709e-06	0.287355	0.824859	0.15526	0	0.0351634
HGNC:1548	CBR1	21	37442239	37442239	+	1569	144638	rs2850079	21	37586877	37586877	1.21709e-06	0.287355	0.824859	0.15526	0	0.0351634
HGNC:29071	VWA8	13	42535256	42535256	-	1802	216482	rs9652183	13	42318774	42318774	1.23202e-06	0.287114	-0.864824	0.162878	0	0.0354393
HGNC:29071	VWA8	13	42535256	42535256	-	1802	129465	rs9566859	13	42405791	42405791	1.2866e-06	0.286259	-0.889765	0.167926	0	0.036374
HGNC:29071	VWA8	13	42535256	42535256	-	1802	127497	rs9315868	13	42407759	42407759	1.2866e-06	0.286259	-0.889765	0.167926	0	0.036374
HGNC:29071	VWA8	13	42535256	42535256	-	1802	112509	rs12430601	13	42422747	42422747	1.2866e-06	0.286259	-0.889765	0.167926	0	0.036374
HGNC:29071	VWA8	13	42535256	42535256	-	1802	108180	rs9566865	13	42427076	42427076	1.2866e-06	0.286259	-0.889765	0.167926	0	0.036374
HGNC:29071	VWA8	13	42535256	42535256	-	1802	178900	rs7323193	13	42356356	42356356	1.33158e-06	0.28558	-0.918515	0.17364	0	0.0368547
HGNC:29071	VWA8	13	42535256	42535256	-	1802	177581	rs7335388	13	42357675	42357675	1.33158e-06	0.28558	-0.918515	0.17364	0	0.0368547
HGNC:29071	VWA8	13	42535256	42535256	-	1802	159482	rs9566853	13	42375774	42375774	1.33158e-06	0.28558	-0.918515	0.17364	0	0.0368547
HGNC:29071	VWA8	13	42535256	42535256	-	1802	156596	rs9566854	13	42378660	42378660	1.33158e-06	0.28558	-0.918515	0.17364	0	0.0368547
HGNC:29071	VWA8	13	42535256	42535256	-	1802	137019	rs7984384	13	42398237	42398237	1.33158e-06	0.28558	-0.918515	0.17364	0	0.0368547
HGNC:16102	FAM210B	20	54934030	54934030	+	1226	716435	rs6025351	20	55650465	55650465	1.41061e-06	0.284439	0.823734	0.156159	1	0.0372993
HGNC:26145	LDAH	2	21022890	21022890	-	1452	141050	rs2289081	2	20881840	20881840	1.41733e-06	0.284345	-0.785249	0.148897	0	0.0372993
HGNC:29071	VWA8	13	42535256	42535256	-	1802	235697	rs9590630	13	42299559	42299559	1.46089e-06	0.283746	-0.915561	0.173863	0	0.0372993
HGNC:29071	VWA8	13	42535256	42535256	-	1802	235603	rs9590631	13	42299653	42299653	1.46089e-06	0.283746	-0.915561	0.173863	0	0.0372993
HGNC:29071	VWA8	13	42535256	42535256	-	1802	235434	rs9590632	13	42299822	42299822	1.46089e-06	0.283746	-0.915561	0.173863	0	0.0372993
HGNC:29071	VWA8	13	42535256	42535256	-	1802	235368	rs9590633	13	42299888	42299888	1.46089e-06	0.283746	-0.915561	0.173863	0	0.0372993
HGNC:29071	VWA8	13	42535256	42535256	-	1802	235148	rs9594618	13	42300108	42300108	1.46089e-06	0.283746	-0.915561	0.173863	0	0.0372993
HGNC:29071	VWA8	13	42535256	42535256	-	1802	233612	rs3737020	13	42301644	42301644	1.46089e-06	0.283746	-0.915561	0.173863	0	0.0372993
HGNC:29071	VWA8	13	42535256	42535256	-	1802	230678	rs2026892	13	42304578	42304578	1.46089e-06	0.283746	-0.915561	0.173863	0	0.0372993
HGNC:29071	VWA8	13	42535256	42535256	-	1802	230324	rs2026890	13	42304932	42304932	1.46089e-06	0.283746	-0.915561	0.173863	0	0.0372993
HGNC:29071	VWA8	13	42535256	42535256	-	1802	229175	rs9315860	13	42306081	42306081	1.46089e-06	0.283746	-0.915561	0.173863	0	0.0372993
HGNC:29071	VWA8	13	42535256	42535256	-	1802	228003	rs9590636	13	42307253	42307253	1.46089e-06	0.283746	-0.915561	0.173863	0	0.0372993
HGNC:29071	VWA8	13	42535256	42535256	-	1802	223397	rs9594623	13	42311859	42311859	1.46089e-06	0.283746	-0.915561	0.173863	0	0.0372993
HGNC:29071	VWA8	13	42535256	42535256	-	1802	219505	rs9566840	13	42315751	42315751	1.46089e-06	0.283746	-0.915561	0.173863	0	0.0372993
HGNC:29071	VWA8	13	42535256	42535256	-	1802	219504	rs9566841	13	42315752	42315752	1.46089e-06	0.283746	-0.915561	0.173863	0	0.0372993
HGNC:29071	VWA8	13	42535256	42535256	-	1802	217897	rs7996196	13	42317359	42317359	1.46089e-06	0.283746	-0.915561	0.173863	0	0.0372993
HGNC:29071	VWA8	13	42535256	42535256	-	1802	206613	rs9594626	13	42328643	42328643	1.46089e-06	0.283746	-0.915561	0.173863	0	0.0372993
HGNC:29071	VWA8	13	42535256	42535256	-	1802	206146	rs9594627	13	42329110	42329110	1.46089e-06	0.283746	-0.915561	0.173863	0	0.0372993
HGNC:29071	VWA8	13	42535256	42535256	-	1802	204943	rs7990279	13	42330313	42330313	1.46089e-06	0.283746	-0.915561	0.173863	0	0.0372993
HGNC:29071	VWA8	13	42535256	42535256	-	1802	200034	rs9566844	13	42335222	42335222	1.46089e-06	0.283746	-0.915561	0.173863	0	0.0372993
HGNC:10918	SLC14A1	18	43266990	43266990	+	1541	42921	rs17674580	18	43309911	43309911	1.52169e-06	0.282938	0.83577	0.159027	1	0.0385528
HGNC:10918	SLC14A1	18	43266990	43266990	+	1541	43861	rs12963324	18	43310851	43310851	1.52169e-06	0.282938	0.83577	0.159027	0	0.0385528
HGNC:29071	VWA8	13	42535256	42535256	-	1802	103016	rs7998846	13	42432240	42432240	1.5364e-06	0.282747	-0.886627	0.168783	0	0.0387763
HGNC:29071	VWA8	13	42535256	42535256	-	1802	237727	rs12430540	13	42297529	42297529	1.57542e-06	0.282249	-0.917486	0.174872	0	0.0396094
HGNC:1548	CBR1	21	37442239	37442239	+	1569	130162	rs7282770	21	37572401	37572401	1.61258e-06	0.281786	0.79548	0.151791	0	0.0400847
HGNC:1548	CBR1	21	37442239	37442239	+	1569	130173	rs7282886	21	37572412	37572412	1.61258e-06	0.281786	0.79548	0.151791	0	0.0400847
HGNC:1548	CBR1	21	37442239	37442239	+	1569	133296	rs2246810	21	37575535	37575535	1.61258e-06	0.281786	0.79548	0.151791	0	0.0400847
HGNC:535	ANXA11	10	81965328	81965328	-	1780	-69514	rs10887711	10	82034842	82034842	1.79469e-06	0.279659	-0.780852	0.149787	1	0.0442773
HGNC:535	ANXA11	10	81965328	81965328	-	1780	-69526	rs10788546	10	82034854	82034854	1.79469e-06	0.279659	-0.780852	0.149787	0	0.0442773
HGNC:19331	MMAB	12	110011385	110011385	-	1210	-21797	rs3742014	12	110033182	110033182	2.21104e-06	0.275494	-0.931094	0.180472	1	0.0456022
HGNC:7108	MKKS	20	10414870	10414870	-	1476	-448664	rs6134069	20	10863534	10863534	2.26114e-06	0.275046	-0.927611	0.179999	1	0.0456022
HGNC:14398	SRR	17	2206677	2206677	+	1046	-6571	rs113333037	17	2200106	2200106	2.36835e-06	0.274117	-0.719148	0.139873	1	0.0456022
HGNC:8537	P2RX7	12	121570622	121570622	+	1524	51941	rs1621388	12	121622563	121622563	1.89972e-06	0.278526	0.80068	0.154024	0	0.0456022
HGNC:1136	BTN2A1	6	26458132	26458132	+	3300	2292	rs12195971	6	26460424	26460424	2.21041e-06	0.2755	-1.44607	0.280285	0	0.0456022
HGNC:1136	BTN2A1	6	26458132	26458132	+	3300	3329	rs12211201	6	26461461	26461461	2.21041e-06	0.2755	-1.44607	0.280285	0	0.0456022
HGNC:1136	BTN2A1	6	26458132	26458132	+	3300	14951	rs12213722	6	26473083	26473083	2.21041e-06	0.2755	-1.44607	0.280285	0	0.0456022
HGNC:1136	BTN2A1	6	26458132	26458132	+	3300	56918	rs140052524	6	26515050	26515050	2.21041e-06	0.2755	-1.44607	0.280285	0	0.0456022
HGNC:1136	BTN2A1	6	26458132	26458132	+	3300	59383	rs72843802	6	26517515	26517515	2.21041e-06	0.2755	-1.44607	0.280285	0	0.0456022
HGNC:1136	BTN2A1	6	26458132	26458132	+	3300	61148	rs12207224	6	26519280	26519280	2.21041e-06	0.2755	-1.44607	0.280285	0	0.0456022
HGNC:1136	BTN2A1	6	26458132	26458132	+	3300	86666	rs12189841	6	26544798	26544798	2.21041e-06	0.2755	-1.44607	0.280285	0	0.0456022
HGNC:1136	BTN2A1	6	26458132	26458132	+	3300	116018	rs72844476	6	26574150	26574150	2.21041e-06	0.2755	-1.44607	0.280285	0	0.0456022
HGNC:1136	BTN2A1	6	26458132	26458132	+	3300	123126	rs141670911	6	26581258	26581258	2.21041e-06	0.2755	-1.44607	0.280285	0	0.0456022
HGNC:1136	BTN2A1	6	26458132	26458132	+	3300	140666	rs3800304	6	26598798	26598798	2.21041e-06	0.2755	-1.44607	0.280285	0	0.0456022
HGNC:1136	BTN2A1	6	26458132	26458132	+	3300	142024	rs12204145	6	26600156	26600156	2.21041e-06	0.2755	-1.44607	0.280285	0	0.0456022
HGNC:1136	BTN2A1	6	26458132	26458132	+	3300	150718	rs141815321	6	26608850	26608850	2.21041e-06	0.2755	-1.44607	0.280285	0	0.0456022
HGNC:1136	BTN2A1	6	26458132	26458132	+	3300	152508	rs72844495	6	26610640	26610640	2.21041e-06	0.2755	-1.44607	0.280285	0	0.0456022
HGNC:1136	BTN2A1	6	26458132	26458132	+	3300	153476	rs72844496	6	26611608	26611608	2.21041e-06	0.2755	-1.44607	0.280285	0	0.0456022
HGNC:1136	BTN2A1	6	26458132	26458132	+	3300	164158	rs4292511	6	26622290	26622290	2.21041e-06	0.2755	-1.44607	0.280285	0	0.0456022
HGNC:1136	BTN2A1	6	26458132	26458132	+	3300	167187	rs4515370	6	26625319	26625319	2.21041e-06	0.2755	-1.44607	0.280285	0	0.0456022
HGNC:1136	BTN2A1	6	26458132	26458132	+	3300	167984	rs149815515	6	26626116	26626116	2.21041e-06	0.2755	-1.44607	0.280285	0	0.0456022
HGNC:1136	BTN2A1	6	26458132	26458132	+	3300	172867	rs12205909	6	26630999	26630999	2.21041e-06	0.2755	-1.44607	0.280285	0	0.0456022
HGNC:1136	BTN2A1	6	26458132	26458132	+	3300	181733	rs72845509	6	26639865	26639865	2.21041e-06	0.2755	-1.44607	0.280285	0	0.0456022
HGNC:1136	BTN2A1	6	26458132	26458132	+	3300	188286	rs12212145	6	26646418	26646418	2.21041e-06	0.2755	-1.44607	0.280285	0	0.0456022
HGNC:1136	BTN2A1	6	26458132	26458132	+	3300	188739	rs72845515	6	26646871	26646871	2.21041e-06	0.2755	-1.44607	0.280285	0	0.0456022
HGNC:1136	BTN2A1	6	26458132	26458132	+	3300	202793	rs12209651	6	26660925	26660925	2.21041e-06	0.2755	-1.44607	0.280285	0	0.0456022
HGNC:1136	BTN2A1	6	26458132	26458132	+	3300	204494	rs12201890	6	26662626	26662626	2.21041e-06	0.2755	-1.44607	0.280285	0	0.0456022
HGNC:1136	BTN2A1	6	26458132	26458132	+	3300	230870	rs3873182	6	26689002	26689002	2.21041e-06	0.2755	-1.44607	0.280285	0	0.0456022
HGNC:1136	BTN2A1	6	26458132	26458132	+	3300	231091	rs4437460	6	26689223	26689223	2.21041e-06	0.2755	-1.44607	0.280285	0	0.0456022
HGNC:1136	BTN2A1	6	26458132	26458132	+	3300	233510	rs10456048	6	26691642	26691642	2.21041e-06	0.2755	-1.44607	0.280285	0	0.0456022
HGNC:1136	BTN2A1	6	26458132	26458132	+	3300	240348	rs3912760	6	26698480	26698480	2.21041e-06	0.2755	-1.44607	0.280285	0	0.0456022
HGNC:1136	BTN2A1	6	26458132	26458132	+	3300	243081	rs12205463	6	26701213	26701213	2.21041e-06	0.2755	-1.44607	0.280285	0	0.0456022
HGNC:1136	BTN2A1	6	26458132	26458132	+	3300	243503	rs12205709	6	26701635	26701635	2.21041e-06	0.2755	-1.44607	0.280285	0	0.0456022
HGNC:1136	BTN2A1	6	26458132	26458132	+	3300	251292	rs537978153	6	26709424	26709424	2.21041e-06	0.2755	-1.44607	0.280285	0	0.0456022
HGNC:1136	BTN2A1	6	26458132	26458132	+	3300	299847	rs28624311	6	26757979	26757979	2.21041e-06	0.2755	-1.44607	0.280285	0	0.0456022
HGNC:1136	BTN2A1	6	26458132	26458132	+	3300	303948	rs12214640	6	26762080	26762080	2.21041e-06	0.2755	-1.44607	0.280285	0	0.0456022
HGNC:1136	BTN2A1	6	26458132	26458132	+	3300	344831	rs10946852	6	26802963	26802963	2.21041e-06	0.2755	-1.44607	0.280285	0	0.0456022
HGNC:1136	BTN2A1	6	26458132	26458132	+	3300	370186	rs12199012	6	26828318	26828318	2.21041e-06	0.2755	-1.44607	0.280285	0	0.0456022
HGNC:1136	BTN2A1	6	26458132	26458132	+	3300	370532	rs2393805	6	26828664	26828664	2.21041e-06	0.2755	-1.44607	0.280285	0	0.0456022
HGNC:1136	BTN2A1	6	26458132	26458132	+	3300	373343	rs6927771	6	26831475	26831475	2.21041e-06	0.2755	-1.44607	0.280285	0	0.0456022
HGNC:1136	BTN2A1	6	26458132	26458132	+	3300	406073	rs116485609	6	26864205	26864205	2.21041e-06	0.2755	-1.44607	0.280285	0	0.0456022
HGNC:1136	BTN2A1	6	26458132	26458132	+	3300	408831	rs187695164	6	26866963	26866963	2.21041e-06	0.2755	-1.44607	0.280285	0	0.0456022
HGNC:1136	BTN2A1	6	26458132	26458132	+	3300	420798	rs12216370	6	26878930	26878930	2.21041e-06	0.2755	-1.44607	0.280285	0	0.0456022
HGNC:1136	BTN2A1	6	26458132	26458132	+	3300	423747	rs9689239	6	26881879	26881879	2.21041e-06	0.2755	-1.44607	0.280285	0	0.0456022
HGNC:1136	BTN2A1	6	26458132	26458132	+	3300	424378	rs149719416	6	26882510	26882510	2.21041e-06	0.2755	-1.44607	0.280285	0	0.0456022
HGNC:1136	BTN2A1	6	26458132	26458132	+	3300	432995	rs61052140	6	26891127	26891127	2.21041e-06	0.2755	-1.44607	0.280285	0	0.0456022
HGNC:1136	BTN2A1	6	26458132	26458132	+	3300	438549	rs3956877	6	26896681	26896681	2.21041e-06	0.2755	-1.44607	0.280285	0	0.0456022
HGNC:1136	BTN2A1	6	26458132	26458132	+	3300	442436	rs12202438	6	26900568	26900568	2.21041e-06	0.2755	-1.44607	0.280285	0	0.0456022
HGNC:19331	MMAB	12	110011385	110011385	-	1210	-31354	rs35160901	12	110042739	110042739	2.21104e-06	0.275494	-0.931094	0.180472	0	0.0456022
HGNC:19331	MMAB	12	110011385	110011385	-	1210	-33389	rs67325197	12	110044774	110044774	2.21104e-06	0.275494	-0.931094	0.180472	0	0.0456022
HGNC:19331	MMAB	12	110011385	110011385	-	1210	-34719	rs12579995	12	110046104	110046104	2.21104e-06	0.275494	-0.931094	0.180472	0	0.0456022
HGNC:19331	MMAB	12	110011385	110011385	-	1210	-34727	rs12579997	12	110046112	110046112	2.21104e-06	0.275494	-0.931094	0.180472	0	0.0456022
HGNC:21642	VARS2	6	30881982	30881982	+	8437	-659416	rs2516721	6	30222566	30222566	2.26262e-06	0.275032	-0.720347	0.139785	0	0.0456022
HGNC:4115	GALC	14	88460009	88460009	-	1597	-60693	rs8019631	14	88520702	88520702	2.27889e-06	0.274889	0.668588	0.129788	0	0.0456022
HGNC:4115	GALC	14	88460009	88460009	-	1597	-90154	rs7156276	14	88550163	88550163	2.27889e-06	0.274889	0.668588	0.129788	0	0.0456022
HGNC:9205	PON2	7	95064641	95064641	-	1208	87277	rs983367	7	94977364	94977364	2.28637e-06	0.274823	-0.720006	0.139792	0	0.0456022
HGNC:33238	KYAT3	1	89458636	89458636	-	1085	40718	rs11579178	1	89417918	89417918	2.31767e-06	0.274551	-0.714899	0.138895	0	0.0456022
HGNC:33238	KYAT3	1	89458636	89458636	-	1085	31384	rs10922530	1	89427252	89427252	2.31767e-06	0.274551	-0.714899	0.138895	0	0.0456022
HGNC:33238	KYAT3	1	89458636	89458636	-	1085	25630	rs12760975	1	89433006	89433006	2.31767e-06	0.274551	-0.714899	0.138895	0	0.0456022
HGNC:1548	CBR1	21	37442239	37442239	+	1569	136937	rs2835317	21	37579176	37579176	2.33487e-06	0.274403	0.789324	0.153412	0	0.0456022
HGNC:14398	SRR	17	2206677	2206677	+	1046	-57252	rs1555569	17	2149425	2149425	2.36835e-06	0.274117	-0.719148	0.139873	0	0.0456022
HGNC:14398	SRR	17	2206677	2206677	+	1046	-52352	rs17761837	17	2154325	2154325	2.36835e-06	0.274117	-0.719148	0.139873	0	0.0456022
HGNC:14398	SRR	17	2206677	2206677	+	1046	-48860	rs112258894	17	2157817	2157817	2.36835e-06	0.274117	-0.719148	0.139873	0	0.0456022
HGNC:14398	SRR	17	2206677	2206677	+	1046	-47699	rs12452620	17	2158978	2158978	2.36835e-06	0.274117	-0.719148	0.139873	0	0.0456022
HGNC:14398	SRR	17	2206677	2206677	+	1046	-45073	rs142426495	17	2161604	2161604	2.36835e-06	0.274117	-0.719148	0.139873	0	0.0456022
HGNC:14398	SRR	17	2206677	2206677	+	1046	-40599	rs56043407	17	2166078	2166078	2.36835e-06	0.274117	-0.719148	0.139873	0	0.0456022
HGNC:14398	SRR	17	2206677	2206677	+	1046	-36176	rs72819571	17	2170501	2170501	2.36835e-06	0.274117	-0.719148	0.139873	0	0.0456022
HGNC:14398	SRR	17	2206677	2206677	+	1046	-33967	rs17834563	17	2172710	2172710	2.36835e-06	0.274117	-0.719148	0.139873	0	0.0456022
HGNC:14398	SRR	17	2206677	2206677	+	1046	-25906	rs72819572	17	2180771	2180771	2.36835e-06	0.274117	-0.719148	0.139873	0	0.0456022
HGNC:14398	SRR	17	2206677	2206677	+	1046	-13928	rs4372727	17	2192749	2192749	2.36835e-06	0.274117	-0.719148	0.139873	0	0.0456022
HGNC:14398	SRR	17	2206677	2206677	+	1046	-13720	rs12451844	17	2192957	2192957	2.36835e-06	0.274117	-0.719148	0.139873	0	0.0456022
HGNC:14398	SRR	17	2206677	2206677	+	1046	-7785	rs17834627	17	2198892	2198892	2.36835e-06	0.274117	-0.719148	0.139873	0	0.0456022
HGNC:14398	SRR	17	2206677	2206677	+	1046	-7188	rs72819593	17	2199489	2199489	2.36835e-06	0.274117	-0.719148	0.139873	0	0.0456022
HGNC:4115	GALC	14	88460009	88460009	-	1597	-62503	rs1837848	14	88522512	88522512	2.37537e-06	0.274058	0.661377	0.128656	0	0.0456022
HGNC:14398	SRR	17	2206677	2206677	+	1046	-3502	rs1885986	17	2203175	2203175	2.38772e-06	0.273954	-0.708065	0.137774	0	0.0456022
HGNC:21642	VARS2	6	30881982	30881982	+	8437	-675229	rs3094639	6	30206753	30206753	2.40914e-06	0.273775	-0.690203	0.134359	0	0.0456022
HGNC:21642	VARS2	6	30881982	30881982	+	8437	-672489	rs2285801	6	30209493	30209493	2.40914e-06	0.273775	-0.690203	0.134359	0	0.0456022
HGNC:21642	VARS2	6	30881982	30881982	+	8437	-672180	rs1362089	6	30209802	30209802	2.40914e-06	0.273775	-0.690203	0.134359	0	0.0456022
HGNC:21642	VARS2	6	30881982	30881982	+	8437	-670677	rs3129694	6	30211305	30211305	2.40914e-06	0.273775	-0.690203	0.134359	0	0.0456022
HGNC:21642	VARS2	6	30881982	30881982	+	8437	-667882	rs9261598	6	30214100	30214100	2.40914e-06	0.273775	-0.690203	0.134359	0	0.0456022
HGNC:21642	VARS2	6	30881982	30881982	+	8437	-667147	rs3132663	6	30214835	30214835	2.40914e-06	0.273775	-0.690203	0.134359	0	0.0456022
HGNC:19331	MMAB	12	110011385	110011385	-	1210	10991	rs61940468	12	110000394	110000394	2.44961e-06	0.273441	-0.910658	0.177423	0	0.0462354
HGNC:29306	CALCOCO1	12	54121529	54121529	-	1056	-5203	rs17102261	12	54126732	54126732	2.52281e-06	0.27285	0.835444	0.163012	1	0.0469444
HGNC:29306	CALCOCO1	12	54121529	54121529	-	1056	-7197	rs12228894	12	54128726	54128726	2.52281e-06	0.27285	0.835444	0.163012	0	0.0469444
HGNC:29306	CALCOCO1	12	54121529	54121529	-	1056	-7363	rs12227447	12	54128892	54128892	2.52281e-06	0.27285	0.835444	0.163012	0	0.0469444
HGNC:29306	CALCOCO1	12	54121529	54121529	-	1056	-7691	rs11170670	12	54129220	54129220	2.52281e-06	0.27285	0.835444	0.163012	0	0.0469444
HGNC:29306	CALCOCO1	12	54121529	54121529	-	1056	-7967	rs7961165	12	54129496	54129496	2.52281e-06	0.27285	0.835444	0.163012	0	0.0469444
HGNC:33238	KYAT3	1	89458636	89458636	-	1085	316172	rs10922476	1	89142464	89142464	2.65924e-06	0.271792	-0.759616	0.148612	0	0.0482563
HGNC:33238	KYAT3	1	89458636	89458636	-	1085	315887	rs10922477	1	89142749	89142749	2.65924e-06	0.271792	-0.759616	0.148612	0	0.0482563
HGNC:33238	KYAT3	1	89458636	89458636	-	1085	314583	rs10922478	1	89144053	89144053	2.65924e-06	0.271792	-0.759616	0.148612	0	0.0482563
HGNC:33238	KYAT3	1	89458636	89458636	-	1085	314380	rs1565497	1	89144256	89144256	2.65924e-06	0.271792	-0.759616	0.148612	0	0.0482563
HGNC:33238	KYAT3	1	89458636	89458636	-	1085	313933	rs1565498	1	89144703	89144703	2.65924e-06	0.271792	-0.759616	0.148612	0	0.0482563
HGNC:33238	KYAT3	1	89458636	89458636	-	1085	312402	rs12145922	1	89146234	89146234	2.65924e-06	0.271792	-0.759616	0.148612	0	0.0482563
HGNC:33238	KYAT3	1	89458636	89458636	-	1085	311784	rs1002436	1	89146852	89146852	2.65924e-06	0.271792	-0.759616	0.148612	0	0.0482563
HGNC:33238	KYAT3	1	89458636	89458636	-	1085	310133	rs7518750	1	89148503	89148503	2.65924e-06	0.271792	-0.759616	0.148612	0	0.0482563
HGNC:33238	KYAT3	1	89458636	89458636	-	1085	309843	rs3806340	1	89148793	89148793	2.65924e-06	0.271792	-0.759616	0.148612	0	0.0482563
HGNC:14398	SRR	17	2206677	2206677	+	1046	-3652	rs1885987	17	2203025	2203025	2.7726e-06	0.270952	-0.710725	0.139343	0	0.048752
HGNC:29306	CALCOCO1	12	54121529	54121529	-	1056	11870	rs3741659	12	54109659	54109659	2.78185e-06	0.270885	0.877679	0.172104	0	0.048752
HGNC:29306	CALCOCO1	12	54121529	54121529	-	1056	11602	rs2277370	12	54109927	54109927	2.78185e-06	0.270885	0.877679	0.172104	0	0.048752
HGNC:29306	CALCOCO1	12	54121529	54121529	-	1056	9439	rs11170662	12	54112090	54112090	2.78185e-06	0.270885	0.877679	0.172104	0	0.048752
HGNC:29306	CALCOCO1	12	54121529	54121529	-	1056	9167	rs28451869	12	54112362	54112362	2.78185e-06	0.270885	0.877679	0.172104	0	0.048752
HGNC:29306	CALCOCO1	12	54121529	54121529	-	1056	8307	rs7302258	12	54113222	54113222	2.78185e-06	0.270885	0.877679	0.172104	0	0.048752
HGNC:29306	CALCOCO1	12	54121529	54121529	-	1056	7605	rs941188	12	54113924	54113924	2.78185e-06	0.270885	0.877679	0.172104	0	0.048752
HGNC:29306	CALCOCO1	12	54121529	54121529	-	1056	7431	rs941186	12	54114098	54114098	2.78185e-06	0.270885	0.877679	0.172104	0	0.048752
HGNC:29306	CALCOCO1	12	54121529	54121529	-	1056	6710	rs1079269	12	54114819	54114819	2.78185e-06	0.270885	0.877679	0.172104	0	0.048752
HGNC:29306	CALCOCO1	12	54121529	54121529	-	1056	3937	rs10783596	12	54117592	54117592	2.78185e-06	0.270885	0.877679	0.172104	0	0.048752
HGNC:29306	CALCOCO1	12	54121529	54121529	-	1056	2789	rs17102181	12	54118740	54118740	2.78185e-06	0.270885	0.877679	0.172104	0	0.048752
HGNC:29306	CALCOCO1	12	54121529	54121529	-	1056	-544	rs17102221	12	54122073	54122073	2.78185e-06	0.270885	0.877679	0.172104	0	0.048752
HGNC:10918	SLC14A1	18	43266990	43266990	+	1541	49280	rs692899	18	43316270	43316270	2.78277e-06	0.270878	0.810066	0.158849	0	0.048752
