# Supplementary material for: Human brain prefrontal cortex proteomics identifies compromised energy metabolism and neuronal function in Schizophrenia
Source: Nat Commun. 2026 Jan 29;17:2131. doi: 10.1038/s41467-026-68950-y (PMC12957516; doi:10.1038/s41467-026-68950-y)
Supplement: Supplementary file 6 — Supplementary Data 4 [file 41467_2026_68950_MOESM6_ESM.xlsx]

## Sheet: legend
Supplementary Data 4. Stratified LDSC analyses from Figure 2c.
Trait	genetic traits from GWAS results used for S-LDSC
Annotation	gene set; the set of gene symbols used as input
P	p-value
P.fdr	FDR adjusted p-value
BETA	beta / coefficient
SE	standard error
Enrichment	enrichment statistic
Enrichment_std_error	standard error of enrichment statistic
Coefficient_z-score	z-score of the coefficient
significant_fdr	boolean check whether the row is significant based on P.fdr

## Sheet: data
Trait	Annotation	P	P.fdr	BETA	SE	Enrichment	Enrichment_std_error	Coefficient_z-score	significant_fdr
asd2019	pr_ctrl	0.748822	0.748822	-1.01527e-08	1.51355e-08	0.66345	0.522731	-0.670787	no
asd2019	pr_down	0.304657	0.514382	1.25663e-08	2.45891e-08	1.57182	0.852673	0.511052	no
asd2019	pr_up	0.342921	0.514382	6.98507e-09	1.72682e-08	1.22542	0.595848	0.404504	no
bip2021bip1	pr_ctrl	0.301946	0.301946	1.08953e-09	2.10004e-09	1.53256	0.301278	0.518812	no
bip2021bip1	pr_down	0.00734745	0.0220423	8.02022e-09	3.28723e-09	2.66438	0.466904	2.43981	yes
bip2021bip1	pr_up	0.0169654	0.0254481	5.94209e-09	2.80169e-09	2.27114	0.402925	2.12089	yes
iq2018	pr_ctrl	0.885334	0.885334	-6.54225e-09	5.44243e-09	0.925044	0.193433	-1.20208	no
iq2018	pr_down	0.0519721	0.155916	1.84042e-08	1.13185e-08	1.87658	0.394953	1.62603	no
iq2018	pr_up	0.254063	0.381094	4.39473e-09	6.64098e-09	1.33879	0.23265	0.661759	no
mdd2019	pr_ctrl	0.353621	0.530431	1.38375e-09	3.68448e-09	1.17083	0.412051	0.375563	no
mdd2019	pr_down	0.800679	0.800679	-2.07834e-09	2.46235e-09	0.701808	0.271907	-0.844049	no
mdd2019	pr_up	0.249914	0.530431	2.11605e-09	3.136e-09	1.23616	0.347336	0.674762	no
scz2022	pr_ctrl	0.470645	0.470645	1.11937e-09	1.51988e-08	1.2661	0.281223	0.0736484	no
scz2022	pr_down	0.0144916	0.0316644	4.43207e-08	2.0296e-08	2.10937	0.370823	2.18371	yes
scz2022	pr_up	0.0211096	0.0316644	2.48067e-08	1.22119e-08	1.73442	0.225731	2.03135	yes
