# Supplementary material for: Human brain prefrontal cortex proteomics identifies compromised energy metabolism and neuronal function in Schizophrenia
Source: Nat Commun. 2026 Jan 29;17:2131. doi: 10.1038/s41467-026-68950-y (PMC12957516; doi:10.1038/s41467-026-68950-y)
Supplement: Supplementary file 7 — Supplementary Data 5 [file 41467_2026_68950_MOESM7_ESM.xlsx]

## Sheet: legend
Supplementary Data 5. GO analyses using GOAT from Figure 3. Column names post-fixed with _123 and _456 contain data specific to the analyses of differential protein expression within Layers 1-3 and 4-6 (Table S2), respectively, which were performed independently.
source	for each gene set this describes the source/domain/classification that was used to categorize the gene set in the input gene set database. For example, in the GO database possible values for "source" are GO_CC, GO_BP, GO_MF describing the respective ontology domains Cellular Component, Biological Process, Molecular Function.
id	the gene set identifier provided by the input gene set database
name	the gene set "name" provided by the input gene set database
ngenes_input	number of (unique) genes in the gene set as provided in the input gene set database
ngenes_123	number of genes that overlap between the input gene set and your gene list
ngenes_456	number of genes that overlap between the input gene set and your gene list
ngenes_signif_123	number of genes that overlap between the input gene set and those genes that are flagged as 'signif' in your gene list
ngenes_signif_456	number of genes that overlap between the input gene set and those genes that are flagged as 'signif' in your gene list
genes_symbol_123	gene symbols for the top 250 gene constituents (sorted by absolute effect size or p-value, whichever was used as 'score_type'). The symbols are retrieved from your input gene list.
genes_symbol_456	gene symbols for the top 250 gene constituents (sorted by absolute effect size or p-value, whichever was used as 'score_type'). The symbols are retrieved from your input gene list.
genes_signif_symbol_123	gene symbols for the top 250 gene constituents that are flagged as 'signif' in your input gene list (sorted by absolute effect size or p-value, whichever was used as 'score_type'). The symbols are retrieved from your input gene list.
genes_signif_symbol_456	gene symbols for the top 250 gene constituents that are flagged as 'signif' in your input gene list (sorted by absolute effect size or p-value, whichever was used as 'score_type'). The symbols are retrieved from your input gene list.
score_type_123	the values shown here depend on the "gene score type" option that you selected in the "GOAT analysis" section of the web tool. If gene sets were tested by type "effectsize", then GOAT will test for each gene set whether enrichment is strongest in either up- or down-regulation; if "effectsize_up", testing the gene set for enrichment in positive gene effect sizes yields a lower (stronger) p-value t…
score_type_456	the values shown here depend on the "gene score type" option that you selected in the "GOAT analysis" section of the web tool. If gene sets were tested by type "effectsize", then GOAT will test for each gene set whether enrichment is strongest in either up- or down-regulation; if "effectsize_up", testing the gene set for enrichment in positive gene effect sizes yields a lower (stronger) p-value t…
zscore_123	a standardized z-score is computed from gene set p-values + effect size direction (up/down) if tested. Importantly, we here return standardized z-scores because the GOAT gene set score (mean of gene scores) is relative to the respective gene set-size-matched null distributions (a skewed normal)! In contrast, the standardized z-scores are comparable between gene sets (as are the p-values).
zscore_456	a standardized z-score is computed from gene set p-values + effect size direction (up/down) if tested. Importantly, we here return standardized z-scores because the GOAT gene set score (mean of gene scores) is relative to the respective gene set-size-matched null distributions (a skewed normal)! In contrast, the standardized z-scores are comparable between gene sets (as are the p-values).
pvalue_123	GOAT-estimated gene set p-value (as-is)
pvalue_456	GOAT-estimated gene set p-value (as-is)
pvalue_adjust_123	GOAT-estimated gene set p-value, after FDR multiple testing corrections
pvalue_adjust_456	GOAT-estimated gene set p-value, after FDR multiple testing corrections
signif_123	boolean value indicating whether the gene set was significant at FDR adjusted p-value < 0.05
signif_456	boolean value indicating whether the gene set was significant at FDR adjusted p-value < 0.05
significant_in_scrnaseq_celltypes	semicolon-delimited set of cell types where this protein was observed as significant in GO analyses from Bast et al.

## Sheet: data
source	id	name	ngenes_input	ngenes_123	ngenes_456	ngenes_signif_123	ngenes_signif_456	genes_symbol_123	genes_symbol_456	genes_signif_symbol_123	genes_signif_symbol_456	score_type_123	score_type_456	zscore_123	zscore_456	pvalue_123	pvalue_456	pvalue_adjust_123	pvalue_adjust_456	signif_123	signif_456	significant_in_scrnaseq_celltypes
GO_CC	GO:0019866	organelle inner membrane	561	342	342	47	60	ATP5F1C,NDUFA5,NDUFS3,COX5A,NDUFS7,COX5B,MRPL50,MRPS22,ATP5PD,NDUFB10,NDUFA10,ATP5F1B,NDUFS2,ATP5F1A,ATP5PO,ATP5PF,NDUFA7,NDUFS1,ATP5F1D,SDHB,MRPL23,UQCRB,DNAJC19,MRPL15,CHCHD6,NDUFA12,BDH1,NDUFS8,TAMM41,NDUFA2,LMNB1,ATP5F1E,CRAT,NDUFV2,MRPL28,COX7C,HSPD1,ETFDH,MRPL43,COX11,L2HGDH,MRPL58,STOML2,COX7A1,CHCHD3,MRPS25,PTPMT1,NDUFAF2,MRPL12,NDUFA3,MRPS23,DMAC2L,MRPL21,TRA2B,NDUFB4,SLC25A6,PGAM5,MRPL3…	ATP5F1C,NDUFS3,COX5A,MRPL50,ATP5F1B,LMNB1,MRPS22,NDUFA7,COX5B,NDUFS2,ATP5PO,ATP5F1A,PDE2A,NDUFA10,CHCHD6,TRA2B,ATP5F1D,NDUFS1,ATP5PD,TAMM41,MRPS25,NDUFB10,SDHB,UQCRC2,ETFDH,HSPD1,MRPL44,NDUFS8,NDUFS7,UQCRB,DNAJC19,NDUFB1,NDUFA5,MRPL12,MRPL39,MRPL38,NDUFAF1,NDUFS5,NDUFA12,STOML2,MRPS27,PGAM5,NDUFV2,MRPS26,MRPS31,NDUFB4,SQOR,BDH1,MICOS13,CHCHD3,MRPS35,DMAC2L,COX7A1,RPS3,SLC35A4,GPD2,YME1L1,NDUFAF2,…	ATP5F1C,NDUFA5,NDUFS3,COX5A,NDUFS7,COX5B,MRPL50,MRPS22,ATP5PD,NDUFB10,NDUFA10,ATP5F1B,NDUFS2,ATP5F1A,ATP5PO,ATP5PF,NDUFA7,NDUFS1,ATP5F1D,SDHB,MRPL23,UQCRB,DNAJC19,MRPL15,CHCHD6,NDUFA12,BDH1,NDUFS8,TAMM41,NDUFA2,LMNB1,ATP5F1E,CRAT,NDUFV2,MRPL28,COX7C,HSPD1,ETFDH,MRPL43,COX11,L2HGDH,MRPL58,STOML2,COX7A1,CHCHD3,MRPS25,PTPMT1	ATP5F1C,NDUFS3,COX5A,MRPL50,ATP5F1B,LMNB1,MRPS22,NDUFA7,COX5B,NDUFS2,ATP5PO,ATP5F1A,PDE2A,NDUFA10,CHCHD6,TRA2B,ATP5F1D,NDUFS1,ATP5PD,TAMM41,MRPS25,NDUFB10,SDHB,UQCRC2,ETFDH,HSPD1,MRPL44,NDUFS8,NDUFS7,UQCRB,DNAJC19,NDUFB1,NDUFA5,MRPL12,MRPL39,MRPL38,NDUFAF1,NDUFS5,NDUFA12,STOML2,MRPS27,PGAM5,NDUFV2,MRPS26,MRPS31,NDUFB4,SQOR,BDH1,MICOS13,CHCHD3,MRPS35,DMAC2L,COX7A1,RPS3,SLC35A4,GPD2,YME1L1,NDUFAF2,…	effectsize_down	effectsize_down	-16.8817	-16.799	6.13785e-64	2.48093e-63	1.033e-60	4.1754e-60	TRUE	TRUE	Astrocytes_down;Excitatory_Layer_2_3_IT_neurons_I_down;Excitatory_Layer_3_4_IT_neurons_down;Excitatory_Layer_5_6_CT_and_NP_neurons_down;Excitatory_Layer_5_6_IT_neurons_I_down;Inhibitory_LAMP5_neurons_down;Inhibitory_SST_neurons_down
GO_CC	GO:0005743	mitochondrial inner membrane	506	316	316	46	58	ATP5F1C,NDUFA5,NDUFS3,COX5A,NDUFS7,COX5B,MRPL50,MRPS22,ATP5PD,NDUFB10,NDUFA10,ATP5F1B,NDUFS2,ATP5F1A,ATP5PO,ATP5PF,NDUFA7,NDUFS1,ATP5F1D,SDHB,MRPL23,UQCRB,DNAJC19,MRPL15,CHCHD6,NDUFA12,BDH1,NDUFS8,TAMM41,NDUFA2,ATP5F1E,CRAT,NDUFV2,MRPL28,COX7C,HSPD1,ETFDH,MRPL43,COX11,L2HGDH,MRPL58,STOML2,COX7A1,CHCHD3,MRPS25,PTPMT1,NDUFAF2,MRPL12,NDUFA3,MRPS23,DMAC2L,MRPL21,NDUFB4,SLC25A6,PGAM5,MRPL38,NDUFB1,GPD…	ATP5F1C,NDUFS3,COX5A,MRPL50,ATP5F1B,MRPS22,NDUFA7,COX5B,NDUFS2,ATP5PO,ATP5F1A,PDE2A,NDUFA10,CHCHD6,ATP5F1D,NDUFS1,ATP5PD,TAMM41,MRPS25,NDUFB10,SDHB,UQCRC2,ETFDH,HSPD1,MRPL44,NDUFS8,NDUFS7,UQCRB,DNAJC19,NDUFB1,NDUFA5,MRPL12,MRPL39,MRPL38,NDUFAF1,NDUFS5,NDUFA12,STOML2,MRPS27,PGAM5,NDUFV2,MRPS26,MRPS31,NDUFB4,SQOR,BDH1,MICOS13,CHCHD3,MRPS35,DMAC2L,COX7A1,RPS3,SLC35A4,GPD2,YME1L1,NDUFAF2,NDUFA2,NDUFB…	ATP5F1C,NDUFA5,NDUFS3,COX5A,NDUFS7,COX5B,MRPL50,MRPS22,ATP5PD,NDUFB10,NDUFA10,ATP5F1B,NDUFS2,ATP5F1A,ATP5PO,ATP5PF,NDUFA7,NDUFS1,ATP5F1D,SDHB,MRPL23,UQCRB,DNAJC19,MRPL15,CHCHD6,NDUFA12,BDH1,NDUFS8,TAMM41,NDUFA2,ATP5F1E,CRAT,NDUFV2,MRPL28,COX7C,HSPD1,ETFDH,MRPL43,COX11,L2HGDH,MRPL58,STOML2,COX7A1,CHCHD3,MRPS25,PTPMT1	ATP5F1C,NDUFS3,COX5A,MRPL50,ATP5F1B,MRPS22,NDUFA7,COX5B,NDUFS2,ATP5PO,ATP5F1A,PDE2A,NDUFA10,CHCHD6,ATP5F1D,NDUFS1,ATP5PD,TAMM41,MRPS25,NDUFB10,SDHB,UQCRC2,ETFDH,HSPD1,MRPL44,NDUFS8,NDUFS7,UQCRB,DNAJC19,NDUFB1,NDUFA5,MRPL12,MRPL39,MRPL38,NDUFAF1,NDUFS5,NDUFA12,STOML2,MRPS27,PGAM5,NDUFV2,MRPS26,MRPS31,NDUFB4,SQOR,BDH1,MICOS13,CHCHD3,MRPS35,DMAC2L,COX7A1,RPS3,SLC35A4,GPD2,YME1L1,NDUFAF2,NDUFA2,NDUFB3	effectsize_down	effectsize_down	-17.3537	-16.7643	1.84964e-67	4.45098e-63	3.11294e-64	7.49101e-60	TRUE	TRUE
GO_MF	GO:0032555	purine ribonucleotide binding	2105	1019	1019	34	65	GPHN,MAPK3,EEF1A1,DOCK9,ATP5F1B,ATP5F1A,ANXA6,ATP5F1D,MCCC2,DYNC1LI1,GNA11,WNK4,PTK2B,DNM1L,PRKDC,GRK2,PCCB,DNAJA3,MTOR,KIF2A,AFG2B,ATP6V1B2,SBF1,HSPD1,RAB20,TUBA8,RAN,SRCAP,MYO18A,CDC42BPB,PRKCG,CAMK2G,RPS6KA2,ARFGEF2,KIF1B,AGAP2,DYNC1H1,RAB40B,RUVBL2,CDK18,HSPE1,EEF1A2,PFKM,ATP2B4,YARS1,TUBA3C,PANK4,UPF1,KCNJ10,MAPK1,TIAM2,KIF1A,NME3,KIF27,PRKCE,ARF5,FN3K,SAR1B,ARL3,PNPLA8,STK25,GUCY1A2,POTEKP,…	MAPK3,ATP5F1B,PTK2B,DOCK9,GPHN,ARFGEF2,DYNC1LI1,DNM1L,PRKCG,ATP5F1A,PDE2A,PCCB,CAMK2A,ATP5F1D,MAPK1,SBF1,PRKDC,KIF2A,TUBA8,MTOR,EEF1A1,DNAH12,UPF1,GRK2,HSPD1,RIN1,HSPE1,DYNC1H1,MYO6,DNAJA3,ARL10,RASGRF2,DGKQ,KIF15,RPS6KA1,CAMKV,PI4KA,RAN,DNAJA2,MYO18A,AGAP2,TUBA1B,MAST1,CAMK2G,WNK4,ANXA6,ABL1,GUCY1A2,CDC42BPB,MYH10,ATP6V1B2,ACACA,RAC2,RUVBL2,DGKA,DGKB,MMAB,YME1L1,KIF1A,GNA11,ATP8A1,SRCAP,PIK3R4,R…	GPHN,MAPK3,EEF1A1,DOCK9,ATP5F1B,ATP5F1A,ANXA6,ATP5F1D,MCCC2,DYNC1LI1,GNA11,WNK4,PTK2B,DNM1L,PRKDC,GRK2,PCCB,DNAJA3,MTOR,KIF2A,AFG2B,ATP6V1B2,SBF1,HSPD1,RAB20,TUBA8,RAN,SRCAP,MYO18A,CDC42BPB,PRKCG,CAMK2G,RPS6KA2,ARFGEF2	MAPK3,ATP5F1B,PTK2B,DOCK9,GPHN,ARFGEF2,DYNC1LI1,DNM1L,PRKCG,ATP5F1A,PDE2A,PCCB,CAMK2A,ATP5F1D,MAPK1,SBF1,PRKDC,KIF2A,TUBA8,MTOR,EEF1A1,DNAH12,UPF1,GRK2,HSPD1,RIN1,HSPE1,DYNC1H1,MYO6,DNAJA3,ARL10,RASGRF2,DGKQ,KIF15,RPS6KA1,CAMKV,PI4KA,RAN,DNAJA2,MYO18A,AGAP2,TUBA1B,MAST1,CAMK2G,WNK4,ANXA6,ABL1,GUCY1A2,CDC42BPB,MYH10,ATP6V1B2,ACACA,RAC2,RUVBL2,DGKA,DGKB,MMAB,YME1L1,KIF1A,GNA11,ATP8A1,SRCAP,PIK3R4,R…	effectsize_up	effectsize_up	16.629	16.9089	4.2985e-62	3.87179e-64	1.01359e-58	9.12969e-61	TRUE	TRUE
GO_MF	GO:0032553	ribonucleotide binding	2122	1024	1024	34	65	GPHN,MAPK3,EEF1A1,DOCK9,ATP5F1B,ATP5F1A,ANXA6,ATP5F1D,MCCC2,DYNC1LI1,GNA11,WNK4,PTK2B,DNM1L,PRKDC,GRK2,PCCB,DNAJA3,MTOR,KIF2A,AFG2B,ATP6V1B2,SBF1,HSPD1,RAB20,TUBA8,RAN,SRCAP,MYO18A,CDC42BPB,PRKCG,CAMK2G,RPS6KA2,ARFGEF2,KIF1B,AGAP2,DYNC1H1,RAB40B,RUVBL2,CDK18,HSPE1,EEF1A2,PFKM,ATP2B4,YARS1,TUBA3C,PANK4,UPF1,KCNJ10,MAPK1,TIAM2,KIF1A,NME3,KIF27,PRKCE,ARF5,FN3K,SAR1B,ARL3,PNPLA8,STK25,GUCY1A2,POTEKP,…	MAPK3,ATP5F1B,PTK2B,DOCK9,GPHN,ARFGEF2,DYNC1LI1,DNM1L,PRKCG,ATP5F1A,PDE2A,PCCB,CAMK2A,ATP5F1D,MAPK1,SBF1,PRKDC,KIF2A,TUBA8,MTOR,EEF1A1,DNAH12,UPF1,GRK2,HSPD1,RIN1,HSPE1,DYNC1H1,MYO6,DNAJA3,ARL10,RASGRF2,DGKQ,KIF15,RPS6KA1,CAMKV,PI4KA,RAN,DNAJA2,MYO18A,AGAP2,TUBA1B,MAST1,CAMK2G,WNK4,ANXA6,ABL1,GUCY1A2,CDC42BPB,MYH10,ATP6V1B2,ACACA,RAC2,RUVBL2,DGKA,DGKB,MMAB,YME1L1,KIF1A,GNA11,ATP8A1,SRCAP,PIK3R4,R…	GPHN,MAPK3,EEF1A1,DOCK9,ATP5F1B,ATP5F1A,ANXA6,ATP5F1D,MCCC2,DYNC1LI1,GNA11,WNK4,PTK2B,DNM1L,PRKDC,GRK2,PCCB,DNAJA3,MTOR,KIF2A,AFG2B,ATP6V1B2,SBF1,HSPD1,RAB20,TUBA8,RAN,SRCAP,MYO18A,CDC42BPB,PRKCG,CAMK2G,RPS6KA2,ARFGEF2	MAPK3,ATP5F1B,PTK2B,DOCK9,GPHN,ARFGEF2,DYNC1LI1,DNM1L,PRKCG,ATP5F1A,PDE2A,PCCB,CAMK2A,ATP5F1D,MAPK1,SBF1,PRKDC,KIF2A,TUBA8,MTOR,EEF1A1,DNAH12,UPF1,GRK2,HSPD1,RIN1,HSPE1,DYNC1H1,MYO6,DNAJA3,ARL10,RASGRF2,DGKQ,KIF15,RPS6KA1,CAMKV,PI4KA,RAN,DNAJA2,MYO18A,AGAP2,TUBA1B,MAST1,CAMK2G,WNK4,ANXA6,ABL1,GUCY1A2,CDC42BPB,MYH10,ATP6V1B2,ACACA,RAC2,RUVBL2,DGKA,DGKB,MMAB,YME1L1,KIF1A,GNA11,ATP8A1,SRCAP,PIK3R4,R…	effectsize_up	effectsize_up	16.6058	16.9046	6.33035e-62	4.16004e-64	1.4927e-58	9.80938e-61	TRUE	TRUE	Astrocytes_down
GO_MF	GO:0035639	purine ribonucleoside triphosphate binding	2044	995	995	34	65	GPHN,MAPK3,EEF1A1,DOCK9,ATP5F1B,ATP5F1A,ANXA6,ATP5F1D,MCCC2,DYNC1LI1,GNA11,WNK4,PTK2B,DNM1L,PRKDC,GRK2,PCCB,DNAJA3,MTOR,KIF2A,AFG2B,ATP6V1B2,SBF1,HSPD1,RAB20,TUBA8,RAN,SRCAP,MYO18A,CDC42BPB,PRKCG,CAMK2G,RPS6KA2,ARFGEF2,KIF1B,AGAP2,DYNC1H1,RAB40B,RUVBL2,CDK18,HSPE1,EEF1A2,PSMA6,PFKM,ATP2B4,YARS1,TUBA3C,PANK4,UPF1,KCNJ10,MAPK1,TIAM2,KIF1A,NME3,KIF27,PRKCE,ARF5,FN3K,SAR1B,ARL3,PNPLA8,STK25,GUCY1A2,P…	MAPK3,ATP5F1B,PTK2B,DOCK9,GPHN,ARFGEF2,DYNC1LI1,DNM1L,PRKCG,ATP5F1A,PCCB,CAMK2A,ATP5F1D,MAPK1,SBF1,PRKDC,KIF2A,TUBA8,MTOR,EEF1A1,DNAH12,UPF1,GRK2,HSPD1,RIN1,HSPE1,DYNC1H1,MYO6,DNAJA3,ARL10,PSMA6,RASGRF2,DGKQ,KIF15,RPS6KA1,CAMKV,PI4KA,RAN,DNAJA2,MYO18A,AGAP2,TUBA1B,MAST1,CAMK2G,WNK4,ANXA6,ABL1,GUCY1A2,CDC42BPB,MYH10,ATP6V1B2,ACACA,RAC2,RUVBL2,DGKA,DGKB,MMAB,YME1L1,KIF1A,GNA11,ATP8A1,SRCAP,PIK3R4,R…	GPHN,MAPK3,EEF1A1,DOCK9,ATP5F1B,ATP5F1A,ANXA6,ATP5F1D,MCCC2,DYNC1LI1,GNA11,WNK4,PTK2B,DNM1L,PRKDC,GRK2,PCCB,DNAJA3,MTOR,KIF2A,AFG2B,ATP6V1B2,SBF1,HSPD1,RAB20,TUBA8,RAN,SRCAP,MYO18A,CDC42BPB,PRKCG,CAMK2G,RPS6KA2,ARFGEF2	MAPK3,ATP5F1B,PTK2B,DOCK9,GPHN,ARFGEF2,DYNC1LI1,DNM1L,PRKCG,ATP5F1A,PCCB,CAMK2A,ATP5F1D,MAPK1,SBF1,PRKDC,KIF2A,TUBA8,MTOR,EEF1A1,DNAH12,UPF1,GRK2,HSPD1,RIN1,HSPE1,DYNC1H1,MYO6,DNAJA3,ARL10,PSMA6,RASGRF2,DGKQ,KIF15,RPS6KA1,CAMKV,PI4KA,RAN,DNAJA2,MYO18A,AGAP2,TUBA1B,MAST1,CAMK2G,WNK4,ANXA6,ABL1,GUCY1A2,CDC42BPB,MYH10,ATP6V1B2,ACACA,RAC2,RUVBL2,DGKA,DGKB,MMAB,YME1L1,KIF1A,GNA11,ATP8A1,SRCAP,PIK3R4,R…	effectsize_up	effectsize_up	16.4166	16.8018	1.45536e-60	2.36849e-63	3.43174e-57	5.5849e-60	TRUE	TRUE
GO_MF	GO:0017076	purine nucleotide binding	2201	1071	1071	36	67	GPHN,MAPK3,EEF1A1,DOCK9,ATP5F1B,NDUFS2,ATP5F1A,ANXA6,ATP5F1D,MCCC2,DYNC1LI1,GNA11,WNK4,PTK2B,DNM1L,PRKDC,GRK2,PCCB,DNAJA3,MTOR,KIF2A,IDH2,AFG2B,ATP6V1B2,SBF1,HSPD1,RAB20,TUBA8,RAN,SRCAP,MYO18A,CDC42BPB,PRKCG,CAMK2G,RPS6KA2,ARFGEF2,KIF1B,AGAP2,DYNC1H1,RAB40B,RUVBL2,CDK18,HSPE1,KCNAB1,EEF1A2,PFKM,ATP2B4,YARS1,TUBA3C,PANK4,UPF1,KCNJ10,MAPK1,TIAM2,KIF1A,NME3,KIF27,PRKCE,ARF5,FN3K,SAR1B,ARL3,PNPLA8,ST…	MAPK3,ATP5F1B,PTK2B,DOCK9,GPHN,ARFGEF2,NDUFS2,DYNC1LI1,DNM1L,PRKCG,ATP5F1A,PDE2A,PCCB,IDH2,CAMK2A,ATP5F1D,MAPK1,SBF1,PRKDC,KIF2A,TUBA8,MTOR,EEF1A1,DNAH12,UPF1,GRK2,HSPD1,RIN1,HSPE1,DYNC1H1,MYO6,DNAJA3,ARL10,RASGRF2,DGKQ,KIF15,RPS6KA1,CAMKV,PI4KA,RAN,DNAJA2,MYO18A,AGAP2,TUBA1B,MAST1,CAMK2G,WNK4,ANXA6,ABL1,GUCY1A2,CDC42BPB,MYH10,ATP6V1B2,ACACA,RAC2,RUVBL2,DGKA,DGKB,MMAB,YME1L1,KIF1A,GNA11,ATP8A1,SR…	GPHN,MAPK3,EEF1A1,DOCK9,ATP5F1B,NDUFS2,ATP5F1A,ANXA6,ATP5F1D,MCCC2,DYNC1LI1,GNA11,WNK4,PTK2B,DNM1L,PRKDC,GRK2,PCCB,DNAJA3,MTOR,KIF2A,IDH2,AFG2B,ATP6V1B2,SBF1,HSPD1,RAB20,TUBA8,RAN,SRCAP,MYO18A,CDC42BPB,PRKCG,CAMK2G,RPS6KA2,ARFGEF2	MAPK3,ATP5F1B,PTK2B,DOCK9,GPHN,ARFGEF2,NDUFS2,DYNC1LI1,DNM1L,PRKCG,ATP5F1A,PDE2A,PCCB,IDH2,CAMK2A,ATP5F1D,MAPK1,SBF1,PRKDC,KIF2A,TUBA8,MTOR,EEF1A1,DNAH12,UPF1,GRK2,HSPD1,RIN1,HSPE1,DYNC1H1,MYO6,DNAJA3,ARL10,RASGRF2,DGKQ,KIF15,RPS6KA1,CAMKV,PI4KA,RAN,DNAJA2,MYO18A,AGAP2,TUBA1B,MAST1,CAMK2G,WNK4,ANXA6,ABL1,GUCY1A2,CDC42BPB,MYH10,ATP6V1B2,ACACA,RAC2,RUVBL2,DGKA,DGKB,MMAB,YME1L1,KIF1A,GNA11,ATP8A1,SR…	effectsize_up	effectsize_up	16.0952	16.2771	2.75635e-58	1.43398e-59	6.49947e-55	3.38131e-56	TRUE	TRUE
GO_MF	GO:0043168	anion binding	2651	1247	1247	38	78	GPHN,MAPK3,EEF1A1,DOCK9,ATP5F1B,ATP5F1A,ANXA6,ATP5F1D,MCCC2,DYNC1LI1,PYGB,GNA11,WNK4,PTK2B,DNM1L,PRKDC,GRK2,PCCB,WDR45,DNAJA3,MTOR,KIF2A,AFG2B,ATP6V1B2,SBF1,HSPD1,ETFDH,RAB20,TUBA8,RAN,SRCAP,MYO18A,CDC42BPB,STOML2,PRKCG,CAMK2G,RPS6KA2,ARFGEF2,KIF1B,AGAP2,DYNC1H1,RAB40B,RUVBL2,FUNDC2,CDK18,HSPE1,PLCD1,KCNAB1,EEF1A2,PSMA6,PFKM,ATP2B4,YARS1,COQ6,TUBA3C,PANK4,UPF1,KCNJ10,MAPK1,TIAM2,MACROH2A1,KIF1A,N…	MAPK3,ATP5F1B,PTK2B,DOCK9,GPHN,ARFGEF2,DYNC1LI1,PYGB,DNM1L,PRKCG,ATP5F1A,PDE2A,PCCB,CAMK2A,ATP5F1D,MAPK1,SBF1,PRKDC,KIF2A,TUBA8,MTOR,EEF1A1,DNAH12,UPF1,ETFDH,GRK2,HSPD1,RIN1,HSPE1,DYNC1H1,MYO6,DNAJA3,ARL10,PSMA6,RASGRF2,DGKQ,KIF15,WDR45,FUNDC2,EXOC1,RPS6KA1,CAMKV,STOML2,PI4KA,RAN,DNAJA2,MACROH2A1,MYO18A,SQOR,AGAP2,TUBA1B,MAST1,CAMK2G,WNK4,ANXA6,ABL1,GUCY1A2,CDC42BPB,MYH10,ATP6V1B2,ACACA,NLGN4X,RA…	GPHN,MAPK3,EEF1A1,DOCK9,ATP5F1B,ATP5F1A,ANXA6,ATP5F1D,MCCC2,DYNC1LI1,PYGB,GNA11,WNK4,PTK2B,DNM1L,PRKDC,GRK2,PCCB,WDR45,DNAJA3,MTOR,KIF2A,AFG2B,ATP6V1B2,SBF1,HSPD1,ETFDH,RAB20,TUBA8,RAN,SRCAP,MYO18A,CDC42BPB,STOML2,PRKCG,CAMK2G,RPS6KA2,ARFGEF2	MAPK3,ATP5F1B,PTK2B,DOCK9,GPHN,ARFGEF2,DYNC1LI1,PYGB,DNM1L,PRKCG,ATP5F1A,PDE2A,PCCB,CAMK2A,ATP5F1D,MAPK1,SBF1,PRKDC,KIF2A,TUBA8,MTOR,EEF1A1,DNAH12,UPF1,ETFDH,GRK2,HSPD1,RIN1,HSPE1,DYNC1H1,MYO6,DNAJA3,ARL10,PSMA6,RASGRF2,DGKQ,KIF15,WDR45,FUNDC2,EXOC1,RPS6KA1,CAMKV,STOML2,PI4KA,RAN,DNAJA2,MACROH2A1,MYO18A,SQOR,AGAP2,TUBA1B,MAST1,CAMK2G,WNK4,ANXA6,ABL1,GUCY1A2,CDC42BPB,MYH10,ATP6V1B2,ACACA,NLGN4X,RA…	effectsize_up	effectsize_up	16.029	16.1824	8.01371e-58	6.71597e-59	1.88963e-54	1.58362e-55	TRUE	TRUE
GO_MF	GO:1901363	heterocyclic compound binding	2514	1192	1192	40	77	GPHN,MAPK3,EEF1A1,DOCK9,ATP5F1B,NDUFS2,ATP5F1A,ANXA6,ATP5F1D,MCCC2,DYNC1LI1,PYGB,GNA11,WNK4,PTK2B,GFOD1,DNM1L,PRKDC,GRK2,PCCB,DNAJA3,MTOR,KIF2A,IDH2,AFG2B,ATP6V1B2,SBF1,HSPD1,ETFDH,RAB20,TUBA8,RAN,SRCAP,MYO18A,CDC42BPB,PRKCG,HPRT1,CAMK2G,RPS6KA2,ARFGEF2,KIF1B,AGAP2,DYNC1H1,RAB40B,RUVBL2,CDK18,HSPE1,KCNAB1,EEF1A2,PSMA6,PFKM,ATP2B4,YARS1,COQ6,TUBA3C,PANK4,UPF1,KCNJ10,MAPK1,TIAM2,MACROH2A1,KIF1A,NME…	MAPK3,ATP5F1B,PTK2B,DOCK9,GPHN,ARFGEF2,NDUFS2,DYNC1LI1,PYGB,DNM1L,PRKCG,ATP5F1A,PDE2A,PCCB,IDH2,CAMK2A,ATP5F1D,GFOD1,MAPK1,SBF1,PRKDC,KIF2A,TUBA8,MTOR,EEF1A1,DNAH12,UPF1,ETFDH,GRK2,HSPD1,RIN1,HSPE1,DYNC1H1,MYO6,DNAJA3,ARL10,PSMA6,RASGRF2,DGKQ,MRPL39,KIF15,RPS6KA1,CAMKV,PI4KA,RAN,DNAJA2,HPRT1,MACROH2A1,MYO18A,SQOR,AGAP2,TUBA1B,MAST1,CAMK2G,WNK4,ANXA6,ABL1,GUCY1A2,CDC42BPB,MYH10,ATP6V1B2,ACACA,RAC2…	GPHN,MAPK3,EEF1A1,DOCK9,ATP5F1B,NDUFS2,ATP5F1A,ANXA6,ATP5F1D,MCCC2,DYNC1LI1,PYGB,GNA11,WNK4,PTK2B,GFOD1,DNM1L,PRKDC,GRK2,PCCB,DNAJA3,MTOR,KIF2A,IDH2,AFG2B,ATP6V1B2,SBF1,HSPD1,ETFDH,RAB20,TUBA8,RAN,SRCAP,MYO18A,CDC42BPB,PRKCG,HPRT1,CAMK2G,RPS6KA2,ARFGEF2	MAPK3,ATP5F1B,PTK2B,DOCK9,GPHN,ARFGEF2,NDUFS2,DYNC1LI1,PYGB,DNM1L,PRKCG,ATP5F1A,PDE2A,PCCB,IDH2,CAMK2A,ATP5F1D,GFOD1,MAPK1,SBF1,PRKDC,KIF2A,TUBA8,MTOR,EEF1A1,DNAH12,UPF1,ETFDH,GRK2,HSPD1,RIN1,HSPE1,DYNC1H1,MYO6,DNAJA3,ARL10,PSMA6,RASGRF2,DGKQ,MRPL39,KIF15,RPS6KA1,CAMKV,PI4KA,RAN,DNAJA2,HPRT1,MACROH2A1,MYO18A,SQOR,AGAP2,TUBA1B,MAST1,CAMK2G,WNK4,ANXA6,ABL1,GUCY1A2,CDC42BPB,MYH10,ATP6V1B2,ACACA,RAC2…	effectsize_up	effectsize_up	15.6189	15.4102	5.40915e-55	1.39687e-53	1.27548e-51	3.29381e-50	TRUE	TRUE
GO_MF	GO:0000166	nucleotide binding	2363	1138	1138	39	73	GPHN,MAPK3,EEF1A1,DOCK9,ATP5F1B,NDUFS2,ATP5F1A,ANXA6,ATP5F1D,MCCC2,DYNC1LI1,GNA11,WNK4,PTK2B,GFOD1,DNM1L,PRKDC,GRK2,PCCB,DNAJA3,MTOR,KIF2A,IDH2,AFG2B,ATP6V1B2,SBF1,HSPD1,ETFDH,RAB20,TUBA8,RAN,SRCAP,MYO18A,CDC42BPB,PRKCG,HPRT1,CAMK2G,RPS6KA2,ARFGEF2,KIF1B,AGAP2,DYNC1H1,RAB40B,RUVBL2,CDK18,HSPE1,KCNAB1,EEF1A2,PFKM,ATP2B4,YARS1,COQ6,TUBA3C,PANK4,UPF1,KCNJ10,MAPK1,TIAM2,KIF1A,NME3,KIF27,PRKCE,ARF5,FN…	MAPK3,ATP5F1B,PTK2B,DOCK9,GPHN,ARFGEF2,NDUFS2,DYNC1LI1,DNM1L,PRKCG,ATP5F1A,PDE2A,PCCB,IDH2,CAMK2A,ATP5F1D,GFOD1,MAPK1,SBF1,PRKDC,KIF2A,TUBA8,MTOR,EEF1A1,DNAH12,UPF1,ETFDH,GRK2,HSPD1,RIN1,HSPE1,DYNC1H1,MYO6,DNAJA3,ARL10,RASGRF2,DGKQ,MRPL39,KIF15,RPS6KA1,CAMKV,PI4KA,RAN,DNAJA2,HPRT1,MYO18A,SQOR,AGAP2,TUBA1B,MAST1,CAMK2G,WNK4,ANXA6,ABL1,GUCY1A2,CDC42BPB,MYH10,ATP6V1B2,ACACA,RAC2,RUVBL2,DGKA,DGKB,KDM…	GPHN,MAPK3,EEF1A1,DOCK9,ATP5F1B,NDUFS2,ATP5F1A,ANXA6,ATP5F1D,MCCC2,DYNC1LI1,GNA11,WNK4,PTK2B,GFOD1,DNM1L,PRKDC,GRK2,PCCB,DNAJA3,MTOR,KIF2A,IDH2,AFG2B,ATP6V1B2,SBF1,HSPD1,ETFDH,RAB20,TUBA8,RAN,SRCAP,MYO18A,CDC42BPB,PRKCG,HPRT1,CAMK2G,RPS6KA2,ARFGEF2	MAPK3,ATP5F1B,PTK2B,DOCK9,GPHN,ARFGEF2,NDUFS2,DYNC1LI1,DNM1L,PRKCG,ATP5F1A,PDE2A,PCCB,IDH2,CAMK2A,ATP5F1D,GFOD1,MAPK1,SBF1,PRKDC,KIF2A,TUBA8,MTOR,EEF1A1,DNAH12,UPF1,ETFDH,GRK2,HSPD1,RIN1,HSPE1,DYNC1H1,MYO6,DNAJA3,ARL10,RASGRF2,DGKQ,MRPL39,KIF15,RPS6KA1,CAMKV,PI4KA,RAN,DNAJA2,HPRT1,MYO18A,SQOR,AGAP2,TUBA1B,MAST1,CAMK2G,WNK4,ANXA6,ABL1,GUCY1A2,CDC42BPB,MYH10,ATP6V1B2,ACACA,RAC2,RUVBL2,DGKA,DGKB,KDM…	effectsize_up	effectsize_up	15.3544	15.2229	3.30749e-53	2.49185e-52	7.79907e-50	5.87578e-49	TRUE	TRUE
GO_MF	GO:1901265	nucleoside phosphate binding	2382	1148	1148	39	75	GPHN,MAPK3,EEF1A1,DOCK9,ATP5F1B,NDUFS2,ATP5F1A,ANXA6,ATP5F1D,MCCC2,DYNC1LI1,GNA11,WNK4,PTK2B,GFOD1,DNM1L,PRKDC,GRK2,PCCB,DNAJA3,MTOR,KIF2A,IDH2,AFG2B,ATP6V1B2,SBF1,HSPD1,ETFDH,RAB20,TUBA8,RAN,SRCAP,MYO18A,CDC42BPB,PRKCG,HPRT1,CAMK2G,RPS6KA2,ARFGEF2,KIF1B,AGAP2,DYNC1H1,RAB40B,RUVBL2,CDK18,HSPE1,KCNAB1,EEF1A2,PSMA6,PFKM,ATP2B4,YARS1,COQ6,TUBA3C,PANK4,UPF1,KCNJ10,MAPK1,TIAM2,MACROH2A1,KIF1A,NME3,KIF…	MAPK3,ATP5F1B,PTK2B,DOCK9,GPHN,ARFGEF2,NDUFS2,DYNC1LI1,DNM1L,PRKCG,ATP5F1A,PDE2A,PCCB,IDH2,CAMK2A,ATP5F1D,GFOD1,MAPK1,SBF1,PRKDC,KIF2A,TUBA8,MTOR,EEF1A1,DNAH12,UPF1,ETFDH,GRK2,HSPD1,RIN1,HSPE1,DYNC1H1,MYO6,DNAJA3,ARL10,PSMA6,RASGRF2,DGKQ,MRPL39,KIF15,RPS6KA1,CAMKV,PI4KA,RAN,DNAJA2,HPRT1,MACROH2A1,MYO18A,SQOR,AGAP2,TUBA1B,MAST1,CAMK2G,WNK4,ANXA6,ABL1,GUCY1A2,CDC42BPB,MYH10,ATP6V1B2,ACACA,RAC2,RUVB…	GPHN,MAPK3,EEF1A1,DOCK9,ATP5F1B,NDUFS2,ATP5F1A,ANXA6,ATP5F1D,MCCC2,DYNC1LI1,GNA11,WNK4,PTK2B,GFOD1,DNM1L,PRKDC,GRK2,PCCB,DNAJA3,MTOR,KIF2A,IDH2,AFG2B,ATP6V1B2,SBF1,HSPD1,ETFDH,RAB20,TUBA8,RAN,SRCAP,MYO18A,CDC42BPB,PRKCG,HPRT1,CAMK2G,RPS6KA2,ARFGEF2	MAPK3,ATP5F1B,PTK2B,DOCK9,GPHN,ARFGEF2,NDUFS2,DYNC1LI1,DNM1L,PRKCG,ATP5F1A,PDE2A,PCCB,IDH2,CAMK2A,ATP5F1D,GFOD1,MAPK1,SBF1,PRKDC,KIF2A,TUBA8,MTOR,EEF1A1,DNAH12,UPF1,ETFDH,GRK2,HSPD1,RIN1,HSPE1,DYNC1H1,MYO6,DNAJA3,ARL10,PSMA6,RASGRF2,DGKQ,MRPL39,KIF15,RPS6KA1,CAMKV,PI4KA,RAN,DNAJA2,HPRT1,MACROH2A1,MYO18A,SQOR,AGAP2,TUBA1B,MAST1,CAMK2G,WNK4,ANXA6,ABL1,GUCY1A2,CDC42BPB,MYH10,ATP6V1B2,ACACA,RAC2,RUVB…	effectsize_up	effectsize_up	15.2298	15.0938	2.24307e-52	1.77857e-51	5.28916e-49	4.19386e-48	TRUE	TRUE
GO_MF	GO:0097367	carbohydrate derivative binding	2486	1110	1110	40	75	GPHN,MAPK3,EEF1A1,DOCK9,ATP5F1B,ATP5F1A,ANXA6,PSMB4,ATP5F1D,MCCC2,DYNC1LI1,GNA11,WNK4,PTK2B,DNM1L,PRKDC,GRK2,PCCB,HAPLN4,DNAJA3,MTOR,KIF2A,AFG2B,SERPINE2,ATP6V1B2,SBF1,HSPD1,C1QBP,NCAN,PSMA1,RAB20,TUBA8,RAN,SRCAP,MYO18A,CDC42BPB,PRKCG,CAMK2G,RPS6KA2,ARFGEF2,KIF1B,PAFAH1B1,GFPT1,AGAP2,DYNC1H1,RAB40B,RUVBL2,CDK18,HSPE1,EEF1A2,PFKM,ATP2B4,YARS1,EXTL2,TUBA3C,PANK4,UPF1,KCNJ10,MAPK1,TIAM2,MACROH2A1,KI…	MAPK3,ATP5F1B,EXTL2,PTK2B,DOCK9,GPHN,ARFGEF2,DYNC1LI1,DNM1L,PRKCG,ATP5F1A,C1QBP,PDE2A,PCCB,CAMK2A,ATP5F1D,MAPK1,SBF1,PRKDC,KIF2A,TUBA8,MTOR,EEF1A1,DNAH12,UPF1,GRK2,HSPD1,NCAN,HAPLN4,SERPINE2,RIN1,HSPE1,PAFAH1B1,DYNC1H1,PSMB4,MYO6,DNAJA3,ARL10,RASGRF2,DGKQ,KIF15,GFPT1,RPS6KA1,CAMKV,PI4KA,RAN,DNAJA2,MACROH2A1,MYO18A,AGAP2,TUBA1B,MAST1,CAMK2G,WNK4,ANXA6,ABL1,GUCY1A2,CDC42BPB,MYH10,ATP6V1B2,ACACA,RAC…	GPHN,MAPK3,EEF1A1,DOCK9,ATP5F1B,ATP5F1A,ANXA6,PSMB4,ATP5F1D,MCCC2,DYNC1LI1,GNA11,WNK4,PTK2B,DNM1L,PRKDC,GRK2,PCCB,HAPLN4,DNAJA3,MTOR,KIF2A,AFG2B,SERPINE2,ATP6V1B2,SBF1,HSPD1,C1QBP,NCAN,PSMA1,RAB20,TUBA8,RAN,SRCAP,MYO18A,CDC42BPB,PRKCG,CAMK2G,RPS6KA2,ARFGEF2	MAPK3,ATP5F1B,EXTL2,PTK2B,DOCK9,GPHN,ARFGEF2,DYNC1LI1,DNM1L,PRKCG,ATP5F1A,C1QBP,PDE2A,PCCB,CAMK2A,ATP5F1D,MAPK1,SBF1,PRKDC,KIF2A,TUBA8,MTOR,EEF1A1,DNAH12,UPF1,GRK2,HSPD1,NCAN,HAPLN4,SERPINE2,RIN1,HSPE1,PAFAH1B1,DYNC1H1,PSMB4,MYO6,DNAJA3,ARL10,RASGRF2,DGKQ,KIF15,GFPT1,RPS6KA1,CAMKV,PI4KA,RAN,DNAJA2,MACROH2A1,MYO18A,AGAP2,TUBA1B,MAST1,CAMK2G,WNK4,ANXA6,ABL1,GUCY1A2,CDC42BPB,MYH10,ATP6V1B2,ACACA,RAC…	effectsize_up	effectsize_up	15.0593	15.3477	2.99946e-51	3.66736e-53	7.07272e-48	8.64764e-50	TRUE	TRUE
GO_MF	GO:0032559	adenyl ribonucleotide binding	1529	715	715	24	49	GPHN,MAPK3,ATP5F1B,ATP5F1A,ATP5F1D,MCCC2,DYNC1LI1,WNK4,PTK2B,PRKDC,GRK2,PCCB,DNAJA3,MTOR,KIF2A,AFG2B,ATP6V1B2,HSPD1,SRCAP,MYO18A,CDC42BPB,PRKCG,CAMK2G,RPS6KA2,KIF1B,AGAP2,DYNC1H1,RUVBL2,CDK18,HSPE1,PFKM,ATP2B4,YARS1,PANK4,UPF1,KCNJ10,MAPK1,KIF1A,NME3,KIF27,PRKCE,FN3K,PNPLA8,STK25,POTEKP,DNAJA2,NDUFA13,LANCL2,PIK3R4,ATP2B3,MYH9,PRKCI,RPS6KA1,DNAH12,ABCA10,AKT3,PRKAA1,EPHA5,DCLK2,RUVBL1,CAMK2D,PC,I…	MAPK3,ATP5F1B,PTK2B,GPHN,DYNC1LI1,PRKCG,ATP5F1A,PDE2A,PCCB,CAMK2A,ATP5F1D,MAPK1,PRKDC,KIF2A,MTOR,DNAH12,UPF1,GRK2,HSPD1,HSPE1,DYNC1H1,MYO6,DNAJA3,DGKQ,KIF15,RPS6KA1,CAMKV,PI4KA,DNAJA2,MYO18A,AGAP2,MAST1,CAMK2G,WNK4,ABL1,CDC42BPB,MYH10,ATP6V1B2,ACACA,RUVBL2,DGKA,DGKB,MMAB,YME1L1,KIF1A,ATP8A1,SRCAP,PIK3R4,CAMK2B,CAMK2D,DGKG,MCCC2,PIP5K1A,NSF,CDC42BPA,MINK1,NDUFA13,CIT,BCR,PCCA,DGKD,PANK4,STK10,IARS…	GPHN,MAPK3,ATP5F1B,ATP5F1A,ATP5F1D,MCCC2,DYNC1LI1,WNK4,PTK2B,PRKDC,GRK2,PCCB,DNAJA3,MTOR,KIF2A,AFG2B,ATP6V1B2,HSPD1,SRCAP,MYO18A,CDC42BPB,PRKCG,CAMK2G,RPS6KA2	MAPK3,ATP5F1B,PTK2B,GPHN,DYNC1LI1,PRKCG,ATP5F1A,PDE2A,PCCB,CAMK2A,ATP5F1D,MAPK1,PRKDC,KIF2A,MTOR,DNAH12,UPF1,GRK2,HSPD1,HSPE1,DYNC1H1,MYO6,DNAJA3,DGKQ,KIF15,RPS6KA1,CAMKV,PI4KA,DNAJA2,MYO18A,AGAP2,MAST1,CAMK2G,WNK4,ABL1,CDC42BPB,MYH10,ATP6V1B2,ACACA,RUVBL2,DGKA,DGKB,MMAB,YME1L1,KIF1A,ATP8A1,SRCAP,PIK3R4,CAMK2B	effectsize_up	effectsize_up	14.5089	14.8014	1.06364e-47	1.43484e-49	2.50807e-44	3.38336e-46	TRUE	TRUE
GO_MF	GO:0005524	ATP binding	1486	694	694	24	48	GPHN,MAPK3,ATP5F1B,ATP5F1A,ATP5F1D,MCCC2,DYNC1LI1,WNK4,PTK2B,PRKDC,GRK2,PCCB,DNAJA3,MTOR,KIF2A,AFG2B,ATP6V1B2,HSPD1,SRCAP,MYO18A,CDC42BPB,PRKCG,CAMK2G,RPS6KA2,KIF1B,AGAP2,DYNC1H1,RUVBL2,CDK18,HSPE1,PFKM,ATP2B4,YARS1,PANK4,UPF1,KCNJ10,MAPK1,KIF1A,NME3,KIF27,PRKCE,FN3K,PNPLA8,STK25,POTEKP,DNAJA2,NDUFA13,LANCL2,PIK3R4,ATP2B3,MYH9,PRKCI,RPS6KA1,DNAH12,ABCA10,AKT3,PRKAA1,EPHA5,DCLK2,RUVBL1,CAMK2D,PC,I…	MAPK3,ATP5F1B,PTK2B,GPHN,DYNC1LI1,PRKCG,ATP5F1A,PCCB,CAMK2A,ATP5F1D,MAPK1,PRKDC,KIF2A,MTOR,DNAH12,UPF1,GRK2,HSPD1,HSPE1,DYNC1H1,MYO6,DNAJA3,DGKQ,KIF15,RPS6KA1,CAMKV,PI4KA,DNAJA2,MYO18A,AGAP2,MAST1,CAMK2G,WNK4,ABL1,CDC42BPB,MYH10,ATP6V1B2,ACACA,RUVBL2,DGKA,DGKB,MMAB,YME1L1,KIF1A,ATP8A1,SRCAP,PIK3R4,CAMK2B,CAMK2D,DGKG,MCCC2,PIP5K1A,NSF,CDC42BPA,MINK1,NDUFA13,CIT,BCR,PCCA,DGKD,PANK4,STK10,IARS2,PYGL…	GPHN,MAPK3,ATP5F1B,ATP5F1A,ATP5F1D,MCCC2,DYNC1LI1,WNK4,PTK2B,PRKDC,GRK2,PCCB,DNAJA3,MTOR,KIF2A,AFG2B,ATP6V1B2,HSPD1,SRCAP,MYO18A,CDC42BPB,PRKCG,CAMK2G,RPS6KA2	MAPK3,ATP5F1B,PTK2B,GPHN,DYNC1LI1,PRKCG,ATP5F1A,PCCB,CAMK2A,ATP5F1D,MAPK1,PRKDC,KIF2A,MTOR,DNAH12,UPF1,GRK2,HSPD1,HSPE1,DYNC1H1,MYO6,DNAJA3,DGKQ,KIF15,RPS6KA1,CAMKV,PI4KA,DNAJA2,MYO18A,AGAP2,MAST1,CAMK2G,WNK4,ABL1,CDC42BPB,MYH10,ATP6V1B2,ACACA,RUVBL2,DGKA,DGKB,MMAB,YME1L1,KIF1A,ATP8A1,SRCAP,PIK3R4,CAMK2B	effectsize_up	effectsize_up	14.2037	14.6002	8.68751e-46	2.80173e-48	2.04851e-42	6.60648e-45	TRUE	TRUE
GO_MF	GO:0030554	adenyl nucleotide binding	1624	766	766	26	51	GPHN,MAPK3,ATP5F1B,NDUFS2,ATP5F1A,ATP5F1D,MCCC2,DYNC1LI1,WNK4,PTK2B,PRKDC,GRK2,PCCB,DNAJA3,MTOR,KIF2A,IDH2,AFG2B,ATP6V1B2,HSPD1,SRCAP,MYO18A,CDC42BPB,PRKCG,CAMK2G,RPS6KA2,KIF1B,AGAP2,DYNC1H1,RUVBL2,CDK18,HSPE1,KCNAB1,PFKM,ATP2B4,YARS1,PANK4,UPF1,KCNJ10,MAPK1,KIF1A,NME3,KIF27,PRKCE,FN3K,PNPLA8,STK25,POTEKP,DNAJA2,NDUFA13,LANCL2,PIK3R4,ATP2B3,MYH9,PRKCI,RPS6KA1,DNAH12,ABCA10,AKT3,PRKAA1,EPHA5,DCLK2…	MAPK3,ATP5F1B,PTK2B,GPHN,NDUFS2,DYNC1LI1,PRKCG,ATP5F1A,PDE2A,PCCB,IDH2,CAMK2A,ATP5F1D,MAPK1,PRKDC,KIF2A,MTOR,DNAH12,UPF1,GRK2,HSPD1,HSPE1,DYNC1H1,MYO6,DNAJA3,DGKQ,KIF15,RPS6KA1,CAMKV,PI4KA,DNAJA2,MYO18A,AGAP2,MAST1,CAMK2G,WNK4,ABL1,CDC42BPB,MYH10,ATP6V1B2,ACACA,RUVBL2,DGKA,DGKB,MMAB,YME1L1,KIF1A,ATP8A1,SRCAP,PIK3R4,CAMK2B,CAMK2D,DGKG,MCCC2,PIP5K1A,NSF,CDC42BPA,MINK1,NDUFA13,CIT,BCR,PCCA,DGKD,PANK…	GPHN,MAPK3,ATP5F1B,NDUFS2,ATP5F1A,ATP5F1D,MCCC2,DYNC1LI1,WNK4,PTK2B,PRKDC,GRK2,PCCB,DNAJA3,MTOR,KIF2A,IDH2,AFG2B,ATP6V1B2,HSPD1,SRCAP,MYO18A,CDC42BPB,PRKCG,CAMK2G,RPS6KA2	MAPK3,ATP5F1B,PTK2B,GPHN,NDUFS2,DYNC1LI1,PRKCG,ATP5F1A,PDE2A,PCCB,IDH2,CAMK2A,ATP5F1D,MAPK1,PRKDC,KIF2A,MTOR,DNAH12,UPF1,GRK2,HSPD1,HSPE1,DYNC1H1,MYO6,DNAJA3,DGKQ,KIF15,RPS6KA1,CAMKV,PI4KA,DNAJA2,MYO18A,AGAP2,MAST1,CAMK2G,WNK4,ABL1,CDC42BPB,MYH10,ATP6V1B2,ACACA,RUVBL2,DGKA,DGKB,MMAB,YME1L1,KIF1A,ATP8A1,SRCAP,PIK3R4,CAMK2B	effectsize_up	effectsize_up	13.7858	13.9869	3.10286e-43	1.87282e-44	7.31655e-40	4.41611e-41	TRUE	TRUE	Astrocytes_down
GO_CC	GO:0031966	mitochondrial membrane	784	473	473	51	66	ATP5F1C,NDUFA5,NDUFS3,COX5A,NDUFS7,COX5B,MRPL50,VPS13A,MRPS22,ATP5PD,NDUFB10,NDUFA10,ATP5F1B,NDUFS2,ATP5F1A,ATP5PO,ATP5PF,NDUFA7,NDUFS1,ATP5F1D,SDHB,MRPL23,UQCRB,DNM1L,DNAJC19,MRPL15,CHCHD6,NDUFA12,GRK2,BDH1,NDUFS8,TAMM41,NDUFA2,ATP5F1E,CRAT,NDUFV2,MTOR,MRPL28,COX7C,HSPD1,ETFDH,MRPL43,COX11,L2HGDH,MRPL58,STOML2,COX7A1,CHCHD3,MRPS25,PTPMT1,SH3GLB1,NDUFAF2,MRPL12,NDUFA3,MRPS23,DMAC2L,MRPL21,FUNDC2,…	ATP5F1C,NDUFS3,COX5A,MRPL50,ATP5F1B,VPS13C,MRPS22,NDUFA7,COX5B,VPS13A,NDUFS2,DNM1L,ATP5PO,ATP5F1A,PDE2A,NDUFA10,CHCHD6,ATP5F1D,NDUFS1,ATP5PD,TAMM41,MRPS25,NDUFB10,SDHB,UQCRC2,MTOR,ETFDH,GRK2,HSPD1,MRPL44,NDUFS8,NDUFS7,UQCRB,DNAJC19,NDUFB1,NDUFA5,MRPL12,MRPL39,SH3GLB1,FUNDC2,MRPL38,NDUFAF1,NDUFS5,NDUFA12,STOML2,MRPS27,PGAM5,NDUFV2,MRPS26,MRPS31,NDUFB4,SQOR,BDH1,MICOS13,CHCHD3,MRPS35,DMAC2L,COX7A1,…	ATP5F1C,NDUFA5,NDUFS3,COX5A,NDUFS7,COX5B,MRPL50,VPS13A,MRPS22,ATP5PD,NDUFB10,NDUFA10,ATP5F1B,NDUFS2,ATP5F1A,ATP5PO,ATP5PF,NDUFA7,NDUFS1,ATP5F1D,SDHB,MRPL23,UQCRB,DNM1L,DNAJC19,MRPL15,CHCHD6,NDUFA12,GRK2,BDH1,NDUFS8,TAMM41,NDUFA2,ATP5F1E,CRAT,NDUFV2,MTOR,MRPL28,COX7C,HSPD1,ETFDH,MRPL43,COX11,L2HGDH,MRPL58,STOML2,COX7A1,CHCHD3,MRPS25,PTPMT1,SH3GLB1	ATP5F1C,NDUFS3,COX5A,MRPL50,ATP5F1B,VPS13C,MRPS22,NDUFA7,COX5B,VPS13A,NDUFS2,DNM1L,ATP5PO,ATP5F1A,PDE2A,NDUFA10,CHCHD6,ATP5F1D,NDUFS1,ATP5PD,TAMM41,MRPS25,NDUFB10,SDHB,UQCRC2,MTOR,ETFDH,GRK2,HSPD1,MRPL44,NDUFS8,NDUFS7,UQCRB,DNAJC19,NDUFB1,NDUFA5,MRPL12,MRPL39,SH3GLB1,FUNDC2,MRPL38,NDUFAF1,NDUFS5,NDUFA12,STOML2,MRPS27,PGAM5,NDUFV2,MRPS26,MRPS31,NDUFB4,SQOR,BDH1,MICOS13,CHCHD3,MRPS35,DMAC2L,COX7A1,…	effectsize_down	effectsize_down	-13.5998	-13.2718	4.01786e-42	3.37443e-40	6.76206e-39	5.67916e-37	TRUE	TRUE
GO_CC	GO:0005740	mitochondrial envelope	830	492	492	51	67	ATP5F1C,NDUFA5,NDUFS3,COX5A,NDUFS7,COX5B,MRPL50,VPS13A,MRPS22,ATP5PD,NDUFB10,NDUFA10,ATP5F1B,NDUFS2,ATP5F1A,ATP5PO,ATP5PF,NDUFA7,NDUFS1,ATP5F1D,SDHB,MRPL23,UQCRB,DNM1L,DNAJC19,MRPL15,CHCHD6,NDUFA12,GRK2,BDH1,NDUFS8,TAMM41,NDUFA2,ATP5F1E,CRAT,NDUFV2,MTOR,MRPL28,COX7C,HSPD1,ETFDH,MRPL43,COX11,L2HGDH,MRPL58,STOML2,COX7A1,CHCHD3,MRPS25,PTPMT1,SH3GLB1,NDUFAF2,MRPL12,NDUFA3,MRPS23,DMAC2L,MRPL21,FUNDC2,…	ATP5F1C,NDUFS3,COX5A,MRPL50,ATP5F1B,VPS13C,MRPS22,NDUFA7,COX5B,VPS13A,NDUFS2,DNM1L,ATP5PO,ATP5F1A,PDE2A,NDUFA10,CHCHD6,ATP5F1D,NDUFS1,ATP5PD,TAMM41,MRPS25,NDUFB10,SDHB,UQCRC2,MTOR,ETFDH,GRK2,HSPD1,MRPL44,NDUFS8,NDUFS7,UQCRB,DNAJC19,NDUFB1,NDUFA5,MRPL12,MRPL39,SH3GLB1,FUNDC2,NLN,MRPL38,NDUFAF1,NDUFS5,NDUFA12,STOML2,MRPS27,PGAM5,NDUFV2,MRPS26,MRPS31,NDUFB4,SQOR,BDH1,MICOS13,CHCHD3,MRPS35,DMAC2L,COX…	ATP5F1C,NDUFA5,NDUFS3,COX5A,NDUFS7,COX5B,MRPL50,VPS13A,MRPS22,ATP5PD,NDUFB10,NDUFA10,ATP5F1B,NDUFS2,ATP5F1A,ATP5PO,ATP5PF,NDUFA7,NDUFS1,ATP5F1D,SDHB,MRPL23,UQCRB,DNM1L,DNAJC19,MRPL15,CHCHD6,NDUFA12,GRK2,BDH1,NDUFS8,TAMM41,NDUFA2,ATP5F1E,CRAT,NDUFV2,MTOR,MRPL28,COX7C,HSPD1,ETFDH,MRPL43,COX11,L2HGDH,MRPL58,STOML2,COX7A1,CHCHD3,MRPS25,PTPMT1,SH3GLB1	ATP5F1C,NDUFS3,COX5A,MRPL50,ATP5F1B,VPS13C,MRPS22,NDUFA7,COX5B,VPS13A,NDUFS2,DNM1L,ATP5PO,ATP5F1A,PDE2A,NDUFA10,CHCHD6,ATP5F1D,NDUFS1,ATP5PD,TAMM41,MRPS25,NDUFB10,SDHB,UQCRC2,MTOR,ETFDH,GRK2,HSPD1,MRPL44,NDUFS8,NDUFS7,UQCRB,DNAJC19,NDUFB1,NDUFA5,MRPL12,MRPL39,SH3GLB1,FUNDC2,NLN,MRPL38,NDUFAF1,NDUFS5,NDUFA12,STOML2,MRPS27,PGAM5,NDUFV2,MRPS26,MRPS31,NDUFB4,SQOR,BDH1,MICOS13,CHCHD3,MRPS35,DMAC2L,COX…	effectsize_down	effectsize_down	-13.3585	-13.1341	1.05731e-40	2.0995e-39	1.77945e-37	3.53347e-36	TRUE	TRUE	Astrocytes_down;Excitatory_Layer_2_3_IT_neurons_I_down;Excitatory_Layer_3_4_IT_neurons_down;Excitatory_Layer_5_6_CT_and_NP_neurons_down;Excitatory_Layer_5_6_IT_neurons_I_down;Inhibitory_LAMP5_neurons_down;Inhibitory_SST_neurons_down
GO_MF	GO:0106310	protein serine kinase activity	361	164	164	8	13	MAPK3,WNK4,PRKDC,MTOR,CDC42BPB,PRKCG,CAMK2G,RPS6KA2,CDK18,MAPK1,PRKCE,STK25,PIK3R4,PRKCI,RPS6KA1,AKT3,PRKAA1,DCLK2,CAMK2D,CAMK2A,BCKDK,MAP2K6,NEK10,CASK,BCR,DCLK3,ROCK2,GSK3B,PNCK,MAP2K4,MAP3K21,MAP2K3,MAST1,PRKAA2,PRKG2,MARK2,STK11,CIT,LIMK1,MAP2K1,CDC42BPA,MINK1,TRIO,MAPK8,MAPK10,MARK1,HIPK2,PDPK1,CAMK2B,TAOK2,STK10,STK24,STK39,PKN1,STK26,KSR2,GAK,GSK3A,IRAK1,BRSK1,MAP3K7,CAMKK1,PRKCA,STK32C,TT…	MAPK3,PRKCG,CAMK2A,MAPK1,PRKDC,MTOR,RPS6KA1,MAST1,CAMK2G,WNK4,CDC42BPB,PIK3R4,CAMK2B,CAMK2D,CDC42BPA,MINK1,CIT,BCR,STK10,PDPK1,RPS6KA2,TRIO,TAOK2,DCLK2,AKT3,MAP2K6,PRKAA1,MAPK15,SLK,MAP2K4,PRKCE,ARAF,PRKAA2,STK26,CAMK1G,GSK3B,GAK,MAPK10,MARK4,PNCK,STK32C,LIMK1,DCLK3,MARK2,PRKCD,MAP3K5,DCLK1,MAP2K1,STK39,KSR1,MAPK8,TBK1,CASK,NEK7,PIK3CB,WNK2,CDK18,CAMKK2,PRKCA,IRAK1,ROCK2,MARK1,PRKCB,PRKCI,BCKDK,W…	MAPK3,WNK4,PRKDC,MTOR,CDC42BPB,PRKCG,CAMK2G,RPS6KA2	MAPK3,PRKCG,CAMK2A,MAPK1,PRKDC,MTOR,RPS6KA1,MAST1,CAMK2G,WNK4,CDC42BPB,PIK3R4,CAMK2B	effectsize_up	effectsize_up	12.4238	12.3175	1.94177e-35	7.291e-35	4.57868e-32	1.71922e-31	TRUE	TRUE
GO_CC	GO:0098803	respiratory chain complex	114	88	88	26	29	ATP5F1C,NDUFA5,NDUFS3,COX5A,NDUFS7,COX5B,ATP5PD,NDUFB10,NDUFA10,ATP5F1B,NDUFS2,ATP5F1A,ATP5PO,ATP5PF,NDUFA7,NDUFS1,ATP5F1D,SDHB,UQCRB,NDUFA12,NDUFS8,NDUFA2,ATP5F1E,NDUFV2,COX7C,COX7A1,NDUFA3,DMAC2L,NDUFB4,NDUFB1,UQCRC2,NDUFA6,MT-CO3,NDUFS6,NDUFV3,ATP5MG,NDUFS5,ATP5ME,NDUFA13,SDHA,NDUFA11,ATP5MK,COX7A2L,NDUFB3,NDUFV1,NDUFA4,NDUFB9,MT-CO2,NDUFB2,NDUFS4,COX6C,COX7A2,MT-ND4,NDUFC2,UQCRFS1,ATP5MJ,UQCR…	ATP5F1C,NDUFS3,COX5A,ATP5F1B,NDUFA7,COX5B,NDUFS2,ATP5PO,ATP5F1A,NDUFA10,ATP5F1D,NDUFS1,ATP5PD,NDUFB10,SDHB,UQCRC2,NDUFS8,NDUFS7,UQCRB,NDUFB1,NDUFA5,NDUFS5,NDUFA12,NDUFV2,NDUFB4,DMAC2L,COX7A1,NDUFA2,NDUFB3,ATP5PF,NDUFA3,ATP5ME,SDHA,NDUFA13,ATP5F1E,COX7A2L,ATP5MG,UQCRC1,COX7C,NDUFA11,COX7A2,NDUFS6,MT-CO3,NDUFA6,NDUFA4,NDUFB9,NDUFB7,NDUFA9,UQCRFS1,SURF1,NDUFB5,NDUFC2,NDUFV1,ATP5MK,NDUFA8,COX6C,NDUFV…	ATP5F1C,NDUFA5,NDUFS3,COX5A,NDUFS7,COX5B,ATP5PD,NDUFB10,NDUFA10,ATP5F1B,NDUFS2,ATP5F1A,ATP5PO,ATP5PF,NDUFA7,NDUFS1,ATP5F1D,SDHB,UQCRB,NDUFA12,NDUFS8,NDUFA2,ATP5F1E,NDUFV2,COX7C,COX7A1	ATP5F1C,NDUFS3,COX5A,ATP5F1B,NDUFA7,COX5B,NDUFS2,ATP5PO,ATP5F1A,NDUFA10,ATP5F1D,NDUFS1,ATP5PD,NDUFB10,SDHB,UQCRC2,NDUFS8,NDUFS7,UQCRB,NDUFB1,NDUFA5,NDUFS5,NDUFA12,NDUFV2,NDUFB4,DMAC2L,COX7A1,NDUFA2,NDUFB3	effectsize_down	effectsize_down	-11.7053	-12.0424	1.19717e-31	2.12781e-33	2.01484e-28	3.5811e-30	TRUE	TRUE
GO_MF	GO:0016301	kinase activity	966	404	404	13	31	CALM1,CHP1,MAPK3,EEF1A1,WNK4,PTK2B,PRKDC,GRK2,MTOR,CDC42BPB,PRKCG,CAMK2G,RPS6KA2,AGAP2,CDK18,PFKM,MAPK1,MACROH2A1,NME3,PRKCE,FN3K,STK25,PIK3R4,PRKCI,RPS6KA1,AKT3,PRKAA1,EPHA5,DCLK2,CAMK2D,LAMTOR3,GRM5,NME2P1,PTK2,CAMK2A,BCKDK,COASY,MAP2K6,NEK10,CASK,PFKFB2,PFKP,BCR,MPP1,ABL1,DCLK3,ROCK2,GSK3B,PI4KA,PNCK,DGKQ,MAP2K4,MAP3K21,MAP2K3,SNCA,MAST1,DDX3X,PRKAA2,PRKG2,MARK2,PRKAR1A,STK11,RAC2,NAGK,EPHB2,C…	CHP1,MAPK3,CALM1,PTK2B,PRKCG,CAMK2A,MAPK1,PRKDC,GRM5,MTOR,EEF1A1,GRK2,IRS2,DGKQ,TESC,RPS6KA1,CAMKV,PI4KA,MACROH2A1,AGAP2,MAST1,CAMK2G,WNK4,ABL1,CDC42BPB,RAC2,DGKA,DGKB,NPM1,PIK3R4,CAMK2B,CAMK2D,DGKG,PIP5K1A,CDC42BPA,MINK1,SMCR8,CIT,BCR,DGKD,STK10,PDPK1,RPS6KA2,TRIO,TAOK2,DCLK2,NME2P1,AKT3,MAP2K6,PRKAA1,MAPK15,SLK,COASY,MAP2K4,PRKCE,ARAF,PRKAA2,STK26,PTK2,LAMTOR3,CAMK1G,GALK1,GSK3B,MPP1,PFKM,GAK,F…	CALM1,CHP1,MAPK3,EEF1A1,WNK4,PTK2B,PRKDC,GRK2,MTOR,CDC42BPB,PRKCG,CAMK2G,RPS6KA2	CHP1,MAPK3,CALM1,PTK2B,PRKCG,CAMK2A,MAPK1,PRKDC,GRM5,MTOR,EEF1A1,GRK2,IRS2,DGKQ,TESC,RPS6KA1,CAMKV,PI4KA,MACROH2A1,AGAP2,MAST1,CAMK2G,WNK4,ABL1,CDC42BPB,RAC2,DGKA,DGKB,NPM1,PIK3R4,CAMK2B	effectsize_up	effectsize_up	11.6871	12.3722	1.48342e-31	3.69367e-35	3.49791e-28	8.70968e-32	TRUE	TRUE
GO_MF	GO:0016773	phosphotransferase activity, alcohol group as acceptor	892	366	366	12	29	CALM1,CHP1,MAPK3,WNK4,PTK2B,PRKDC,GRK2,MTOR,CDC42BPB,PRKCG,CAMK2G,RPS6KA2,AGAP2,CDK18,PFKM,MAPK1,MACROH2A1,PRKCE,FN3K,STK25,PIK3R4,PRKCI,RPS6KA1,AKT3,PRKAA1,EPHA5,DCLK2,CAMK2D,GRM5,PTK2,CAMK2A,BCKDK,COASY,MAP2K6,NEK10,CASK,PFKFB2,PFKP,BCR,ABL1,DCLK3,ROCK2,GSK3B,PI4KA,PNCK,DGKQ,MAP2K4,MAP3K21,MAP2K3,SNCA,MAST1,DDX3X,PRKAA2,PRKG2,MARK2,PRKAR1A,STK11,RAC2,EPHB2,CIT,LIMK1,PFKL,PANK2,CSK,RPLP1,MAP2K1,…	CHP1,MAPK3,CALM1,PTK2B,PRKCG,CAMK2A,MAPK1,PRKDC,GRM5,MTOR,GRK2,DGKQ,TESC,RPS6KA1,CAMKV,PI4KA,MACROH2A1,AGAP2,MAST1,CAMK2G,WNK4,ABL1,CDC42BPB,RAC2,DGKA,DGKB,NPM1,PIK3R4,CAMK2B,CAMK2D,DGKG,PIP5K1A,CDC42BPA,MINK1,SMCR8,CIT,BCR,DGKD,STK10,PDPK1,RPS6KA2,TRIO,TAOK2,DCLK2,AKT3,MAP2K6,PRKAA1,MAPK15,SLK,COASY,MAP2K4,PRKCE,ARAF,PRKAA2,STK26,PTK2,CAMK1G,GALK1,GSK3B,PFKM,GAK,FN3K,SCYL1,MAPK10,PFKP,MARK4,RPTO…	CALM1,CHP1,MAPK3,WNK4,PTK2B,PRKDC,GRK2,MTOR,CDC42BPB,PRKCG,CAMK2G,RPS6KA2	CHP1,MAPK3,CALM1,PTK2B,PRKCG,CAMK2A,MAPK1,PRKDC,GRM5,MTOR,GRK2,DGKQ,TESC,RPS6KA1,CAMKV,PI4KA,MACROH2A1,AGAP2,MAST1,CAMK2G,WNK4,ABL1,CDC42BPB,RAC2,DGKA,DGKB,NPM1,PIK3R4,CAMK2B	effectsize_up	effectsize_up	11.4731	12.1491	1.80104e-30	5.79787e-34	4.24686e-27	1.36714e-30	TRUE	TRUE
GO_MF	GO:0016772	transferase activity, transferring phosphorus-containing groups	1137	448	448	15	34	CALM1,CHP1,GPHN,MAPK3,EEF1A1,WNK4,PTK2B,PRKDC,GRK2,TAMM41,MTOR,CDC42BPB,PRKCG,CAMK2G,RPS6KA2,AGAP2,CDK18,PFKM,MAPK1,MACROH2A1,NME3,PRKCE,FN3K,STK25,PIK3R4,PRKCI,RPS6KA1,AKT3,PRKAA1,EPHA5,DCLK2,CAMK2D,LAMTOR3,GRM5,NME2P1,PTK2,CAMK2A,BCKDK,COASY,MAP2K6,NEK10,CASK,PGS1,PFKFB2,PFKP,BCR,MPP1,ABL1,DCLK3,ROCK2,GSK3B,PI4KA,PNCK,DGKQ,MAP2K4,MAP3K21,MAP2K3,SNCA,MAST1,DDX3X,PRKAA2,PRKG2,MARK2,PRKAR1A,STK11,…	CHP1,MAPK3,CALM1,PTK2B,GPHN,PRKCG,CAMK2A,MAPK1,TAMM41,PRKDC,GRM5,MTOR,EEF1A1,GRK2,POLR2E,IRS2,DGKQ,TESC,RPS6KA1,CAMKV,PI4KA,MACROH2A1,AGAP2,MAST1,CAMK2G,WNK4,ABL1,CDC42BPB,RAC2,DGKA,DGKB,NPM1,PIK3R4,CAMK2B,CAMK2D,DGKG,PIP5K1A,CDC42BPA,MINK1,SMCR8,CIT,BCR,DGKD,STK10,PDPK1,RPS6KA2,TRIO,TAOK2,DCLK2,NME2P1,PGS1,AKT3,MAP2K6,PRKAA1,MAPK15,SLK,COASY,MAP2K4,PRKCE,ARAF,PRKAA2,STK26,PTK2,LAMTOR3,PCYT1A,CAM…	CALM1,CHP1,GPHN,MAPK3,EEF1A1,WNK4,PTK2B,PRKDC,GRK2,TAMM41,MTOR,CDC42BPB,PRKCG,CAMK2G,RPS6KA2	CHP1,MAPK3,CALM1,PTK2B,GPHN,PRKCG,CAMK2A,MAPK1,TAMM41,PRKDC,GRM5,MTOR,EEF1A1,GRK2,POLR2E,IRS2,DGKQ,TESC,RPS6KA1,CAMKV,PI4KA,MACROH2A1,AGAP2,MAST1,CAMK2G,WNK4,ABL1,CDC42BPB,RAC2,DGKA,DGKB,NPM1,PIK3R4,CAMK2B	effectsize_up	effectsize_up	11.1209	11.6633	9.93185e-29	1.96202e-31	2.34193e-25	4.62644e-28	TRUE	TRUE
GO_CC	GO:0098798	mitochondrial protein-containing complex	178	107	107	11	15	MRPL50,MRPS22,MRPL23,DNAJC19,MRPL15,CHCHD6,MRPL28,MRPL43,MRPL58,CHCHD3,MRPS25,MRPL12,MRPS23,MRPL21,SLC25A6,MRPL38,MRPL19,MICOS13,MRPL44,MRPS34,PHB2,MRPS7,MRPL37,MRPS31,HADHB,MPC1,MRPL47,MRPL39,MRPL22,MRPS9,MRPS21,APOO,PHB1,TRMT10C,MRPS10,MRPL3,MRPS28,MRPS27,VDAC1,LYRM4,MRPS35,SLC25A5,MRPL16,MRPS26,PTCD3,MRPS17,DAP3,TIMM23,MRPL49,MRPS24,MTX3,HSPA9,MRPL51,ACACB,TIMM22,TIMM21,MTX2,AFG3L2,HADHA,MRPL4…	MRPL50,MRPS22,CHCHD6,MRPS25,MRPL44,DNAJC19,MRPL12,MRPL39,MRPL38,MRPS27,MRPS26,MRPS31,MICOS13,CHCHD3,MRPS35,MRPS34,MRPL43,MRPL48,LYRM4,MPC1,MRPL21,APOO,MRPL15,MRPL23,MRPL37,MRPS23,PHB2,MRPL28,VDAC1,MRPS28,TOMM22,PHB1,MRPS10,TIMM22,MTX2,HSPA9,MRPL19,HADHB,MRPL4,SUPV3L1,MRPL3,SLC25A6,ACACB,MRPS9,MRPL51,MRPL58,SLC25A5,PTCD3,TIMM23,MRPS7,MRPL47,MRPS17,MRPL49,MRPL41,BAX,TRMT10C,MICU3,MRPS21,MRPL46,MRPL…	MRPL50,MRPS22,MRPL23,DNAJC19,MRPL15,CHCHD6,MRPL28,MRPL43,MRPL58,CHCHD3,MRPS25	MRPL50,MRPS22,CHCHD6,MRPS25,MRPL44,DNAJC19,MRPL12,MRPL39,MRPL38,MRPS27,MRPS26,MRPS31,MICOS13,CHCHD3,MRPS35	effectsize_down	effectsize_down	-10.9835	-11.2826	4.58832e-28	1.59961e-29	7.72215e-25	2.69215e-26	TRUE	TRUE	Astrocytes_down;Excitatory_Layer_2_3_IT_neurons_I_down;Excitatory_Layer_2_3_IT_neurons_II_down;Excitatory_Layer_3_4_IT_neurons_down;Excitatory_Layer_3_6_IT_neurons_down;Excitatory_Layer_5_6_CT_and_NP_neurons_down;Excitatory_Layer_5_6_IT_neurons_I_down;Inhibitory_LAMP5_neurons_down;Inhibitory_SST_neurons_down;Inhibitory_VIP_neurons_down
GO_BP	GO:0006119	oxidative phosphorylation	151	108	108	27	31	ATP5F1C,NDUFA5,NDUFS3,COX5A,NDUFS7,COX5B,ATP5PD,NDUFB10,NDUFA10,ATP5F1B,NDUFS2,ATP5F1A,ATP5PO,ATP5PF,NDUFA7,NDUFS1,ATP5F1D,SDHB,UQCRB,NDUFA12,NDUFS8,NDUFA2,ATP5F1E,NDUFV2,COX7C,STOML2,COX7A1,NDUFA3,NDUFB4,NDUFB1,NDUFAF1,UQCRC2,NDUFA6,MACROH2A1,CYCS,MT-CO3,NDUFS6,NDUFV3,ATP5MG,NDUFS5,ATP5ME,NDUFA13,SDHA,NDUFA11,COX7A2L,NDUFB3,NDUFV1,NDUFA4,NDUFB9,MT-CO2,NDUFB2,SNCA,SLC25A33,NDUFS4,COX6C,AK4,DLD,CO…	ATP5F1C,NDUFS3,COX5A,ATP5F1B,NDUFA7,COX5B,NDUFS2,ATP5PO,ATP5F1A,NDUFA10,ATP5F1D,NDUFS1,ATP5PD,NDUFB10,SDHB,UQCRC2,NDUFS8,NDUFS7,UQCRB,NDUFB1,NDUFA5,NDUFAF1,NDUFS5,NDUFA12,STOML2,NDUFV2,MACROH2A1,NDUFB4,COX7A1,NDUFA2,NDUFB3,ATP5PF,NDUFA3,ATP5ME,SDHA,NDUFA13,ATP5F1E,COX7A2L,ATP5MG,UQCRC1,COX7C,NDUFA11,COX7A2,CYCS,NDUFS6,MT-CO3,NDUFA6,NDUFA4,NDUFB9,NDUFB7,PARK7,NDUFA9,UQCRFS1,NDUFB5,SNCA,NDUFC2,NDUF…	ATP5F1C,NDUFA5,NDUFS3,COX5A,NDUFS7,COX5B,ATP5PD,NDUFB10,NDUFA10,ATP5F1B,NDUFS2,ATP5F1A,ATP5PO,ATP5PF,NDUFA7,NDUFS1,ATP5F1D,SDHB,UQCRB,NDUFA12,NDUFS8,NDUFA2,ATP5F1E,NDUFV2,COX7C,STOML2,COX7A1	ATP5F1C,NDUFS3,COX5A,ATP5F1B,NDUFA7,COX5B,NDUFS2,ATP5PO,ATP5F1A,NDUFA10,ATP5F1D,NDUFS1,ATP5PD,NDUFB10,SDHB,UQCRC2,NDUFS8,NDUFS7,UQCRB,NDUFB1,NDUFA5,NDUFAF1,NDUFS5,NDUFA12,STOML2,NDUFV2,MACROH2A1,NDUFB4,COX7A1,NDUFA2,NDUFB3	effectsize_down	effectsize_down	-11.3001	-11.1491	1.3107e-29	7.23522e-29	1.51621e-25	8.36971e-25	TRUE	TRUE	Astrocytes_down;Excitatory_Layer_2_3_IT_neurons_I_down;Excitatory_Layer_2_3_IT_neurons_II_down;Excitatory_Layer_3_4_IT_neurons_down;Excitatory_Layer_5_6_CT_and_NP_neurons_down;Excitatory_Layer_5_6_IT_neurons_I_down;Inhibitory_LAMP5_neurons_down;Inhibitory_SST_neurons_down;Inhibitory_VIP_neurons_down
GO_MF	GO:0016740	transferase activity	2524	790	790	26	52	CALM1,CHP1,GPHN,DLST,MAPK3,DLAT,EEF1A1,PYGB,WNK4,PTK2B,PRKDC,GRK2,TAMM41,AGL,UBL4A,CRAT,PDHX,MTOR,CUL3,SRCAP,CKAP5,CDC42BPB,PRKCG,HPRT1,CAMK2G,RPS6KA2,GBA2,DPM1,GFPT1,AGAP2,TRIM3,CDK18,PFKM,EXTL2,UFC1,MAPK1,NSMCE2,MACROH2A1,NME3,PRKCE,FN3K,ABAT,STK25,PIK3R4,RPS7,COQ3,PRKCI,OGT,RPS6KA1,NAA16,AKT3,RANBP2,PRKAA1,EPHA5,DCLK2,CAMK2D,LAMTOR3,GRM5,NME2P1,PTK2,HADHB,CAMK2A,BCKDK,COASY,PYGL,PRDX6,MAP2K6,N…	CHP1,DLST,MAPK3,DLAT,EXTL2,CALM1,PTK2B,GPHN,PYGB,PRKCG,TRIM38,CAMK2A,MAPK1,TAMM41,PRKDC,GRM5,MTOR,EEF1A1,UBL4A,GRK2,AGL,RPS7,PDHX,CUL3,POLR2E,IRS2,DGKQ,CKAP5,TESC,GFPT1,RPS6KA1,CAMKV,TRIM3,PI4KA,DPM1,HPRT1,MACROH2A1,AGAP2,MAST1,CAMK2G,WNK4,ABL1,CDC42BPB,RAC2,DGKA,GPT2,DGKB,MMAB,NPM1,SRCAP,PIK3R4,CAMK2B,CAMK2D,DGKG,NSMCE2,PIP5K1A,LTC4S,RPN2,CDC42BPA,MINK1,SMCR8,CIT,UFC1,LRSAM1,BCR,DGKD,LCLAT1,STK1…	CALM1,CHP1,GPHN,DLST,MAPK3,DLAT,EEF1A1,PYGB,WNK4,PTK2B,PRKDC,GRK2,TAMM41,AGL,UBL4A,CRAT,PDHX,MTOR,CUL3,SRCAP,CKAP5,CDC42BPB,PRKCG,HPRT1,CAMK2G,RPS6KA2	CHP1,DLST,MAPK3,DLAT,EXTL2,CALM1,PTK2B,GPHN,PYGB,PRKCG,TRIM38,CAMK2A,MAPK1,TAMM41,PRKDC,GRM5,MTOR,EEF1A1,UBL4A,GRK2,AGL,RPS7,PDHX,CUL3,POLR2E,IRS2,DGKQ,CKAP5,TESC,GFPT1,RPS6KA1,CAMKV,TRIM3,PI4KA,DPM1,HPRT1,MACROH2A1,AGAP2,MAST1,CAMK2G,WNK4,ABL1,CDC42BPB,RAC2,DGKA,GPT2,DGKB,MMAB,NPM1,SRCAP,PIK3R4,CAMK2B	effectsize_up	effectsize_up	11.0857	10.9716	1.47271e-28	5.23371e-28	3.47265e-25	1.23411e-24	TRUE	TRUE
GO_MF	GO:0004674	protein serine/threonine kinase activity	561	234	234	11	18	CALM1,MAPK3,WNK4,PTK2B,PRKDC,GRK2,MTOR,CDC42BPB,PRKCG,CAMK2G,RPS6KA2,CDK18,MAPK1,MACROH2A1,PRKCE,STK25,PIK3R4,PRKCI,RPS6KA1,AKT3,PRKAA1,DCLK2,CAMK2D,CAMK2A,BCKDK,MAP2K6,NEK10,CASK,BCR,DCLK3,ROCK2,GSK3B,PNCK,MAP2K4,MAP3K21,MAP2K3,MAST1,DDX3X,PRKAA2,PRKG2,MARK2,PRKAR1A,STK11,CIT,LIMK1,MAP2K1,CDC42BPA,MINK1,TRIO,MAPK8,GCN1,MAPK10,MARK1,HIPK2,PDPK1,CAMK2B,CAMKV,TAOK2,STK10,STK24,STK39,PKN1,STK26,KSR2…	MAPK3,CALM1,PTK2B,PRKCG,CAMK2A,MAPK1,PRKDC,MTOR,GRK2,RPS6KA1,CAMKV,MACROH2A1,MAST1,CAMK2G,WNK4,CDC42BPB,PIK3R4,CAMK2B,CAMK2D,CDC42BPA,MINK1,CIT,BCR,STK10,PDPK1,RPS6KA2,TRIO,TAOK2,DCLK2,AKT3,MAP2K6,PRKAA1,MAPK15,SLK,MAP2K4,PRKCE,ARAF,PRKAA2,STK26,CAMK1G,GSK3B,GAK,MAPK10,MARK4,RPTOR,PNCK,STK32C,CCDC88A,LIMK1,DCLK3,GCN1,MARK2,PRKCD,ACSL1,MAP3K5,DCLK1,MAP2K1,STK39,KSR1,MAPK8,TBK1,CASK,NEK7,SPRED2,WNK…	CALM1,MAPK3,WNK4,PTK2B,PRKDC,GRK2,MTOR,CDC42BPB,PRKCG,CAMK2G,RPS6KA2	MAPK3,CALM1,PTK2B,PRKCG,CAMK2A,MAPK1,PRKDC,MTOR,GRK2,RPS6KA1,CAMKV,MACROH2A1,MAST1,CAMK2G,WNK4,CDC42BPB,PIK3R4,CAMK2B	effectsize_up	effectsize_up	11.1059	10.7421	1.17399e-28	6.45777e-27	2.76826e-25	1.52274e-23	TRUE	TRUE
GO_BP	GO:0015986	proton motive force-driven ATP synthesis	77	65	65	22	24	ATP5F1C,NDUFA5,NDUFS3,NDUFS7,ATP5PD,NDUFB10,NDUFA10,ATP5F1B,NDUFS2,ATP5F1A,ATP5PO,ATP5PF,NDUFA7,NDUFS1,ATP5F1D,SDHB,NDUFA12,NDUFS8,NDUFA2,ATP5F1E,NDUFV2,STOML2,NDUFA3,NDUFB4,NDUFB1,NDUFA6,NDUFS6,NDUFV3,ATP5MG,NDUFS5,ATP5ME,NDUFA13,SDHA,NDUFA11,ATP5MK,NDUFB3,NDUFV1,NDUFB9,NDUFB2,NDUFS4,MT-ND4,NDUFC2,ATP5MJ,NDUFB5,NDUFB7,NDUFA9,NDUFA8,DNAJC30,NDUFB8,NDUFB6,ATP5PB,MT-ND2,MT-ATP6,SDHD,MT-ND3,ATP5MF,M…	ATP5F1C,NDUFS3,ATP5F1B,NDUFA7,NDUFS2,ATP5PO,ATP5F1A,NDUFA10,ATP5F1D,NDUFS1,ATP5PD,NDUFB10,SDHB,NDUFS8,NDUFS7,NDUFB1,NDUFA5,NDUFS5,NDUFA12,STOML2,NDUFV2,NDUFB4,NDUFA2,NDUFB3,ATP5PF,NDUFA3,ATP5ME,SDHA,NDUFA13,ATP5F1E,ATP5MG,NDUFA11,NDUFS6,NDUFA6,NDUFB9,NDUFB7,NDUFA9,NDUFB5,NDUFC2,NDUFV1,ATP5MK,NDUFA8,NDUFV3,NDUFB2,MT-ND4,NDUFS4,NDUFB8,ATP5MJ,DNAJC30,MT-ND3,NDUFB11,MT-ND2,SDHD,ATP5PB,MT-ATP6,NDUFB6,…	ATP5F1C,NDUFA5,NDUFS3,NDUFS7,ATP5PD,NDUFB10,NDUFA10,ATP5F1B,NDUFS2,ATP5F1A,ATP5PO,ATP5PF,NDUFA7,NDUFS1,ATP5F1D,SDHB,NDUFA12,NDUFS8,NDUFA2,ATP5F1E,NDUFV2,STOML2	ATP5F1C,NDUFS3,ATP5F1B,NDUFA7,NDUFS2,ATP5PO,ATP5F1A,NDUFA10,ATP5F1D,NDUFS1,ATP5PD,NDUFB10,SDHB,NDUFS8,NDUFS7,NDUFB1,NDUFA5,NDUFS5,NDUFA12,STOML2,NDUFV2,NDUFB4,NDUFA2,NDUFB3	effectsize_down	effectsize_down	-11.1441	-10.8309	7.65318e-29	2.45733e-27	8.8532e-25	2.84263e-23	TRUE	TRUE	Astrocytes_down;Excitatory_Layer_2_3_IT_neurons_I_down
GO_BP	GO:0042776	proton motive force-driven mitochondrial ATP synthesis	68	61	61	22	24	ATP5F1C,NDUFA5,NDUFS3,NDUFS7,ATP5PD,NDUFB10,NDUFA10,ATP5F1B,NDUFS2,ATP5F1A,ATP5PO,ATP5PF,NDUFA7,NDUFS1,ATP5F1D,SDHB,NDUFA12,NDUFS8,NDUFA2,ATP5F1E,NDUFV2,STOML2,NDUFA3,NDUFB4,NDUFB1,NDUFA6,NDUFS6,NDUFV3,ATP5MG,NDUFS5,ATP5ME,NDUFA13,SDHA,NDUFA11,NDUFB3,NDUFV1,NDUFB9,NDUFB2,NDUFS4,MT-ND4,NDUFC2,NDUFB5,NDUFB7,NDUFA9,NDUFA8,DNAJC30,NDUFB8,NDUFB6,ATP5PB,MT-ND2,MT-ATP6,SDHD,MT-ND3,ATP5MF,MT-ND1,MT-ND5,M…	ATP5F1C,NDUFS3,ATP5F1B,NDUFA7,NDUFS2,ATP5PO,ATP5F1A,NDUFA10,ATP5F1D,NDUFS1,ATP5PD,NDUFB10,SDHB,NDUFS8,NDUFS7,NDUFB1,NDUFA5,NDUFS5,NDUFA12,STOML2,NDUFV2,NDUFB4,NDUFA2,NDUFB3,ATP5PF,NDUFA3,ATP5ME,SDHA,NDUFA13,ATP5F1E,ATP5MG,NDUFA11,NDUFS6,NDUFA6,NDUFB9,NDUFB7,NDUFA9,NDUFB5,NDUFC2,NDUFV1,NDUFA8,NDUFV3,NDUFB2,MT-ND4,NDUFS4,NDUFB8,DNAJC30,MT-ND3,NDUFB11,MT-ND2,SDHD,ATP5PB,MT-ATP6,NDUFB6,ATP5MF,NDUFA1,…	ATP5F1C,NDUFA5,NDUFS3,NDUFS7,ATP5PD,NDUFB10,NDUFA10,ATP5F1B,NDUFS2,ATP5F1A,ATP5PO,ATP5PF,NDUFA7,NDUFS1,ATP5F1D,SDHB,NDUFA12,NDUFS8,NDUFA2,ATP5F1E,NDUFV2,STOML2	ATP5F1C,NDUFS3,ATP5F1B,NDUFA7,NDUFS2,ATP5PO,ATP5F1A,NDUFA10,ATP5F1D,NDUFS1,ATP5PD,NDUFB10,SDHB,NDUFS8,NDUFS7,NDUFB1,NDUFA5,NDUFS5,NDUFA12,STOML2,NDUFV2,NDUFB4,NDUFA2,NDUFB3	effectsize_down	effectsize_down	-11.0254	-10.8335	2.88127e-28	2.38843e-27	3.33305e-24	2.76293e-23	TRUE	TRUE	Astrocytes_down;Excitatory_Layer_2_3_IT_neurons_I_down
GO_CC	GO:0031967	organelle envelope	1296	706	706	60	82	ATP5F1C,NDUFA5,NDUFS3,COX5A,MAPK3,NDUFS7,CHMP4B,COX5B,MRPL50,VPS13A,MRPS22,ATP5PD,NDUFB10,NDUFA10,ATP5F1B,NDUFS2,ATP5F1A,ATP5PO,ATP5PF,NDUFA7,NDUFS1,ATP5F1D,SDHB,CHMP1A,MRPL23,UQCRB,DNM1L,DNAJC19,MRPL15,CHCHD6,NDUFA12,GRK2,BDH1,NDUFS8,TAMM41,ROGDI,NDUFA2,LMNB1,ATP5F1E,CRAT,NDUFV2,MTOR,MRPL28,COX7C,HSPD1,CHMP2B,ETFDH,MRPL43,COX11,L2HGDH,MRPL58,RAN,STOML2,DST,COX7A1,CHCHD3,MRPS25,PTPMT1,ANXA11,SH3G…	ATP5F1C,NDUFS3,COX5A,MRPL50,MAPK3,ATP5F1B,LMNB1,VPS13C,MRPS22,NDUFA7,LMNB2,COX5B,VPS13A,NDUFS2,DNM1L,ATP5PO,ATP5F1A,PDE2A,NDUFA10,CHCHD6,TRA2B,ATP5F1D,NDUFS1,ATP5PD,TAMM41,ROGDI,MRPS25,NDUFB10,SDHB,UQCRC2,MTOR,CHMP4B,ETFDH,GRK2,HSPD1,MRPL44,NDUFS8,NDUFS7,UQCRB,DNAJC19,NDUFB1,NDUFA5,MRPL12,PAFAH1B1,MYO6,MRPL39,SH3GLB1,FUNDC2,NLN,MRPL38,SYNE1,NDUFAF1,NDUFS5,NDUFA12,STOML2,MRPS27,RAN,PGAM5,NDUFV2,MR…	ATP5F1C,NDUFA5,NDUFS3,COX5A,MAPK3,NDUFS7,CHMP4B,COX5B,MRPL50,VPS13A,MRPS22,ATP5PD,NDUFB10,NDUFA10,ATP5F1B,NDUFS2,ATP5F1A,ATP5PO,ATP5PF,NDUFA7,NDUFS1,ATP5F1D,SDHB,CHMP1A,MRPL23,UQCRB,DNM1L,DNAJC19,MRPL15,CHCHD6,NDUFA12,GRK2,BDH1,NDUFS8,TAMM41,ROGDI,NDUFA2,LMNB1,ATP5F1E,CRAT,NDUFV2,MTOR,MRPL28,COX7C,HSPD1,CHMP2B,ETFDH,MRPL43,COX11,L2HGDH,MRPL58,RAN,STOML2,DST,COX7A1,CHCHD3,MRPS25,PTPMT1,ANXA11,SH3G…	ATP5F1C,NDUFS3,COX5A,MRPL50,MAPK3,ATP5F1B,LMNB1,VPS13C,MRPS22,NDUFA7,LMNB2,COX5B,VPS13A,NDUFS2,DNM1L,ATP5PO,ATP5F1A,PDE2A,NDUFA10,CHCHD6,TRA2B,ATP5F1D,NDUFS1,ATP5PD,TAMM41,ROGDI,MRPS25,NDUFB10,SDHB,UQCRC2,MTOR,CHMP4B,ETFDH,GRK2,HSPD1,MRPL44,NDUFS8,NDUFS7,UQCRB,DNAJC19,NDUFB1,NDUFA5,MRPL12,PAFAH1B1,MYO6,MRPL39,SH3GLB1,FUNDC2,NLN,MRPL38,SYNE1,NDUFAF1,NDUFS5,NDUFA12,STOML2,MRPS27,RAN,PGAM5,NDUFV2,MR…	effectsize_down	effectsize_down	-10.3857	-10.6909	2.88183e-25	1.12263e-26	4.85013e-22	1.88939e-23	TRUE	TRUE
GO_BP	GO:0022904	respiratory electron transport chain	128	94	94	19	25	NDUFA5,NDUFS3,COX5A,NDUFS7,COX5B,NDUFB10,NDUFA10,NDUFS2,NDUFA7,NDUFS1,SDHB,UQCRB,NDUFA12,NDUFS8,NDUFA2,NDUFV2,COX7C,ETFDH,COX7A1,NDUFA3,NDUFB4,NDUFB1,GPD2,NDUFAF1,UQCRC2,NDUFA6,CYCS,MT-CO3,NDUFS6,NDUFV3,NDUFS5,SDHA,COX7A2L,GBA1,NDUFB3,NDUFV1,NDUFA4,NDUFB9,MT-CO2,NDUFB2,SNCA,NDUFS4,COX6C,SOD2,DLD,COX7A2,MT-ND4,NDUFC2,UQCRFS1,PARK7,UQCRC1,SLC25A11,NDUFB5,NDUFB7,NDUFA9,NDUFA8,GOT1,GHITM,NDUFB8,SLC25…	NDUFS3,COX5A,NDUFA7,COX5B,NDUFS2,NDUFA10,NDUFS1,NDUFB10,SDHB,UQCRC2,ETFDH,NDUFS8,NDUFS7,UQCRB,NDUFB1,NDUFA5,NDUFAF1,NDUFS5,NDUFA12,NDUFV2,NDUFB4,COX7A1,GPD2,NDUFA2,NDUFB3,NDUFA3,SDHA,COX7A2L,UQCRC1,COX7C,COX7A2,CYCS,NDUFS6,MT-CO3,NDUFA6,NDUFA4,NDUFB9,NDUFB7,PLEC,PARK7,NDUFA9,UQCRFS1,NDUFB5,SNCA,NDUFC2,NDUFV1,SOD2,NDUFA8,COX6C,NDUFV3,MT-CO2,SCO2,NDUFB2,MT-ND4,NDUFS4,NDUFB8,MT-CYB,SLC25A11,GBA1,HCC…	NDUFA5,NDUFS3,COX5A,NDUFS7,COX5B,NDUFB10,NDUFA10,NDUFS2,NDUFA7,NDUFS1,SDHB,UQCRB,NDUFA12,NDUFS8,NDUFA2,NDUFV2,COX7C,ETFDH,COX7A1	NDUFS3,COX5A,NDUFA7,COX5B,NDUFS2,NDUFA10,NDUFS1,NDUFB10,SDHB,UQCRC2,ETFDH,NDUFS8,NDUFS7,UQCRB,NDUFB1,NDUFA5,NDUFAF1,NDUFS5,NDUFA12,NDUFV2,NDUFB4,COX7A1,GPD2,NDUFA2,NDUFB3	effectsize_down	effectsize_down	-10.3689	-10.5391	3.43484e-25	5.70657e-26	3.97343e-21	6.60136e-22	TRUE	TRUE	Astrocytes_down;Excitatory_Layer_2_3_IT_neurons_I_down;Excitatory_Layer_3_4_IT_neurons_down;Excitatory_Layer_5_6_CT_and_NP_neurons_down;Excitatory_Layer_5_6_IT_neurons_I_down;Inhibitory_LAMP5_neurons_down;Inhibitory_SST_neurons_down;Inhibitory_VIP_neurons_down
GO_MF	GO:0035173	histone kinase activity	360	160	160	6	9	WNK4,PTK2B,PRKDC,MTOR,CDC42BPB,RPS6KA2,STK25,PIK3R4,RPS6KA1,AKT3,PRKAA1,EPHA5,DCLK2,PTK2,MAP2K6,NEK10,CASK,BCR,ABL1,DCLK3,ROCK2,GSK3B,MAP2K4,MAP2K3,MAST1,PRKAA2,MARK2,STK11,EPHB2,CIT,LIMK1,CSK,MAP2K1,CDC42BPA,MINK1,TRIO,JAK1,MARK1,HIPK2,PDPK1,TAOK2,STK10,STK24,STK39,PKN1,STK26,KSR2,SRC,GAK,GSK3A,INSR,IRAK1,BRSK1,MAP3K7,PRKCA,STK32C,TTBK2,DCLK1,NEK7,MAP4K1,MARK4,RAF1,SLK,ABL2,RPS6KC1,WNK2,BRAF,ARA…	PTK2B,PRKDC,MTOR,RPS6KA1,MAST1,WNK4,ABL1,CDC42BPB,PIK3R4,CDC42BPA,MINK1,CIT,BCR,STK10,PDPK1,RPS6KA2,TRIO,TAOK2,DCLK2,AKT3,MAP2K6,PRKAA1,SLK,MAP2K4,ARAF,PRKAA2,STK26,PTK2,GSK3B,GAK,MARK4,PDGFRB,STK32C,LIMK1,DCLK3,MARK2,PRKCD,DCLK1,MAP2K1,STK39,KSR1,IGF1R,ABL2,JAK1,CSK,TBK1,CASK,NEK7,EPHB2,WNK2,PRKCA,IRAK1,ROCK2,MARK1,PRKCB,WNK3,NEK10,GSK3A,MAP2K3,ULK1,WNK1,RIPK3,SIK3,FYN,CSNK1E,KSR2,MARK3,MAP2K7,B…	WNK4,PTK2B,PRKDC,MTOR,CDC42BPB,RPS6KA2	PTK2B,PRKDC,MTOR,RPS6KA1,MAST1,WNK4,ABL1,CDC42BPB,PIK3R4	effectsize_up	effectsize_up	10.2052	10.3568	1.87973e-24	3.8997e-25	4.43241e-21	9.19549e-22	TRUE	TRUE
GO_CC	GO:0000313	organellar ribosome	88	47	47	8	11	MRPL50,MRPS22,MRPL23,MRPL15,MRPL28,MRPL43,MRPL58,MRPS25,MRPL12,MRPS23,MRPL21,MRPL38,MRPL19,MRPL44,MRPS34,MRPS7,MRPL37,MRPS31,MRPL47,MRPL39,MRPL22,MRPS9,MRPS21,MRPS10,MRPL3,MRPS28,MRPS27,MRPS35,MRPL16,MRPS26,PTCD3,MRPS17,DAP3,MRPL49,MRPS24,MRPL51,MRPL46,MRPL4,MRPL1,MRPS30,MRPS2,MRPL24,MRPL41,MRPL48,MRPL11,MRPL2,MRPL17	MRPL50,MRPS22,MRPS25,MRPL44,MRPL12,MRPL39,MRPL38,MRPS27,MRPS26,MRPS31,MRPS35,MRPS34,MRPL43,MRPL48,MRPL21,MRPL15,MRPL23,MRPL37,MRPS23,MRPL28,MRPS28,MRPS10,MRPL19,MRPL4,MRPL3,MRPS9,MRPL51,MRPL58,PTCD3,MRPS7,MRPL47,MRPS17,MRPL49,MRPL41,MRPS21,MRPL46,MRPL1,MRPL22,DAP3,MRPL2,MRPL16,MRPS24,MRPL11,MRPS2,MRPL17,MRPL24,MRPS30	MRPL50,MRPS22,MRPL23,MRPL15,MRPL28,MRPL43,MRPL58,MRPS25	MRPL50,MRPS22,MRPS25,MRPL44,MRPL12,MRPL39,MRPL38,MRPS27,MRPS26,MRPS31,MRPS35	effectsize_down	effectsize_down	-10.2225	-10.1433	1.57294e-24	3.54851e-24	2.64726e-21	5.97214e-21	TRUE	TRUE	Excitatory_Layer_2_3_IT_neurons_I_down
GO_CC	GO:0005761	mitochondrial ribosome	88	47	47	8	11	MRPL50,MRPS22,MRPL23,MRPL15,MRPL28,MRPL43,MRPL58,MRPS25,MRPL12,MRPS23,MRPL21,MRPL38,MRPL19,MRPL44,MRPS34,MRPS7,MRPL37,MRPS31,MRPL47,MRPL39,MRPL22,MRPS9,MRPS21,MRPS10,MRPL3,MRPS28,MRPS27,MRPS35,MRPL16,MRPS26,PTCD3,MRPS17,DAP3,MRPL49,MRPS24,MRPL51,MRPL46,MRPL4,MRPL1,MRPS30,MRPS2,MRPL24,MRPL41,MRPL48,MRPL11,MRPL2,MRPL17	MRPL50,MRPS22,MRPS25,MRPL44,MRPL12,MRPL39,MRPL38,MRPS27,MRPS26,MRPS31,MRPS35,MRPS34,MRPL43,MRPL48,MRPL21,MRPL15,MRPL23,MRPL37,MRPS23,MRPL28,MRPS28,MRPS10,MRPL19,MRPL4,MRPL3,MRPS9,MRPL51,MRPL58,PTCD3,MRPS7,MRPL47,MRPS17,MRPL49,MRPL41,MRPS21,MRPL46,MRPL1,MRPL22,DAP3,MRPL2,MRPL16,MRPS24,MRPL11,MRPS2,MRPL17,MRPL24,MRPS30	MRPL50,MRPS22,MRPL23,MRPL15,MRPL28,MRPL43,MRPL58,MRPS25	MRPL50,MRPS22,MRPS25,MRPL44,MRPL12,MRPL39,MRPL38,MRPS27,MRPS26,MRPS31,MRPS35	effectsize_down	effectsize_down	-10.2225	-10.1433	1.57294e-24	3.54851e-24	2.64726e-21	5.97214e-21	TRUE	TRUE
GO_MF	GO:0004672	protein kinase activity	783	317	317	12	26	CALM1,CHP1,MAPK3,WNK4,PTK2B,PRKDC,GRK2,MTOR,CDC42BPB,PRKCG,CAMK2G,RPS6KA2,AGAP2,CDK18,MAPK1,MACROH2A1,PRKCE,STK25,PIK3R4,PRKCI,RPS6KA1,AKT3,PRKAA1,EPHA5,DCLK2,CAMK2D,GRM5,PTK2,CAMK2A,BCKDK,MAP2K6,NEK10,CASK,BCR,ABL1,DCLK3,ROCK2,GSK3B,PNCK,DGKQ,MAP2K4,MAP3K21,MAP2K3,SNCA,MAST1,DDX3X,PRKAA2,PRKG2,MARK2,PRKAR1A,STK11,RAC2,EPHB2,CIT,LIMK1,CSK,RPLP1,MAP2K1,CDC42BPA,MINK1,SMCR8,TRIO,MAPK8,GCN1,JAK1,MAP…	CHP1,MAPK3,CALM1,PTK2B,PRKCG,CAMK2A,MAPK1,PRKDC,GRM5,MTOR,GRK2,DGKQ,TESC,RPS6KA1,CAMKV,MACROH2A1,AGAP2,MAST1,CAMK2G,WNK4,ABL1,CDC42BPB,RAC2,NPM1,PIK3R4,CAMK2B,CAMK2D,CDC42BPA,MINK1,SMCR8,CIT,BCR,STK10,PDPK1,RPS6KA2,TRIO,TAOK2,DCLK2,AKT3,MAP2K6,PRKAA1,MAPK15,SLK,MAP2K4,PRKCE,ARAF,PRKAA2,STK26,PTK2,CAMK1G,GSK3B,GAK,SCYL1,MAPK10,MARK4,RPTOR,RPLP1,PNCK,PDGFRB,STK32C,CCDC88A,LIMK1,SNCA,DCLK3,PEAK1,GCN…	CALM1,CHP1,MAPK3,WNK4,PTK2B,PRKDC,GRK2,MTOR,CDC42BPB,PRKCG,CAMK2G,RPS6KA2	CHP1,MAPK3,CALM1,PTK2B,PRKCG,CAMK2A,MAPK1,PRKDC,GRM5,MTOR,GRK2,DGKQ,TESC,RPS6KA1,CAMKV,MACROH2A1,AGAP2,MAST1,CAMK2G,WNK4,ABL1,CDC42BPB,RAC2,NPM1,PIK3R4,CAMK2B	effectsize_up	effectsize_up	10.1105	10.498	4.96209e-24	8.82269e-26	1.17006e-20	2.08039e-22	TRUE	TRUE
GO_MF	GO:0140996	histone H3 kinase activity	357	159	159	6	9	WNK4,PTK2B,PRKDC,MTOR,CDC42BPB,RPS6KA2,STK25,PIK3R4,RPS6KA1,AKT3,PRKAA1,EPHA5,DCLK2,PTK2,MAP2K6,NEK10,CASK,BCR,ABL1,DCLK3,ROCK2,GSK3B,MAP2K4,MAP2K3,MAST1,PRKAA2,MARK2,STK11,EPHB2,CIT,LIMK1,CSK,MAP2K1,CDC42BPA,MINK1,TRIO,JAK1,MARK1,HIPK2,PDPK1,TAOK2,STK10,STK24,STK39,PKN1,STK26,KSR2,SRC,GAK,GSK3A,INSR,IRAK1,BRSK1,PRKCA,STK32C,TTBK2,DCLK1,NEK7,MAP4K1,MARK4,RAF1,SLK,ABL2,RPS6KC1,WNK2,BRAF,ARAF,PRKCD…	PTK2B,PRKDC,MTOR,RPS6KA1,MAST1,WNK4,ABL1,CDC42BPB,PIK3R4,CDC42BPA,MINK1,CIT,BCR,STK10,PDPK1,RPS6KA2,TRIO,TAOK2,DCLK2,AKT3,MAP2K6,PRKAA1,SLK,MAP2K4,ARAF,PRKAA2,STK26,PTK2,GSK3B,GAK,MARK4,PDGFRB,STK32C,LIMK1,DCLK3,MARK2,PRKCD,DCLK1,MAP2K1,STK39,KSR1,IGF1R,ABL2,JAK1,CSK,TBK1,CASK,NEK7,EPHB2,WNK2,PRKCA,IRAK1,ROCK2,MARK1,PRKCB,WNK3,NEK10,GSK3A,MAP2K3,ULK1,WNK1,RIPK3,SIK3,FYN,CSNK1E,KSR2,MARK3,MAP2K7,B…	WNK4,PTK2B,PRKDC,MTOR,CDC42BPB,RPS6KA2	PTK2B,PRKDC,MTOR,RPS6KA1,MAST1,WNK4,ABL1,CDC42BPB,PIK3R4	effectsize_up	effectsize_up	10.1205	10.3176	4.48336e-24	5.86776e-25	1.05718e-20	1.38362e-21	TRUE	TRUE
GO_CC	GO:1990204	oxidoreductase complex	153	110	110	24	29	NDUFA5,NDUFS3,COX5A,DLST,PDHB,NDUFS7,DLAT,COX5B,NDUFB10,NDUFA10,NDUFS2,NDUFA7,NDUFS1,SDHB,UQCRB,NDUFA12,NDUFS8,NDUFA2,NDUFV2,PDHX,BCKDHB,COX7C,PDHA1,COX7A1,NDUFA3,NDUFB4,NDUFB1,UQCRC2,NDUFA6,BCKDHA,MT-CO3,NDUFS6,NDUFV3,NDUFS5,NDUFA13,SDHA,NDUFA11,HADHB,COX7A2L,BCKDK,NDUFB3,NDUFV1,NDUFA4,NDUFB9,MT-CO2,NDUFB2,NDUFS4,CAT,PDHA2,RAC2,COX6C,DLD,COX7A2,MT-ND4,NDUFC2,UQCRFS1,UQCRC1,RRM2B,NDUFB5,NDUFB7,ND…	DLST,PDHB,NDUFS3,COX5A,DLAT,NDUFA7,COX5B,NDUFS2,NDUFA10,NDUFS1,NDUFB10,SDHB,UQCRC2,NDUFS8,NDUFS7,UQCRB,NDUFB1,NDUFA5,PDHX,PDHA1,NDUFS5,NDUFA12,NDUFV2,NDUFB4,COX7A1,RAC2,PDHA2,NDUFA2,NDUFB3,NDUFA3,SDHA,NDUFA13,COX7A2L,UQCRC1,COX7C,NDUFA11,COX7A2,NDUFS6,BCKDHA,MT-CO3,NDUFA6,NDUFA4,NDUFB9,NDUFB7,NDUFA9,UQCRFS1,NDUFB5,HADHB,NDUFC2,NDUFV1,NDUFA8,COX6C,NDUFV3,MT-CO2,ACACB,NDUFB2,MT-ND4,OGDHL,CAT,NDUFS4…	NDUFA5,NDUFS3,COX5A,DLST,PDHB,NDUFS7,DLAT,COX5B,NDUFB10,NDUFA10,NDUFS2,NDUFA7,NDUFS1,SDHB,UQCRB,NDUFA12,NDUFS8,NDUFA2,NDUFV2,PDHX,BCKDHB,COX7C,PDHA1,COX7A1	DLST,PDHB,NDUFS3,COX5A,DLAT,NDUFA7,COX5B,NDUFS2,NDUFA10,NDUFS1,NDUFB10,SDHB,UQCRC2,NDUFS8,NDUFS7,UQCRB,NDUFB1,NDUFA5,PDHX,PDHA1,NDUFS5,NDUFA12,NDUFV2,NDUFB4,COX7A1,RAC2,PDHA2,NDUFA2,NDUFB3	effectsize_down	effectsize_down	-10.1178	-10.1413	4.60781e-24	3.62413e-24	7.75495e-21	6.09941e-21	TRUE	TRUE	Astrocytes_down;Excitatory_Layer_2_3_IT_neurons_I_down;Excitatory_Layer_3_4_IT_neurons_down;Excitatory_Layer_5_6_CT_and_NP_neurons_down;Excitatory_Layer_5_6_IT_neurons_I_down;Inhibitory_LAMP5_neurons_down;Inhibitory_SST_neurons_down;Inhibitory_VIP_neurons_down
GO_BP	GO:0022900	electron transport chain	138	95	95	19	25	NDUFA5,NDUFS3,COX5A,NDUFS7,COX5B,NDUFB10,NDUFA10,NDUFS2,NDUFA7,NDUFS1,SDHB,UQCRB,NDUFA12,NDUFS8,NDUFA2,NDUFV2,COX7C,ETFDH,COX7A1,NDUFA3,NDUFB4,NDUFB1,GPD2,NDUFAF1,UQCRC2,NDUFA6,CYCS,MT-CO3,NDUFS6,NDUFV3,NDUFS5,SDHA,COX7A2L,GBA1,NDUFB3,NDUFV1,NDUFA4,NDUFB9,MT-CO2,NDUFB2,SNCA,NDUFS4,POR,COX6C,SOD2,DLD,COX7A2,MT-ND4,NDUFC2,UQCRFS1,PARK7,UQCRC1,SLC25A11,NDUFB5,NDUFB7,NDUFA9,NDUFA8,GOT1,GHITM,NDUFB8,S…	NDUFS3,COX5A,NDUFA7,COX5B,NDUFS2,NDUFA10,NDUFS1,NDUFB10,SDHB,UQCRC2,ETFDH,NDUFS8,NDUFS7,UQCRB,NDUFB1,NDUFA5,NDUFAF1,NDUFS5,NDUFA12,NDUFV2,NDUFB4,COX7A1,GPD2,NDUFA2,NDUFB3,NDUFA3,SDHA,COX7A2L,UQCRC1,COX7C,COX7A2,CYCS,NDUFS6,MT-CO3,NDUFA6,NDUFA4,POR,NDUFB9,NDUFB7,PLEC,PARK7,NDUFA9,UQCRFS1,NDUFB5,SNCA,NDUFC2,NDUFV1,SOD2,NDUFA8,COX6C,NDUFV3,MT-CO2,SCO2,NDUFB2,MT-ND4,NDUFS4,NDUFB8,MT-CYB,SLC25A11,GBA1…	NDUFA5,NDUFS3,COX5A,NDUFS7,COX5B,NDUFB10,NDUFA10,NDUFS2,NDUFA7,NDUFS1,SDHB,UQCRB,NDUFA12,NDUFS8,NDUFA2,NDUFV2,COX7C,ETFDH,COX7A1	NDUFS3,COX5A,NDUFA7,COX5B,NDUFS2,NDUFA10,NDUFS1,NDUFB10,SDHB,UQCRC2,ETFDH,NDUFS8,NDUFS7,UQCRB,NDUFB1,NDUFA5,NDUFAF1,NDUFS5,NDUFA12,NDUFV2,NDUFB4,COX7A1,GPD2,NDUFA2,NDUFB3	effectsize_down	effectsize_down	-10.2071	-10.3763	1.84234e-24	3.17972e-25	2.13122e-20	3.6783e-21	TRUE	TRUE	Astrocytes_down;Excitatory_Layer_2_3_IT_neurons_I_down;Excitatory_Layer_2_3_IT_neurons_II_down;Excitatory_Layer_3_4_IT_neurons_down;Excitatory_Layer_5_6_CT_and_NP_neurons_down;Excitatory_Layer_5_6_IT_neurons_I_down;Inhibitory_LAMP5_neurons_down;Inhibitory_SST_neurons_down;Inhibitory_VIP_neurons_down
GO_BP	GO:0045333	cellular respiration	253	168	168	33	41	ATP5F1C,NDUFA5,NDUFS3,COX5A,DLST,PDHB,NDUFS7,DLAT,COX5B,ATP5PD,NDUFB10,NDUFA10,ATP5F1B,NDUFS2,ATP5F1A,ATP5PO,ATP5PF,NDUFA7,NDUFS1,ATP5F1D,SDHB,UQCRB,NDUFA12,NDUFS8,NDUFA2,ATP5F1E,NDUFV2,IDH2,COX7C,ETFDH,PDHA1,STOML2,COX7A1,NDUFA3,NDUFB4,NDUFB1,GPD2,NDUFAF1,UQCRC2,NDUFA6,MACROH2A1,CYCS,MT-CO3,SLC35A4,NDUFS6,NDUFV3,ATP5MG,NDUFS5,ATP5ME,NDUFA13,SDHA,COL6A1,NDUFA11,COX7A2L,GBA1,NDUFB3,NDUFV1,NDUFA4,S…	DLST,ATP5F1C,PDHB,NDUFS3,COX5A,ATP5F1B,DLAT,NDUFA7,COX5B,NDUFS2,ATP5PO,ATP5F1A,NDUFA10,IDH2,ATP5F1D,NDUFS1,ATP5PD,NDUFB10,SDHB,UQCRC2,ETFDH,NDUFS8,NDUFS7,UQCRB,NDUFB1,NDUFA5,PDHA1,NDUFAF1,NDUFS5,NDUFA12,STOML2,NDUFV2,MACROH2A1,NDUFB4,COX7A1,COL6A1,SLC35A4,GPD2,PDHA2,NDUFA2,NDUFB3,ATP5PF,NDUFA3,ATP5ME,SDHA,NDUFA13,ATP5F1E,COX7A2L,ATP5MG,UQCRC1,COX7C,NDUFA11,COX7A2,CYCS,NDUFS6,MT-CO3,NDUFA6,NDUFA4,…	ATP5F1C,NDUFA5,NDUFS3,COX5A,DLST,PDHB,NDUFS7,DLAT,COX5B,ATP5PD,NDUFB10,NDUFA10,ATP5F1B,NDUFS2,ATP5F1A,ATP5PO,ATP5PF,NDUFA7,NDUFS1,ATP5F1D,SDHB,UQCRB,NDUFA12,NDUFS8,NDUFA2,ATP5F1E,NDUFV2,IDH2,COX7C,ETFDH,PDHA1,STOML2,COX7A1	DLST,ATP5F1C,PDHB,NDUFS3,COX5A,ATP5F1B,DLAT,NDUFA7,COX5B,NDUFS2,ATP5PO,ATP5F1A,NDUFA10,IDH2,ATP5F1D,NDUFS1,ATP5PD,NDUFB10,SDHB,UQCRC2,ETFDH,NDUFS8,NDUFS7,UQCRB,NDUFB1,NDUFA5,PDHA1,NDUFAF1,NDUFS5,NDUFA12,STOML2,NDUFV2,MACROH2A1,NDUFB4,COX7A1,COL6A1,SLC35A4,GPD2,PDHA2,NDUFA2,NDUFB3	effectsize_down	effectsize_down	-10.4089	-10.1389	2.25929e-25	3.7108e-24	2.61354e-21	4.29266e-20	TRUE	TRUE	Astrocytes_down;Excitatory_Layer_2_3_IT_neurons_I_down;Excitatory_Layer_3_4_IT_neurons_down;Excitatory_Layer_5_6_CT_and_NP_neurons_down;Excitatory_Layer_5_6_IT_neurons_I_down;Inhibitory_LAMP5_neurons_down;Inhibitory_SST_neurons_down
GO_BP	GO:0042773	ATP synthesis coupled electron transport	101	74	74	18	23	NDUFA5,NDUFS3,COX5A,NDUFS7,COX5B,NDUFB10,NDUFA10,NDUFS2,NDUFA7,NDUFS1,SDHB,UQCRB,NDUFA12,NDUFS8,NDUFA2,NDUFV2,COX7C,COX7A1,NDUFA3,NDUFB4,NDUFB1,NDUFAF1,UQCRC2,NDUFA6,CYCS,MT-CO3,NDUFS6,NDUFV3,NDUFS5,SDHA,COX7A2L,NDUFB3,NDUFV1,NDUFA4,NDUFB9,MT-CO2,NDUFB2,SNCA,NDUFS4,COX6C,DLD,COX7A2,MT-ND4,NDUFC2,UQCRFS1,PARK7,UQCRC1,NDUFB5,NDUFB7,NDUFA9,NDUFA8,GHITM,NDUFB8,NDUFB6,MT-ND2,SDHD,MT-ND3,COX6B1,ISCU,CO…	NDUFS3,COX5A,NDUFA7,COX5B,NDUFS2,NDUFA10,NDUFS1,NDUFB10,SDHB,UQCRC2,NDUFS8,NDUFS7,UQCRB,NDUFB1,NDUFA5,NDUFAF1,NDUFS5,NDUFA12,NDUFV2,NDUFB4,COX7A1,NDUFA2,NDUFB3,NDUFA3,SDHA,COX7A2L,UQCRC1,COX7C,COX7A2,CYCS,NDUFS6,MT-CO3,NDUFA6,NDUFA4,NDUFB9,NDUFB7,PARK7,NDUFA9,UQCRFS1,NDUFB5,SNCA,NDUFC2,NDUFV1,NDUFA8,COX6C,NDUFV3,MT-CO2,NDUFB2,MT-ND4,NDUFS4,NDUFB8,MT-CYB,DLD,MT-ND3,COX4I1,GHITM,COX8A,MT-ND2,SDHD,U…	NDUFA5,NDUFS3,COX5A,NDUFS7,COX5B,NDUFB10,NDUFA10,NDUFS2,NDUFA7,NDUFS1,SDHB,UQCRB,NDUFA12,NDUFS8,NDUFA2,NDUFV2,COX7C,COX7A1	NDUFS3,COX5A,NDUFA7,COX5B,NDUFS2,NDUFA10,NDUFS1,NDUFB10,SDHB,UQCRC2,NDUFS8,NDUFS7,UQCRB,NDUFB1,NDUFA5,NDUFAF1,NDUFS5,NDUFA12,NDUFV2,NDUFB4,COX7A1,NDUFA2,NDUFB3	effectsize_down	effectsize_down	-10.1383	-10.3006	3.73712e-24	7.0014e-25	4.3231e-20	8.09922e-21	TRUE	TRUE	Astrocytes_down;Excitatory_Layer_2_3_IT_neurons_I_down;Excitatory_Layer_2_3_IT_neurons_II_down;Excitatory_Layer_3_4_IT_neurons_down;Excitatory_Layer_5_6_CT_and_NP_neurons_down;Excitatory_Layer_5_6_IT_neurons_I_down;Inhibitory_LAMP5_neurons_down;Inhibitory_SST_neurons_down;Inhibitory_VIP_neurons_down
GO_BP	GO:0042775	mitochondrial ATP synthesis coupled electron transport	101	74	74	18	23	NDUFA5,NDUFS3,COX5A,NDUFS7,COX5B,NDUFB10,NDUFA10,NDUFS2,NDUFA7,NDUFS1,SDHB,UQCRB,NDUFA12,NDUFS8,NDUFA2,NDUFV2,COX7C,COX7A1,NDUFA3,NDUFB4,NDUFB1,NDUFAF1,UQCRC2,NDUFA6,CYCS,MT-CO3,NDUFS6,NDUFV3,NDUFS5,SDHA,COX7A2L,NDUFB3,NDUFV1,NDUFA4,NDUFB9,MT-CO2,NDUFB2,SNCA,NDUFS4,COX6C,DLD,COX7A2,MT-ND4,NDUFC2,UQCRFS1,PARK7,UQCRC1,NDUFB5,NDUFB7,NDUFA9,NDUFA8,GHITM,NDUFB8,NDUFB6,MT-ND2,SDHD,MT-ND3,COX6B1,ISCU,CO…	NDUFS3,COX5A,NDUFA7,COX5B,NDUFS2,NDUFA10,NDUFS1,NDUFB10,SDHB,UQCRC2,NDUFS8,NDUFS7,UQCRB,NDUFB1,NDUFA5,NDUFAF1,NDUFS5,NDUFA12,NDUFV2,NDUFB4,COX7A1,NDUFA2,NDUFB3,NDUFA3,SDHA,COX7A2L,UQCRC1,COX7C,COX7A2,CYCS,NDUFS6,MT-CO3,NDUFA6,NDUFA4,NDUFB9,NDUFB7,PARK7,NDUFA9,UQCRFS1,NDUFB5,SNCA,NDUFC2,NDUFV1,NDUFA8,COX6C,NDUFV3,MT-CO2,NDUFB2,MT-ND4,NDUFS4,NDUFB8,MT-CYB,DLD,MT-ND3,COX4I1,GHITM,COX8A,MT-ND2,SDHD,U…	NDUFA5,NDUFS3,COX5A,NDUFS7,COX5B,NDUFB10,NDUFA10,NDUFS2,NDUFA7,NDUFS1,SDHB,UQCRB,NDUFA12,NDUFS8,NDUFA2,NDUFV2,COX7C,COX7A1	NDUFS3,COX5A,NDUFA7,COX5B,NDUFS2,NDUFA10,NDUFS1,NDUFB10,SDHB,UQCRC2,NDUFS8,NDUFS7,UQCRB,NDUFB1,NDUFA5,NDUFAF1,NDUFS5,NDUFA12,NDUFV2,NDUFB4,COX7A1,NDUFA2,NDUFB3	effectsize_down	effectsize_down	-10.1383	-10.3006	3.73712e-24	7.0014e-25	4.3231e-20	8.09922e-21	TRUE	TRUE
GO_MF	GO:0015078	proton transmembrane transporter activity	185	113	113	30	32	ATP5F1C,NDUFA5,CHP1,NDUFS3,COX5A,NDUFS7,COX5B,ATP5PD,NDUFB10,NDUFA10,ATP5F1B,NDUFS2,ATP5F1A,ATP5PO,ATP5PF,NDUFA7,NDUFS1,ATP5F1D,NDUFA12,NDUFS8,ATP6V0D1,NDUFA2,ATP6V1D,ATP5F1E,NDUFV2,SLC16A1,ATP6V1B2,ATP6V1C1,ATP6V0D2,COX7A1,NDUFA3,DMAC2L,NDUFB4,NDUFB1,ATP6V1F,ATP6V1E1,NDUFA6,MT-CO3,NDUFS6,NDUFV3,ATP5MG,NDUFS5,ATP5ME,COX7A2L,SLC9A6,NDUFB3,NDUFV1,NDUFA4,NDUFB9,ATP6V1G2,MT-CO2,NDUFB2,NDUFS4,MT-ND4,N…	CHP1,ATP5F1C,NDUFS3,COX5A,ATP5F1B,NDUFA7,COX5B,NDUFS2,ATP5PO,ATP5F1A,NDUFA10,ATP5F1D,NDUFS1,ATP5PD,ATP6V1D,NDUFB10,ATP6V0D1,NDUFS8,NDUFS7,NDUFB1,NDUFA5,ATP6V1F,NDUFS5,NDUFA12,NDUFV2,NDUFB4,DMAC2L,COX7A1,ATP6V1B2,ATP6V1C1,NDUFA2,NDUFB3,ATP5PF,NDUFA3,SLC16A1,ATP5ME,ATP5F1E,COX7A2L,ATP6V0D2,ATP5MG,UQCRC1,NDUFS6,SLC9A6,MT-CO3,NDUFA6,NDUFA4,NDUFB9,NDUFB7,ATP6V1E1,NDUFA9,UQCRFS1,SURF1,NDUFB5,NDUFC2,NDU…	ATP5F1C,NDUFA5,CHP1,NDUFS3,COX5A,NDUFS7,COX5B,ATP5PD,NDUFB10,NDUFA10,ATP5F1B,NDUFS2,ATP5F1A,ATP5PO,ATP5PF,NDUFA7,NDUFS1,ATP5F1D,NDUFA12,NDUFS8,ATP6V0D1,NDUFA2,ATP6V1D,ATP5F1E,NDUFV2,SLC16A1,ATP6V1B2,ATP6V1C1,ATP6V0D2,COX7A1	CHP1,ATP5F1C,NDUFS3,COX5A,ATP5F1B,NDUFA7,COX5B,NDUFS2,ATP5PO,ATP5F1A,NDUFA10,ATP5F1D,NDUFS1,ATP5PD,ATP6V1D,NDUFB10,ATP6V0D1,NDUFS8,NDUFS7,NDUFB1,NDUFA5,ATP6V1F,NDUFS5,NDUFA12,NDUFV2,NDUFB4,DMAC2L,COX7A1,ATP6V1B2,ATP6V1C1,NDUFA2,NDUFB3	effectsize_down	effectsize_down	-10.2251	-9.95655	1.53109e-24	2.36114e-23	3.6103e-21	5.56757e-20	TRUE	TRUE	Astrocytes_down;Excitatory_Layer_2_3_IT_neurons_I_down;Excitatory_Layer_5_6_CT_and_NP_neurons_down;Excitatory_Layer_5_6_IT_neurons_I_down;Inhibitory_SST_neurons_down
GO_BP	GO:0009060	aerobic respiration	201	142	142	32	38	ATP5F1C,NDUFA5,NDUFS3,COX5A,DLST,PDHB,NDUFS7,DLAT,COX5B,ATP5PD,NDUFB10,NDUFA10,ATP5F1B,NDUFS2,ATP5F1A,ATP5PO,ATP5PF,NDUFA7,NDUFS1,ATP5F1D,SDHB,UQCRB,NDUFA12,NDUFS8,NDUFA2,ATP5F1E,NDUFV2,IDH2,COX7C,PDHA1,STOML2,COX7A1,NDUFA3,NDUFB4,NDUFB1,NDUFAF1,UQCRC2,NDUFA6,MACROH2A1,CYCS,MT-CO3,NDUFS6,NDUFV3,ATP5MG,NDUFS5,ATP5ME,NDUFA13,SDHA,COL6A1,NDUFA11,COX7A2L,NDUFB3,NDUFV1,NDUFA4,SUCLG1,NDUFB9,MT-CO2,NDUF…	DLST,ATP5F1C,PDHB,NDUFS3,COX5A,ATP5F1B,DLAT,NDUFA7,COX5B,NDUFS2,ATP5PO,ATP5F1A,NDUFA10,IDH2,ATP5F1D,NDUFS1,ATP5PD,NDUFB10,SDHB,UQCRC2,NDUFS8,NDUFS7,UQCRB,NDUFB1,NDUFA5,PDHA1,NDUFAF1,NDUFS5,NDUFA12,STOML2,NDUFV2,MACROH2A1,NDUFB4,COX7A1,COL6A1,PDHA2,NDUFA2,NDUFB3,ATP5PF,NDUFA3,ATP5ME,SDHA,NDUFA13,ATP5F1E,COX7A2L,ATP5MG,UQCRC1,COX7C,NDUFA11,COX7A2,CYCS,NDUFS6,MT-CO3,NDUFA6,NDUFA4,NDUFB9,NDUFB7,PARK7…	ATP5F1C,NDUFA5,NDUFS3,COX5A,DLST,PDHB,NDUFS7,DLAT,COX5B,ATP5PD,NDUFB10,NDUFA10,ATP5F1B,NDUFS2,ATP5F1A,ATP5PO,ATP5PF,NDUFA7,NDUFS1,ATP5F1D,SDHB,UQCRB,NDUFA12,NDUFS8,NDUFA2,ATP5F1E,NDUFV2,IDH2,COX7C,PDHA1,STOML2,COX7A1	DLST,ATP5F1C,PDHB,NDUFS3,COX5A,ATP5F1B,DLAT,NDUFA7,COX5B,NDUFS2,ATP5PO,ATP5F1A,NDUFA10,IDH2,ATP5F1D,NDUFS1,ATP5PD,NDUFB10,SDHB,UQCRC2,NDUFS8,NDUFS7,UQCRB,NDUFB1,NDUFA5,PDHA1,NDUFAF1,NDUFS5,NDUFA12,STOML2,NDUFV2,MACROH2A1,NDUFB4,COX7A1,COL6A1,PDHA2,NDUFA2,NDUFB3	effectsize_down	effectsize_down	-10.4013	-10.0894	2.44592e-25	6.1533e-24	2.82944e-21	7.11813e-20	TRUE	TRUE	Astrocytes_down;Excitatory_Layer_2_3_IT_neurons_I_down;Excitatory_Layer_3_4_IT_neurons_down;Excitatory_Layer_5_6_CT_and_NP_neurons_down;Excitatory_Layer_5_6_IT_neurons_I_down;Inhibitory_LAMP5_neurons_down;Inhibitory_SST_neurons_down
GO_MF	GO:0141003	histone H2AX kinase activity	354	156	156	6	9	WNK4,PTK2B,PRKDC,MTOR,CDC42BPB,RPS6KA2,STK25,PIK3R4,RPS6KA1,AKT3,PRKAA1,EPHA5,DCLK2,PTK2,MAP2K6,NEK10,CASK,BCR,ABL1,DCLK3,ROCK2,GSK3B,MAP2K4,MAP2K3,MAST1,PRKAA2,MARK2,STK11,EPHB2,CIT,LIMK1,CSK,MAP2K1,CDC42BPA,MINK1,TRIO,JAK1,MARK1,HIPK2,PDPK1,TAOK2,STK10,STK24,STK39,STK26,KSR2,SRC,GAK,GSK3A,INSR,IRAK1,BRSK1,STK32C,TTBK2,DCLK1,NEK7,MAP4K1,MARK4,RAF1,SLK,ABL2,RPS6KC1,WNK2,BRAF,ARAF,PRKCD,SIK3,TBK1,…	PTK2B,PRKDC,MTOR,RPS6KA1,MAST1,WNK4,ABL1,CDC42BPB,PIK3R4,CDC42BPA,MINK1,CIT,BCR,STK10,PDPK1,RPS6KA2,TRIO,TAOK2,DCLK2,AKT3,MAP2K6,PRKAA1,SLK,MAP2K4,ARAF,PRKAA2,STK26,PTK2,GSK3B,GAK,MARK4,PDGFRB,STK32C,LIMK1,DCLK3,MARK2,PRKCD,DCLK1,MAP2K1,STK39,KSR1,IGF1R,ABL2,JAK1,CSK,TBK1,CASK,NEK7,EPHB2,WNK2,IRAK1,ROCK2,MARK1,WNK3,NEK10,GSK3A,MAP2K3,ULK1,WNK1,RIPK3,SIK3,FYN,CSNK1E,KSR2,MARK3,MAP2K7,BRSK1,BMP2K,C…	WNK4,PTK2B,PRKDC,MTOR,CDC42BPB,RPS6KA2	PTK2B,PRKDC,MTOR,RPS6KA1,MAST1,WNK4,ABL1,CDC42BPB,PIK3R4	effectsize_up	effectsize_up	9.876	10.1884	5.29008e-23	2.23343e-24	1.2474e-19	5.26642e-21	TRUE	TRUE
GO_MF	GO:0017111	ribonucleoside triphosphate phosphatase activity	1189	593	593	18	35	ATP5F1C,EEF1A1,DOCK9,ATP5F1B,ATP5F1A,GNA11,DNM1L,DNAJA3,KIF2A,AFG2B,ACIN1,SBF1,HSPD1,RAB20,SRGAP3,RAN,SRCAP,ARFGEF2,KIF1B,AGAP2,DYNC1H1,RAB40B,RAP1GAP,RUVBL2,PGAM5,EEF1A2,OCRL,ATP2B4,UPF1,TIAM2,RGS6,SGSM1,KIF1A,KIF27,TBCD,ARF5,SAR1B,ARL3,LLGL1,RABIF,ATP2B3,RAB15,EEF2,GIT1,DNAH12,P2RY12,ABCA10,ARHGAP1,RANBP2,RUVBL1,GSPT2,LAMTOR3,GTPBP1,TBC1D9B,RALGPS1,KIF5B,ARF6,SAR1A,DDX39A,FARP1,TUBB,BCR,RIN1,TB…	ATP5F1C,ATP5F1B,DOCK9,ARFGEF2,DNM1L,ATP5F1A,SBF1,KIF2A,EEF1A1,DNAH12,UPF1,HSPD1,RIN1,DYNC1H1,DNAJA3,ARL10,RASGRF2,KIF15,ACIN1,SRGAP3,RAN,PGAM5,AGAP2,TUBA1B,GIT1,RAC2,RUVBL2,OCRL,YME1L1,KIF1A,GNA11,ATP8A1,SRCAP,RAB3IP,ARHGAP39,SIRPA,EEF2,EEF1A2,SAR1B,NSF,WDR41,SMCR8,BCR,RAB15,ABCD3,SGSM1,RAPGEF2,ATP2B4,KIF1B,ARHGAP26,TUBB,TRIO,RALA,RAB29,FARP1,ATP2B3,ATP1A1,TBCD,AFG2B,RAP1GAP,IQSEC1,HBS1L,RAB20,LA…	ATP5F1C,EEF1A1,DOCK9,ATP5F1B,ATP5F1A,GNA11,DNM1L,DNAJA3,KIF2A,AFG2B,ACIN1,SBF1,HSPD1,RAB20,SRGAP3,RAN,SRCAP,ARFGEF2	ATP5F1C,ATP5F1B,DOCK9,ARFGEF2,DNM1L,ATP5F1A,SBF1,KIF2A,EEF1A1,DNAH12,UPF1,HSPD1,RIN1,DYNC1H1,DNAJA3,ARL10,RASGRF2,KIF15,ACIN1,SRGAP3,RAN,PGAM5,AGAP2,TUBA1B,GIT1,RAC2,RUVBL2,OCRL,YME1L1,KIF1A,GNA11,ATP8A1,SRCAP,RAB3IP,ARHGAP39	effectsize_up	effectsize_up	10.0732	9.87052	7.2551e-24	5.58741e-23	1.71075e-20	1.31751e-19	TRUE	TRUE
GO_BP	GO:0006754	ATP biosynthetic process	100	74	74	23	25	ATP5F1C,NDUFA5,NDUFS3,NDUFS7,ATP5PD,NDUFB10,NDUFA10,ATP5F1B,NDUFS2,ATP5F1A,ATP5PO,ATP5PF,NDUFA7,NDUFS1,ATP5F1D,SDHB,NDUFA12,NDUFS8,NDUFA2,ATP5F1E,NDUFV2,COX11,STOML2,NDUFA3,DMAC2L,NDUFB4,NDUFB1,NDUFA6,NDUFS6,NDUFV3,ATP5MG,NDUFS5,ATP5ME,NDUFA13,SDHA,NDUFA11,ATP5MK,NDUFB3,NDUFV1,NDUFB9,NDUFB2,NDUFS4,MT-ND4,NDUFC2,ATP5MJ,NDUFB5,NDUFB7,NDUFA9,NDUFA8,DNAJC30,ALDOA,NDUFB8,NDUFB6,ATP5PB,MT-ND2,MT-ATP6,P…	ATP5F1C,NDUFS3,ATP5F1B,NDUFA7,NDUFS2,ATP5PO,ATP5F1A,NDUFA10,ATP5F1D,NDUFS1,ATP5PD,NDUFB10,SDHB,NDUFS8,NDUFS7,NDUFB1,NDUFA5,NDUFS5,NDUFA12,STOML2,NDUFV2,NDUFB4,DMAC2L,NDUFA2,NDUFB3,ATP5PF,NDUFA3,ATP5ME,SDHA,NDUFA13,ATP5F1E,ATP5MG,NDUFA11,NDUFS6,NDUFA6,NDUFB9,NDUFB7,NDUFA9,NDUFB5,NDUFC2,NDUFV1,ATP5MK,NDUFA8,NDUFV3,NDUFB2,MT-ND4,NDUFS4,NDUFB8,ATP5MJ,DNAJC30,MT-ND3,NDUFB11,ALDOA,MT-ND2,SDHD,ATP5PB,MT…	ATP5F1C,NDUFA5,NDUFS3,NDUFS7,ATP5PD,NDUFB10,NDUFA10,ATP5F1B,NDUFS2,ATP5F1A,ATP5PO,ATP5PF,NDUFA7,NDUFS1,ATP5F1D,SDHB,NDUFA12,NDUFS8,NDUFA2,ATP5F1E,NDUFV2,COX11,STOML2	ATP5F1C,NDUFS3,ATP5F1B,NDUFA7,NDUFS2,ATP5PO,ATP5F1A,NDUFA10,ATP5F1D,NDUFS1,ATP5PD,NDUFB10,SDHB,NDUFS8,NDUFS7,NDUFB1,NDUFA5,NDUFS5,NDUFA12,STOML2,NDUFV2,NDUFB4,DMAC2L,NDUFA2,NDUFB3	effectsize_down	effectsize_down	-10.6424	-9.92155	1.89245e-26	3.35493e-23	2.18919e-22	3.88098e-19	TRUE	TRUE	Excitatory_Layer_2_3_IT_neurons_I_down
GO_MF	GO:0035403	histone H3T6 kinase activity	247	117	117	5	7	WNK4,PRKDC,MTOR,CDC42BPB,RPS6KA2,STK25,PIK3R4,RPS6KA1,AKT3,PRKAA1,DCLK2,NEK10,CASK,BCR,DCLK3,ROCK2,GSK3B,MAST1,PRKAA2,MARK2,STK11,CIT,LIMK1,CDC42BPA,MINK1,TRIO,MARK1,HIPK2,PDPK1,TAOK2,STK10,STK24,STK39,STK26,KSR2,GAK,GSK3A,IRAK1,BRSK1,PRKCA,STK32C,TTBK2,DCLK1,NEK7,MAP4K1,MARK4,RAF1,SLK,RPS6KC1,WNK2,BRAF,ARAF,SIK3,TBK1,MAP4K4,SRPK2,SNRK,RIPK3,PRKCB,SMG1,PIKFYVE,MAP4K2,STK33,MARK3,CSNK1G1,ULK1,WNK1…	PRKDC,MTOR,RPS6KA1,MAST1,WNK4,CDC42BPB,PIK3R4,CDC42BPA,MINK1,CIT,BCR,STK10,PDPK1,RPS6KA2,TRIO,TAOK2,DCLK2,AKT3,PRKAA1,SLK,ARAF,PRKAA2,STK26,GSK3B,GAK,MARK4,STK32C,LIMK1,DCLK3,MARK2,DCLK1,STK39,KSR1,TBK1,CASK,NEK7,WNK2,PRKCA,IRAK1,ROCK2,MARK1,PRKCB,WNK3,NEK10,GSK3A,ULK1,WNK1,RIPK3,SIK3,CSNK1E,KSR2,MARK3,BRSK1,BMP2K,STK24,CDK5,STK11,SMG1,MAST3,PAK5,RPS6KA4,PRKY,TNIK,BRSK2,STK33,TAOK3,LMTK3,PIKFYVE,…	WNK4,PRKDC,MTOR,CDC42BPB,RPS6KA2	PRKDC,MTOR,RPS6KA1,MAST1,WNK4,CDC42BPB,PIK3R4	effectsize_up	effectsize_up	10.0438	9.75836	9.78325e-24	1.69875e-22	2.30689e-20	4.00566e-19	TRUE	TRUE
GO_BP	GO:0019646	aerobic electron transport chain	93	73	73	17	22	NDUFA5,NDUFS3,COX5A,NDUFS7,COX5B,NDUFB10,NDUFA10,NDUFS2,NDUFA7,NDUFS1,SDHB,UQCRB,NDUFS8,NDUFA2,NDUFV2,COX7C,COX7A1,NDUFA3,NDUFB4,NDUFB1,NDUFAF1,UQCRC2,NDUFA6,CYCS,MT-CO3,NDUFS6,NDUFV3,NDUFS5,SDHA,COX7A2L,NDUFB3,NDUFV1,NDUFA4,NDUFB9,MT-CO2,NDUFB2,SNCA,NDUFS4,COX6C,DLD,COX7A2,MT-ND4,NDUFC2,UQCRFS1,PARK7,UQCRC1,NDUFB5,NDUFB7,NDUFA9,NDUFA8,NDUFB8,NDUFB6,MT-ND2,SLC25A51,SDHD,MT-ND3,COX6B1,ISCU,COX4I1,…	NDUFS3,COX5A,NDUFA7,COX5B,NDUFS2,NDUFA10,NDUFS1,NDUFB10,SDHB,UQCRC2,NDUFS8,NDUFS7,UQCRB,NDUFB1,NDUFA5,NDUFAF1,NDUFS5,NDUFV2,NDUFB4,COX7A1,NDUFA2,NDUFB3,NDUFA3,SDHA,COX7A2L,UQCRC1,COX7C,COX7A2,CYCS,NDUFS6,MT-CO3,NDUFA6,NDUFA4,NDUFB9,NDUFB7,PARK7,NDUFA9,UQCRFS1,NDUFB5,SNCA,NDUFC2,NDUFV1,NDUFA8,COX6C,NDUFV3,MT-CO2,NDUFB2,MT-ND4,NDUFS4,NDUFB8,MT-CYB,DLD,MT-ND3,COX4I1,COX8A,MT-ND2,SDHD,UQCR10,NDUFB6,N…	NDUFA5,NDUFS3,COX5A,NDUFS7,COX5B,NDUFB10,NDUFA10,NDUFS2,NDUFA7,NDUFS1,SDHB,UQCRB,NDUFS8,NDUFA2,NDUFV2,COX7C,COX7A1	NDUFS3,COX5A,NDUFA7,COX5B,NDUFS2,NDUFA10,NDUFS1,NDUFB10,SDHB,UQCRC2,NDUFS8,NDUFS7,UQCRB,NDUFB1,NDUFA5,NDUFAF1,NDUFS5,NDUFV2,NDUFB4,COX7A1,NDUFA2,NDUFB3	effectsize_down	effectsize_down	-9.93159	-10.0404	3.03371e-23	1.0127e-23	3.5094e-19	1.17149e-19	TRUE	TRUE
GO_BP	GO:0009145	purine nucleoside triphosphate biosynthetic process	112	80	80	23	25	ATP5F1C,NDUFA5,NDUFS3,NDUFS7,ATP5PD,NDUFB10,NDUFA10,ATP5F1B,NDUFS2,ATP5F1A,ATP5PO,ATP5PF,NDUFA7,NDUFS1,ATP5F1D,SDHB,NDUFA12,NDUFS8,NDUFA2,ATP5F1E,NDUFV2,COX11,STOML2,NDUFA3,DMAC2L,NDUFB4,NDUFB1,NDUFA6,NME3,NDUFS6,NDUFV3,ATP5MG,NDUFS5,ATP5ME,NDUFA13,SDHA,NDUFA11,ATP5MK,NME2P1,NDUFB3,NDUFV1,NDUFB9,NDUFB2,NDUFS4,MT-ND4,NDUFC2,ATP5MJ,NDUFB5,NDUFB7,NDUFA9,NDUFA8,DNAJC30,ALDOA,NDUFB8,NDUFB6,ATP5PB,MT-N…	ATP5F1C,NDUFS3,ATP5F1B,NDUFA7,NDUFS2,ATP5PO,ATP5F1A,NDUFA10,ATP5F1D,NDUFS1,ATP5PD,NDUFB10,SDHB,NDUFS8,NDUFS7,NDUFB1,NDUFA5,NDUFS5,NDUFA12,STOML2,NDUFV2,NDUFB4,DMAC2L,NDUFA2,NDUFB3,ATP5PF,NDUFA3,ATP5ME,SDHA,NDUFA13,ATP5F1E,ATP5MG,NME2P1,NDUFA11,NDUFS6,NDUFA6,NDUFB9,NDUFB7,NDUFA9,NDUFB5,NDUFC2,NDUFV1,ATP5MK,NDUFA8,NDUFV3,NDUFB2,MT-ND4,NDUFS4,NDUFB8,NME3,ATP5MJ,DNAJC30,MT-ND3,IMPDH1,NME7,NDUFB11,ALD…	ATP5F1C,NDUFA5,NDUFS3,NDUFS7,ATP5PD,NDUFB10,NDUFA10,ATP5F1B,NDUFS2,ATP5F1A,ATP5PO,ATP5PF,NDUFA7,NDUFS1,ATP5F1D,SDHB,NDUFA12,NDUFS8,NDUFA2,ATP5F1E,NDUFV2,COX11,STOML2	ATP5F1C,NDUFS3,ATP5F1B,NDUFA7,NDUFS2,ATP5PO,ATP5F1A,NDUFA10,ATP5F1D,NDUFS1,ATP5PD,NDUFB10,SDHB,NDUFS8,NDUFS7,NDUFB1,NDUFA5,NDUFS5,NDUFA12,STOML2,NDUFV2,NDUFB4,DMAC2L,NDUFA2,NDUFB3	effectsize_down	effectsize_down	-10.5704	-9.88555	4.08803e-26	4.80928e-23	4.72903e-22	5.56337e-19	TRUE	TRUE
GO_BP	GO:0009206	purine ribonucleoside triphosphate biosynthetic process	111	80	80	23	25	ATP5F1C,NDUFA5,NDUFS3,NDUFS7,ATP5PD,NDUFB10,NDUFA10,ATP5F1B,NDUFS2,ATP5F1A,ATP5PO,ATP5PF,NDUFA7,NDUFS1,ATP5F1D,SDHB,NDUFA12,NDUFS8,NDUFA2,ATP5F1E,NDUFV2,COX11,STOML2,NDUFA3,DMAC2L,NDUFB4,NDUFB1,NDUFA6,NME3,NDUFS6,NDUFV3,ATP5MG,NDUFS5,ATP5ME,NDUFA13,SDHA,NDUFA11,ATP5MK,NME2P1,NDUFB3,NDUFV1,NDUFB9,NDUFB2,NDUFS4,MT-ND4,NDUFC2,ATP5MJ,NDUFB5,NDUFB7,NDUFA9,NDUFA8,DNAJC30,ALDOA,NDUFB8,NDUFB6,ATP5PB,MT-N…	ATP5F1C,NDUFS3,ATP5F1B,NDUFA7,NDUFS2,ATP5PO,ATP5F1A,NDUFA10,ATP5F1D,NDUFS1,ATP5PD,NDUFB10,SDHB,NDUFS8,NDUFS7,NDUFB1,NDUFA5,NDUFS5,NDUFA12,STOML2,NDUFV2,NDUFB4,DMAC2L,NDUFA2,NDUFB3,ATP5PF,NDUFA3,ATP5ME,SDHA,NDUFA13,ATP5F1E,ATP5MG,NME2P1,NDUFA11,NDUFS6,NDUFA6,NDUFB9,NDUFB7,NDUFA9,NDUFB5,NDUFC2,NDUFV1,ATP5MK,NDUFA8,NDUFV3,NDUFB2,MT-ND4,NDUFS4,NDUFB8,NME3,ATP5MJ,DNAJC30,MT-ND3,IMPDH1,NME7,NDUFB11,ALD…	ATP5F1C,NDUFA5,NDUFS3,NDUFS7,ATP5PD,NDUFB10,NDUFA10,ATP5F1B,NDUFS2,ATP5F1A,ATP5PO,ATP5PF,NDUFA7,NDUFS1,ATP5F1D,SDHB,NDUFA12,NDUFS8,NDUFA2,ATP5F1E,NDUFV2,COX11,STOML2	ATP5F1C,NDUFS3,ATP5F1B,NDUFA7,NDUFS2,ATP5PO,ATP5F1A,NDUFA10,ATP5F1D,NDUFS1,ATP5PD,NDUFB10,SDHB,NDUFS8,NDUFS7,NDUFB1,NDUFA5,NDUFS5,NDUFA12,STOML2,NDUFV2,NDUFB4,DMAC2L,NDUFA2,NDUFB3	effectsize_down	effectsize_down	-10.5704	-9.88555	4.08803e-26	4.80928e-23	4.72903e-22	5.56337e-19	TRUE	TRUE
GO_MF	GO:0016817	hydrolase activity, acting on acid anhydrides	1252	618	618	18	35	ATP5F1C,EEF1A1,DOCK9,ATP5F1B,ATP5F1A,GNA11,DNM1L,DNAJA3,KIF2A,AFG2B,ACIN1,SBF1,HSPD1,RAB20,SRGAP3,RAN,SRCAP,ARFGEF2,KIF1B,AGAP2,DYNC1H1,RAB40B,RAP1GAP,RUVBL2,PGAM5,EEF1A2,OCRL,ATP2B4,UPF1,TIAM2,RGS6,SGSM1,KIF1A,KIF27,TBCD,ARF5,SAR1B,ARL3,LLGL1,RABIF,ATP2B3,RAB15,EEF2,GIT1,DNAH12,P2RY12,ABCA10,ARHGAP1,RANBP2,RUVBL1,GSPT2,LAMTOR3,GTPBP1,TBC1D9B,RALGPS1,KIF5B,ARF6,SAR1A,DDX39A,FARP1,TUBB,BCR,RIN1,TB…	ATP5F1C,ATP5F1B,DOCK9,ARFGEF2,DNM1L,ATP5F1A,SBF1,KIF2A,EEF1A1,DNAH12,UPF1,HSPD1,RIN1,DYNC1H1,DNAJA3,ARL10,RASGRF2,KIF15,ACIN1,SRGAP3,RAN,PGAM5,AGAP2,TUBA1B,GIT1,RAC2,RUVBL2,OCRL,YME1L1,KIF1A,GNA11,ATP8A1,SRCAP,RAB3IP,ARHGAP39,SIRPA,EEF2,EEF1A2,SAR1B,NSF,WDR41,SMCR8,BCR,RAB15,ABCD3,SGSM1,RAPGEF2,ATP2B4,KIF1B,ARHGAP26,TUBB,TRIO,RALA,RAB29,FARP1,ATP2B3,ATP1A1,TBCD,AFG2B,RAP1GAP,ENPP4,IQSEC1,HBS1L,RA…	ATP5F1C,EEF1A1,DOCK9,ATP5F1B,ATP5F1A,GNA11,DNM1L,DNAJA3,KIF2A,AFG2B,ACIN1,SBF1,HSPD1,RAB20,SRGAP3,RAN,SRCAP,ARFGEF2	ATP5F1C,ATP5F1B,DOCK9,ARFGEF2,DNM1L,ATP5F1A,SBF1,KIF2A,EEF1A1,DNAH12,UPF1,HSPD1,RIN1,DYNC1H1,DNAJA3,ARL10,RASGRF2,KIF15,ACIN1,SRGAP3,RAN,PGAM5,AGAP2,TUBA1B,GIT1,RAC2,RUVBL2,OCRL,YME1L1,KIF1A,GNA11,ATP8A1,SRCAP,RAB3IP,ARHGAP39	effectsize_up	effectsize_up	9.92832	9.61836	3.13503e-23	6.68898e-22	7.39241e-20	1.57726e-18	TRUE	TRUE	Astrocytes_down
GO_MF	GO:0016818	hydrolase activity, acting on acid anhydrides, in phosphorus-containing anhydrides	1252	618	618	18	35	ATP5F1C,EEF1A1,DOCK9,ATP5F1B,ATP5F1A,GNA11,DNM1L,DNAJA3,KIF2A,AFG2B,ACIN1,SBF1,HSPD1,RAB20,SRGAP3,RAN,SRCAP,ARFGEF2,KIF1B,AGAP2,DYNC1H1,RAB40B,RAP1GAP,RUVBL2,PGAM5,EEF1A2,OCRL,ATP2B4,UPF1,TIAM2,RGS6,SGSM1,KIF1A,KIF27,TBCD,ARF5,SAR1B,ARL3,LLGL1,RABIF,ATP2B3,RAB15,EEF2,GIT1,DNAH12,P2RY12,ABCA10,ARHGAP1,RANBP2,RUVBL1,GSPT2,LAMTOR3,GTPBP1,TBC1D9B,RALGPS1,KIF5B,ARF6,SAR1A,DDX39A,FARP1,TUBB,BCR,RIN1,TB…	ATP5F1C,ATP5F1B,DOCK9,ARFGEF2,DNM1L,ATP5F1A,SBF1,KIF2A,EEF1A1,DNAH12,UPF1,HSPD1,RIN1,DYNC1H1,DNAJA3,ARL10,RASGRF2,KIF15,ACIN1,SRGAP3,RAN,PGAM5,AGAP2,TUBA1B,GIT1,RAC2,RUVBL2,OCRL,YME1L1,KIF1A,GNA11,ATP8A1,SRCAP,RAB3IP,ARHGAP39,SIRPA,EEF2,EEF1A2,SAR1B,NSF,WDR41,SMCR8,BCR,RAB15,ABCD3,SGSM1,RAPGEF2,ATP2B4,KIF1B,ARHGAP26,TUBB,TRIO,RALA,RAB29,FARP1,ATP2B3,ATP1A1,TBCD,AFG2B,RAP1GAP,ENPP4,IQSEC1,HBS1L,RA…	ATP5F1C,EEF1A1,DOCK9,ATP5F1B,ATP5F1A,GNA11,DNM1L,DNAJA3,KIF2A,AFG2B,ACIN1,SBF1,HSPD1,RAB20,SRGAP3,RAN,SRCAP,ARFGEF2	ATP5F1C,ATP5F1B,DOCK9,ARFGEF2,DNM1L,ATP5F1A,SBF1,KIF2A,EEF1A1,DNAH12,UPF1,HSPD1,RIN1,DYNC1H1,DNAJA3,ARL10,RASGRF2,KIF15,ACIN1,SRGAP3,RAN,PGAM5,AGAP2,TUBA1B,GIT1,RAC2,RUVBL2,OCRL,YME1L1,KIF1A,GNA11,ATP8A1,SRCAP,RAB3IP,ARHGAP39	effectsize_up	effectsize_up	9.92832	9.61836	3.13503e-23	6.68898e-22	7.39241e-20	1.57726e-18	TRUE	TRUE
GO_MF	GO:0016462	pyrophosphatase activity	1249	617	617	18	35	ATP5F1C,EEF1A1,DOCK9,ATP5F1B,ATP5F1A,GNA11,DNM1L,DNAJA3,KIF2A,AFG2B,ACIN1,SBF1,HSPD1,RAB20,SRGAP3,RAN,SRCAP,ARFGEF2,KIF1B,AGAP2,DYNC1H1,RAB40B,RAP1GAP,RUVBL2,PGAM5,EEF1A2,OCRL,ATP2B4,UPF1,TIAM2,RGS6,SGSM1,KIF1A,KIF27,TBCD,ARF5,SAR1B,ARL3,LLGL1,RABIF,ATP2B3,RAB15,EEF2,GIT1,DNAH12,P2RY12,ABCA10,ARHGAP1,RANBP2,RUVBL1,GSPT2,LAMTOR3,GTPBP1,TBC1D9B,RALGPS1,KIF5B,ARF6,SAR1A,DDX39A,FARP1,TUBB,BCR,RIN1,TB…	ATP5F1C,ATP5F1B,DOCK9,ARFGEF2,DNM1L,ATP5F1A,SBF1,KIF2A,EEF1A1,DNAH12,UPF1,HSPD1,RIN1,DYNC1H1,DNAJA3,ARL10,RASGRF2,KIF15,ACIN1,SRGAP3,RAN,PGAM5,AGAP2,TUBA1B,GIT1,RAC2,RUVBL2,OCRL,YME1L1,KIF1A,GNA11,ATP8A1,SRCAP,RAB3IP,ARHGAP39,SIRPA,EEF2,EEF1A2,SAR1B,NSF,WDR41,SMCR8,BCR,RAB15,ABCD3,SGSM1,RAPGEF2,ATP2B4,KIF1B,ARHGAP26,TUBB,TRIO,RALA,RAB29,FARP1,ATP2B3,ATP1A1,TBCD,AFG2B,RAP1GAP,ENPP4,IQSEC1,HBS1L,RA…	ATP5F1C,EEF1A1,DOCK9,ATP5F1B,ATP5F1A,GNA11,DNM1L,DNAJA3,KIF2A,AFG2B,ACIN1,SBF1,HSPD1,RAB20,SRGAP3,RAN,SRCAP,ARFGEF2	ATP5F1C,ATP5F1B,DOCK9,ARFGEF2,DNM1L,ATP5F1A,SBF1,KIF2A,EEF1A1,DNAH12,UPF1,HSPD1,RIN1,DYNC1H1,DNAJA3,ARL10,RASGRF2,KIF15,ACIN1,SRGAP3,RAN,PGAM5,AGAP2,TUBA1B,GIT1,RAC2,RUVBL2,OCRL,YME1L1,KIF1A,GNA11,ATP8A1,SRCAP,RAB3IP,ARHGAP39	effectsize_up	effectsize_up	9.88427	9.61299	4.87124e-23	7.04724e-22	1.14864e-19	1.66174e-18	TRUE	TRUE
GO_BP	GO:1902600	proton transmembrane transport	195	124	124	30	34	ATP5F1C,NDUFA5,CHP1,NDUFS3,COX5A,NDUFS7,COX5B,ATP5PD,NDUFB10,NDUFA10,ATP5F1B,NDUFS2,ATP5F1A,ATP5PO,ATP5PF,NDUFA7,NDUFS1,ATP5F1D,NDUFA12,NDUFS8,ATP6V0D1,NDUFA2,ATP6V1D,ATP5F1E,NDUFV2,SLC16A1,ATP6V1B2,ATP6V1C1,ATP6V0D2,COX7A1,NDUFA3,DMAC2L,NDUFB4,NDUFB1,ATP6V1F,ATP6AP2,ATP6V1E1,NDUFA6,MT-CO3,NDUFS6,NDUFV3,ATP5MG,NDUFS5,ATP5ME,PHB2,COX7A2L,SLC9A6,NDUFB3,NDUFV1,NDUFA4,NDUFB9,ATP6V1G2,SLC4A10,MT-CO2,N…	CHP1,ATP5F1C,NDUFS3,COX5A,ATP5F1B,NDUFA7,COX5B,NDUFS2,ATP5PO,ATP5F1A,NDUFA10,ATP5F1D,NDUFS1,ATP5PD,ATP6V1D,NDUFB10,ATP6V0D1,NDUFS8,NDUFS7,NDUFB1,NDUFA5,ATP6V1F,TESC,NDUFS5,NDUFA12,NDUFV2,NDUFB4,ATP6AP2,DMAC2L,COX7A1,ATP6V1B2,ATP6V1C1,NDUFA2,NDUFB3,ATP5PF,NDUFA3,SLC16A1,ATP5ME,ATP5F1E,COX7A2L,ATP6V0D2,ATP5MG,UQCRC1,NDUFS6,ATP1A1,SLC9A6,MT-CO3,PHB2,NDUFA6,NDUFA4,NDUFB9,NDUFB7,ATP6V1E1,ATP1A4,NDUFA9…	ATP5F1C,NDUFA5,CHP1,NDUFS3,COX5A,NDUFS7,COX5B,ATP5PD,NDUFB10,NDUFA10,ATP5F1B,NDUFS2,ATP5F1A,ATP5PO,ATP5PF,NDUFA7,NDUFS1,ATP5F1D,NDUFA12,NDUFS8,ATP6V0D1,NDUFA2,ATP6V1D,ATP5F1E,NDUFV2,SLC16A1,ATP6V1B2,ATP6V1C1,ATP6V0D2,COX7A1	CHP1,ATP5F1C,NDUFS3,COX5A,ATP5F1B,NDUFA7,COX5B,NDUFS2,ATP5PO,ATP5F1A,NDUFA10,ATP5F1D,NDUFS1,ATP5PD,ATP6V1D,NDUFB10,ATP6V0D1,NDUFS8,NDUFS7,NDUFB1,NDUFA5,ATP6V1F,TESC,NDUFS5,NDUFA12,NDUFV2,NDUFB4,ATP6AP2,DMAC2L,COX7A1,ATP6V1B2,ATP6V1C1,NDUFA2,NDUFB3	effectsize_down	effectsize_down	-10.0377	-9.75222	1.04073e-23	1.80477e-22	1.20392e-19	2.08775e-18	TRUE	TRUE	Astrocytes_down;Excitatory_Layer_2_3_IT_neurons_I_down;Inhibitory_SST_neurons_down
GO_MF	GO:0004676	3-phosphoinositide-dependent protein kinase activity	245	115	115	5	7	WNK4,PRKDC,MTOR,CDC42BPB,RPS6KA2,STK25,PIK3R4,RPS6KA1,AKT3,PRKAA1,DCLK2,NEK10,CASK,BCR,DCLK3,ROCK2,GSK3B,MAST1,PRKAA2,MARK2,STK11,CIT,LIMK1,CDC42BPA,MINK1,TRIO,MARK1,HIPK2,PDPK1,TAOK2,STK10,STK24,STK39,STK26,KSR2,GAK,GSK3A,IRAK1,BRSK1,STK32C,TTBK2,DCLK1,NEK7,MAP4K1,MARK4,RAF1,SLK,RPS6KC1,WNK2,BRAF,ARAF,SIK3,TBK1,MAP4K4,SRPK2,SNRK,RIPK3,SMG1,PIKFYVE,MAP4K2,STK33,MARK3,CSNK1G1,ULK1,WNK1,DAPK1,LMTK3…	PRKDC,MTOR,RPS6KA1,MAST1,WNK4,CDC42BPB,PIK3R4,CDC42BPA,MINK1,CIT,BCR,STK10,PDPK1,RPS6KA2,TRIO,TAOK2,DCLK2,AKT3,PRKAA1,SLK,ARAF,PRKAA2,STK26,GSK3B,GAK,MARK4,STK32C,LIMK1,DCLK3,MARK2,DCLK1,STK39,KSR1,TBK1,CASK,NEK7,WNK2,IRAK1,ROCK2,MARK1,WNK3,NEK10,GSK3A,ULK1,WNK1,RIPK3,SIK3,CSNK1E,KSR2,MARK3,BRSK1,BMP2K,STK24,CDK5,STK11,SMG1,MAST3,PAK5,RPS6KA4,PRKY,TNIK,BRSK2,STK33,TAOK3,LMTK3,PIKFYVE,LRRK1,CSNK2A…	WNK4,PRKDC,MTOR,CDC42BPB,RPS6KA2	PRKDC,MTOR,RPS6KA1,MAST1,WNK4,CDC42BPB,PIK3R4	effectsize_up	effectsize_up	9.89799	9.57073	4.24727e-23	1.06156e-21	1.00151e-19	2.50317e-18	TRUE	TRUE
GO_MF	GO:0004677	DNA-dependent protein kinase activity	246	115	115	5	7	WNK4,PRKDC,MTOR,CDC42BPB,RPS6KA2,STK25,PIK3R4,RPS6KA1,AKT3,PRKAA1,DCLK2,NEK10,CASK,BCR,DCLK3,ROCK2,GSK3B,MAST1,PRKAA2,MARK2,STK11,CIT,LIMK1,CDC42BPA,MINK1,TRIO,MARK1,HIPK2,PDPK1,TAOK2,STK10,STK24,STK39,STK26,KSR2,GAK,GSK3A,IRAK1,BRSK1,STK32C,TTBK2,DCLK1,NEK7,MAP4K1,MARK4,RAF1,SLK,RPS6KC1,WNK2,BRAF,ARAF,SIK3,TBK1,MAP4K4,SRPK2,SNRK,RIPK3,SMG1,PIKFYVE,MAP4K2,STK33,MARK3,CSNK1G1,ULK1,WNK1,DAPK1,LMTK3…	PRKDC,MTOR,RPS6KA1,MAST1,WNK4,CDC42BPB,PIK3R4,CDC42BPA,MINK1,CIT,BCR,STK10,PDPK1,RPS6KA2,TRIO,TAOK2,DCLK2,AKT3,PRKAA1,SLK,ARAF,PRKAA2,STK26,GSK3B,GAK,MARK4,STK32C,LIMK1,DCLK3,MARK2,DCLK1,STK39,KSR1,TBK1,CASK,NEK7,WNK2,IRAK1,ROCK2,MARK1,WNK3,NEK10,GSK3A,ULK1,WNK1,RIPK3,SIK3,CSNK1E,KSR2,MARK3,BRSK1,BMP2K,STK24,CDK5,STK11,SMG1,MAST3,PAK5,RPS6KA4,PRKY,TNIK,BRSK2,STK33,TAOK3,LMTK3,PIKFYVE,LRRK1,CSNK2A…	WNK4,PRKDC,MTOR,CDC42BPB,RPS6KA2	PRKDC,MTOR,RPS6KA1,MAST1,WNK4,CDC42BPB,PIK3R4	effectsize_up	effectsize_up	9.89799	9.57073	4.24727e-23	1.06156e-21	1.00151e-19	2.50317e-18	TRUE	TRUE
GO_MF	GO:0004694	eukaryotic translation initiation factor 2alpha kinase activity	243	115	115	5	7	WNK4,PRKDC,MTOR,CDC42BPB,RPS6KA2,STK25,PIK3R4,RPS6KA1,AKT3,PRKAA1,DCLK2,NEK10,CASK,BCR,DCLK3,ROCK2,GSK3B,MAST1,PRKAA2,MARK2,STK11,CIT,LIMK1,CDC42BPA,MINK1,TRIO,MARK1,HIPK2,PDPK1,TAOK2,STK10,STK24,STK39,STK26,KSR2,GAK,GSK3A,IRAK1,BRSK1,STK32C,TTBK2,DCLK1,NEK7,MAP4K1,MARK4,RAF1,SLK,RPS6KC1,WNK2,BRAF,ARAF,SIK3,TBK1,MAP4K4,SRPK2,SNRK,RIPK3,SMG1,PIKFYVE,MAP4K2,STK33,MARK3,CSNK1G1,ULK1,WNK1,DAPK1,LMTK3…	PRKDC,MTOR,RPS6KA1,MAST1,WNK4,CDC42BPB,PIK3R4,CDC42BPA,MINK1,CIT,BCR,STK10,PDPK1,RPS6KA2,TRIO,TAOK2,DCLK2,AKT3,PRKAA1,SLK,ARAF,PRKAA2,STK26,GSK3B,GAK,MARK4,STK32C,LIMK1,DCLK3,MARK2,DCLK1,STK39,KSR1,TBK1,CASK,NEK7,WNK2,IRAK1,ROCK2,MARK1,WNK3,NEK10,GSK3A,ULK1,WNK1,RIPK3,SIK3,CSNK1E,KSR2,MARK3,BRSK1,BMP2K,STK24,CDK5,STK11,SMG1,MAST3,PAK5,RPS6KA4,PRKY,TNIK,BRSK2,STK33,TAOK3,LMTK3,PIKFYVE,LRRK1,CSNK2A…	WNK4,PRKDC,MTOR,CDC42BPB,RPS6KA2	PRKDC,MTOR,RPS6KA1,MAST1,WNK4,CDC42BPB,PIK3R4	effectsize_up	effectsize_up	9.89799	9.57073	4.24727e-23	1.06156e-21	1.00151e-19	2.50317e-18	TRUE	TRUE
GO_MF	GO:0004711	ribosomal protein S6 kinase activity	245	115	115	5	7	WNK4,PRKDC,MTOR,CDC42BPB,RPS6KA2,STK25,PIK3R4,RPS6KA1,AKT3,PRKAA1,DCLK2,NEK10,CASK,BCR,DCLK3,ROCK2,GSK3B,MAST1,PRKAA2,MARK2,STK11,CIT,LIMK1,CDC42BPA,MINK1,TRIO,MARK1,HIPK2,PDPK1,TAOK2,STK10,STK24,STK39,STK26,KSR2,GAK,GSK3A,IRAK1,BRSK1,STK32C,TTBK2,DCLK1,NEK7,MAP4K1,MARK4,RAF1,SLK,RPS6KC1,WNK2,BRAF,ARAF,SIK3,TBK1,MAP4K4,SRPK2,SNRK,RIPK3,SMG1,PIKFYVE,MAP4K2,STK33,MARK3,CSNK1G1,ULK1,WNK1,DAPK1,LMTK3…	PRKDC,MTOR,RPS6KA1,MAST1,WNK4,CDC42BPB,PIK3R4,CDC42BPA,MINK1,CIT,BCR,STK10,PDPK1,RPS6KA2,TRIO,TAOK2,DCLK2,AKT3,PRKAA1,SLK,ARAF,PRKAA2,STK26,GSK3B,GAK,MARK4,STK32C,LIMK1,DCLK3,MARK2,DCLK1,STK39,KSR1,TBK1,CASK,NEK7,WNK2,IRAK1,ROCK2,MARK1,WNK3,NEK10,GSK3A,ULK1,WNK1,RIPK3,SIK3,CSNK1E,KSR2,MARK3,BRSK1,BMP2K,STK24,CDK5,STK11,SMG1,MAST3,PAK5,RPS6KA4,PRKY,TNIK,BRSK2,STK33,TAOK3,LMTK3,PIKFYVE,LRRK1,CSNK2A…	WNK4,PRKDC,MTOR,CDC42BPB,RPS6KA2	PRKDC,MTOR,RPS6KA1,MAST1,WNK4,CDC42BPB,PIK3R4	effectsize_up	effectsize_up	9.89799	9.57073	4.24727e-23	1.06156e-21	1.00151e-19	2.50317e-18	TRUE	TRUE
GO_MF	GO:0035175	histone H3S10 kinase activity	245	115	115	5	7	WNK4,PRKDC,MTOR,CDC42BPB,RPS6KA2,STK25,PIK3R4,RPS6KA1,AKT3,PRKAA1,DCLK2,NEK10,CASK,BCR,DCLK3,ROCK2,GSK3B,MAST1,PRKAA2,MARK2,STK11,CIT,LIMK1,CDC42BPA,MINK1,TRIO,MARK1,HIPK2,PDPK1,TAOK2,STK10,STK24,STK39,STK26,KSR2,GAK,GSK3A,IRAK1,BRSK1,STK32C,TTBK2,DCLK1,NEK7,MAP4K1,MARK4,RAF1,SLK,RPS6KC1,WNK2,BRAF,ARAF,SIK3,TBK1,MAP4K4,SRPK2,SNRK,RIPK3,SMG1,PIKFYVE,MAP4K2,STK33,MARK3,CSNK1G1,ULK1,WNK1,DAPK1,LMTK3…	PRKDC,MTOR,RPS6KA1,MAST1,WNK4,CDC42BPB,PIK3R4,CDC42BPA,MINK1,CIT,BCR,STK10,PDPK1,RPS6KA2,TRIO,TAOK2,DCLK2,AKT3,PRKAA1,SLK,ARAF,PRKAA2,STK26,GSK3B,GAK,MARK4,STK32C,LIMK1,DCLK3,MARK2,DCLK1,STK39,KSR1,TBK1,CASK,NEK7,WNK2,IRAK1,ROCK2,MARK1,WNK3,NEK10,GSK3A,ULK1,WNK1,RIPK3,SIK3,CSNK1E,KSR2,MARK3,BRSK1,BMP2K,STK24,CDK5,STK11,SMG1,MAST3,PAK5,RPS6KA4,PRKY,TNIK,BRSK2,STK33,TAOK3,LMTK3,PIKFYVE,LRRK1,CSNK2A…	WNK4,PRKDC,MTOR,CDC42BPB,RPS6KA2	PRKDC,MTOR,RPS6KA1,MAST1,WNK4,CDC42BPB,PIK3R4	effectsize_up	effectsize_up	9.89799	9.57073	4.24727e-23	1.06156e-21	1.00151e-19	2.50317e-18	TRUE	TRUE
GO_MF	GO:0035979	histone H2AXS139 kinase activity	245	115	115	5	7	WNK4,PRKDC,MTOR,CDC42BPB,RPS6KA2,STK25,PIK3R4,RPS6KA1,AKT3,PRKAA1,DCLK2,NEK10,CASK,BCR,DCLK3,ROCK2,GSK3B,MAST1,PRKAA2,MARK2,STK11,CIT,LIMK1,CDC42BPA,MINK1,TRIO,MARK1,HIPK2,PDPK1,TAOK2,STK10,STK24,STK39,STK26,KSR2,GAK,GSK3A,IRAK1,BRSK1,STK32C,TTBK2,DCLK1,NEK7,MAP4K1,MARK4,RAF1,SLK,RPS6KC1,WNK2,BRAF,ARAF,SIK3,TBK1,MAP4K4,SRPK2,SNRK,RIPK3,SMG1,PIKFYVE,MAP4K2,STK33,MARK3,CSNK1G1,ULK1,WNK1,DAPK1,LMTK3…	PRKDC,MTOR,RPS6KA1,MAST1,WNK4,CDC42BPB,PIK3R4,CDC42BPA,MINK1,CIT,BCR,STK10,PDPK1,RPS6KA2,TRIO,TAOK2,DCLK2,AKT3,PRKAA1,SLK,ARAF,PRKAA2,STK26,GSK3B,GAK,MARK4,STK32C,LIMK1,DCLK3,MARK2,DCLK1,STK39,KSR1,TBK1,CASK,NEK7,WNK2,IRAK1,ROCK2,MARK1,WNK3,NEK10,GSK3A,ULK1,WNK1,RIPK3,SIK3,CSNK1E,KSR2,MARK3,BRSK1,BMP2K,STK24,CDK5,STK11,SMG1,MAST3,PAK5,RPS6KA4,PRKY,TNIK,BRSK2,STK33,TAOK3,LMTK3,PIKFYVE,LRRK1,CSNK2A…	WNK4,PRKDC,MTOR,CDC42BPB,RPS6KA2	PRKDC,MTOR,RPS6KA1,MAST1,WNK4,CDC42BPB,PIK3R4	effectsize_up	effectsize_up	9.89799	9.57073	4.24727e-23	1.06156e-21	1.00151e-19	2.50317e-18	TRUE	TRUE
GO_MF	GO:0044022	histone H3S28 kinase activity	245	115	115	5	7	WNK4,PRKDC,MTOR,CDC42BPB,RPS6KA2,STK25,PIK3R4,RPS6KA1,AKT3,PRKAA1,DCLK2,NEK10,CASK,BCR,DCLK3,ROCK2,GSK3B,MAST1,PRKAA2,MARK2,STK11,CIT,LIMK1,CDC42BPA,MINK1,TRIO,MARK1,HIPK2,PDPK1,TAOK2,STK10,STK24,STK39,STK26,KSR2,GAK,GSK3A,IRAK1,BRSK1,STK32C,TTBK2,DCLK1,NEK7,MAP4K1,MARK4,RAF1,SLK,RPS6KC1,WNK2,BRAF,ARAF,SIK3,TBK1,MAP4K4,SRPK2,SNRK,RIPK3,SMG1,PIKFYVE,MAP4K2,STK33,MARK3,CSNK1G1,ULK1,WNK1,DAPK1,LMTK3…	PRKDC,MTOR,RPS6KA1,MAST1,WNK4,CDC42BPB,PIK3R4,CDC42BPA,MINK1,CIT,BCR,STK10,PDPK1,RPS6KA2,TRIO,TAOK2,DCLK2,AKT3,PRKAA1,SLK,ARAF,PRKAA2,STK26,GSK3B,GAK,MARK4,STK32C,LIMK1,DCLK3,MARK2,DCLK1,STK39,KSR1,TBK1,CASK,NEK7,WNK2,IRAK1,ROCK2,MARK1,WNK3,NEK10,GSK3A,ULK1,WNK1,RIPK3,SIK3,CSNK1E,KSR2,MARK3,BRSK1,BMP2K,STK24,CDK5,STK11,SMG1,MAST3,PAK5,RPS6KA4,PRKY,TNIK,BRSK2,STK33,TAOK3,LMTK3,PIKFYVE,LRRK1,CSNK2A…	WNK4,PRKDC,MTOR,CDC42BPB,RPS6KA2	PRKDC,MTOR,RPS6KA1,MAST1,WNK4,CDC42BPB,PIK3R4	effectsize_up	effectsize_up	9.89799	9.57073	4.24727e-23	1.06156e-21	1.00151e-19	2.50317e-18	TRUE	TRUE
GO_MF	GO:0044023	histone H4S1 kinase activity	245	115	115	5	7	WNK4,PRKDC,MTOR,CDC42BPB,RPS6KA2,STK25,PIK3R4,RPS6KA1,AKT3,PRKAA1,DCLK2,NEK10,CASK,BCR,DCLK3,ROCK2,GSK3B,MAST1,PRKAA2,MARK2,STK11,CIT,LIMK1,CDC42BPA,MINK1,TRIO,MARK1,HIPK2,PDPK1,TAOK2,STK10,STK24,STK39,STK26,KSR2,GAK,GSK3A,IRAK1,BRSK1,STK32C,TTBK2,DCLK1,NEK7,MAP4K1,MARK4,RAF1,SLK,RPS6KC1,WNK2,BRAF,ARAF,SIK3,TBK1,MAP4K4,SRPK2,SNRK,RIPK3,SMG1,PIKFYVE,MAP4K2,STK33,MARK3,CSNK1G1,ULK1,WNK1,DAPK1,LMTK3…	PRKDC,MTOR,RPS6KA1,MAST1,WNK4,CDC42BPB,PIK3R4,CDC42BPA,MINK1,CIT,BCR,STK10,PDPK1,RPS6KA2,TRIO,TAOK2,DCLK2,AKT3,PRKAA1,SLK,ARAF,PRKAA2,STK26,GSK3B,GAK,MARK4,STK32C,LIMK1,DCLK3,MARK2,DCLK1,STK39,KSR1,TBK1,CASK,NEK7,WNK2,IRAK1,ROCK2,MARK1,WNK3,NEK10,GSK3A,ULK1,WNK1,RIPK3,SIK3,CSNK1E,KSR2,MARK3,BRSK1,BMP2K,STK24,CDK5,STK11,SMG1,MAST3,PAK5,RPS6KA4,PRKY,TNIK,BRSK2,STK33,TAOK3,LMTK3,PIKFYVE,LRRK1,CSNK2A…	WNK4,PRKDC,MTOR,CDC42BPB,RPS6KA2	PRKDC,MTOR,RPS6KA1,MAST1,WNK4,CDC42BPB,PIK3R4	effectsize_up	effectsize_up	9.89799	9.57073	4.24727e-23	1.06156e-21	1.00151e-19	2.50317e-18	TRUE	TRUE
GO_MF	GO:0044024	histone H2AS1 kinase activity	245	115	115	5	7	WNK4,PRKDC,MTOR,CDC42BPB,RPS6KA2,STK25,PIK3R4,RPS6KA1,AKT3,PRKAA1,DCLK2,NEK10,CASK,BCR,DCLK3,ROCK2,GSK3B,MAST1,PRKAA2,MARK2,STK11,CIT,LIMK1,CDC42BPA,MINK1,TRIO,MARK1,HIPK2,PDPK1,TAOK2,STK10,STK24,STK39,STK26,KSR2,GAK,GSK3A,IRAK1,BRSK1,STK32C,TTBK2,DCLK1,NEK7,MAP4K1,MARK4,RAF1,SLK,RPS6KC1,WNK2,BRAF,ARAF,SIK3,TBK1,MAP4K4,SRPK2,SNRK,RIPK3,SMG1,PIKFYVE,MAP4K2,STK33,MARK3,CSNK1G1,ULK1,WNK1,DAPK1,LMTK3…	PRKDC,MTOR,RPS6KA1,MAST1,WNK4,CDC42BPB,PIK3R4,CDC42BPA,MINK1,CIT,BCR,STK10,PDPK1,RPS6KA2,TRIO,TAOK2,DCLK2,AKT3,PRKAA1,SLK,ARAF,PRKAA2,STK26,GSK3B,GAK,MARK4,STK32C,LIMK1,DCLK3,MARK2,DCLK1,STK39,KSR1,TBK1,CASK,NEK7,WNK2,IRAK1,ROCK2,MARK1,WNK3,NEK10,GSK3A,ULK1,WNK1,RIPK3,SIK3,CSNK1E,KSR2,MARK3,BRSK1,BMP2K,STK24,CDK5,STK11,SMG1,MAST3,PAK5,RPS6KA4,PRKY,TNIK,BRSK2,STK33,TAOK3,LMTK3,PIKFYVE,LRRK1,CSNK2A…	WNK4,PRKDC,MTOR,CDC42BPB,RPS6KA2	PRKDC,MTOR,RPS6KA1,MAST1,WNK4,CDC42BPB,PIK3R4	effectsize_up	effectsize_up	9.89799	9.57073	4.24727e-23	1.06156e-21	1.00151e-19	2.50317e-18	TRUE	TRUE
GO_MF	GO:0044025	histone H2BS14 kinase activity	245	115	115	5	7	WNK4,PRKDC,MTOR,CDC42BPB,RPS6KA2,STK25,PIK3R4,RPS6KA1,AKT3,PRKAA1,DCLK2,NEK10,CASK,BCR,DCLK3,ROCK2,GSK3B,MAST1,PRKAA2,MARK2,STK11,CIT,LIMK1,CDC42BPA,MINK1,TRIO,MARK1,HIPK2,PDPK1,TAOK2,STK10,STK24,STK39,STK26,KSR2,GAK,GSK3A,IRAK1,BRSK1,STK32C,TTBK2,DCLK1,NEK7,MAP4K1,MARK4,RAF1,SLK,RPS6KC1,WNK2,BRAF,ARAF,SIK3,TBK1,MAP4K4,SRPK2,SNRK,RIPK3,SMG1,PIKFYVE,MAP4K2,STK33,MARK3,CSNK1G1,ULK1,WNK1,DAPK1,LMTK3…	PRKDC,MTOR,RPS6KA1,MAST1,WNK4,CDC42BPB,PIK3R4,CDC42BPA,MINK1,CIT,BCR,STK10,PDPK1,RPS6KA2,TRIO,TAOK2,DCLK2,AKT3,PRKAA1,SLK,ARAF,PRKAA2,STK26,GSK3B,GAK,MARK4,STK32C,LIMK1,DCLK3,MARK2,DCLK1,STK39,KSR1,TBK1,CASK,NEK7,WNK2,IRAK1,ROCK2,MARK1,WNK3,NEK10,GSK3A,ULK1,WNK1,RIPK3,SIK3,CSNK1E,KSR2,MARK3,BRSK1,BMP2K,STK24,CDK5,STK11,SMG1,MAST3,PAK5,RPS6KA4,PRKY,TNIK,BRSK2,STK33,TAOK3,LMTK3,PIKFYVE,LRRK1,CSNK2A…	WNK4,PRKDC,MTOR,CDC42BPB,RPS6KA2	PRKDC,MTOR,RPS6KA1,MAST1,WNK4,CDC42BPB,PIK3R4	effectsize_up	effectsize_up	9.89799	9.57073	4.24727e-23	1.06156e-21	1.00151e-19	2.50317e-18	TRUE	TRUE
GO_MF	GO:0072354	histone H3T3 kinase activity	245	115	115	5	7	WNK4,PRKDC,MTOR,CDC42BPB,RPS6KA2,STK25,PIK3R4,RPS6KA1,AKT3,PRKAA1,DCLK2,NEK10,CASK,BCR,DCLK3,ROCK2,GSK3B,MAST1,PRKAA2,MARK2,STK11,CIT,LIMK1,CDC42BPA,MINK1,TRIO,MARK1,HIPK2,PDPK1,TAOK2,STK10,STK24,STK39,STK26,KSR2,GAK,GSK3A,IRAK1,BRSK1,STK32C,TTBK2,DCLK1,NEK7,MAP4K1,MARK4,RAF1,SLK,RPS6KC1,WNK2,BRAF,ARAF,SIK3,TBK1,MAP4K4,SRPK2,SNRK,RIPK3,SMG1,PIKFYVE,MAP4K2,STK33,MARK3,CSNK1G1,ULK1,WNK1,DAPK1,LMTK3…	PRKDC,MTOR,RPS6KA1,MAST1,WNK4,CDC42BPB,PIK3R4,CDC42BPA,MINK1,CIT,BCR,STK10,PDPK1,RPS6KA2,TRIO,TAOK2,DCLK2,AKT3,PRKAA1,SLK,ARAF,PRKAA2,STK26,GSK3B,GAK,MARK4,STK32C,LIMK1,DCLK3,MARK2,DCLK1,STK39,KSR1,TBK1,CASK,NEK7,WNK2,IRAK1,ROCK2,MARK1,WNK3,NEK10,GSK3A,ULK1,WNK1,RIPK3,SIK3,CSNK1E,KSR2,MARK3,BRSK1,BMP2K,STK24,CDK5,STK11,SMG1,MAST3,PAK5,RPS6KA4,PRKY,TNIK,BRSK2,STK33,TAOK3,LMTK3,PIKFYVE,LRRK1,CSNK2A…	WNK4,PRKDC,MTOR,CDC42BPB,RPS6KA2	PRKDC,MTOR,RPS6KA1,MAST1,WNK4,CDC42BPB,PIK3R4	effectsize_up	effectsize_up	9.89799	9.57073	4.24727e-23	1.06156e-21	1.00151e-19	2.50317e-18	TRUE	TRUE
GO_MF	GO:0072371	histone H2AS121 kinase activity	245	115	115	5	7	WNK4,PRKDC,MTOR,CDC42BPB,RPS6KA2,STK25,PIK3R4,RPS6KA1,AKT3,PRKAA1,DCLK2,NEK10,CASK,BCR,DCLK3,ROCK2,GSK3B,MAST1,PRKAA2,MARK2,STK11,CIT,LIMK1,CDC42BPA,MINK1,TRIO,MARK1,HIPK2,PDPK1,TAOK2,STK10,STK24,STK39,STK26,KSR2,GAK,GSK3A,IRAK1,BRSK1,STK32C,TTBK2,DCLK1,NEK7,MAP4K1,MARK4,RAF1,SLK,RPS6KC1,WNK2,BRAF,ARAF,SIK3,TBK1,MAP4K4,SRPK2,SNRK,RIPK3,SMG1,PIKFYVE,MAP4K2,STK33,MARK3,CSNK1G1,ULK1,WNK1,DAPK1,LMTK3…	PRKDC,MTOR,RPS6KA1,MAST1,WNK4,CDC42BPB,PIK3R4,CDC42BPA,MINK1,CIT,BCR,STK10,PDPK1,RPS6KA2,TRIO,TAOK2,DCLK2,AKT3,PRKAA1,SLK,ARAF,PRKAA2,STK26,GSK3B,GAK,MARK4,STK32C,LIMK1,DCLK3,MARK2,DCLK1,STK39,KSR1,TBK1,CASK,NEK7,WNK2,IRAK1,ROCK2,MARK1,WNK3,NEK10,GSK3A,ULK1,WNK1,RIPK3,SIK3,CSNK1E,KSR2,MARK3,BRSK1,BMP2K,STK24,CDK5,STK11,SMG1,MAST3,PAK5,RPS6KA4,PRKY,TNIK,BRSK2,STK33,TAOK3,LMTK3,PIKFYVE,LRRK1,CSNK2A…	WNK4,PRKDC,MTOR,CDC42BPB,RPS6KA2	PRKDC,MTOR,RPS6KA1,MAST1,WNK4,CDC42BPB,PIK3R4	effectsize_up	effectsize_up	9.89799	9.57073	4.24727e-23	1.06156e-21	1.00151e-19	2.50317e-18	TRUE	TRUE
GO_MF	GO:0072518	Rho-dependent protein serine/threonine kinase activity	245	115	115	5	7	WNK4,PRKDC,MTOR,CDC42BPB,RPS6KA2,STK25,PIK3R4,RPS6KA1,AKT3,PRKAA1,DCLK2,NEK10,CASK,BCR,DCLK3,ROCK2,GSK3B,MAST1,PRKAA2,MARK2,STK11,CIT,LIMK1,CDC42BPA,MINK1,TRIO,MARK1,HIPK2,PDPK1,TAOK2,STK10,STK24,STK39,STK26,KSR2,GAK,GSK3A,IRAK1,BRSK1,STK32C,TTBK2,DCLK1,NEK7,MAP4K1,MARK4,RAF1,SLK,RPS6KC1,WNK2,BRAF,ARAF,SIK3,TBK1,MAP4K4,SRPK2,SNRK,RIPK3,SMG1,PIKFYVE,MAP4K2,STK33,MARK3,CSNK1G1,ULK1,WNK1,DAPK1,LMTK3…	PRKDC,MTOR,RPS6KA1,MAST1,WNK4,CDC42BPB,PIK3R4,CDC42BPA,MINK1,CIT,BCR,STK10,PDPK1,RPS6KA2,TRIO,TAOK2,DCLK2,AKT3,PRKAA1,SLK,ARAF,PRKAA2,STK26,GSK3B,GAK,MARK4,STK32C,LIMK1,DCLK3,MARK2,DCLK1,STK39,KSR1,TBK1,CASK,NEK7,WNK2,IRAK1,ROCK2,MARK1,WNK3,NEK10,GSK3A,ULK1,WNK1,RIPK3,SIK3,CSNK1E,KSR2,MARK3,BRSK1,BMP2K,STK24,CDK5,STK11,SMG1,MAST3,PAK5,RPS6KA4,PRKY,TNIK,BRSK2,STK33,TAOK3,LMTK3,PIKFYVE,LRRK1,CSNK2A…	WNK4,PRKDC,MTOR,CDC42BPB,RPS6KA2	PRKDC,MTOR,RPS6KA1,MAST1,WNK4,CDC42BPB,PIK3R4	effectsize_up	effectsize_up	9.89799	9.57073	4.24727e-23	1.06156e-21	1.00151e-19	2.50317e-18	TRUE	TRUE
GO_MF	GO:0140823	histone H2BS36 kinase activity	245	115	115	5	7	WNK4,PRKDC,MTOR,CDC42BPB,RPS6KA2,STK25,PIK3R4,RPS6KA1,AKT3,PRKAA1,DCLK2,NEK10,CASK,BCR,DCLK3,ROCK2,GSK3B,MAST1,PRKAA2,MARK2,STK11,CIT,LIMK1,CDC42BPA,MINK1,TRIO,MARK1,HIPK2,PDPK1,TAOK2,STK10,STK24,STK39,STK26,KSR2,GAK,GSK3A,IRAK1,BRSK1,STK32C,TTBK2,DCLK1,NEK7,MAP4K1,MARK4,RAF1,SLK,RPS6KC1,WNK2,BRAF,ARAF,SIK3,TBK1,MAP4K4,SRPK2,SNRK,RIPK3,SMG1,PIKFYVE,MAP4K2,STK33,MARK3,CSNK1G1,ULK1,WNK1,DAPK1,LMTK3…	PRKDC,MTOR,RPS6KA1,MAST1,WNK4,CDC42BPB,PIK3R4,CDC42BPA,MINK1,CIT,BCR,STK10,PDPK1,RPS6KA2,TRIO,TAOK2,DCLK2,AKT3,PRKAA1,SLK,ARAF,PRKAA2,STK26,GSK3B,GAK,MARK4,STK32C,LIMK1,DCLK3,MARK2,DCLK1,STK39,KSR1,TBK1,CASK,NEK7,WNK2,IRAK1,ROCK2,MARK1,WNK3,NEK10,GSK3A,ULK1,WNK1,RIPK3,SIK3,CSNK1E,KSR2,MARK3,BRSK1,BMP2K,STK24,CDK5,STK11,SMG1,MAST3,PAK5,RPS6KA4,PRKY,TNIK,BRSK2,STK33,TAOK3,LMTK3,PIKFYVE,LRRK1,CSNK2A…	WNK4,PRKDC,MTOR,CDC42BPB,RPS6KA2	PRKDC,MTOR,RPS6KA1,MAST1,WNK4,CDC42BPB,PIK3R4	effectsize_up	effectsize_up	9.89799	9.57073	4.24727e-23	1.06156e-21	1.00151e-19	2.50317e-18	TRUE	TRUE
GO_MF	GO:0140855	histone H3S57 kinase activity	245	115	115	5	7	WNK4,PRKDC,MTOR,CDC42BPB,RPS6KA2,STK25,PIK3R4,RPS6KA1,AKT3,PRKAA1,DCLK2,NEK10,CASK,BCR,DCLK3,ROCK2,GSK3B,MAST1,PRKAA2,MARK2,STK11,CIT,LIMK1,CDC42BPA,MINK1,TRIO,MARK1,HIPK2,PDPK1,TAOK2,STK10,STK24,STK39,STK26,KSR2,GAK,GSK3A,IRAK1,BRSK1,STK32C,TTBK2,DCLK1,NEK7,MAP4K1,MARK4,RAF1,SLK,RPS6KC1,WNK2,BRAF,ARAF,SIK3,TBK1,MAP4K4,SRPK2,SNRK,RIPK3,SMG1,PIKFYVE,MAP4K2,STK33,MARK3,CSNK1G1,ULK1,WNK1,DAPK1,LMTK3…	PRKDC,MTOR,RPS6KA1,MAST1,WNK4,CDC42BPB,PIK3R4,CDC42BPA,MINK1,CIT,BCR,STK10,PDPK1,RPS6KA2,TRIO,TAOK2,DCLK2,AKT3,PRKAA1,SLK,ARAF,PRKAA2,STK26,GSK3B,GAK,MARK4,STK32C,LIMK1,DCLK3,MARK2,DCLK1,STK39,KSR1,TBK1,CASK,NEK7,WNK2,IRAK1,ROCK2,MARK1,WNK3,NEK10,GSK3A,ULK1,WNK1,RIPK3,SIK3,CSNK1E,KSR2,MARK3,BRSK1,BMP2K,STK24,CDK5,STK11,SMG1,MAST3,PAK5,RPS6KA4,PRKY,TNIK,BRSK2,STK33,TAOK3,LMTK3,PIKFYVE,LRRK1,CSNK2A…	WNK4,PRKDC,MTOR,CDC42BPB,RPS6KA2	PRKDC,MTOR,RPS6KA1,MAST1,WNK4,CDC42BPB,PIK3R4	effectsize_up	effectsize_up	9.89799	9.57073	4.24727e-23	1.06156e-21	1.00151e-19	2.50317e-18	TRUE	TRUE
GO_MF	GO:0140995	histone H2A kinase activity	245	115	115	5	7	WNK4,PRKDC,MTOR,CDC42BPB,RPS6KA2,STK25,PIK3R4,RPS6KA1,AKT3,PRKAA1,DCLK2,NEK10,CASK,BCR,DCLK3,ROCK2,GSK3B,MAST1,PRKAA2,MARK2,STK11,CIT,LIMK1,CDC42BPA,MINK1,TRIO,MARK1,HIPK2,PDPK1,TAOK2,STK10,STK24,STK39,STK26,KSR2,GAK,GSK3A,IRAK1,BRSK1,STK32C,TTBK2,DCLK1,NEK7,MAP4K1,MARK4,RAF1,SLK,RPS6KC1,WNK2,BRAF,ARAF,SIK3,TBK1,MAP4K4,SRPK2,SNRK,RIPK3,SMG1,PIKFYVE,MAP4K2,STK33,MARK3,CSNK1G1,ULK1,WNK1,DAPK1,LMTK3…	PRKDC,MTOR,RPS6KA1,MAST1,WNK4,CDC42BPB,PIK3R4,CDC42BPA,MINK1,CIT,BCR,STK10,PDPK1,RPS6KA2,TRIO,TAOK2,DCLK2,AKT3,PRKAA1,SLK,ARAF,PRKAA2,STK26,GSK3B,GAK,MARK4,STK32C,LIMK1,DCLK3,MARK2,DCLK1,STK39,KSR1,TBK1,CASK,NEK7,WNK2,IRAK1,ROCK2,MARK1,WNK3,NEK10,GSK3A,ULK1,WNK1,RIPK3,SIK3,CSNK1E,KSR2,MARK3,BRSK1,BMP2K,STK24,CDK5,STK11,SMG1,MAST3,PAK5,RPS6KA4,PRKY,TNIK,BRSK2,STK33,TAOK3,LMTK3,PIKFYVE,LRRK1,CSNK2A…	WNK4,PRKDC,MTOR,CDC42BPB,RPS6KA2	PRKDC,MTOR,RPS6KA1,MAST1,WNK4,CDC42BPB,PIK3R4	effectsize_up	effectsize_up	9.89799	9.57073	4.24727e-23	1.06156e-21	1.00151e-19	2.50317e-18	TRUE	TRUE
GO_MF	GO:0140997	histone H4 kinase activity	245	115	115	5	7	WNK4,PRKDC,MTOR,CDC42BPB,RPS6KA2,STK25,PIK3R4,RPS6KA1,AKT3,PRKAA1,DCLK2,NEK10,CASK,BCR,DCLK3,ROCK2,GSK3B,MAST1,PRKAA2,MARK2,STK11,CIT,LIMK1,CDC42BPA,MINK1,TRIO,MARK1,HIPK2,PDPK1,TAOK2,STK10,STK24,STK39,STK26,KSR2,GAK,GSK3A,IRAK1,BRSK1,STK32C,TTBK2,DCLK1,NEK7,MAP4K1,MARK4,RAF1,SLK,RPS6KC1,WNK2,BRAF,ARAF,SIK3,TBK1,MAP4K4,SRPK2,SNRK,RIPK3,SMG1,PIKFYVE,MAP4K2,STK33,MARK3,CSNK1G1,ULK1,WNK1,DAPK1,LMTK3…	PRKDC,MTOR,RPS6KA1,MAST1,WNK4,CDC42BPB,PIK3R4,CDC42BPA,MINK1,CIT,BCR,STK10,PDPK1,RPS6KA2,TRIO,TAOK2,DCLK2,AKT3,PRKAA1,SLK,ARAF,PRKAA2,STK26,GSK3B,GAK,MARK4,STK32C,LIMK1,DCLK3,MARK2,DCLK1,STK39,KSR1,TBK1,CASK,NEK7,WNK2,IRAK1,ROCK2,MARK1,WNK3,NEK10,GSK3A,ULK1,WNK1,RIPK3,SIK3,CSNK1E,KSR2,MARK3,BRSK1,BMP2K,STK24,CDK5,STK11,SMG1,MAST3,PAK5,RPS6KA4,PRKY,TNIK,BRSK2,STK33,TAOK3,LMTK3,PIKFYVE,LRRK1,CSNK2A…	WNK4,PRKDC,MTOR,CDC42BPB,RPS6KA2	PRKDC,MTOR,RPS6KA1,MAST1,WNK4,CDC42BPB,PIK3R4	effectsize_up	effectsize_up	9.89799	9.57073	4.24727e-23	1.06156e-21	1.00151e-19	2.50317e-18	TRUE	TRUE
GO_MF	GO:0140998	histone H2B kinase activity	245	115	115	5	7	WNK4,PRKDC,MTOR,CDC42BPB,RPS6KA2,STK25,PIK3R4,RPS6KA1,AKT3,PRKAA1,DCLK2,NEK10,CASK,BCR,DCLK3,ROCK2,GSK3B,MAST1,PRKAA2,MARK2,STK11,CIT,LIMK1,CDC42BPA,MINK1,TRIO,MARK1,HIPK2,PDPK1,TAOK2,STK10,STK24,STK39,STK26,KSR2,GAK,GSK3A,IRAK1,BRSK1,STK32C,TTBK2,DCLK1,NEK7,MAP4K1,MARK4,RAF1,SLK,RPS6KC1,WNK2,BRAF,ARAF,SIK3,TBK1,MAP4K4,SRPK2,SNRK,RIPK3,SMG1,PIKFYVE,MAP4K2,STK33,MARK3,CSNK1G1,ULK1,WNK1,DAPK1,LMTK3…	PRKDC,MTOR,RPS6KA1,MAST1,WNK4,CDC42BPB,PIK3R4,CDC42BPA,MINK1,CIT,BCR,STK10,PDPK1,RPS6KA2,TRIO,TAOK2,DCLK2,AKT3,PRKAA1,SLK,ARAF,PRKAA2,STK26,GSK3B,GAK,MARK4,STK32C,LIMK1,DCLK3,MARK2,DCLK1,STK39,KSR1,TBK1,CASK,NEK7,WNK2,IRAK1,ROCK2,MARK1,WNK3,NEK10,GSK3A,ULK1,WNK1,RIPK3,SIK3,CSNK1E,KSR2,MARK3,BRSK1,BMP2K,STK24,CDK5,STK11,SMG1,MAST3,PAK5,RPS6KA4,PRKY,TNIK,BRSK2,STK33,TAOK3,LMTK3,PIKFYVE,LRRK1,CSNK2A…	WNK4,PRKDC,MTOR,CDC42BPB,RPS6KA2	PRKDC,MTOR,RPS6KA1,MAST1,WNK4,CDC42BPB,PIK3R4	effectsize_up	effectsize_up	9.89799	9.57073	4.24727e-23	1.06156e-21	1.00151e-19	2.50317e-18	TRUE	TRUE
GO_MF	GO:1990244	histone H2AT120 kinase activity	245	115	115	5	7	WNK4,PRKDC,MTOR,CDC42BPB,RPS6KA2,STK25,PIK3R4,RPS6KA1,AKT3,PRKAA1,DCLK2,NEK10,CASK,BCR,DCLK3,ROCK2,GSK3B,MAST1,PRKAA2,MARK2,STK11,CIT,LIMK1,CDC42BPA,MINK1,TRIO,MARK1,HIPK2,PDPK1,TAOK2,STK10,STK24,STK39,STK26,KSR2,GAK,GSK3A,IRAK1,BRSK1,STK32C,TTBK2,DCLK1,NEK7,MAP4K1,MARK4,RAF1,SLK,RPS6KC1,WNK2,BRAF,ARAF,SIK3,TBK1,MAP4K4,SRPK2,SNRK,RIPK3,SMG1,PIKFYVE,MAP4K2,STK33,MARK3,CSNK1G1,ULK1,WNK1,DAPK1,LMTK3…	PRKDC,MTOR,RPS6KA1,MAST1,WNK4,CDC42BPB,PIK3R4,CDC42BPA,MINK1,CIT,BCR,STK10,PDPK1,RPS6KA2,TRIO,TAOK2,DCLK2,AKT3,PRKAA1,SLK,ARAF,PRKAA2,STK26,GSK3B,GAK,MARK4,STK32C,LIMK1,DCLK3,MARK2,DCLK1,STK39,KSR1,TBK1,CASK,NEK7,WNK2,IRAK1,ROCK2,MARK1,WNK3,NEK10,GSK3A,ULK1,WNK1,RIPK3,SIK3,CSNK1E,KSR2,MARK3,BRSK1,BMP2K,STK24,CDK5,STK11,SMG1,MAST3,PAK5,RPS6KA4,PRKY,TNIK,BRSK2,STK33,TAOK3,LMTK3,PIKFYVE,LRRK1,CSNK2A…	WNK4,PRKDC,MTOR,CDC42BPB,RPS6KA2	PRKDC,MTOR,RPS6KA1,MAST1,WNK4,CDC42BPB,PIK3R4	effectsize_up	effectsize_up	9.89799	9.57073	4.24727e-23	1.06156e-21	1.00151e-19	2.50317e-18	TRUE	TRUE
GO_MF	GO:0060589	nucleoside-triphosphatase regulator activity	490	239	239	6	14	DOCK9,DNM1L,DNAJA3,SBF1,SRGAP3,ARFGEF2,AGAP2,RAP1GAP,PGAM5,OCRL,TIAM2,RGS6,SGSM1,TBCD,LLGL1,RABIF,GIT1,P2RY12,ARHGAP1,RANBP2,LAMTOR3,TBC1D9B,RALGPS1,FARP1,BCR,RIN1,TBC1D15,ARAP1,RAB3IP,TBC1D7,AGAP1,SEC23A,SRGAP2,IQSEC1,RAPGEF2,RASA3,KRIT1,ARFGEF3,ARHGAP5,ARHGAP44,ALDH1A1,TBC1D4,RASGRF2,ARHGAP39,PREB,SMCR8,RABGAP1,TRIO,MYO9A,THY1,DOCK4,GPSM1,WDR41,SIRPA,NF1,MCF2,RAPGEF1,NUCB1,EIF2B4,RIC8A,EIF2B5,W…	DOCK9,ARFGEF2,DNM1L,SBF1,RIN1,DNAJA3,RASGRF2,SRGAP3,PGAM5,AGAP2,GIT1,OCRL,RAB3IP,ARHGAP39,SIRPA,WDR41,SMCR8,BCR,SGSM1,RAPGEF2,ARHGAP26,TRIO,FARP1,TBCD,RAP1GAP,IQSEC1,LAMTOR3,LLGL1,SEC23A,ARHGEF12,RUNDC3A,TBC1D15,HERC1,RASA4B,TBC1D9B,RIC8A,RASAL2,EIF2B3,PDGFRB,MYCBP2,ARHGEF7,PREB,CCDC88A,DOCK4,AGAP3,NUCB1,LARS1,ALDH1A1,ASAP1,NF1,RGS6,ARFGEF3,RABGAP1,ARHGAP5,TBC1D1,MCF2L,ABR,RAB3GAP2,SEC61B,ITSN1,D…	DOCK9,DNM1L,DNAJA3,SBF1,SRGAP3,ARFGEF2	DOCK9,ARFGEF2,DNM1L,SBF1,RIN1,DNAJA3,RASGRF2,SRGAP3,PGAM5,AGAP2,GIT1,OCRL,RAB3IP,ARHGAP39	effectsize_up	effectsize_up	9.51584	10.0411	1.80244e-21	1.00523e-23	4.25016e-18	2.37034e-20	TRUE	TRUE	Microglial_cells_down
GO_MF	GO:0004679	AMP-activated protein kinase activity	248	118	118	5	7	WNK4,PRKDC,MTOR,CDC42BPB,RPS6KA2,STK25,PIK3R4,RPS6KA1,AKT3,PRKAA1,DCLK2,NEK10,CASK,BCR,DCLK3,ROCK2,GSK3B,MAST1,PRKAA2,MARK2,STK11,CIT,LIMK1,CDC42BPA,MINK1,TRIO,MARK1,HIPK2,PDPK1,TAOK2,STK10,STK24,STK39,STK26,KSR2,GAK,GSK3A,IRAK1,BRSK1,STK32C,TTBK2,DCLK1,NEK7,MAP4K1,MARK4,RAF1,SLK,RPS6KC1,WNK2,BRAF,ARAF,SIK3,TBK1,MAP4K4,SRPK2,SNRK,RIPK3,SMG1,PIKFYVE,MAP4K2,STK33,MARK3,CSNK1G1,ULK1,WNK1,DAPK1,LMTK3…	PRKDC,MTOR,RPS6KA1,MAST1,WNK4,CDC42BPB,PIK3R4,CDC42BPA,MINK1,CIT,BCR,STK10,PDPK1,RPS6KA2,TRIO,TAOK2,DCLK2,AKT3,PRKAA1,SLK,ARAF,PRKAA2,STK26,GSK3B,GAK,MARK4,STK32C,LIMK1,DCLK3,MARK2,DCLK1,STK39,KSR1,TBK1,CASK,NEK7,WNK2,IRAK1,ROCK2,MARK1,WNK3,NEK10,GSK3A,ULK1,WNK1,RIPK3,SIK3,CSNK1E,KSR2,MARK3,BRSK1,BMP2K,STK24,CDK5,STK11,SMG1,MAST3,PAK5,RPS6KA4,PRKY,TNIK,BRSK2,STK33,TAOK3,PRKAB2,LMTK3,PIKFYVE,LRRK1…	WNK4,PRKDC,MTOR,CDC42BPB,RPS6KA2	PRKDC,MTOR,RPS6KA1,MAST1,WNK4,CDC42BPB,PIK3R4	effectsize_up	effectsize_up	9.78273	9.51019	1.33559e-22	1.90308e-21	3.14932e-19	4.48747e-18	TRUE	TRUE
GO_MF	GO:0140857	histone H3T45 kinase activity	246	116	116	5	7	WNK4,PRKDC,MTOR,CDC42BPB,RPS6KA2,STK25,PIK3R4,RPS6KA1,AKT3,PRKAA1,DCLK2,NEK10,CASK,BCR,DCLK3,ROCK2,GSK3B,MAST1,PRKAA2,MARK2,STK11,CIT,LIMK1,CDC42BPA,MINK1,TRIO,MARK1,HIPK2,PDPK1,TAOK2,STK10,STK24,STK39,STK26,KSR2,GAK,GSK3A,IRAK1,BRSK1,STK32C,TTBK2,DCLK1,NEK7,MAP4K1,MARK4,RAF1,SLK,RPS6KC1,WNK2,BRAF,ARAF,SIK3,TBK1,MAP4K4,SRPK2,SNRK,RIPK3,SMG1,PIKFYVE,MAP4K2,STK33,MARK3,CSNK1G1,ULK1,WNK1,DAPK1,LMTK3…	PRKDC,MTOR,RPS6KA1,MAST1,WNK4,CDC42BPB,PIK3R4,CDC42BPA,MINK1,CIT,BCR,STK10,PDPK1,RPS6KA2,TRIO,TAOK2,DCLK2,AKT3,PRKAA1,SLK,ARAF,PRKAA2,STK26,GSK3B,GAK,MARK4,STK32C,LIMK1,DCLK3,MARK2,DCLK1,STK39,KSR1,TBK1,CASK,NEK7,WNK2,IRAK1,ROCK2,MARK1,WNK3,NEK10,GSK3A,ULK1,WNK1,RIPK3,SIK3,CSNK1E,KSR2,MARK3,BRSK1,BMP2K,STK24,CDK5,STK11,SMG1,MAST3,PAK5,RPS6KA4,PRKY,TNIK,BRSK2,STK33,TAOK3,LMTK3,PIKFYVE,LRRK1,CSNK2A…	WNK4,PRKDC,MTOR,CDC42BPB,RPS6KA2	PRKDC,MTOR,RPS6KA1,MAST1,WNK4,CDC42BPB,PIK3R4	effectsize_up	effectsize_up	9.82987	9.48985	8.37241e-23	2.31367e-21	1.97421e-19	5.45562e-18	TRUE	TRUE
GO_MF	GO:0030695	GTPase regulator activity	489	238	238	6	14	DOCK9,DNM1L,DNAJA3,SBF1,SRGAP3,ARFGEF2,AGAP2,RAP1GAP,PGAM5,OCRL,TIAM2,RGS6,SGSM1,TBCD,LLGL1,RABIF,GIT1,P2RY12,ARHGAP1,RANBP2,LAMTOR3,TBC1D9B,RALGPS1,FARP1,BCR,RIN1,TBC1D15,ARAP1,RAB3IP,TBC1D7,AGAP1,SEC23A,SRGAP2,IQSEC1,RAPGEF2,RASA3,KRIT1,ARFGEF3,ARHGAP5,ARHGAP44,ALDH1A1,TBC1D4,RASGRF2,ARHGAP39,PREB,SMCR8,RABGAP1,TRIO,MYO9A,THY1,DOCK4,GPSM1,WDR41,SIRPA,NF1,MCF2,RAPGEF1,NUCB1,EIF2B4,RIC8A,EIF2B5,W…	DOCK9,ARFGEF2,DNM1L,SBF1,RIN1,DNAJA3,RASGRF2,SRGAP3,PGAM5,AGAP2,GIT1,OCRL,RAB3IP,ARHGAP39,SIRPA,WDR41,SMCR8,BCR,SGSM1,RAPGEF2,ARHGAP26,TRIO,FARP1,TBCD,RAP1GAP,IQSEC1,LAMTOR3,LLGL1,SEC23A,ARHGEF12,RUNDC3A,TBC1D15,HERC1,RASA4B,TBC1D9B,RIC8A,RASAL2,EIF2B3,PDGFRB,MYCBP2,ARHGEF7,PREB,CCDC88A,DOCK4,AGAP3,NUCB1,LARS1,ALDH1A1,ASAP1,NF1,RGS6,ARFGEF3,RABGAP1,ARHGAP5,TBC1D1,MCF2L,ABR,RAB3GAP2,SEC61B,ITSN1,D…	DOCK9,DNM1L,DNAJA3,SBF1,SRGAP3,ARFGEF2	DOCK9,ARFGEF2,DNM1L,SBF1,RIN1,DNAJA3,RASGRF2,SRGAP3,PGAM5,AGAP2,GIT1,OCRL,RAB3IP,ARHGAP39	effectsize_up	effectsize_up	9.48163	9.98642	2.50347e-21	1.7478e-23	5.90317e-18	4.12131e-20	TRUE	TRUE
GO_MF	GO:0035402	histone H3T11 kinase activity	247	117	117	5	7	WNK4,PRKDC,MTOR,CDC42BPB,RPS6KA2,STK25,PIK3R4,RPS6KA1,AKT3,PRKAA1,DCLK2,NEK10,CASK,BCR,DCLK3,ROCK2,GSK3B,MAST1,PRKAA2,MARK2,STK11,CIT,LIMK1,CDC42BPA,MINK1,TRIO,MARK1,HIPK2,PDPK1,TAOK2,STK10,STK24,STK39,PKN1,STK26,KSR2,GAK,GSK3A,IRAK1,BRSK1,STK32C,TTBK2,DCLK1,NEK7,MAP4K1,MARK4,RAF1,SLK,RPS6KC1,WNK2,BRAF,ARAF,SIK3,TBK1,MAP4K4,SRPK2,SNRK,RIPK3,SMG1,PIKFYVE,MAP4K2,STK33,MARK3,CSNK1G1,ULK1,WNK1,DAPK1,…	PRKDC,MTOR,RPS6KA1,MAST1,WNK4,CDC42BPB,PIK3R4,CDC42BPA,MINK1,CIT,BCR,STK10,PDPK1,RPS6KA2,TRIO,TAOK2,DCLK2,AKT3,PRKAA1,SLK,ARAF,PRKAA2,STK26,GSK3B,GAK,MARK4,STK32C,LIMK1,DCLK3,MARK2,DCLK1,STK39,KSR1,TBK1,CASK,NEK7,WNK2,IRAK1,ROCK2,MARK1,WNK3,NEK10,GSK3A,ULK1,WNK1,RIPK3,SIK3,CSNK1E,KSR2,MARK3,BRSK1,BMP2K,STK24,CDK5,STK11,SMG1,MAST3,PAK5,RPS6KA4,PRKY,TNIK,BRSK2,STK33,TAOK3,LMTK3,PIKFYVE,LRRK1,CSNK2A…	WNK4,PRKDC,MTOR,CDC42BPB,RPS6KA2	PRKDC,MTOR,RPS6KA1,MAST1,WNK4,CDC42BPB,PIK3R4	effectsize_up	effectsize_up	9.91718	9.45029	3.50534e-23	3.3789e-21	8.2656e-20	7.96745e-18	TRUE	TRUE
GO_CC	GO:0098796	membrane protein complex	1403	645	645	57	69	CLTA,CLTB,ATP5F1C,CPLX2,NDUFA5,CALM1,NDUFS3,COX5A,NDUFS7,CHMP4B,COX5B,ATP5PD,NDUFB10,NDUFA10,ATP5F1B,NDUFS2,ATP5F1A,ATP5PO,ATP5PF,NDUFA7,NDUFS1,ATP5F1D,SDHB,CHMP1A,GNA11,UQCRB,PTK2B,AP1G2,DNAJC19,AP1G1,CHCHD6,NDUFA12,CACNB3,NDUFS8,AP2M1,ATP6V0D1,NDUFA2,ATP6V1D,NCALD,ATP5F1E,NDUFV2,FKBP1A,NAPG,AFG2B,ATP6V1B2,CPLX1,COX7C,AP3S1,HSPD1,CHMP2B,ATP6V1C1,VPS35,ATP6V0D2,SNX6,COX7A1,CHCHD3,HLA-C,NDUFA3,DMA…	CPLX2,ATP5F1C,CPLX1,NDUFS3,COX5A,ATP5F1B,CLTA,CLTB,AP1G1,CALM1,PTK2B,NDUFA7,COX5B,NDUFS2,NCALD,ATP5PO,ATP5F1A,NDUFA10,CHCHD6,ATP5F1D,NDUFS1,ATP5PD,ATP6V1D,NDUFB10,SDHB,UQCRC2,ATP6V0D1,CHMP4B,VPS35,HSPD1,NDUFS8,NDUFS7,UQCRB,DNAJC19,NDUFB1,NDUFA5,ATP6V1F,VAC14,CACNB3,ANKFY1,GNG7,AP2M1,SYNE1,AP1G2,NDUFS5,NDUFA12,NDUFV2,NDUFB4,SNAP25,MICOS13,CHCHD3,ATP6AP2,DMAC2L,CHMP1A,COX7A1,ATP6V1B2,CLTC,GNG2,RAC2…	CLTA,CLTB,ATP5F1C,CPLX2,NDUFA5,CALM1,NDUFS3,COX5A,NDUFS7,CHMP4B,COX5B,ATP5PD,NDUFB10,NDUFA10,ATP5F1B,NDUFS2,ATP5F1A,ATP5PO,ATP5PF,NDUFA7,NDUFS1,ATP5F1D,SDHB,CHMP1A,GNA11,UQCRB,PTK2B,AP1G2,DNAJC19,AP1G1,CHCHD6,NDUFA12,CACNB3,NDUFS8,AP2M1,ATP6V0D1,NDUFA2,ATP6V1D,NCALD,ATP5F1E,NDUFV2,FKBP1A,NAPG,AFG2B,ATP6V1B2,CPLX1,COX7C,AP3S1,HSPD1,CHMP2B,ATP6V1C1,VPS35,ATP6V0D2,SNX6,COX7A1,CHCHD3,HLA-C	CPLX2,ATP5F1C,CPLX1,NDUFS3,COX5A,ATP5F1B,CLTA,CLTB,AP1G1,CALM1,PTK2B,NDUFA7,COX5B,NDUFS2,NCALD,ATP5PO,ATP5F1A,NDUFA10,CHCHD6,ATP5F1D,NDUFS1,ATP5PD,ATP6V1D,NDUFB10,SDHB,UQCRC2,ATP6V0D1,CHMP4B,VPS35,HSPD1,NDUFS8,NDUFS7,UQCRB,DNAJC19,NDUFB1,NDUFA5,ATP6V1F,VAC14,CACNB3,ANKFY1,GNG7,AP2M1,SYNE1,AP1G2,NDUFS5,NDUFA12,NDUFV2,NDUFB4,SNAP25,MICOS13,CHCHD3,ATP6AP2,DMAC2L,CHMP1A,COX7A1,ATP6V1B2,CLTC,GNG2,RAC2…	effectsize_down	effectsize_down	-9.46311	-9.44877	2.98927e-21	3.42833e-21	5.03094e-18	5.76987e-18	TRUE	TRUE	Astrocytes_down;Excitatory_Layer_2_3_IT_neurons_I_down;Excitatory_Layer_3_4_IT_neurons_down;Excitatory_Layer_3_6_IT_neurons_down;Excitatory_Layer_5_6_CT_and_NP_neurons_down;Excitatory_Layer_5_6_IT_neurons_I_down;Excitatory_Layer_5_6_IT_neurons_II_down;Inhibitory_LAMP5_neurons_down;Inhibitory_SST_neurons_down
GO_BP	GO:0035556	intracellular signal transduction	3057	1068	1068	31	63	CALM1,CHP1,GPX1,S100B,MAPK3,PRDX2,DOCK9,NECAB2,DYNC1LI1,WNK4,PTK2B,RPS6,PRKDC,NCALD,C1QTNF4,DNAJA3,MTOR,FKBP1A,SERPINE2,EEF1E1,MAPK8IP3,CUL3,C1QBP,SRGAP3,HPCA,MYO18A,PRKCG,CUL1,PTPMT1,RPS6KA2,ARFGEF2,NDFIP2,PAFAH1B1,RAB40B,RAP1GAP,TRIM3,COL6A2,HSPE1,LGALS1,ATP2B4,PPP3CB,ATP6AP2,MAPK1,TIAM2,RGS6,WBP2,ADGRG1,CYCS,PPP3CA,BRK1,PRKCE,RPS3,RTN4,SAR1B,ARL3,PNPLA8,CORO7,LARP1,STK25,TFG,USP9X,PHB2,GUCY1A2…	GPX1,CHP1,MAPK3,CALM1,PTK2B,DOCK9,EEF1E1,PRDX2,S100B,ARFGEF2,DYNC1LI1,C1QTNF4,NCALD,PRKCG,C1QBP,PDE2A,TRIM38,SHC3,MAPK8IP3,MAPK1,CUL1,PRKDC,GRM5,MTOR,RPS7,SERPINE2,HSPE1,PAFAH1B1,CUL3,MYO6,DNAJA3,RASGRF2,IRS2,DGKQ,NECAB2,LGALS1,RPS6,SRGAP3,RPS6KA1,TRIM3,COL6A2,PI4KA,GLIPR2,MYO18A,MBP,MAST1,WNK4,ABL1,ATP6AP2,GUCY1A2,TFG,GIT1,RAC2,RPS3,COL6A1,DGKA,DGKB,LRRC59,NDRG4,CYFIP1,FKBP1A,PIK3R4,ARHGAP39,ZC3…	CALM1,CHP1,GPX1,S100B,MAPK3,PRDX2,DOCK9,NECAB2,DYNC1LI1,WNK4,PTK2B,RPS6,PRKDC,NCALD,C1QTNF4,DNAJA3,MTOR,FKBP1A,SERPINE2,EEF1E1,MAPK8IP3,CUL3,C1QBP,SRGAP3,HPCA,MYO18A,PRKCG,CUL1,PTPMT1,RPS6KA2,ARFGEF2	GPX1,CHP1,MAPK3,CALM1,PTK2B,DOCK9,EEF1E1,PRDX2,S100B,ARFGEF2,DYNC1LI1,C1QTNF4,NCALD,PRKCG,C1QBP,PDE2A,TRIM38,SHC3,MAPK8IP3,MAPK1,CUL1,PRKDC,GRM5,MTOR,RPS7,SERPINE2,HSPE1,PAFAH1B1,CUL3,MYO6,DNAJA3,RASGRF2,IRS2,DGKQ,NECAB2,LGALS1,RPS6,SRGAP3,RPS6KA1,TRIM3,COL6A2,PI4KA,GLIPR2,MYO18A,MBP,MAST1,WNK4,ABL1,ATP6AP2,GUCY1A2,TFG,GIT1,RAC2,RPS3,COL6A1,DGKA,DGKB,LRRC59,NDRG4,CYFIP1,FKBP1A,PIK3R4,ARHGAP39	effectsize_up	effectsize_up	9.49964	10.6417	2.10615e-21	1.90592e-26	2.4364e-17	2.20477e-22	TRUE	TRUE
GO_BP	GO:0097250	mitochondrial respirasome assembly	116	80	80	12	18	NDUFA5,NDUFS3,NDUFS7,NDUFB10,NDUFA10,NDUFS2,NDUFS1,ATP5F1D,NDUFA12,NDUFS8,NDUFA2,COX7A1,NDUFAF2,NDUFA3,NDUFB4,NDUFB1,NDUFAF1,NDUFA6,ECSIT,NDUFS5,NDUFA13,NDUFAF3,FOXRED1,NDUFA11,ACAD9,COX7A2L,NDUFB3,NDUFB9,TMEM177,NDUFB2,SLC25A33,NDUFS4,COX7A2,MT-ND4,NDUFC2,UQCRFS1,TIMMDC1,NDUFB5,NDUFB7,TMEM70,SMIM20,UQCC4,NDUFA9,NDUFA8,OXA1L,TIMM21,NDUFAF4,NDUFB8,NDUFAF6,SURF1,NDUFB6,COA3,COA1,MT-ND2,COX14,SCO2,M…	NDUFS3,NDUFS2,NDUFA10,ATP5F1D,NDUFS1,NDUFB10,NDUFS8,NDUFS7,NDUFB1,NDUFA5,NDUFAF1,NDUFS5,NDUFA12,NDUFB4,COX7A1,NDUFAF2,NDUFA2,NDUFB3,NDUFA3,NDUFA13,COX7A2L,NDUFA11,ACAD9,ECSIT,COX7A2,NDUFA6,NDUFAF3,NDUFB9,NDUFB7,COA3,NDUFA9,UQCRFS1,SURF1,NDUFB5,NDUFC2,NDUFA8,SCO2,FOXRED1,NDUFB2,MT-ND4,NDUFS4,NDUFB8,COA1,TTC19,SMIM20,NDUFAF4,UQCC5,SLC25A33,OXA1L,NDUFB11,MT-ND2,TIMM21,TIMMDC1,NDUFB6,COX17,AIFM1,UQCC…	NDUFA5,NDUFS3,NDUFS7,NDUFB10,NDUFA10,NDUFS2,NDUFS1,ATP5F1D,NDUFA12,NDUFS8,NDUFA2,COX7A1	NDUFS3,NDUFS2,NDUFA10,ATP5F1D,NDUFS1,NDUFB10,NDUFS8,NDUFS7,NDUFB1,NDUFA5,NDUFAF1,NDUFS5,NDUFA12,NDUFB4,COX7A1,NDUFAF2,NDUFA2,NDUFB3	effectsize_down	effectsize_down	-9.97078	-9.40105	2.0461e-23	5.40214e-21	2.36693e-19	6.2492e-17	TRUE	TRUE
GO_CC	GO:0044391	ribosomal subunit	186	120	120	20	25	RPL24,MRPL50,MRPS22,RPS27,RPS18,MRPL23,RPS23,RPS16,MRPL15,RPS6,RPLP0,RPS26,MRPL28,RPS25,MRPL43,MRPL58,RPLP2,MRPS25,RPS17,RPS24,MRPL12,MRPS23,RPL38,MRPL21,RPS10,MRPL38,RPS9,MRPL19,MRPL44,RPS4X,RPS3,MRPS34,RPS28,MRPS7,RPS7,RPS12,MRPL37,RPS14,MRPS31,MRPL47,MRPL39,MRPL22,MRPS9,RPS19,MRPS21,DDX3X,RPL3,RPL12,MRPS10,RPS5,MRPL3,RPL37A,MRPS28,RPLP1,MRPS27,MRPS35,RPL17,MRPL16,MRPS26,PTCD3,MRPS17,DAP3,MRPL4…	MRPL50,RPL24,MRPS22,RPS27,RPLP0,RPS26,RPS23,MRPS25,RPS17,MRPL44,RPS7,RPS25,MRPL12,RPS18,MRPL39,RPLP2,RPS16,MRPL38,RPS6,MRPS27,MRPS26,MRPS31,MRPS35,RPS3,RPS9,MRPS34,RPL38,MRPL43,MRPL48,MRPL21,MRPL15,MRPL23,RPS4X,RPS24,MRPL37,MRPS23,MRPL28,RPS10,RPS19,MRPS28,RPL27A,MRPS10,RPLP1,MRPL19,MRPL4,MRPL3,RPS14,MRPS9,MRPL51,MRPL58,PTCD3,MRPS7,MRPL47,MRPS17,RPL12,MRPL49,MRPL41,MRPS21,MRPL46,MRPL1,MRPL22,RPL1…	RPL24,MRPL50,MRPS22,RPS27,RPS18,MRPL23,RPS23,RPS16,MRPL15,RPS6,RPLP0,RPS26,MRPL28,RPS25,MRPL43,MRPL58,RPLP2,MRPS25,RPS17,RPS24	MRPL50,RPL24,MRPS22,RPS27,RPLP0,RPS26,RPS23,MRPS25,RPS17,MRPL44,RPS7,RPS25,MRPL12,RPS18,MRPL39,RPLP2,RPS16,MRPL38,RPS6,MRPS27,MRPS26,MRPS31,MRPS35,RPS3,RPS9	effectsize_down	effectsize_down	-9.1052	-9.26691	8.61071e-20	1.91609e-20	1.44918e-16	3.22479e-17	TRUE	TRUE	Astrocytes_down;Excitatory_Layer_2_3_IT_neurons_I_down;Inhibitory_SST_neurons_down;Microglial_cells_up
GO_BP	GO:0009201	ribonucleoside triphosphate biosynthetic process	117	86	86	23	25	ATP5F1C,NDUFA5,NDUFS3,NDUFS7,ATP5PD,NDUFB10,NDUFA10,ATP5F1B,NDUFS2,ATP5F1A,ATP5PO,ATP5PF,NDUFA7,NDUFS1,ATP5F1D,SDHB,NDUFA12,NDUFS8,NDUFA2,ATP5F1E,NDUFV2,COX11,STOML2,NDUFA3,DMAC2L,NDUFB4,NDUFB1,NDUFA6,NME3,NDUFS6,NDUFV3,ATP5MG,NDUFS5,ATP5ME,NDUFA13,SDHA,NDUFA11,ATP5MK,NME2P1,NDUFB3,NDUFV1,NDUFB9,NDUFB2,NDUFS4,CTPS2,MT-ND4,NDUFC2,ATP5MJ,NDUFB5,NDUFB7,NDUFA9,NDUFA8,DNAJC30,CTPS1,ALDOA,NDUFB8,NDUFB6…	ATP5F1C,NDUFS3,ATP5F1B,NDUFA7,NDUFS2,ATP5PO,ATP5F1A,NDUFA10,ATP5F1D,NDUFS1,ATP5PD,NDUFB10,SDHB,NDUFS8,NDUFS7,NDUFB1,NDUFA5,NDUFS5,NDUFA12,STOML2,NDUFV2,NDUFB4,DMAC2L,NDUFA2,NDUFB3,ATP5PF,NDUFA3,ATP5ME,SDHA,NDUFA13,ATP5F1E,ATP5MG,NME2P1,NDUFA11,NDUFS6,NDUFA6,NDUFB9,NDUFB7,NDUFA9,NDUFB5,NDUFC2,NDUFV1,ATP5MK,NDUFA8,NDUFV3,NDUFB2,MT-ND4,NDUFS4,NDUFB8,NME3,ATP5MJ,CTPS1,DNAJC30,MT-ND3,IMPDH1,NME7,CTPS2…	ATP5F1C,NDUFA5,NDUFS3,NDUFS7,ATP5PD,NDUFB10,NDUFA10,ATP5F1B,NDUFS2,ATP5F1A,ATP5PO,ATP5PF,NDUFA7,NDUFS1,ATP5F1D,SDHB,NDUFA12,NDUFS8,NDUFA2,ATP5F1E,NDUFV2,COX11,STOML2	ATP5F1C,NDUFS3,ATP5F1B,NDUFA7,NDUFS2,ATP5PO,ATP5F1A,NDUFA10,ATP5F1D,NDUFS1,ATP5PD,NDUFB10,SDHB,NDUFS8,NDUFS7,NDUFB1,NDUFA5,NDUFS5,NDUFA12,STOML2,NDUFV2,NDUFB4,DMAC2L,NDUFA2,NDUFB3	effectsize_down	effectsize_down	-10.0158	-9.27554	1.29854e-23	1.76723e-20	1.50215e-19	2.04433e-16	TRUE	TRUE	Excitatory_Layer_2_3_IT_neurons_I_down
GO_MF	GO:0003924	GTPase activity	779	414	414	10	20	EEF1A1,DOCK9,GNA11,DNM1L,DNAJA3,SBF1,RAB20,SRGAP3,RAN,ARFGEF2,AGAP2,RAB40B,RAP1GAP,PGAM5,EEF1A2,OCRL,TIAM2,RGS6,SGSM1,TBCD,ARF5,SAR1B,ARL3,LLGL1,RABIF,RAB15,EEF2,GIT1,P2RY12,ARHGAP1,RANBP2,GSPT2,LAMTOR3,GTPBP1,TBC1D9B,RALGPS1,ARF6,SAR1A,FARP1,TUBB,BCR,RIN1,TBC1D15,ARAP1,TUBA1B,ARL8A,RAB3IP,TBC1D7,CDC42,RAB5C,AGAP1,DDX3X,SEC23A,DNM2,ARL10,RAC2,SRGAP2,IQSEC1,RAPGEF2,RASA3,KRIT1,ARFGEF3,DNM1,RAB3D,A…	DOCK9,ARFGEF2,DNM1L,SBF1,EEF1A1,RIN1,DNAJA3,ARL10,RASGRF2,SRGAP3,RAN,PGAM5,AGAP2,TUBA1B,GIT1,RAC2,OCRL,GNA11,RAB3IP,ARHGAP39,SIRPA,EEF2,EEF1A2,SAR1B,WDR41,SMCR8,BCR,RAB15,SGSM1,RAPGEF2,ARHGAP26,TUBB,TRIO,RALA,RAB29,FARP1,TBCD,RAP1GAP,IQSEC1,HBS1L,RAB20,LAMTOR3,LLGL1,SEC23A,ARHGEF12,RUNDC3A,GNAZ,TBC1D15,HERC1,SEPTIN11,RASA4B,TBC1D9B,RIC8A,RASAL2,DNM2,MFN2,EIF2B3,GNL1,RAB5A,RAB5C,PDGFRB,MYCBP2,ARHG…	EEF1A1,DOCK9,GNA11,DNM1L,DNAJA3,SBF1,RAB20,SRGAP3,RAN,ARFGEF2	DOCK9,ARFGEF2,DNM1L,SBF1,EEF1A1,RIN1,DNAJA3,ARL10,RASGRF2,SRGAP3,RAN,PGAM5,AGAP2,TUBA1B,GIT1,RAC2,OCRL,GNA11,RAB3IP,ARHGAP39	effectsize_up	effectsize_up	9.1084	9.41114	8.36078e-20	4.90779e-21	1.97147e-16	1.15726e-17	TRUE	TRUE	Astrocytes_down
GO_BP	GO:0033108	mitochondrial respiratory chain complex assembly	105	75	75	10	16	NDUFA5,NDUFS3,NDUFS7,NDUFB10,NDUFA10,NDUFS2,NDUFS1,NDUFA12,NDUFS8,NDUFA2,NDUFAF2,NDUFA3,NDUFB4,NDUFB1,NDUFAF1,NDUFA6,ECSIT,NDUFS5,NDUFA13,NDUFAF3,FOXRED1,NDUFA11,ACAD9,NDUFB3,NDUFB9,TMEM177,NDUFB2,SLC25A33,NDUFS4,MT-ND4,NDUFC2,UQCRFS1,TIMMDC1,NDUFB5,NDUFB7,SMIM20,UQCC4,NDUFA9,NDUFA8,OXA1L,TFAM,TIMM21,NDUFAF4,NDUFB8,NDUFAF6,SURF1,NDUFB6,COA3,COA1,MT-ND2,COX14,SAMM50,SCO2,MT-ND1,TTC19,MT-ND5,LYRM7,…	NDUFS3,NDUFS2,NDUFA10,NDUFS1,NDUFB10,NDUFS8,NDUFS7,NDUFB1,NDUFA5,NDUFAF1,NDUFS5,NDUFA12,NDUFB4,NDUFAF2,NDUFA2,NDUFB3,NDUFA3,NDUFA13,NDUFA11,ACAD9,ECSIT,NDUFA6,NDUFAF3,NDUFB9,NDUFB7,COA3,NDUFA9,UQCRFS1,SURF1,NDUFB5,NDUFC2,NDUFA8,TFAM,SCO2,FOXRED1,NDUFB2,MT-ND4,NDUFS4,NDUFB8,COA1,TTC19,SMIM20,NDUFAF4,UQCC5,SLC25A33,OXA1L,SAMM50,NDUFB11,MT-ND2,TIMM21,TIMMDC1,NDUFB6,COX17,AIFM1,UQCC4,TACO1,NDUFA1,MT-…	NDUFA5,NDUFS3,NDUFS7,NDUFB10,NDUFA10,NDUFS2,NDUFS1,NDUFA12,NDUFS8,NDUFA2	NDUFS3,NDUFS2,NDUFA10,NDUFS1,NDUFB10,NDUFS8,NDUFS7,NDUFB1,NDUFA5,NDUFAF1,NDUFS5,NDUFA12,NDUFB4,NDUFAF2,NDUFA2,NDUFB3	effectsize_down	effectsize_down	-9.51637	-9.22191	1.79332e-21	2.91861e-20	2.07452e-17	3.37625e-16	TRUE	TRUE	Excitatory_Layer_2_3_IT_neurons_I_down;Excitatory_Layer_2_3_IT_neurons_II_down;Excitatory_Layer_3_4_IT_neurons_down;Inhibitory_LAMP5_neurons_down;Inhibitory_SST_neurons_down;Inhibitory_VIP_neurons_down
GO_MF	GO:0015453	oxidoreduction-driven active transmembrane transporter activity	68	58	58	15	19	NDUFA5,NDUFS3,COX5A,NDUFS7,COX5B,NDUFB10,NDUFA10,NDUFS2,NDUFA7,NDUFS1,NDUFA12,NDUFS8,NDUFA2,NDUFV2,COX7A1,NDUFA3,NDUFB4,NDUFB1,NDUFA6,MT-CO3,NDUFS6,NDUFV3,NDUFS5,COX7A2L,NDUFB3,NDUFV1,NDUFA4,NDUFB9,MT-CO2,NDUFB2,NDUFS4,MT-ND4,NDUFC2,UQCRFS1,UQCRC1,NDUFB5,NDUFB7,NDUFA9,NDUFA8,NDUFB8,SURF1,NDUFB6,MT-ND2,CYB5A,MT-ND3,COX6B1,COX4I1,MT-ND1,MT-ND5,MT-CO1,MT-CYB,MT-ND6,UQCR10,CYBRD1,NNT,CYC1,NDUFA1,COX8A	NDUFS3,COX5A,NDUFA7,COX5B,NDUFS2,NDUFA10,NDUFS1,NDUFB10,NDUFS8,NDUFS7,NDUFB1,NDUFA5,NDUFS5,NDUFA12,NDUFV2,NDUFB4,COX7A1,NDUFA2,NDUFB3,NDUFA3,COX7A2L,UQCRC1,NDUFS6,MT-CO3,NDUFA6,NDUFA4,NDUFB9,NDUFB7,NDUFA9,UQCRFS1,SURF1,NDUFB5,NDUFC2,NDUFV1,NDUFA8,NDUFV3,MT-CO2,NDUFB2,MT-ND4,NDUFS4,NDUFB8,MT-CYB,MT-ND3,COX4I1,COX8A,MT-ND2,UQCR10,NDUFB6,NDUFA1,MT-ND6,MT-ND5,COX6B1,CYC1,NNT,MT-ND1,MT-CO1,CYBRD1,CYB5A	NDUFA5,NDUFS3,COX5A,NDUFS7,COX5B,NDUFB10,NDUFA10,NDUFS2,NDUFA7,NDUFS1,NDUFA12,NDUFS8,NDUFA2,NDUFV2,COX7A1	NDUFS3,COX5A,NDUFA7,COX5B,NDUFS2,NDUFA10,NDUFS1,NDUFB10,NDUFS8,NDUFS7,NDUFB1,NDUFA5,NDUFS5,NDUFA12,NDUFV2,NDUFB4,COX7A1,NDUFA2,NDUFB3	effectsize_down	effectsize_down	-8.9579	-9.3434	3.30928e-19	9.3285e-21	7.80328e-16	2.19966e-17	TRUE	TRUE	Astrocytes_down;Excitatory_Layer_2_3_IT_neurons_I_down;Excitatory_Layer_2_3_IT_neurons_II_down;Excitatory_Layer_3_4_IT_neurons_down;Excitatory_Layer_3_6_IT_neurons_down;Excitatory_Layer_5_6_CT_and_NP_neurons_down;Excitatory_Layer_5_6_IT_neurons_I_down;Inhibitory_LAMP5_neurons_down;Inhibitory_SST_neurons_down;Inhibitory_VIP_neurons_down
GO_CC	GO:0030964	NADH dehydrogenase complex	46	42	42	12	16	NDUFA5,NDUFS3,NDUFS7,NDUFB10,NDUFA10,NDUFS2,NDUFA7,NDUFS1,NDUFA12,NDUFS8,NDUFA2,NDUFV2,NDUFA3,NDUFB4,NDUFB1,NDUFA6,NDUFS6,NDUFV3,NDUFS5,NDUFA13,NDUFA11,NDUFB3,NDUFV1,NDUFB9,NDUFB2,NDUFS4,MT-ND4,NDUFC2,NDUFB5,NDUFB7,NDUFA9,NDUFA8,NDUFB8,NDUFB6,MT-ND2,MT-ND3,MT-ND1,MT-ND5,MT-ND6,NDUFB11,NDUFAB1,NDUFA1	NDUFS3,NDUFA7,NDUFS2,NDUFA10,NDUFS1,NDUFB10,NDUFS8,NDUFS7,NDUFB1,NDUFA5,NDUFS5,NDUFA12,NDUFV2,NDUFB4,NDUFA2,NDUFB3,NDUFA3,NDUFA13,NDUFA11,NDUFS6,NDUFA6,NDUFB9,NDUFB7,NDUFA9,NDUFB5,NDUFC2,NDUFV1,NDUFA8,NDUFV3,NDUFB2,MT-ND4,NDUFS4,NDUFB8,MT-ND3,NDUFB11,MT-ND2,NDUFB6,NDUFA1,MT-ND6,MT-ND5,NDUFAB1,MT-ND1	NDUFA5,NDUFS3,NDUFS7,NDUFB10,NDUFA10,NDUFS2,NDUFA7,NDUFS1,NDUFA12,NDUFS8,NDUFA2,NDUFV2	NDUFS3,NDUFA7,NDUFS2,NDUFA10,NDUFS1,NDUFB10,NDUFS8,NDUFS7,NDUFB1,NDUFA5,NDUFS5,NDUFA12,NDUFV2,NDUFB4,NDUFA2,NDUFB3	effectsize_down	effectsize_down	-8.9516	-8.78476	3.50375e-19	1.567e-18	5.89681e-16	2.63726e-15	TRUE	TRUE	Astrocytes_down;Excitatory_Layer_2_3_IT_neurons_I_down;Excitatory_Layer_2_3_IT_neurons_II_down;Excitatory_Layer_3_4_IT_neurons_down;Excitatory_Layer_5_6_CT_and_NP_neurons_down;Excitatory_Layer_5_6_IT_neurons_I_down;Inhibitory_LAMP5_neurons_down;Inhibitory_SST_neurons_down;Inhibitory_VIP_neurons_down
GO_CC	GO:0045271	respiratory chain complex I	46	42	42	12	16	NDUFA5,NDUFS3,NDUFS7,NDUFB10,NDUFA10,NDUFS2,NDUFA7,NDUFS1,NDUFA12,NDUFS8,NDUFA2,NDUFV2,NDUFA3,NDUFB4,NDUFB1,NDUFA6,NDUFS6,NDUFV3,NDUFS5,NDUFA13,NDUFA11,NDUFB3,NDUFV1,NDUFB9,NDUFB2,NDUFS4,MT-ND4,NDUFC2,NDUFB5,NDUFB7,NDUFA9,NDUFA8,NDUFB8,NDUFB6,MT-ND2,MT-ND3,MT-ND1,MT-ND5,MT-ND6,NDUFB11,NDUFAB1,NDUFA1	NDUFS3,NDUFA7,NDUFS2,NDUFA10,NDUFS1,NDUFB10,NDUFS8,NDUFS7,NDUFB1,NDUFA5,NDUFS5,NDUFA12,NDUFV2,NDUFB4,NDUFA2,NDUFB3,NDUFA3,NDUFA13,NDUFA11,NDUFS6,NDUFA6,NDUFB9,NDUFB7,NDUFA9,NDUFB5,NDUFC2,NDUFV1,NDUFA8,NDUFV3,NDUFB2,MT-ND4,NDUFS4,NDUFB8,MT-ND3,NDUFB11,MT-ND2,NDUFB6,NDUFA1,MT-ND6,MT-ND5,NDUFAB1,MT-ND1	NDUFA5,NDUFS3,NDUFS7,NDUFB10,NDUFA10,NDUFS2,NDUFA7,NDUFS1,NDUFA12,NDUFS8,NDUFA2,NDUFV2	NDUFS3,NDUFA7,NDUFS2,NDUFA10,NDUFS1,NDUFB10,NDUFS8,NDUFS7,NDUFB1,NDUFA5,NDUFS5,NDUFA12,NDUFV2,NDUFB4,NDUFA2,NDUFB3	effectsize_down	effectsize_down	-8.9516	-8.78476	3.50375e-19	1.567e-18	5.89681e-16	2.63726e-15	TRUE	TRUE
GO_MF	GO:0016787	hydrolase activity	3205	1166	1166	34	55	ATP5F1C,CALM1,EEF1A1,DOCK9,ATP5F1B,PSMB6,ATP5F1A,CHMP1A,GNA11,DNM1L,MACROD1,PSMB5,AGL,ATP5F1E,DNAJA3,KIF2A,AFG2B,SERPINE2,ACIN1,SBF1,HSPD1,ATG4B,C1QBP,RAB20,MRPL58,TUBA8,SRGAP3,RAN,PCSK1N,SRCAP,CAMK2G,PSMD14,PTPMT1,ARFGEF2,GBA2,KIF1B,AGAP2,DYNC1H1,RAB40B,RAP1GAP,RUVBL2,PLCD1,PGAM5,EEF1A2,PSMA6,OCRL,ATP2B4,PPP3CB,ELFN1,UQCRC2,PTPN23,TUBA3C,PANK4,UPF1,TIAM2,RGS6,SGSM1,KIF1A,KIF27,USP9Y,PPP3CA,TBCD,…	ATP5F1C,ATP5F1B,CALM1,DOCK9,ARFGEF2,DNM1L,ATP5F1A,C1QBP,PDE2A,SBF1,KIF2A,TUBA8,UQCRC2,EEF1A1,DNAH12,UPF1,HSPD1,PTPN23,CAPN1,AGL,SERPINE2,RIN1,GDA,DYNC1H1,DNAJA3,ARL10,PSMA6,RASGRF2,TESC,KIF15,ACIN1,NLN,SRGAP3,HAGH,RAN,PGAM5,AGAP2,TUBA1B,CAMK2G,CHMP1A,GIT1,RAC2,RPS3,RUVBL2,PCSK1N,OCRL,YME1L1,ADAM11,KIF1A,GNA11,ATP8A1,SRCAP,RAB3IP,ARHGAP39,PLPP3,PLCD1,SIRPA,EEF2,MACROD1,PPP3CB,EEF1A2,SAR1B,NSF,CPNE…	ATP5F1C,CALM1,EEF1A1,DOCK9,ATP5F1B,PSMB6,ATP5F1A,CHMP1A,GNA11,DNM1L,MACROD1,PSMB5,AGL,ATP5F1E,DNAJA3,KIF2A,AFG2B,SERPINE2,ACIN1,SBF1,HSPD1,ATG4B,C1QBP,RAB20,MRPL58,TUBA8,SRGAP3,RAN,PCSK1N,SRCAP,CAMK2G,PSMD14,PTPMT1,ARFGEF2	ATP5F1C,ATP5F1B,CALM1,DOCK9,ARFGEF2,DNM1L,ATP5F1A,C1QBP,PDE2A,SBF1,KIF2A,TUBA8,UQCRC2,EEF1A1,DNAH12,UPF1,HSPD1,PTPN23,CAPN1,AGL,SERPINE2,RIN1,GDA,DYNC1H1,DNAJA3,ARL10,PSMA6,RASGRF2,TESC,KIF15,ACIN1,NLN,SRGAP3,HAGH,RAN,PGAM5,AGAP2,TUBA1B,CAMK2G,CHMP1A,GIT1,RAC2,RPS3,RUVBL2,PCSK1N,OCRL,YME1L1,ADAM11,KIF1A,GNA11,ATP8A1,SRCAP,RAB3IP,ARHGAP39,PLPP3	effectsize_up	effectsize_up	8.7519	9.02331	2.09797e-18	1.82494e-19	4.947e-15	4.30321e-16	TRUE	TRUE
GO_BP	GO:0010257	NADH dehydrogenase complex assembly	63	55	55	10	16	NDUFA5,NDUFS3,NDUFS7,NDUFB10,NDUFA10,NDUFS2,NDUFS1,NDUFA12,NDUFS8,NDUFA2,NDUFAF2,NDUFA3,NDUFB4,NDUFB1,NDUFAF1,NDUFA6,ECSIT,NDUFS5,NDUFA13,NDUFAF3,FOXRED1,NDUFA11,ACAD9,NDUFB3,NDUFB9,NDUFB2,NDUFS4,MT-ND4,NDUFC2,TIMMDC1,NDUFB5,NDUFB7,NDUFA9,NDUFA8,OXA1L,TIMM21,NDUFAF4,NDUFB8,NDUFAF6,NDUFB6,COA1,MT-ND2,MT-ND1,MT-ND5,TMEM126A,NUBPL,MT-ND6,TMEM126B,TMEM186,NDUFAF7,NDUFB11,BCS1L,AIFM1,NDUFAB1,NDUFA1	NDUFS3,NDUFS2,NDUFA10,NDUFS1,NDUFB10,NDUFS8,NDUFS7,NDUFB1,NDUFA5,NDUFAF1,NDUFS5,NDUFA12,NDUFB4,NDUFAF2,NDUFA2,NDUFB3,NDUFA3,NDUFA13,NDUFA11,ACAD9,ECSIT,NDUFA6,NDUFAF3,NDUFB9,NDUFB7,NDUFA9,NDUFB5,NDUFC2,NDUFA8,FOXRED1,NDUFB2,MT-ND4,NDUFS4,NDUFB8,COA1,NDUFAF4,OXA1L,NDUFB11,MT-ND2,TIMM21,TIMMDC1,NDUFB6,AIFM1,NDUFA1,MT-ND6,MT-ND5,NDUFAB1,TMEM126A,BCS1L,NDUFAF7,NUBPL,MT-ND1,NDUFAF6,TMEM186,TMEM126B	NDUFA5,NDUFS3,NDUFS7,NDUFB10,NDUFA10,NDUFS2,NDUFS1,NDUFA12,NDUFS8,NDUFA2	NDUFS3,NDUFS2,NDUFA10,NDUFS1,NDUFB10,NDUFS8,NDUFS7,NDUFB1,NDUFA5,NDUFAF1,NDUFS5,NDUFA12,NDUFB4,NDUFAF2,NDUFA2,NDUFB3	effectsize_down	effectsize_down	-9.29984	-8.83009	1.40652e-20	1.04596e-18	1.62706e-16	1.20997e-14	TRUE	TRUE	Excitatory_Layer_2_3_IT_neurons_I_down;Excitatory_Layer_3_4_IT_neurons_down;Excitatory_Layer_5_6_CT_and_NP_neurons_down;Inhibitory_LAMP5_neurons_down;Inhibitory_SST_neurons_down;Inhibitory_VIP_neurons_down
GO_BP	GO:0032981	mitochondrial respiratory chain complex I assembly	63	55	55	10	16	NDUFA5,NDUFS3,NDUFS7,NDUFB10,NDUFA10,NDUFS2,NDUFS1,NDUFA12,NDUFS8,NDUFA2,NDUFAF2,NDUFA3,NDUFB4,NDUFB1,NDUFAF1,NDUFA6,ECSIT,NDUFS5,NDUFA13,NDUFAF3,FOXRED1,NDUFA11,ACAD9,NDUFB3,NDUFB9,NDUFB2,NDUFS4,MT-ND4,NDUFC2,TIMMDC1,NDUFB5,NDUFB7,NDUFA9,NDUFA8,OXA1L,TIMM21,NDUFAF4,NDUFB8,NDUFAF6,NDUFB6,COA1,MT-ND2,MT-ND1,MT-ND5,TMEM126A,NUBPL,MT-ND6,TMEM126B,TMEM186,NDUFAF7,NDUFB11,BCS1L,AIFM1,NDUFAB1,NDUFA1	NDUFS3,NDUFS2,NDUFA10,NDUFS1,NDUFB10,NDUFS8,NDUFS7,NDUFB1,NDUFA5,NDUFAF1,NDUFS5,NDUFA12,NDUFB4,NDUFAF2,NDUFA2,NDUFB3,NDUFA3,NDUFA13,NDUFA11,ACAD9,ECSIT,NDUFA6,NDUFAF3,NDUFB9,NDUFB7,NDUFA9,NDUFB5,NDUFC2,NDUFA8,FOXRED1,NDUFB2,MT-ND4,NDUFS4,NDUFB8,COA1,NDUFAF4,OXA1L,NDUFB11,MT-ND2,TIMM21,TIMMDC1,NDUFB6,AIFM1,NDUFA1,MT-ND6,MT-ND5,NDUFAB1,TMEM126A,BCS1L,NDUFAF7,NUBPL,MT-ND1,NDUFAF6,TMEM186,TMEM126B	NDUFA5,NDUFS3,NDUFS7,NDUFB10,NDUFA10,NDUFS2,NDUFS1,NDUFA12,NDUFS8,NDUFA2	NDUFS3,NDUFS2,NDUFA10,NDUFS1,NDUFB10,NDUFS8,NDUFS7,NDUFB1,NDUFA5,NDUFAF1,NDUFS5,NDUFA12,NDUFB4,NDUFAF2,NDUFA2,NDUFB3	effectsize_down	effectsize_down	-9.29984	-8.83009	1.40652e-20	1.04596e-18	1.62706e-16	1.20997e-14	TRUE	TRUE
GO_MF	GO:0008137	NADH dehydrogenase (ubiquinone) activity	41	39	39	12	16	NDUFA5,NDUFS3,NDUFS7,NDUFB10,NDUFA10,NDUFS2,NDUFA7,NDUFS1,NDUFA12,NDUFS8,NDUFA2,NDUFV2,NDUFA3,NDUFB4,NDUFB1,NDUFA6,NDUFS6,NDUFV3,NDUFS5,NDUFB3,NDUFV1,NDUFA4,NDUFB9,NDUFB2,NDUFS4,MT-ND4,NDUFC2,NDUFB5,NDUFB7,NDUFA9,NDUFA8,NDUFB8,NDUFB6,MT-ND2,MT-ND3,MT-ND1,MT-ND5,MT-ND6,NDUFA1	NDUFS3,NDUFA7,NDUFS2,NDUFA10,NDUFS1,NDUFB10,NDUFS8,NDUFS7,NDUFB1,NDUFA5,NDUFS5,NDUFA12,NDUFV2,NDUFB4,NDUFA2,NDUFB3,NDUFA3,NDUFS6,NDUFA6,NDUFA4,NDUFB9,NDUFB7,NDUFA9,NDUFB5,NDUFC2,NDUFV1,NDUFA8,NDUFV3,NDUFB2,MT-ND4,NDUFS4,NDUFB8,MT-ND3,MT-ND2,NDUFB6,NDUFA1,MT-ND6,MT-ND5,MT-ND1	NDUFA5,NDUFS3,NDUFS7,NDUFB10,NDUFA10,NDUFS2,NDUFA7,NDUFS1,NDUFA12,NDUFS8,NDUFA2,NDUFV2	NDUFS3,NDUFA7,NDUFS2,NDUFA10,NDUFS1,NDUFB10,NDUFS8,NDUFS7,NDUFB1,NDUFA5,NDUFS5,NDUFA12,NDUFV2,NDUFB4,NDUFA2,NDUFB3	effectsize_down	effectsize_down	-8.97687	-8.57196	2.78587e-19	1.01741e-17	6.56909e-16	2.39905e-14	TRUE	TRUE
GO_BP	GO:0009142	nucleoside triphosphate biosynthetic process	125	91	91	23	25	ATP5F1C,NDUFA5,NDUFS3,NDUFS7,ATP5PD,NDUFB10,NDUFA10,ATP5F1B,NDUFS2,ATP5F1A,ATP5PO,ATP5PF,NDUFA7,NDUFS1,ATP5F1D,SDHB,NDUFA12,NDUFS8,NDUFA2,ATP5F1E,NDUFV2,COX11,STOML2,NDUFA3,DMAC2L,NDUFB4,NDUFB1,NDUFA6,NME3,NDUFS6,NDUFV3,ATP5MG,NDUFS5,ATP5ME,NDUFA13,SDHA,NDUFA11,ATP5MK,NME2P1,NDUFB3,NDUFV1,NDUFB9,NDUFB2,NDUFS4,AK4,CTPS2,MT-ND4,NDUFC2,ATP5MJ,NDUFB5,NDUFB7,NDUFA9,NDUFA8,DNAJC30,CTPS1,ALDOA,NDUFB8,CM…	ATP5F1C,NDUFS3,ATP5F1B,NDUFA7,NDUFS2,ATP5PO,ATP5F1A,NDUFA10,ATP5F1D,NDUFS1,ATP5PD,NDUFB10,SDHB,NDUFS8,NDUFS7,NDUFB1,NDUFA5,NDUFS5,NDUFA12,STOML2,NDUFV2,NDUFB4,DMAC2L,NDUFA2,NDUFB3,ATP5PF,NDUFA3,ATP5ME,SDHA,NDUFA13,ATP5F1E,ATP5MG,NME2P1,NDUFA11,NDUFS6,NDUFA6,NDUFB9,NDUFB7,NDUFA9,NDUFB5,NDUFC2,NDUFV1,ATP5MK,NDUFA8,NDUFV3,NDUFB2,MT-ND4,NDUFS4,NDUFB8,NME3,ATP5MJ,CTPS1,DNAJC30,MT-ND3,IMPDH1,NME7,AK4,C…	ATP5F1C,NDUFA5,NDUFS3,NDUFS7,ATP5PD,NDUFB10,NDUFA10,ATP5F1B,NDUFS2,ATP5F1A,ATP5PO,ATP5PF,NDUFA7,NDUFS1,ATP5F1D,SDHB,NDUFA12,NDUFS8,NDUFA2,ATP5F1E,NDUFV2,COX11,STOML2	ATP5F1C,NDUFS3,ATP5F1B,NDUFA7,NDUFS2,ATP5PO,ATP5F1A,NDUFA10,ATP5F1D,NDUFS1,ATP5PD,NDUFB10,SDHB,NDUFS8,NDUFS7,NDUFB1,NDUFA5,NDUFS5,NDUFA12,STOML2,NDUFV2,NDUFB4,DMAC2L,NDUFA2,NDUFB3	effectsize_down	effectsize_down	-9.33015	-8.62478	1.0572e-20	6.4215e-18	1.22296e-16	7.42839e-14	TRUE	TRUE	Excitatory_Layer_2_3_IT_neurons_I_down
GO_BP	GO:0006120	mitochondrial electron transport, NADH to ubiquinone	51	45	45	11	16	NDUFA5,NDUFS3,NDUFS7,NDUFB10,NDUFA10,NDUFS2,NDUFA7,NDUFS1,NDUFS8,NDUFA2,NDUFV2,NDUFA3,NDUFB4,NDUFB1,NDUFAF1,NDUFA6,NDUFS6,NDUFV3,NDUFS5,NDUFB3,NDUFV1,NDUFA4,NDUFB9,NDUFB2,SNCA,NDUFS4,DLD,MT-ND4,NDUFC2,PARK7,NDUFB5,NDUFB7,NDUFA9,NDUFA8,NDUFB8,NDUFB6,MT-ND2,MT-ND3,ISCU,MT-ND1,MT-ND5,MT-ND6,COQ9,NDUFAB1,NDUFA1	NDUFS3,NDUFA7,NDUFS2,NDUFA10,NDUFS1,NDUFB10,NDUFS8,NDUFS7,NDUFB1,NDUFA5,NDUFAF1,NDUFS5,NDUFV2,NDUFB4,NDUFA2,NDUFB3,NDUFA3,NDUFS6,NDUFA6,NDUFA4,NDUFB9,NDUFB7,PARK7,NDUFA9,NDUFB5,SNCA,NDUFC2,NDUFV1,NDUFA8,NDUFV3,NDUFB2,MT-ND4,NDUFS4,NDUFB8,DLD,MT-ND3,MT-ND2,NDUFB6,NDUFA1,MT-ND6,MT-ND5,NDUFAB1,COQ9,ISCU,MT-ND1	NDUFA5,NDUFS3,NDUFS7,NDUFB10,NDUFA10,NDUFS2,NDUFA7,NDUFS1,NDUFS8,NDUFA2,NDUFV2	NDUFS3,NDUFA7,NDUFS2,NDUFA10,NDUFS1,NDUFB10,NDUFS8,NDUFS7,NDUFB1,NDUFA5,NDUFAF1,NDUFS5,NDUFV2,NDUFB4,NDUFA2,NDUFB3	effectsize_down	effectsize_down	-9.06154	-8.6155	1.28619e-19	6.96388e-18	1.48787e-15	8.05582e-14	TRUE	TRUE	Astrocytes_down;Excitatory_Layer_2_3_IT_neurons_I_down;Excitatory_Layer_2_3_IT_neurons_II_down;Excitatory_Layer_3_4_IT_neurons_down;Excitatory_Layer_5_6_CT_and_NP_neurons_down;Excitatory_Layer_5_6_IT_neurons_I_down;Inhibitory_SST_neurons_down;Inhibitory_VIP_neurons_down
GO_MF	GO:0005096	GTPase activator activity	271	137	137	2	8	DNM1L,SRGAP3,AGAP2,RAP1GAP,PGAM5,OCRL,TIAM2,RGS6,SGSM1,TBCD,LLGL1,GIT1,ARHGAP1,RANBP2,TBC1D9B,BCR,RIN1,TBC1D15,ARAP1,TBC1D7,AGAP1,SEC23A,SRGAP2,RAPGEF2,RASA3,ARHGAP5,ARHGAP44,ALDH1A1,TBC1D4,ARHGAP39,SMCR8,RABGAP1,MYO9A,THY1,DOCK4,WDR41,NF1,RAB3GAP2,NCKAP1L,GIT2,ARHGAP35,STXBP5,RASAL2,RGS14,GAPVD1,LARS1,ABR,ARHGEF12,ASAP1,ARHGEF6,DOCK1,ARHGAP26,TBC1D17,SMAP1,DAB2IP,ARHGEF11,PLXNB1,NRP1,ARHGAP23,GN…	DNM1L,RIN1,SRGAP3,PGAM5,AGAP2,GIT1,OCRL,ARHGAP39,WDR41,SMCR8,BCR,SGSM1,RAPGEF2,ARHGAP26,TBCD,RAP1GAP,LLGL1,SEC23A,ARHGEF12,TBC1D15,RASA4B,TBC1D9B,RASAL2,PDGFRB,DOCK4,AGAP3,LARS1,ALDH1A1,ASAP1,NF1,RGS6,RABGAP1,ARHGAP5,TBC1D1,ABR,RAB3GAP2,DOCK3,VAV3,STXBP5L,ARHGAP35,ARHGAP44,SYNGAP1,TBC1D10B,PREX1,RALGAPA1,GIT2,AGAP1,ELMOD1,RASA3,ARHGAP1,DAB2IP,GAPVD1,TBC1D4,RASA2,TSC2,NRP1,ACAP2,RGS14,STXBP5,ARAP1…	DNM1L,SRGAP3	DNM1L,RIN1,SRGAP3,PGAM5,AGAP2,GIT1,OCRL,ARHGAP39	effectsize_up	effectsize_up	8.32289	9.0412	8.58466e-17	1.54966e-19	2.02426e-13	3.65409e-16	TRUE	TRUE
GO_MF	GO:0140096	catalytic activity, acting on a protein	2961	897	897	30	53	CALM1,CHP1,DLST,MAPK3,DLAT,PSMB6,CHMP1A,WNK4,PTK2B,MACROD1,PSMB5,PRKDC,GRK2,UBL4A,MTOR,FKBP1A,SERPINE2,SBF1,HSPD1,CUL3,ATG4B,PCSK1N,SRCAP,CKAP5,CDC42BPB,PRKCG,CAMK2G,PSMD14,PTPMT1,RPS6KA2,DPM1,AGAP2,RUVBL2,TRIM3,CDK18,PGAM5,PSMA6,PPP3CB,ELFN1,UQCRC2,PTPN23,UFC1,UPF1,MAPK1,NSMCE2,MACROH2A1,USP9Y,PPP3CA,PRKCE,PSMB7,FN3K,USP24,WDR48,STK25,USP9X,NDUFA13,PPP3R1,PIK3R4,RPS7,PRKCI,OGT,RPS6KA1,VCPIP1,AKT…	CHP1,DLST,MAPK3,DLAT,CALM1,PTK2B,PRKCG,TRIM38,CAMK2A,MAPK1,SBF1,PRKDC,GRM5,UQCRC2,MTOR,UBL4A,UPF1,GRK2,HSPD1,PTPN23,CAPN1,RPS7,SERPINE2,CUL3,PSMA6,DGKQ,CKAP5,TESC,NLN,RPS6KA1,CAMKV,TRIM3,PGAM5,DPM1,MACROH2A1,AGAP2,MAST1,CAMK2G,WNK4,ABL1,CDC42BPB,CHMP1A,RAC2,RUVBL2,PCSK1N,KDM1B,YME1L1,ADAM11,NPM1,FKBP1A,SRCAP,PIK3R4,CAMK2B,CAMK2D,NSMCE2,SIRPA,MACROD1,PPP3CB,NSF,CDC42BPA,CPNE1,MINK1,HTT,PSMB5,NDUFA…	CALM1,CHP1,DLST,MAPK3,DLAT,PSMB6,CHMP1A,WNK4,PTK2B,MACROD1,PSMB5,PRKDC,GRK2,UBL4A,MTOR,FKBP1A,SERPINE2,SBF1,HSPD1,CUL3,ATG4B,PCSK1N,SRCAP,CKAP5,CDC42BPB,PRKCG,CAMK2G,PSMD14,PTPMT1,RPS6KA2	CHP1,DLST,MAPK3,DLAT,CALM1,PTK2B,PRKCG,TRIM38,CAMK2A,MAPK1,SBF1,PRKDC,GRM5,UQCRC2,MTOR,UBL4A,UPF1,GRK2,HSPD1,PTPN23,CAPN1,RPS7,SERPINE2,CUL3,PSMA6,DGKQ,CKAP5,TESC,NLN,RPS6KA1,CAMKV,TRIM3,PGAM5,DPM1,MACROH2A1,AGAP2,MAST1,CAMK2G,WNK4,ABL1,CDC42BPB,CHMP1A,RAC2,RUVBL2,PCSK1N,KDM1B,YME1L1,ADAM11,NPM1,FKBP1A,SRCAP,PIK3R4,CAMK2B	effectsize_up	effectsize_up	8.26178	8.77246	1.43519e-16	1.74798e-18	3.38417e-13	4.12174e-15	TRUE	TRUE
GO_CC	GO:0015935	small ribosomal subunit	74	49	49	11	17	MRPS22,RPS27,RPS18,RPS23,RPS16,RPS6,RPS26,RPS25,MRPS25,RPS17,RPS24,MRPS23,RPS10,RPS9,RPS4X,RPS3,MRPS34,RPS28,MRPS7,RPS7,RPS12,RPS14,MRPS31,MRPS9,RPS19,MRPS21,DDX3X,MRPS10,RPS5,MRPS28,MRPS27,MRPS35,MRPS26,PTCD3,MRPS17,DAP3,RPS3A,MRPS24,EIF2A,MRPS2,RACK1,RPS11,RPS15A,RPS2,RPSA,RPS13,RPS8,RPS21,RPS20	MRPS22,RPS27,RPS26,RPS23,MRPS25,RPS17,RPS7,RPS25,RPS18,RPS16,RPS6,MRPS27,MRPS26,MRPS31,MRPS35,RPS3,RPS9,MRPS34,RPS4X,RPS24,MRPS23,RPS10,RPS19,MRPS28,MRPS10,RPS14,MRPS9,PTCD3,MRPS7,MRPS17,MRPS21,RPS12,DAP3,DDX3X,RPS28,RPS3A,MRPS24,MRPS2,RPS15A,RPS20,RPSA,RPS11,EIF2A,RPS13,RPS5,RPS2,RACK1,RPS8,RPS21	MRPS22,RPS27,RPS18,RPS23,RPS16,RPS6,RPS26,RPS25,MRPS25,RPS17,RPS24	MRPS22,RPS27,RPS26,RPS23,MRPS25,RPS17,RPS7,RPS25,RPS18,RPS16,RPS6,MRPS27,MRPS26,MRPS31,MRPS35,RPS3,RPS9	effectsize_down	effectsize_down	-8.88392	-8.10701	6.45421e-19	5.18825e-16	1.08624e-15	8.73183e-13	TRUE	TRUE	Excitatory_Layer_2_3_IT_neurons_I_down
GO_MF	GO:0009055	electron transfer activity	116	83	83	18	22	NDUFA5,NDUFS3,COX5A,NDUFS7,COX5B,NDUFB10,NDUFA10,NDUFS2,NDUFA7,NDUFS1,SDHB,NDUFA12,NDUFS8,NDUFA2,NDUFV2,ETFDH,COX11,COX7A1,NDUFA3,NDUFB4,NDUFB1,NDUFA6,CYCS,MT-CO3,NDUFS6,NDUFV3,NDUFS5,SDHA,ALDH4A1,COX7A2L,NDUFB3,NDUFV1,NDUFA4,NDUFB9,MT-CO2,NDUFB2,NDUFS4,MT-ND4,NDUFC2,UQCRFS1,UQCRC1,NDUFB5,NDUFB7,NDUFA9,GSR,NDUFA8,MAOB,ALDH2,NDUFB8,SURF1,NDUFB6,ME2,MT-ND2,ETFB,CYB5A,AKR1C4,SDHD,MT-ND3,COX6B1,COX4I…	NDUFS3,COX5A,NDUFA7,COX5B,NDUFS2,NDUFA10,NDUFS1,NDUFB10,SDHB,ETFDH,NDUFS8,NDUFS7,NDUFB1,NDUFA5,NDUFS5,NDUFA12,NDUFV2,NDUFB4,ALDH4A1,COX7A1,NDUFA2,NDUFB3,NDUFA3,SDHA,COX7A2L,UQCRC1,CYCS,NDUFS6,MT-CO3,NDUFA6,NDUFA4,NDUFB9,NDUFB7,NDUFA9,UQCRFS1,SURF1,NDUFB5,NDUFC2,NDUFV1,NDUFA8,NDUFV3,MT-CO2,ALDH2,NDUFB2,MT-ND4,NDUFS4,NDUFB8,MT-CYB,MAOB,MT-ND3,COX4I1,ETFB,COX8A,MT-ND2,SDHD,GSR,UQCR10,AKR1C4,QDPR,NDU…	NDUFA5,NDUFS3,COX5A,NDUFS7,COX5B,NDUFB10,NDUFA10,NDUFS2,NDUFA7,NDUFS1,SDHB,NDUFA12,NDUFS8,NDUFA2,NDUFV2,ETFDH,COX11,COX7A1	NDUFS3,COX5A,NDUFA7,COX5B,NDUFS2,NDUFA10,NDUFS1,NDUFB10,SDHB,ETFDH,NDUFS8,NDUFS7,NDUFB1,NDUFA5,NDUFS5,NDUFA12,NDUFV2,NDUFB4,ALDH4A1,COX7A1,NDUFA2,NDUFB3	effectsize_down	effectsize_down	-8.04051	-8.11362	8.94636e-16	4.91321e-16	2.10955e-12	1.15853e-12	TRUE	TRUE	Astrocytes_down;Excitatory_Layer_2_3_IT_neurons_I_down;Excitatory_Layer_2_3_IT_neurons_II_down;Excitatory_Layer_3_4_IT_neurons_down;Excitatory_Layer_3_6_IT_neurons_down;Excitatory_Layer_5_6_CT_and_NP_neurons_down;Excitatory_Layer_5_6_IT_neurons_I_down;Inhibitory_LAMP5_neurons_down;Inhibitory_SST_neurons_down;Inhibitory_VIP_neurons_down
GO_BP	GO:0016310	phosphorylation	1028	403	403	12	27	CALM1,CHP1,MAPK3,WNK4,PTK2B,PRKDC,GRK2,DNAJA3,MTOR,SNX6,CDC42BPB,PRKCG,AGAP2,TSG101,EEF1A2,PFKM,PPP3CB,MAPK1,MACROH2A1,PRKCE,RPS3,PLPP3,STK25,PIK3R4,PRKCI,RPS6KA1,NPTN,AKT3,PRKAA1,CAMK2D,PTK2,CAMK2A,NEK10,TNKS1BP1,TXN,PFKFB2,BCR,ABL1,ROCK2,GSK3B,NHERF1,DGKQ,MAP3K21,MAP2K3,SNCA,MAST1,NDUFS4,DDX3X,PRKAA2,PRKG2,VPS25,SNX9,MARK2,STK11,NAGK,EPHB2,TPD52L1,RAPGEF2,TF,CHMP6,LIMK1,DMTN,ACTB,PANK2,PSEN1,CS…	CHP1,MAPK3,CALM1,PTK2B,PRKCG,CAMK2A,MAPK1,PRKDC,MTOR,GRK2,DNAJA3,IRS2,DGKQ,RPS6KA1,MACROH2A1,AGAP2,MAST1,WNK4,ABL1,CDC42BPB,RPS3,DGKA,DGKB,NPM1,PIK3R4,CAMK2B,PLPP3,CAMK2D,DGKG,PPP3CB,EEF1A2,CDC42BPA,MINK1,NPTN,BCR,DGKD,RTRAF,STK10,RAPGEF2,PDPK1,TAOK2,AKT3,BRAT1,PRKAA1,MAPK15,SLK,SNX6,PRKCE,ARAF,PRKAA2,SNX9,STAT3,STK26,PTK2,SH3GL2,PDE4D,TSG101,GALK1,GSK3B,PRKN,PFKM,MAPK10,NAGK,PARK7,MARK4,RPTOR,PT…	CALM1,CHP1,MAPK3,WNK4,PTK2B,PRKDC,GRK2,DNAJA3,MTOR,SNX6,CDC42BPB,PRKCG	CHP1,MAPK3,CALM1,PTK2B,PRKCG,CAMK2A,MAPK1,PRKDC,MTOR,GRK2,DNAJA3,IRS2,DGKQ,RPS6KA1,MACROH2A1,AGAP2,MAST1,WNK4,ABL1,CDC42BPB,RPS3,DGKA,DGKB,NPM1,PIK3R4,CAMK2B,PLPP3	effectsize_up	effectsize_up	8.14479	8.66397	3.79954e-16	4.55623e-18	4.3953e-12	5.27064e-14	TRUE	TRUE
GO_MF	GO:0003735	structural constituent of ribosome	175	105	105	18	19	RPL24,MRPS22,RPS27,RPS18,MRPL23,RPS23,RPS16,MRPL15,RPS6,RPLP0,RPS26,MRPL28,RPS25,MRPL43,RPLP2,MRPS25,RPS17,RPS24,MRPL12,MRPS23,RPL38,MRPL21,RPS10,RPS9,MRPL19,RPS4X,RPS3,MRPS34,RPS28,MRPS7,RPS7,RPS12,MRPL37,RPS14,MRPS31,MRPL47,MRPL22,MRPS9,RPS19,MRPS21,RPL3,RPL12,RPS5,MRPL3,RPL37A,RPLP1,MRPS35,RPL17,MRPL16,MRPS17,DAP3,MRPL49,RPS3A,MRPS24,RPL21,MRPL51,RPL4,RPL23A,RPL13,RPL10A,MRPL46,MRPL4,MRPL1,RPL…	RPL24,MRPS22,RPS27,RPLP0,RPS26,RPS23,MRPS25,RPS17,RPS7,RPS25,MRPL12,RPS18,RPLP2,RPS16,RPS6,MRPS31,MRPS35,RPS3,RPS9,MRPS34,RPL38,MRPL43,MRPL21,MRPL15,MRPL23,RPS4X,RPS24,MRPL37,MRPS23,MRPL28,RPS10,RPS19,RPL27A,RPLP1,MRPL19,MRPL4,MRPL3,RPS14,MRPS9,MRPL51,MRPS7,MRPL47,MRPS17,RPL12,MRPL49,MRPL41,MRPS21,MRPL46,MRPL1,MRPL22,RPL10A,RPL32,RPS12,DAP3,MRPL2,RPL23A,RPL26,RPL17,RPL35A,RPL13,RPS28,MRPL16,RPL18…	RPL24,MRPS22,RPS27,RPS18,MRPL23,RPS23,RPS16,MRPL15,RPS6,RPLP0,RPS26,MRPL28,RPS25,MRPL43,RPLP2,MRPS25,RPS17,RPS24	RPL24,MRPS22,RPS27,RPLP0,RPS26,RPS23,MRPS25,RPS17,RPS7,RPS25,MRPL12,RPS18,RPLP2,RPS16,RPS6,MRPS31,MRPS35,RPS3,RPS9	effectsize_down	effectsize_down	-8.0559	-7.95669	7.88929e-16	1.76709e-15	1.8603e-12	4.16679e-12	TRUE	TRUE	Astrocytes_down;Excitatory_Layer_2_3_IT_neurons_I_down;Inhibitory_SST_neurons_down;Microglial_cells_up
GO_MF	GO:0140993	histone modifying activity	666	243	243	8	13	WNK4,PTK2B,PRKDC,MTOR,SRCAP,CDC42BPB,PTPMT1,RPS6KA2,PGAM5,PPP3CB,PTPN23,PPP3CA,STK25,PIK3R4,RPS6KA1,AKT3,PRKAA1,EPHA5,DCLK2,PTK2,MAP2K6,NEK10,CASK,BCR,PTPRG,ABL1,PPP3CC,DCLK3,ROCK2,GSK3B,MAP2K4,MAP2K3,MAST1,CTDNEP1,PRKAA2,MARK2,STK11,EPHB2,CIT,LIMK1,PTPRS,CSK,MAP2K1,CDC42BPA,MINK1,KDM1B,TRIO,PTPRR,JAK1,PPM1H,MARK1,HIPK2,PDPK1,HUWE1,TAOK2,TGM2,STK10,STK24,STK39,PKN1,STK26,KSR2,ACP1,PTPRD,SRC,GAK,G…	PTK2B,PRKDC,MTOR,PTPN23,RPS6KA1,PGAM5,MAST1,WNK4,ABL1,CDC42BPB,KDM1B,SRCAP,PIK3R4,PPP3CB,CDC42BPA,MINK1,CIT,BCR,STK10,PDPK1,PTPRA,RPS6KA2,TRIO,TAOK2,DCLK2,AKT3,MAP2K6,PHF8,PRKAA1,SLK,MAP2K4,ARAF,PRKAA2,STK26,PTK2,UBASH3B,GSK3B,PPP3CA,GAK,PPM1L,MARK4,PTPMT1,PTPRG,PTPRT,PDGFRB,STK32C,LIMK1,SMYD3,PTPRS,DCLK3,HUWE1,MARK2,PRKCD,PTPRZ1,DCLK1,MAP2K1,STK39,KSR1,TNS2,HDAC1,IGF1R,ABL2,JAK1,CSK,TGM2,TBK1,CA…	WNK4,PTK2B,PRKDC,MTOR,SRCAP,CDC42BPB,PTPMT1,RPS6KA2	PTK2B,PRKDC,MTOR,PTPN23,RPS6KA1,PGAM5,MAST1,WNK4,ABL1,CDC42BPB,KDM1B,SRCAP,PIK3R4	effectsize_up	effectsize_up	7.82156	8.51118	5.21741e-15	1.72167e-17	1.23027e-11	4.05969e-14	TRUE	TRUE
GO_MF	GO:0019001	guanyl nucleotide binding	636	337	337	11	19	EEF1A1,DOCK9,ANXA6,DYNC1LI1,GNA11,DNM1L,SBF1,RAB20,TUBA8,RAN,ARFGEF2,AGAP2,RAB40B,EEF1A2,TUBA3C,TIAM2,ARF5,SAR1B,ARL3,GUCY1A2,LANCL2,RABIF,RAB15,EEF2,GUCY1B1,P2RY12,GSPT2,LAMTOR3,GTPBP1,RALGPS1,ARF6,SAR1A,FARP1,TUBB,BCR,RIN1,EHD1,TUBA1B,ARL8A,RAB3IP,TUBA1C,CDC42,RAB5C,AGAP1,PRKG2,EHD3,DNM2,ARL10,GVINP1,RAC2,SAMHD1,IQSEC1,RAPGEF2,AK4,ARFGEF3,DNM1,RAB3D,PDE2A,RASGRF2,DNM3,TUBB4A,RAB11A,ATL3,PREB,SM…	DOCK9,ARFGEF2,DYNC1LI1,DNM1L,PDE2A,SBF1,TUBA8,EEF1A1,RIN1,ARL10,RASGRF2,RAN,AGAP2,TUBA1B,ANXA6,GUCY1A2,RAC2,GNA11,RAB3IP,EEF2,EEF1A2,SAR1B,WDR41,SMCR8,BCR,RAB15,RAPGEF2,TUBB,TRIO,TUBA3C,RALA,RAB29,FARP1,TUBA4A,IQSEC1,HBS1L,RAB20,LAMTOR3,GUCY1B1,EHD1,ARHGEF12,GNAZ,HERC1,SEPTIN11,RIC8A,DNM2,MFN2,EIF2B3,GNL1,RAB5A,RAB5C,MYCBP2,ARHGEF7,PREB,CCDC88A,GUCY1A1,DOCK4,SEPTIN4,EHD3,AGAP3,PIP4K2B,RAB21,DNM3,…	EEF1A1,DOCK9,ANXA6,DYNC1LI1,GNA11,DNM1L,SBF1,RAB20,TUBA8,RAN,ARFGEF2	DOCK9,ARFGEF2,DYNC1LI1,DNM1L,PDE2A,SBF1,TUBA8,EEF1A1,RIN1,ARL10,RASGRF2,RAN,AGAP2,TUBA1B,ANXA6,GUCY1A2,RAC2,GNA11,RAB3IP	effectsize_up	effectsize_up	7.83198	7.9048	4.80244e-15	2.68359e-15	1.13241e-11	6.32791e-12	TRUE	TRUE	Astrocytes_down
GO_MF	GO:0032561	guanyl ribonucleotide binding	636	337	337	11	19	EEF1A1,DOCK9,ANXA6,DYNC1LI1,GNA11,DNM1L,SBF1,RAB20,TUBA8,RAN,ARFGEF2,AGAP2,RAB40B,EEF1A2,TUBA3C,TIAM2,ARF5,SAR1B,ARL3,GUCY1A2,LANCL2,RABIF,RAB15,EEF2,GUCY1B1,P2RY12,GSPT2,LAMTOR3,GTPBP1,RALGPS1,ARF6,SAR1A,FARP1,TUBB,BCR,RIN1,EHD1,TUBA1B,ARL8A,RAB3IP,TUBA1C,CDC42,RAB5C,AGAP1,PRKG2,EHD3,DNM2,ARL10,GVINP1,RAC2,SAMHD1,IQSEC1,RAPGEF2,AK4,ARFGEF3,DNM1,RAB3D,PDE2A,RASGRF2,DNM3,TUBB4A,RAB11A,ATL3,PREB,SM…	DOCK9,ARFGEF2,DYNC1LI1,DNM1L,PDE2A,SBF1,TUBA8,EEF1A1,RIN1,ARL10,RASGRF2,RAN,AGAP2,TUBA1B,ANXA6,GUCY1A2,RAC2,GNA11,RAB3IP,EEF2,EEF1A2,SAR1B,WDR41,SMCR8,BCR,RAB15,RAPGEF2,TUBB,TRIO,TUBA3C,RALA,RAB29,FARP1,TUBA4A,IQSEC1,HBS1L,RAB20,LAMTOR3,GUCY1B1,EHD1,ARHGEF12,GNAZ,HERC1,SEPTIN11,RIC8A,DNM2,MFN2,EIF2B3,GNL1,RAB5A,RAB5C,MYCBP2,ARHGEF7,PREB,CCDC88A,GUCY1A1,DOCK4,SEPTIN4,EHD3,AGAP3,PIP4K2B,RAB21,DNM3,…	EEF1A1,DOCK9,ANXA6,DYNC1LI1,GNA11,DNM1L,SBF1,RAB20,TUBA8,RAN,ARFGEF2	DOCK9,ARFGEF2,DYNC1LI1,DNM1L,PDE2A,SBF1,TUBA8,EEF1A1,RIN1,ARL10,RASGRF2,RAN,AGAP2,TUBA1B,ANXA6,GUCY1A2,RAC2,GNA11,RAB3IP	effectsize_up	effectsize_up	7.83198	7.9048	4.80244e-15	2.68359e-15	1.13241e-11	6.32791e-12	TRUE	TRUE
GO_MF	GO:0005525	GTP binding	599	325	325	10	17	EEF1A1,DOCK9,ANXA6,GNA11,DNM1L,SBF1,RAB20,TUBA8,RAN,ARFGEF2,AGAP2,RAB40B,EEF1A2,TUBA3C,TIAM2,ARF5,SAR1B,ARL3,GUCY1A2,LANCL2,RABIF,RAB15,EEF2,GUCY1B1,P2RY12,GSPT2,LAMTOR3,GTPBP1,RALGPS1,ARF6,SAR1A,FARP1,TUBB,BCR,RIN1,EHD1,TUBA1B,ARL8A,RAB3IP,TUBA1C,CDC42,RAB5C,AGAP1,EHD3,DNM2,ARL10,GVINP1,RAC2,SAMHD1,IQSEC1,RAPGEF2,AK4,ARFGEF3,DNM1,RAB3D,RASGRF2,DNM3,TUBB4A,RAB11A,ATL3,PREB,SMCR8,SEPTIN8,GNL1,RAB9…	DOCK9,ARFGEF2,DNM1L,SBF1,TUBA8,EEF1A1,RIN1,ARL10,RASGRF2,RAN,AGAP2,TUBA1B,ANXA6,GUCY1A2,RAC2,GNA11,RAB3IP,EEF2,EEF1A2,SAR1B,WDR41,SMCR8,BCR,RAB15,RAPGEF2,TUBB,TRIO,TUBA3C,RALA,RAB29,FARP1,TUBA4A,IQSEC1,HBS1L,RAB20,LAMTOR3,GUCY1B1,EHD1,ARHGEF12,GNAZ,HERC1,SEPTIN11,RIC8A,DNM2,MFN2,EIF2B3,GNL1,RAB5A,RAB5C,MYCBP2,ARHGEF7,PREB,CCDC88A,GUCY1A1,DOCK4,SEPTIN4,EHD3,AGAP3,PIP4K2B,RAB21,DNM3,NUCB1,REM2,ARFG…	EEF1A1,DOCK9,ANXA6,GNA11,DNM1L,SBF1,RAB20,TUBA8,RAN,ARFGEF2	DOCK9,ARFGEF2,DNM1L,SBF1,TUBA8,EEF1A1,RIN1,ARL10,RASGRF2,RAN,AGAP2,TUBA1B,ANXA6,GUCY1A2,RAC2,GNA11,RAB3IP	effectsize_up	effectsize_up	7.78995	7.88175	6.70375e-15	3.22831e-15	1.58074e-11	7.61236e-12	TRUE	TRUE
GO_MF	GO:0030234	enzyme regulator activity	1351	528	528	16	32	CALM1,CHP1,EEF1A1,DOCK9,GNA11,DNM1L,NCS1,DNAJA3,SERPINE2,SBF1,HSPD1,C1QBP,SRGAP3,PCSK1N,PSMD14,ARFGEF2,AGAP2,RAP1GAP,PGAM5,OCRL,ATP2B4,ELFN1,TIAM2,MACROH2A1,RGS6,SGSM1,PRKCE,TBCD,LLGL1,WDR48,NDUFA13,PPP3R1,RABIF,RPS7,RPS6KA1,NAA16,GIT1,P2RY12,ARHGAP1,RANBP2,LAMTOR3,GRM5,TBC1D9B,ANXA5,RALGPS1,KRTCAP2,FARP1,BCR,RIN1,TBC1D15,ARAP1,ROCK2,DGKQ,RAB3IP,SNCA,TBC1D7,AGAP1,LTC4S,DDX3X,PPP2R2D,PPP2R5D,MARK2…	CHP1,CALM1,DOCK9,ARFGEF2,DNM1L,C1QBP,SBF1,GRM5,EEF1A1,HSPD1,RPS7,SERPINE2,RIN1,DNAJA3,RASGRF2,IRS2,DGKQ,TESC,SRGAP3,NCS1,RPS6KA1,PGAM5,MACROH2A1,AGAP2,GIT1,RAC2,PCSK1N,OCRL,NPM1,GNA11,RAB3IP,ARHGAP39,SIRPA,LTC4S,CABP1,NDUFA13,WDR41,SMCR8,CIT,BCR,SGSM1,DDOST,RAPGEF2,ATP2B4,ARHGAP26,PDPK1,TRIO,TAOK2,IGBP1,FARP1,KRTCAP2,PPP6R2,B3GAT3,TBCD,RAP1GAP,PRKCE,IQSEC1,COL6A3,LAMTOR3,LLGL1,SEC23A,PSMD14,APOC2…	CALM1,CHP1,EEF1A1,DOCK9,GNA11,DNM1L,NCS1,DNAJA3,SERPINE2,SBF1,HSPD1,C1QBP,SRGAP3,PCSK1N,PSMD14,ARFGEF2	CHP1,CALM1,DOCK9,ARFGEF2,DNM1L,C1QBP,SBF1,GRM5,EEF1A1,HSPD1,RPS7,SERPINE2,RIN1,DNAJA3,RASGRF2,IRS2,DGKQ,TESC,SRGAP3,NCS1,RPS6KA1,PGAM5,MACROH2A1,AGAP2,GIT1,RAC2,PCSK1N,OCRL,NPM1,GNA11,RAB3IP,ARHGAP39	effectsize_up	effectsize_up	7.74089	7.90453	9.8723e-15	2.68946e-15	2.32789e-11	6.34175e-12	TRUE	TRUE	Astrocytes_down;Microglial_cells_down
GO_CC	GO:0005739	mitochondrion	1828	957	957	74	99	ATP5F1C,NDUFA5,NDUFS3,COX5A,GPX1,DLST,PDHB,MAPK3,NDUFS7,DLAT,COX5B,FAM210A,MRPL50,VPS13A,MRPS22,ATP5PD,NDUFB10,NDUFA10,ATP5F1B,PSMB6,NDUFS2,ATP5F1A,ATP5PO,ANXA6,ATP5PF,NDUFA7,NDUFS1,PSMB4,ATP5F1D,MCCC2,SDHB,MRPL23,UQCRB,DNM1L,DNAJC19,MRPL15,CHCHD6,NDUFA12,MACROD1,GRK2,PCCB,BDH1,NDUFS8,TAMM41,NDUFA2,GDAP1L1,ATP5F1E,CRAT,DNAJA3,NDUFV2,PDHX,MTOR,IDH2,NAPG,BCKDHB,MRPL28,COX7C,HSPD1,ETFDH,ATG4B,C1QBP,…	GPX1,DLST,ATP5F1C,PDHB,NDUFS3,COX5A,MRPL50,MAPK3,ATP5F1B,DLAT,VPS13C,MRPS22,NDUFA7,COX5B,VPS13A,NDUFS2,DNM1L,ATP5PO,ATP5F1A,C1QBP,PDE2A,PCCB,NDUFA10,IDH2,CHCHD6,CAMK2A,ATP5F1D,NDUFS1,ATP5PD,FAM210A,MAPK1,TAMM41,MRPS25,NDUFB10,SDHB,UQCRC2,MTOR,ETFDH,VPS35,GRK2,HSPD1,MRPL44,NDUFS8,NDUFS7,UQCRB,DNAJC19,NDUFB1,CAPN1,NDUFA5,MRPL12,PDHX,HSPE1,ALDH6A1,PSMB4,DNAJA3,ARL10,MRPL39,SH3GLB1,PDHA1,FUNDC2,NLN,M…	ATP5F1C,NDUFA5,NDUFS3,COX5A,GPX1,DLST,PDHB,MAPK3,NDUFS7,DLAT,COX5B,FAM210A,MRPL50,VPS13A,MRPS22,ATP5PD,NDUFB10,NDUFA10,ATP5F1B,PSMB6,NDUFS2,ATP5F1A,ATP5PO,ANXA6,ATP5PF,NDUFA7,NDUFS1,PSMB4,ATP5F1D,MCCC2,SDHB,MRPL23,UQCRB,DNM1L,DNAJC19,MRPL15,CHCHD6,NDUFA12,MACROD1,GRK2,PCCB,BDH1,NDUFS8,TAMM41,NDUFA2,GDAP1L1,ATP5F1E,CRAT,DNAJA3,NDUFV2,PDHX,MTOR,IDH2,NAPG,BCKDHB,MRPL28,COX7C,HSPD1,ETFDH,ATG4B,C1QBP,…	GPX1,DLST,ATP5F1C,PDHB,NDUFS3,COX5A,MRPL50,MAPK3,ATP5F1B,DLAT,VPS13C,MRPS22,NDUFA7,COX5B,VPS13A,NDUFS2,DNM1L,ATP5PO,ATP5F1A,C1QBP,PDE2A,PCCB,NDUFA10,IDH2,CHCHD6,CAMK2A,ATP5F1D,NDUFS1,ATP5PD,FAM210A,MAPK1,TAMM41,MRPS25,NDUFB10,SDHB,UQCRC2,MTOR,ETFDH,VPS35,GRK2,HSPD1,MRPL44,NDUFS8,NDUFS7,UQCRB,DNAJC19,NDUFB1,CAPN1,NDUFA5,MRPL12,PDHX,HSPE1,ALDH6A1,PSMB4,DNAJA3,ARL10,MRPL39,SH3GLB1,PDHA1,FUNDC2,NLN,M…	effectsize_down	effectsize_down	-8.12313	-7.66598	4.54312e-16	1.77473e-14	7.64607e-13	2.98687e-11	TRUE	TRUE	Astrocytes_down;Excitatory_Layer_2_3_IT_neurons_I_down;Excitatory_Layer_3_4_IT_neurons_down;Excitatory_Layer_5_6_CT_and_NP_neurons_down;Excitatory_Layer_5_6_IT_neurons_I_down;Inhibitory_LAMP5_neurons_down;Inhibitory_SST_neurons_down
GO_MF	GO:0008047	enzyme activator activity	625	266	266	7	14	CALM1,EEF1A1,DNM1L,NCS1,HSPD1,SRGAP3,PSMD14,AGAP2,RAP1GAP,PGAM5,OCRL,TIAM2,RGS6,SGSM1,PRKCE,TBCD,LLGL1,WDR48,NDUFA13,NAA16,GIT1,ARHGAP1,RANBP2,LAMTOR3,GRM5,TBC1D9B,KRTCAP2,BCR,RIN1,TBC1D15,ARAP1,ROCK2,DGKQ,TBC1D7,AGAP1,LTC4S,DDX3X,PPP2R5D,MARK2,SEC23A,STK11,SRGAP2,DAD1,RAPGEF2,RASA3,ARHGAP5,NAA15,DDOST,RPLP1,ARHGAP44,ALDH1A1,MAP2K1,TBC1D4,ARHGAP39,NLRP1,SMCR8,PARK7,PPP2R5B,RABGAP1,MYO9A,THY1,DOCK…	CALM1,DNM1L,GRM5,EEF1A1,HSPD1,RIN1,DGKQ,SRGAP3,NCS1,PGAM5,AGAP2,GIT1,OCRL,ARHGAP39,LTC4S,NDUFA13,WDR41,SMCR8,BCR,SGSM1,DDOST,RAPGEF2,ARHGAP26,PDPK1,TAOK2,KRTCAP2,B3GAT3,TBCD,RAP1GAP,PRKCE,LAMTOR3,LLGL1,SEC23A,PSMD14,APOC2,ARHGEF12,TBC1D15,PARK7,RASA4B,NAA15,TBC1D9B,RPTOR,RPLP1,RASAL2,PDGFRB,EBAG9,DAD1,CCDC88A,DOCK4,AGAP3,GCN1,MARK2,PRKCD,PPP2R5D,ACSL1,MAP2K1,LARS1,ALDH1A1,ASAP1,NF1,RGS6,RABGAP1,A…	CALM1,EEF1A1,DNM1L,NCS1,HSPD1,SRGAP3,PSMD14	CALM1,DNM1L,GRM5,EEF1A1,HSPD1,RIN1,DGKQ,SRGAP3,NCS1,PGAM5,AGAP2,GIT1,OCRL,ARHGAP39	effectsize_up	effectsize_up	7.81263	7.7344	5.60048e-15	1.03895e-14	1.32059e-11	2.44984e-11	TRUE	TRUE
GO_CC	GO:1902495	transmembrane transporter complex	503	249	249	34	40	ATP5F1C,NDUFA5,CALM1,NDUFS3,COX5A,NDUFS7,COX5B,ATP5PD,NDUFB10,NDUFA10,ATP5F1B,NDUFS2,ATP5F1A,ATP5PO,ATP5PF,NDUFA7,NDUFS1,ATP5F1D,UQCRB,PTK2B,NDUFA12,CACNB3,NDUFS8,ATP6V0D1,NDUFA2,ATP6V1D,ATP5F1E,NDUFV2,FKBP1A,ATP6V1B2,COX7C,ATP6V1C1,ATP6V0D2,COX7A1,NDUFA3,DMAC2L,NDUFB4,KCNAB1,NDUFB1,ATP6V1F,ATP6AP2,ATP6V1E1,UQCRC2,NDUFA6,CACNB1,KCNJ10,SNAP25,MT-CO3,NDUFS6,NDUFV3,CHRNA4,ATP5MG,NDUFS5,ATP5ME,NDUFA1…	ATP5F1C,NDUFS3,COX5A,ATP5F1B,CALM1,PTK2B,NDUFA7,COX5B,NDUFS2,ATP5PO,ATP5F1A,NDUFA10,ATP5F1D,NDUFS1,ATP5PD,ATP6V1D,NDUFB10,UQCRC2,ATP6V0D1,NDUFS8,NDUFS7,UQCRB,NDUFB1,NDUFA5,ATP6V1F,CACNB3,NDUFS5,NDUFA12,NDUFV2,NDUFB4,SNAP25,ATP6AP2,DMAC2L,COX7A1,ATP6V1B2,ATP6V1C1,KCNAB2,FKBP1A,NDUFA2,NDUFB3,ATP5PF,NDUFA3,ATP5ME,NDUFA13,ATP5F1E,CACNB1,COX7A2L,ATP6V0D2,CHRNA4,ATP5MG,UQCRC1,COX7C,NDUFA11,COX7A2,NDUFS…	ATP5F1C,NDUFA5,CALM1,NDUFS3,COX5A,NDUFS7,COX5B,ATP5PD,NDUFB10,NDUFA10,ATP5F1B,NDUFS2,ATP5F1A,ATP5PO,ATP5PF,NDUFA7,NDUFS1,ATP5F1D,UQCRB,PTK2B,NDUFA12,CACNB3,NDUFS8,ATP6V0D1,NDUFA2,ATP6V1D,ATP5F1E,NDUFV2,FKBP1A,ATP6V1B2,COX7C,ATP6V1C1,ATP6V0D2,COX7A1	ATP5F1C,NDUFS3,COX5A,ATP5F1B,CALM1,PTK2B,NDUFA7,COX5B,NDUFS2,ATP5PO,ATP5F1A,NDUFA10,ATP5F1D,NDUFS1,ATP5PD,ATP6V1D,NDUFB10,UQCRC2,ATP6V0D1,NDUFS8,NDUFS7,UQCRB,NDUFB1,NDUFA5,ATP6V1F,CACNB3,NDUFS5,NDUFA12,NDUFV2,NDUFB4,SNAP25,ATP6AP2,DMAC2L,COX7A1,ATP6V1B2,ATP6V1C1,KCNAB2,FKBP1A,NDUFA2,NDUFB3	effectsize_down	effectsize_down	-7.84381	-7.64189	4.37083e-15	2.14055e-14	7.3561e-12	3.60255e-11	TRUE	TRUE
GO_CC	GO:1990904	ribonucleoprotein complex	1138	321	321	23	35	RPL24,MRPL50,MRPS22,RPS27,RPS18,MRPL23,ILF2,RPS23,RPS16,MRPL15,RPS6,PRKDC,RPLP0,RPS26,MRPL28,RPS25,MRPL43,MRPL58,RPLP2,HNRNPC,MRPS25,RPS17,RPS24,MRPL12,RALY,MRPS23,RPL38,MRPL21,RUVBL2,TRA2B,RPS10,MRPL38,RPS9,SF3B2,UPF1,HNRNPH1,MRPL19,MRPL44,RPS4X,RPS3,MRPS34,RPS28,MRPS7,SMG5,RPS7,RPS12,MRPL37,EEF2,SRSF2,RPS14,XPO1,MRPS31,RUVBL1,PABPC3,MRPL47,SNRPE,CELF3,MRPL39,MRPL22,MRPS9,PABPC1,SNRPB,RPS19,MRPS…	MRPL50,RPL24,MRPS22,RPS27,RPLP0,RPS26,RPS23,ILF2,TRA2B,HNRNPC,PRKDC,MRPS25,RPS17,UPF1,MRPL44,RALY,RPS7,RPS25,MRPL12,RPS18,SMG5,MRPL39,RPLP2,RPS16,MRPL38,RPS6,MRPS27,MRPS26,MRPS31,MRPS35,RPS3,RUVBL2,RPS9,RBM17,NPM1,SNRPD2,EEF2,HNRNPDL,RBM8A,MRPS34,RPL38,MRPL43,MRPL48,XPO1,SNW1,PABPC3,MRPL21,EIF1AX,MRPL15,MRPL23,LRPPRC,RPS4X,SF3B3,RPS24,MRPL37,MRPS23,SNRPD3,SF3B2,MRPL28,HSPA8,RPS10,RPS19,PABPC1,YBX…	RPL24,MRPL50,MRPS22,RPS27,RPS18,MRPL23,ILF2,RPS23,RPS16,MRPL15,RPS6,PRKDC,RPLP0,RPS26,MRPL28,RPS25,MRPL43,MRPL58,RPLP2,HNRNPC,MRPS25,RPS17,RPS24	MRPL50,RPL24,MRPS22,RPS27,RPLP0,RPS26,RPS23,ILF2,TRA2B,HNRNPC,PRKDC,MRPS25,RPS17,UPF1,MRPL44,RALY,RPS7,RPS25,MRPL12,RPS18,SMG5,MRPL39,RPLP2,RPS16,MRPL38,RPS6,MRPS27,MRPS26,MRPS31,MRPS35,RPS3,RUVBL2,RPS9,RBM17,NPM1	effectsize_down	effectsize_down	-7.53477	-9.39571	4.89184e-14	5.68352e-21	8.23296e-11	9.56537e-18	TRUE	TRUE	Astrocytes_down;Inhibitory_VIP_neurons_up;Microglial_cells_up
GO_CC	GO:1990351	transporter complex	530	259	259	35	42	ATP5F1C,NDUFA5,CALM1,CHP1,NDUFS3,COX5A,NDUFS7,COX5B,ATP5PD,NDUFB10,NDUFA10,ATP5F1B,NDUFS2,ATP5F1A,ATP5PO,ATP5PF,NDUFA7,NDUFS1,ATP5F1D,UQCRB,PTK2B,NDUFA12,CACNB3,NDUFS8,ATP6V0D1,NDUFA2,ATP6V1D,ATP5F1E,NDUFV2,FKBP1A,ATP6V1B2,COX7C,ATP6V1C1,ATP6V0D2,COX7A1,NDUFA3,DMAC2L,NDUFB4,KCNAB1,NDUFB1,ATP6V1F,ATP6AP2,ATP6V1E1,UQCRC2,NDUFA6,CACNB1,KCNJ10,SNAP25,MT-CO3,NDUFS6,NDUFV3,CHRNA4,ATP5MG,NDUFS5,ATP5ME,N…	CHP1,ATP5F1C,NDUFS3,COX5A,ATP5F1B,CALM1,PTK2B,NDUFA7,COX5B,NDUFS2,ATP5PO,ATP5F1A,NDUFA10,ATP5F1D,NDUFS1,ATP5PD,ATP6V1D,NDUFB10,UQCRC2,ATP6V0D1,NDUFS8,NDUFS7,UQCRB,NDUFB1,NDUFA5,ATP6V1F,CACNB3,NDUFS5,NDUFA12,NDUFV2,NDUFB4,SNAP25,ATP6AP2,DMAC2L,COX7A1,ATP6V1B2,ATP6V1C1,ATP8A1,KCNAB2,FKBP1A,NDUFA2,NDUFB3,ATP5PF,NDUFA3,ATP5ME,NDUFA13,ATP5F1E,CACNB1,COX7A2L,ATP6V0D2,CHRNA4,ATP5MG,UQCRC1,COX7C,NDUFA11,…	ATP5F1C,NDUFA5,CALM1,CHP1,NDUFS3,COX5A,NDUFS7,COX5B,ATP5PD,NDUFB10,NDUFA10,ATP5F1B,NDUFS2,ATP5F1A,ATP5PO,ATP5PF,NDUFA7,NDUFS1,ATP5F1D,UQCRB,PTK2B,NDUFA12,CACNB3,NDUFS8,ATP6V0D1,NDUFA2,ATP6V1D,ATP5F1E,NDUFV2,FKBP1A,ATP6V1B2,COX7C,ATP6V1C1,ATP6V0D2,COX7A1	CHP1,ATP5F1C,NDUFS3,COX5A,ATP5F1B,CALM1,PTK2B,NDUFA7,COX5B,NDUFS2,ATP5PO,ATP5F1A,NDUFA10,ATP5F1D,NDUFS1,ATP5PD,ATP6V1D,NDUFB10,UQCRC2,ATP6V0D1,NDUFS8,NDUFS7,UQCRB,NDUFB1,NDUFA5,ATP6V1F,CACNB3,NDUFS5,NDUFA12,NDUFV2,NDUFB4,SNAP25,ATP6AP2,DMAC2L,COX7A1,ATP6V1B2,ATP6V1C1,ATP8A1,KCNAB2,FKBP1A,NDUFA2,NDUFB3	effectsize_down	effectsize_down	-7.69575	-7.57522	1.40666e-14	3.58519e-14	2.36741e-11	6.03387e-11	TRUE	TRUE	Astrocytes_down;Excitatory_Layer_2_3_IT_neurons_I_down;Excitatory_Layer_3_4_IT_neurons_down;Excitatory_Layer_5_6_CT_and_NP_neurons_down;Excitatory_Layer_5_6_IT_neurons_I_down;Excitatory_Layer_5_6_IT_neurons_II_down;Inhibitory_LAMP5_neurons_down;Inhibitory_SST_neurons_down;Inhibitory_VIP_neurons_down
GO_CC	GO:0000315	organellar large ribosomal subunit	56	29	29	6	5	MRPL50,MRPL23,MRPL15,MRPL28,MRPL43,MRPL58,MRPL12,MRPL21,MRPL38,MRPL19,MRPL44,MRPL37,MRPL47,MRPL39,MRPL22,MRPL3,MRPL16,MRPL49,MRPL51,MRPL46,MRPL4,MRPL1,MRPS30,MRPL24,MRPL41,MRPL48,MRPL11,MRPL2,MRPL17	MRPL50,MRPL44,MRPL12,MRPL39,MRPL38,MRPL43,MRPL48,MRPL21,MRPL15,MRPL23,MRPL37,MRPL28,MRPL19,MRPL4,MRPL3,MRPL51,MRPL58,MRPL47,MRPL49,MRPL41,MRPL46,MRPL1,MRPL22,MRPL2,MRPL16,MRPL11,MRPL17,MRPL24,MRPS30	MRPL50,MRPL23,MRPL15,MRPL28,MRPL43,MRPL58	MRPL50,MRPL44,MRPL12,MRPL39,MRPL38	effectsize_down	effectsize_down	-7.48424	-7.61346	7.19615e-14	2.66849e-14	1.21111e-10	4.49107e-11	TRUE	TRUE
GO_CC	GO:0005762	mitochondrial large ribosomal subunit	56	29	29	6	5	MRPL50,MRPL23,MRPL15,MRPL28,MRPL43,MRPL58,MRPL12,MRPL21,MRPL38,MRPL19,MRPL44,MRPL37,MRPL47,MRPL39,MRPL22,MRPL3,MRPL16,MRPL49,MRPL51,MRPL46,MRPL4,MRPL1,MRPS30,MRPL24,MRPL41,MRPL48,MRPL11,MRPL2,MRPL17	MRPL50,MRPL44,MRPL12,MRPL39,MRPL38,MRPL43,MRPL48,MRPL21,MRPL15,MRPL23,MRPL37,MRPL28,MRPL19,MRPL4,MRPL3,MRPL51,MRPL58,MRPL47,MRPL49,MRPL41,MRPL46,MRPL1,MRPL22,MRPL2,MRPL16,MRPL11,MRPL17,MRPL24,MRPS30	MRPL50,MRPL23,MRPL15,MRPL28,MRPL43,MRPL58	MRPL50,MRPL44,MRPL12,MRPL39,MRPL38	effectsize_down	effectsize_down	-7.48424	-7.61346	7.19615e-14	2.66849e-14	1.21111e-10	4.49107e-11	TRUE	TRUE
GO_CC	GO:1902494	catalytic complex	1793	677	677	65	80	ATP5F1C,NDUFA5,CALM1,NDUFS3,COX5A,DLST,PDHB,NDUFS7,DLAT,COX5B,PSMB1,ATP5PD,NDUFB10,NDUFA10,ATP5F1B,PSMB6,NDUFS2,ATP5F1A,ATP5PO,DCAF7,ATP5PF,NDUFA7,NDUFS1,PSMB4,ATP5F1D,MCCC2,SDHB,DYNC1LI1,PSMA7,PSMA4,GNA11,UQCRB,PSMA5,NDUFA12,PSMB5,PRKDC,PCCB,PSMB2,NDUFS8,SKP1,AGL,ATP6V0D1,NDUFA2,ATP6V1D,PSMB3,ATP5F1E,NDUFV2,PDHX,BCKDHB,ATP6V1B2,EEF1E1,COX7C,ATP6V1C1,CUL3,PSMA1,ATP6V0D2,PDHA1,SRCAP,HNRNPC,ECPAS,C…	DLST,ATP5F1C,PDHB,NDUFS3,COX5A,ATP5F1B,DLAT,CALM1,EEF1E1,NDUFA7,COX5B,NDUFS2,DYNC1LI1,ATP5PO,ATP5F1A,PSMA7,PCCB,NDUFA10,CAMK2A,ATP5F1D,NDUFS1,ATP5PD,CUL1,HNRNPC,PRKDC,PSMB1,ATP6V1D,NDUFB10,SDHB,PSMA5,UQCRC2,ATP6V0D1,DNAH12,PSMA4,NDUFS8,NDUFS7,UQCRB,RALY,NDUFB1,CAPN1,NDUFA5,PSMB2,AGL,ATP6V1F,PDHX,VAC14,SMG5,SKP1,PAFAH1B1,DYNC1H1,PSMB4,CUL3,POLR2E,PSMA6,GNG7,PDHA1,NDUFS5,NDUFA12,NDUFV2,DPM1,NDUFB4,…	ATP5F1C,NDUFA5,CALM1,NDUFS3,COX5A,DLST,PDHB,NDUFS7,DLAT,COX5B,PSMB1,ATP5PD,NDUFB10,NDUFA10,ATP5F1B,PSMB6,NDUFS2,ATP5F1A,ATP5PO,DCAF7,ATP5PF,NDUFA7,NDUFS1,PSMB4,ATP5F1D,MCCC2,SDHB,DYNC1LI1,PSMA7,PSMA4,GNA11,UQCRB,PSMA5,NDUFA12,PSMB5,PRKDC,PCCB,PSMB2,NDUFS8,SKP1,AGL,ATP6V0D1,NDUFA2,ATP6V1D,PSMB3,ATP5F1E,NDUFV2,PDHX,BCKDHB,ATP6V1B2,EEF1E1,COX7C,ATP6V1C1,CUL3,PSMA1,ATP6V0D2,PDHA1,SRCAP,HNRNPC,ECPAS,C…	DLST,ATP5F1C,PDHB,NDUFS3,COX5A,ATP5F1B,DLAT,CALM1,EEF1E1,NDUFA7,COX5B,NDUFS2,DYNC1LI1,ATP5PO,ATP5F1A,PSMA7,PCCB,NDUFA10,CAMK2A,ATP5F1D,NDUFS1,ATP5PD,CUL1,HNRNPC,PRKDC,PSMB1,ATP6V1D,NDUFB10,SDHB,PSMA5,UQCRC2,ATP6V0D1,DNAH12,PSMA4,NDUFS8,NDUFS7,UQCRB,RALY,NDUFB1,CAPN1,NDUFA5,PSMB2,AGL,ATP6V1F,PDHX,VAC14,SMG5,SKP1,PAFAH1B1,DYNC1H1,PSMB4,CUL3,POLR2E,PSMA6,GNG7,PDHA1,NDUFS5,NDUFA12,NDUFV2,DPM1,NDUFB4,…	effectsize_down	effectsize_down	-7.23703	-7.81052	4.58633e-13	5.69511e-15	7.7188e-10	9.58487e-12	TRUE	TRUE	Astrocytes_down;Excitatory_Layer_3_6_IT_neurons_up;Excitatory_Layer_5_6_IT_neurons_II_up;Inhibitory_VIP_neurons_up
GO_BP	GO:0141124	intracellular signaling cassette	1956	716	716	24	46	CALM1,CHP1,GPX1,S100B,MAPK3,PRDX2,DOCK9,NECAB2,WNK4,PTK2B,NCALD,C1QTNF4,DNAJA3,MTOR,FKBP1A,SERPINE2,MAPK8IP3,CUL3,C1QBP,SRGAP3,HPCA,MYO18A,CUL1,ARFGEF2,NDFIP2,PAFAH1B1,RAP1GAP,COL6A2,LGALS1,ATP2B4,PPP3CB,ATP6AP2,MAPK1,TIAM2,ADGRG1,PPP3CA,BRK1,PRKCE,RPS3,RTN4,ARL3,STK25,TFG,PHB2,GUCY1A2,SYNJ2BP,PPP3R1,RABIF,PIK3R4,OGT,RAB15,GIT1,COL6A1,GUCY1B1,P2RY12,ARHGAP1,AKT3,PRKAA1,CAMK2D,LAMTOR3,GRM5,RANBP9,…	GPX1,CHP1,MAPK3,CALM1,PTK2B,DOCK9,PRDX2,S100B,ARFGEF2,C1QTNF4,NCALD,C1QBP,PDE2A,TRIM38,MAPK8IP3,MAPK1,CUL1,GRM5,MTOR,SERPINE2,PAFAH1B1,CUL3,DNAJA3,RASGRF2,IRS2,NECAB2,LGALS1,SRGAP3,COL6A2,GLIPR2,MYO18A,MBP,WNK4,ABL1,ATP6AP2,GUCY1A2,TFG,GIT1,RAC2,RPS3,COL6A1,NDRG4,CYFIP1,FKBP1A,PIK3R4,ARHGAP39,ZC3HAV1,CAMK2D,DGKG,SIRPA,PIP5K1A,PPP3CB,HPCA,CPNE1,GRM2,MINK1,HTT,BCR,RAB15,DGKD,RAPGEF2,TPBG,ATP2B4,ARH…	CALM1,CHP1,GPX1,S100B,MAPK3,PRDX2,DOCK9,NECAB2,WNK4,PTK2B,NCALD,C1QTNF4,DNAJA3,MTOR,FKBP1A,SERPINE2,MAPK8IP3,CUL3,C1QBP,SRGAP3,HPCA,MYO18A,CUL1,ARFGEF2	GPX1,CHP1,MAPK3,CALM1,PTK2B,DOCK9,PRDX2,S100B,ARFGEF2,C1QTNF4,NCALD,C1QBP,PDE2A,TRIM38,MAPK8IP3,MAPK1,CUL1,GRM5,MTOR,SERPINE2,PAFAH1B1,CUL3,DNAJA3,RASGRF2,IRS2,NECAB2,LGALS1,SRGAP3,COL6A2,GLIPR2,MYO18A,MBP,WNK4,ABL1,ATP6AP2,GUCY1A2,TFG,GIT1,RAC2,RPS3,COL6A1,NDRG4,CYFIP1,FKBP1A,PIK3R4,ARHGAP39	effectsize_up	effectsize_up	7.48	8.50391	7.43208e-14	1.83317e-17	8.59743e-10	2.12061e-13	TRUE	TRUE
GO_BP	GO:1902531	regulation of intracellular signal transduction	2033	716	716	24	44	CALM1,CHP1,GPX1,S100B,MAPK3,PRDX2,DOCK9,NECAB2,DYNC1LI1,PTK2B,PRKDC,C1QTNF4,DNAJA3,MTOR,FKBP1A,SERPINE2,EEF1E1,MAPK8IP3,CUL3,C1QBP,SRGAP3,CUL1,PTPMT1,ARFGEF2,NDFIP2,PAFAH1B1,RAP1GAP,TRIM3,LGALS1,ATP2B4,PPP3CB,ATP6AP2,MAPK1,TIAM2,WBP2,ADGRG1,PPP3CA,PRKCE,RPS3,RTN4,SAR1B,CORO7,STK25,TFG,USP9X,PHB2,GUCY1A2,SYNJ2BP,PPP3R1,RPS7,OGT,RPS6KA1,GIT1,P2RY12,ARHGAP1,AKT3,PRKAA1,LAMTOR3,GRM5,RANBP9,PTK2,RALGP…	GPX1,CHP1,MAPK3,CALM1,PTK2B,DOCK9,EEF1E1,PRDX2,S100B,ARFGEF2,DYNC1LI1,C1QTNF4,C1QBP,PDE2A,TRIM38,MAPK8IP3,MAPK1,CUL1,PRKDC,GRM5,MTOR,RPS7,SERPINE2,PAFAH1B1,CUL3,DNAJA3,RASGRF2,IRS2,DGKQ,NECAB2,LGALS1,SRGAP3,RPS6KA1,TRIM3,GLIPR2,ABL1,ATP6AP2,GUCY1A2,TFG,GIT1,RPS3,NDRG4,FKBP1A,ARHGAP39,ZC3HAV1,DGKG,SIRPA,PIP5K1A,PPP3CB,SAR1B,ERBIN,CPNE1,GRM2,MINK1,HTT,SMCR8,CIT,BCR,SNW1,DGKD,RAPGEF2,TPBG,ATP2B4,ARH…	CALM1,CHP1,GPX1,S100B,MAPK3,PRDX2,DOCK9,NECAB2,DYNC1LI1,PTK2B,PRKDC,C1QTNF4,DNAJA3,MTOR,FKBP1A,SERPINE2,EEF1E1,MAPK8IP3,CUL3,C1QBP,SRGAP3,CUL1,PTPMT1,ARFGEF2	GPX1,CHP1,MAPK3,CALM1,PTK2B,DOCK9,EEF1E1,PRDX2,S100B,ARFGEF2,DYNC1LI1,C1QTNF4,C1QBP,PDE2A,TRIM38,MAPK8IP3,MAPK1,CUL1,PRKDC,GRM5,MTOR,RPS7,SERPINE2,PAFAH1B1,CUL3,DNAJA3,RASGRF2,IRS2,DGKQ,NECAB2,LGALS1,SRGAP3,RPS6KA1,TRIM3,GLIPR2,ABL1,ATP6AP2,GUCY1A2,TFG,GIT1,RPS3,NDRG4,FKBP1A,ARHGAP39	effectsize_up	effectsize_up	7.37381	7.84027	1.65821e-13	4.49593e-15	1.91822e-09	5.20089e-11	TRUE	TRUE	Microglial_cells_down
GO_MF	GO:0016655	oxidoreductase activity, acting on NAD(P)H, quinone or similar compound as acceptor	58	50	50	12	16	NDUFA5,NDUFS3,NDUFS7,NDUFB10,NDUFA10,NDUFS2,NDUFA7,NDUFS1,NDUFA12,NDUFS8,NDUFA2,NDUFV2,NDUFA3,NDUFB4,NDUFB1,NDUFA6,NDUFS6,NDUFV3,NDUFS5,NDUFB3,NDUFV1,NDUFA4,NDUFB9,NDUFB2,NDUFS4,MT-ND4,NDUFC2,NDUFB5,NDUFB7,NDUFA9,NDUFA8,AKR1C3,NDUFB8,NDUFB6,CRYZ,CBR3,MT-ND2,AKR1C4,MT-ND3,CBR1,MT-ND1,MT-ND5,NQO1,MT-ND6,AKR1C2,DHRS4,CBR4,RTN4IP1,DCXR,NDUFA1	NDUFS3,NDUFA7,NDUFS2,NDUFA10,NDUFS1,NDUFB10,NDUFS8,NDUFS7,NDUFB1,NDUFA5,NDUFS5,NDUFA12,NDUFV2,NDUFB4,NDUFA2,NDUFB3,NDUFA3,NDUFS6,NDUFA6,NDUFA4,NDUFB9,NDUFB7,NDUFA9,NDUFB5,NDUFC2,NDUFV1,NDUFA8,NDUFV3,NDUFB2,MT-ND4,NDUFS4,NDUFB8,NQO1,MT-ND3,CRYZ,MT-ND2,AKR1C4,CBR3,NDUFB6,CBR1,NDUFA1,AKR1C3,MT-ND6,MT-ND5,RTN4IP1,AKR1C2,CBR4,DHRS4,MT-ND1,DCXR	NDUFA5,NDUFS3,NDUFS7,NDUFB10,NDUFA10,NDUFS2,NDUFA7,NDUFS1,NDUFA12,NDUFS8,NDUFA2,NDUFV2	NDUFS3,NDUFA7,NDUFS2,NDUFA10,NDUFS1,NDUFB10,NDUFS8,NDUFS7,NDUFB1,NDUFA5,NDUFS5,NDUFA12,NDUFV2,NDUFB4,NDUFA2,NDUFB3	effectsize_down	effectsize_down	-7.46014	-7.13443	8.64291e-14	9.71925e-13	2.038e-10	2.2918e-09	TRUE	TRUE	Excitatory_Layer_2_3_IT_neurons_I_down;Excitatory_Layer_3_4_IT_neurons_down;Excitatory_Layer_5_6_CT_and_NP_neurons_down;Excitatory_Layer_5_6_IT_neurons_I_down;Inhibitory_LAMP5_neurons_down;Inhibitory_SST_neurons_down;Inhibitory_VIP_neurons_down
GO_CC	GO:0005840	ribosome	244	150	150	21	27	RPL24,MRPL50,EEF1A1,MRPS22,RPS27,RPS18,MRPL23,RPS23,RPS16,MRPL15,RPS6,RPLP0,RPS26,MRPL28,RPS25,MRPL43,MRPL58,RPLP2,MRPS25,RPS17,RPS24,MRPL12,MRPS23,RPL38,MRPL21,RPS10,MRPL38,PSMA6,RPS9,MRPL19,MRPL44,RPS4X,RPS3,MRPS34,RPS28,MRPS7,RPS7,RPS12,MRPL37,EEF2,RPS14,MRPS31,MRPL47,MRPL39,MRPL22,MRPS9,RPS19,MRPS21,DDX3X,RPL3,RPL12,MRPS10,RPS5,MRPL3,RPL37A,MRPS28,RPLP1,MRPS27,MRPS35,EIF4G1,RPL17,MRPL16,MRPS2…	MRPL50,RPL24,MRPS22,RPS27,RPLP0,RPS26,RPS23,MRPS25,RPS17,EEF1A1,MRPL44,RPS7,RPS25,MRPL12,RPS18,PSMA6,MRPL39,RPLP2,RPS16,MRPL38,RPS6,MRPS27,MRPS26,MRPS31,MRPS35,RPS3,RPS9,EEF2,MRPS34,RPL38,MRPL43,MRPL48,MRPL21,MRPL15,MRPL23,RPS4X,HBS1L,RPS24,MRPL37,MRPS23,MRPL28,RPS10,RPS19,MRPS28,RPL27A,MRPS10,RPLP1,MRPL19,GCN1,MRPL4,MRPL3,RPS14,MRPS9,MRPL51,MRPL58,ELAVL4,PTCD3,MRPS7,MRPL47,MRPS17,SRP68,RPL12,MRP…	RPL24,MRPL50,EEF1A1,MRPS22,RPS27,RPS18,MRPL23,RPS23,RPS16,MRPL15,RPS6,RPLP0,RPS26,MRPL28,RPS25,MRPL43,MRPL58,RPLP2,MRPS25,RPS17,RPS24	MRPL50,RPL24,MRPS22,RPS27,RPLP0,RPS26,RPS23,MRPS25,RPS17,EEF1A1,MRPL44,RPS7,RPS25,MRPL12,RPS18,PSMA6,MRPL39,RPLP2,RPS16,MRPL38,RPS6,MRPS27,MRPS26,MRPS31,MRPS35,RPS3,RPS9	effectsize_down	effectsize_down	-7.05257	-7.40272	1.75646e-12	1.33422e-13	2.95612e-09	2.24548e-10	TRUE	TRUE	Astrocytes_down;Excitatory_Layer_2_3_IT_neurons_I_down;Inhibitory_SST_neurons_down;Microglial_cells_up
GO_BP	GO:0015980	energy derivation by oxidation of organic compounds	360	214	214	38	48	ATP5F1C,NDUFA5,NDUFS3,COX5A,DLST,PDHB,NDUFS7,DLAT,COX5B,ATP5PD,NDUFB10,NDUFA10,ATP5F1B,NDUFS2,ATP5F1A,ATP5PO,ATP5PF,NDUFA7,NDUFS1,ATP5F1D,SDHB,PYGB,UQCRB,NDUFA12,NDUFS8,AGL,NDUFA2,WDR45,ATP5F1E,NDUFV2,MTOR,IDH2,COX7C,ETFDH,PDHA1,STOML2,COX7A1,PPP1R3F,NDUFA3,GFPT1,NDUFB4,PFKM,NDUFB1,GPD2,NDUFAF1,UQCRC2,NDUFA6,MACROH2A1,CYCS,MT-CO3,SLC35A4,NDUFS6,NDUFV3,ATP5MG,NDUFS5,ATP5ME,NDUFA13,SDHA,ACADM,COL6A…	DLST,ATP5F1C,PDHB,NDUFS3,COX5A,ATP5F1B,DLAT,NDUFA7,COX5B,NDUFS2,PYGB,ATP5PO,ATP5F1A,NDUFA10,IDH2,ATP5F1D,NDUFS1,ATP5PD,NDUFB10,SDHB,UQCRC2,MTOR,ETFDH,NDUFS8,NDUFS7,UQCRB,NDUFB1,NDUFA5,AGL,IRS2,PDHA1,WDR45,GFPT1,NDUFAF1,NDUFS5,NDUFA12,STOML2,NDUFV2,MACROH2A1,NDUFB4,PPP1R3F,COX7A1,COL6A1,SLC35A4,GPD2,PDHA2,NDUFA2,NDUFB3,ATP5PF,NDUFA3,ATP5ME,SDHA,NDUFA13,ATP5F1E,PYGL,COX7A2L,ATP5MG,UQCRC1,COX7C,NDUF…	ATP5F1C,NDUFA5,NDUFS3,COX5A,DLST,PDHB,NDUFS7,DLAT,COX5B,ATP5PD,NDUFB10,NDUFA10,ATP5F1B,NDUFS2,ATP5F1A,ATP5PO,ATP5PF,NDUFA7,NDUFS1,ATP5F1D,SDHB,PYGB,UQCRB,NDUFA12,NDUFS8,AGL,NDUFA2,WDR45,ATP5F1E,NDUFV2,MTOR,IDH2,COX7C,ETFDH,PDHA1,STOML2,COX7A1,PPP1R3F	DLST,ATP5F1C,PDHB,NDUFS3,COX5A,ATP5F1B,DLAT,NDUFA7,COX5B,NDUFS2,PYGB,ATP5PO,ATP5F1A,NDUFA10,IDH2,ATP5F1D,NDUFS1,ATP5PD,NDUFB10,SDHB,UQCRC2,MTOR,ETFDH,NDUFS8,NDUFS7,UQCRB,NDUFB1,NDUFA5,AGL,IRS2,PDHA1,WDR45,GFPT1,NDUFAF1,NDUFS5,NDUFA12,STOML2,NDUFV2,MACROH2A1,NDUFB4,PPP1R3F,COX7A1,COL6A1,SLC35A4,GPD2,PDHA2,NDUFA2,NDUFB3	effectsize_down	effectsize_down	-7.95921	-7.26077	1.73142e-15	3.84881e-13	2.0029e-11	4.4523e-09	TRUE	TRUE	Astrocytes_down;Excitatory_Layer_2_3_IT_neurons_I_down;Excitatory_Layer_3_4_IT_neurons_down;Excitatory_Layer_5_6_CT_and_NP_neurons_down;Excitatory_Layer_5_6_IT_neurons_I_down;Inhibitory_LAMP5_neurons_down;Inhibitory_SST_neurons_down
GO_CC	GO:0005759	mitochondrial matrix	520	301	301	36	46	ATP5F1C,NDUFS3,GPX1,DLST,PDHB,NDUFS7,DLAT,MRPL50,MRPS22,NDUFA10,ATP5F1B,NDUFS2,ATP5F1A,NDUFS1,ATP5F1D,MCCC2,SDHB,MRPL23,DNAJC19,MRPL15,PCCB,BDH1,NDUFS8,ATP5F1E,DNAJA3,PDHX,IDH2,BCKDHB,MRPL28,HSPD1,C1QBP,MRPL43,MRPL58,PDHA1,ALDH6A1,MRPS25,MRPL12,MRPS23,MRPL21,DGLUCY,HSPE1,MRPL38,NDUFAF1,MRPL19,BCKDHA,MRPL44,RPS3,ABAT,MRPS34,MRPS7,SDHA,ACADM,MRPL37,MRPS31,HIBADH,PC,ALDH4A1,IARS2,HADHB,BCKDK,COASY,P…	GPX1,DLST,ATP5F1C,PDHB,NDUFS3,MRPL50,ATP5F1B,DLAT,MRPS22,NDUFS2,ATP5F1A,C1QBP,PDE2A,PCCB,NDUFA10,IDH2,ATP5F1D,NDUFS1,MRPS25,SDHB,HSPD1,MRPL44,NDUFS8,NDUFS7,DNAJC19,MRPL12,PDHX,HSPE1,ALDH6A1,DNAJA3,MRPL39,PDHA1,MRPL38,NDUFAF1,HAGH,MRPS27,MRPS26,MRPS31,BDH1,MRPS35,ALDH4A1,RPS3,GPT2,MMAB,LRRC59,PDHA2,ALDH1L2,MCCC2,MRPS34,SDHA,ATP5F1E,MRPL43,MRPL48,DGLUCY,PCCA,LYRM4,IARS2,MRPL21,HIBADH,MRPL15,MRPL23,…	ATP5F1C,NDUFS3,GPX1,DLST,PDHB,NDUFS7,DLAT,MRPL50,MRPS22,NDUFA10,ATP5F1B,NDUFS2,ATP5F1A,NDUFS1,ATP5F1D,MCCC2,SDHB,MRPL23,DNAJC19,MRPL15,PCCB,BDH1,NDUFS8,ATP5F1E,DNAJA3,PDHX,IDH2,BCKDHB,MRPL28,HSPD1,C1QBP,MRPL43,MRPL58,PDHA1,ALDH6A1,MRPS25	GPX1,DLST,ATP5F1C,PDHB,NDUFS3,MRPL50,ATP5F1B,DLAT,MRPS22,NDUFS2,ATP5F1A,C1QBP,PDE2A,PCCB,NDUFA10,IDH2,ATP5F1D,NDUFS1,MRPS25,SDHB,HSPD1,MRPL44,NDUFS8,NDUFS7,DNAJC19,MRPL12,PDHX,HSPE1,ALDH6A1,DNAJA3,MRPL39,PDHA1,MRPL38,NDUFAF1,HAGH,MRPS27,MRPS26,MRPS31,BDH1,MRPS35,ALDH4A1,RPS3,GPT2,MMAB,LRRC59,PDHA2	effectsize_down	effectsize_down	-7.26138	-6.9833	3.83169e-13	2.8833e-12	6.44874e-10	4.8526e-09	TRUE	TRUE	Excitatory_Layer_2_3_IT_neurons_I_down
GO_BP	GO:0036211	protein modification process	2448	810	810	23	36	CALM1,CHP1,MAPK3,DCAF7,WNK4,PTK2B,MACROD1,PRKDC,GRK2,SKP1,WDR45,UBL4A,DNAJA3,MTOR,FKBP1A,SBF1,CUL3,ATG4B,SNX6,CDC42BPB,PRKCG,CUL1,PSMD14,DPM1,NDFIP2,GFPT1,AGAP2,TSG101,RAB40B,TRIM3,ATP2B4,PPP3CB,UFC1,MAPK1,NSMCE2,MACROH2A1,CAND2,USP9Y,PPP3CA,PRKCE,FN3K,RPS3,USP24,PLPP3,WDR48,STK25,USP9X,FBXL12,PIK3R4,RPS7,PRKCI,OGT,RPS6KA1,VCPIP1,NAA16,NPTN,AKT3,RANBP2,PRKAA1,CAMK2D,USP31,PDF,PTK2,CAMK2A,NEK10,KR…	CHP1,MAPK3,CALM1,PTK2B,PRKCG,TRIM38,CAMK2A,MAPK1,CUL1,SBF1,PRKDC,MTOR,UBL4A,GRK2,RPS7,SKP1,CUL3,DNAJA3,DGKQ,WDR45,GFPT1,RPS6KA1,TRIM3,DPM1,MACROH2A1,AGAP2,MAST1,WNK4,ABL1,CDC42BPB,RPS3,NPM1,FKBP1A,PIK3R4,CAMK2B,PLPP3,CAMK2D,NSMCE2,MACROD1,PPP3CB,RPN2,CDC42BPA,MINK1,NPTN,UFC1,LRSAM1,BCR,RTRAF,STK10,UBR4,DDOST,RAPGEF2,ATP2B4,PDPK1,USP9Y,TAOK2,DCAF7,USP9X,AKT3,BRAT1,KRTCAP2,B3GAT3,PRKAA1,MAPK15,SLK,…	CALM1,CHP1,MAPK3,DCAF7,WNK4,PTK2B,MACROD1,PRKDC,GRK2,SKP1,WDR45,UBL4A,DNAJA3,MTOR,FKBP1A,SBF1,CUL3,ATG4B,SNX6,CDC42BPB,PRKCG,CUL1,PSMD14	CHP1,MAPK3,CALM1,PTK2B,PRKCG,TRIM38,CAMK2A,MAPK1,CUL1,SBF1,PRKDC,MTOR,UBL4A,GRK2,RPS7,SKP1,CUL3,DNAJA3,DGKQ,WDR45,GFPT1,RPS6KA1,TRIM3,DPM1,MACROH2A1,AGAP2,MAST1,WNK4,ABL1,CDC42BPB,RPS3,NPM1,FKBP1A,PIK3R4,CAMK2B,PLPP3	effectsize_up	effectsize_up	7.33031	7.24297	2.29627e-13	4.3897e-13	2.65633e-09	5.078e-09	TRUE	TRUE
GO_BP	GO:0007005	mitochondrion organization	445	252	252	22	35	NDUFA5,NDUFS3,GPX1,NDUFS7,VPS13A,NDUFB10,NDUFA10,NDUFS2,NDUFS1,ATP5F1D,DNM1L,CHCHD6,NDUFA12,NDUFS8,NDUFA2,DNAJA3,HSPD1,VPS35,STOML2,COX7A1,CHCHD3,MARCKS,NDUFAF2,NDUFA3,NDUFB4,SLC25A6,PGAM5,NDUFB1,NDUFAF1,NDUFA6,NME3,MICOS13,ECSIT,NDUFS5,PHB2,NDUFA13,NDUFAF3,COL6A1,VPS13C,FOXRED1,AKT3,NDUFA11,ACAD9,COX7A2L,CAMK2A,NDUFB3,MTFP1,GSK3B,NDUFB9,TMEM177,NDUFB2,SNCA,SLC25A33,PARL,NDUFS4,MFF,CXADR,APOO,PHB…	GPX1,NDUFS3,VPS13C,VPS13A,NDUFS2,DNM1L,PDE2A,NDUFA10,CHCHD6,CAMK2A,ATP5F1D,NDUFS1,NDUFB10,VPS35,HSPD1,NDUFS8,NDUFS7,NDUFB1,NDUFA5,MARCKS,DNAJA3,NDUFAF1,NDUFS5,NDUFA12,STOML2,PGAM5,NDUFB4,MICOS13,CHCHD3,COX7A1,COL6A1,YME1L1,NDUFAF2,NDUFA2,NDUFB3,NDUFA3,VAT1,NDUFA13,COX7A2L,APOO,RALA,RAB29,NDUFA11,ACAD9,ECSIT,AKT3,COX7A2,MFF,PHB2,NDUFA6,ARMCX3,BCL2L2,GSK3B,NDUFAF3,PRKN,TOMM22,MTFP1,VPS13D,NDUFB9,ND…	NDUFA5,NDUFS3,GPX1,NDUFS7,VPS13A,NDUFB10,NDUFA10,NDUFS2,NDUFS1,ATP5F1D,DNM1L,CHCHD6,NDUFA12,NDUFS8,NDUFA2,DNAJA3,HSPD1,VPS35,STOML2,COX7A1,CHCHD3,MARCKS	GPX1,NDUFS3,VPS13C,VPS13A,NDUFS2,DNM1L,PDE2A,NDUFA10,CHCHD6,CAMK2A,ATP5F1D,NDUFS1,NDUFB10,VPS35,HSPD1,NDUFS8,NDUFS7,NDUFB1,NDUFA5,MARCKS,DNAJA3,NDUFAF1,NDUFS5,NDUFA12,STOML2,PGAM5,NDUFB4,MICOS13,CHCHD3,COX7A1,COL6A1,YME1L1,NDUFAF2,NDUFA2,NDUFB3	effectsize_down	effectsize_down	-7.71828	-7.07925	1.17912e-14	1.44934e-12	1.364e-10	1.67659e-08	TRUE	TRUE	Excitatory_Layer_2_3_IT_neurons_I_down;Excitatory_Layer_3_4_IT_neurons_down;Inhibitory_LAMP5_neurons_down;Inhibitory_SST_neurons_down;Inhibitory_VIP_neurons_down
GO_CC	GO:0016469	proton-transporting two-sector ATPase complex	51	31	31	13	13	ATP5F1C,ATP5PD,ATP5F1B,ATP5F1A,ATP5PO,ATP5PF,ATP5F1D,ATP6V0D1,ATP6V1D,ATP5F1E,ATP6V1B2,ATP6V1C1,ATP6V0D2,DMAC2L,ATP6V1F,ATP6AP2,ATP6V1E1,ATP5MG,ATP5ME,ATP5MK,ATP6V1G2,ATP5MJ,ATP6V1G1,TCIRG1,ATP5PB,MT-ATP6,ATP6AP1,ATP6V0A1,ATP5MF,ATP6V1A,ATP6V1H	ATP5F1C,ATP5F1B,ATP5PO,ATP5F1A,ATP5F1D,ATP5PD,ATP6V1D,ATP6V0D1,ATP6V1F,ATP6AP2,DMAC2L,ATP6V1B2,ATP6V1C1,ATP5PF,ATP5ME,ATP5F1E,ATP6V0D2,ATP5MG,ATP6V1E1,ATP5MK,ATP5MJ,ATP6V1G2,ATP6V0A1,TCIRG1,ATP5PB,MT-ATP6,ATP6AP1,ATP6V1G1,ATP5MF,ATP6V1A,ATP6V1H	ATP5F1C,ATP5PD,ATP5F1B,ATP5F1A,ATP5PO,ATP5PF,ATP5F1D,ATP6V0D1,ATP6V1D,ATP5F1E,ATP6V1B2,ATP6V1C1,ATP6V0D2	ATP5F1C,ATP5F1B,ATP5PO,ATP5F1A,ATP5F1D,ATP5PD,ATP6V1D,ATP6V0D1,ATP6V1F,ATP6AP2,DMAC2L,ATP6V1B2,ATP6V1C1	effectsize_down	effectsize_down	-7.49798	-6.80534	6.48101e-14	1.00808e-11	1.09075e-10	1.6966e-08	TRUE	TRUE	Astrocytes_down;Excitatory_Layer_2_3_IT_neurons_I_down;Inhibitory_SST_neurons_down
GO_MF	GO:0016491	oxidoreductase activity	747	326	326	31	38	NDUFA5,NDUFS3,GPHN,COX5A,GPX1,PDHB,NDUFS7,DLAT,COX5B,PRDX2,NDUFB10,NDUFA10,NDUFS2,NDUFA7,NDUFS1,SDHB,GFOD1,NDUFA12,BDH1,NDUFS8,NDUFA2,CRAT,NDUFV2,PDHX,IDH2,BCKDHB,ETFDH,L2HGDH,PDHA1,ALDH6A1,COX7A1,NDUFA3,NDUFB4,KCNAB1,ATP2B4,NDUFB1,GPD2,COQ6,NDUFA6,BCKDHA,MT-CO3,NDUFS6,NDUFV3,NDUFS5,SDHA,ACADM,LDHD,FOXRED1,HIBADH,ACAD9,ALDH4A1,HADHB,COX7A2L,DHRS7,PRDX6,HSD17B12,NDUFB3,TXN,NDUFV1,NDUFA4,NDUFB9,MT-…	GPX1,PDHB,NDUFS3,COX5A,DLAT,GPHN,PRDX2,NDUFA7,COX5B,NDUFS2,NDUFA10,IDH2,NDUFS1,GFOD1,NDUFB10,SDHB,ETFDH,NDUFS8,NDUFS7,NDUFB1,NDUFA5,PDHX,ALDH6A1,PDHA1,NDUFS5,NDUFA12,NDUFV2,NDUFB4,SQOR,BDH1,ALDH4A1,COX7A1,GPD2,KDM1B,KCNAB2,PDHA2,NDUFA2,NDUFB3,ALDH1L2,NDUFA3,LTC4S,VAT1,SDHA,PRDX6,COX7A2L,ATP2B4,HIBADH,DHRS7,UQCRC1,ACAD9,COX7A2,NDUFS6,PHF8,WWOX,RDH11,BCKDHA,PYCR2,MT-CO3,NDUFA6,NDUFA4,POR,IVD,PTGES2…	NDUFA5,NDUFS3,GPHN,COX5A,GPX1,PDHB,NDUFS7,DLAT,COX5B,PRDX2,NDUFB10,NDUFA10,NDUFS2,NDUFA7,NDUFS1,SDHB,GFOD1,NDUFA12,BDH1,NDUFS8,NDUFA2,CRAT,NDUFV2,PDHX,IDH2,BCKDHB,ETFDH,L2HGDH,PDHA1,ALDH6A1,COX7A1	GPX1,PDHB,NDUFS3,COX5A,DLAT,GPHN,PRDX2,NDUFA7,COX5B,NDUFS2,NDUFA10,IDH2,NDUFS1,GFOD1,NDUFB10,SDHB,ETFDH,NDUFS8,NDUFS7,NDUFB1,NDUFA5,PDHX,ALDH6A1,PDHA1,NDUFS5,NDUFA12,NDUFV2,NDUFB4,SQOR,BDH1,ALDH4A1,COX7A1,GPD2,KDM1B,KCNAB2,PDHA2,NDUFA2,NDUFB3	effectsize_down	effectsize_down	-6.78551	-7.01558	1.1568e-11	2.29002e-12	2.72773e-08	5.39986e-09	TRUE	TRUE	Excitatory_Layer_2_3_IT_neurons_I_down;Inhibitory_VIP_neurons_down
GO_MF	GO:0019899	enzyme binding	2088	871	871	29	58	CLTA,CALM1,CHP1,MAPK3,NDUFS7,EEF1A1,NDUFS2,ATP5F1A,PTK2B,DNM1L,AP1G1,RPS6,PRKDC,CADPS,LMNB1,WDR45,DNAJA3,ACIN1,MAPK8IP3,HSPD1,CUL3,SRSF3,HPCA,CDC42BPB,STOML2,CHCHD3,CUL1,MARCKS,PPP1R3F,PAFAH1B1,AGAP2,TSG101,SYNE1,NUDT21,RAP1GAP,RUVBL2,CYFIP2,EEF1A2,PFKM,OCRL,ATP2B4,PPP3CB,ATP6V1E1,PTPN23,MAPK1,MACROH2A1,SGSM1,PPP3CA,BRK1,PRKCE,RPS3,ANKFY1,RTN4,ABAT,PHYHIP,LLGL1,POTEKP,SMG5,PPP3R1,EXOC5,RPS7,EEF2,…	CHP1,MAPK3,LMNB1,CLTA,AP1G1,CALM1,PTK2B,NDUFS2,NUDT21,DNM1L,ATP5F1A,CADPS,SHC3,CYFIP2,MAPK8IP3,MAPK1,CUL1,PRKDC,GRM5,EEF1A1,EXOC5,HSPD1,NDUFS7,PTPN23,RPS7,NEFL,MARCKS,RIN1,SMG5,PAFAH1B1,CUL3,DNAJA3,IRS2,ANKFY1,DGKQ,WDR45,ACIN1,SYNE1,RPS6,STOML2,MACROH2A1,AGAP2,TUBA1B,MBP,SRSF3,CHCHD3,ABL1,CDC42BPB,PPP1R3F,GIT1,CLTC,RAC2,RPS3,RUVBL2,OCRL,NPM1,CYFIP1,RAB3IP,SIRPA,PIP5K1A,EEF2,PPP3CB,HPCA,EEF1A2,NSF…	CLTA,CALM1,CHP1,MAPK3,NDUFS7,EEF1A1,NDUFS2,ATP5F1A,PTK2B,DNM1L,AP1G1,RPS6,PRKDC,CADPS,LMNB1,WDR45,DNAJA3,ACIN1,MAPK8IP3,HSPD1,CUL3,SRSF3,HPCA,CDC42BPB,STOML2,CHCHD3,CUL1,MARCKS,PPP1R3F	CHP1,MAPK3,LMNB1,CLTA,AP1G1,CALM1,PTK2B,NDUFS2,NUDT21,DNM1L,ATP5F1A,CADPS,SHC3,CYFIP2,MAPK8IP3,MAPK1,CUL1,PRKDC,GRM5,EEF1A1,EXOC5,HSPD1,NDUFS7,PTPN23,RPS7,NEFL,MARCKS,RIN1,SMG5,PAFAH1B1,CUL3,DNAJA3,IRS2,ANKFY1,DGKQ,WDR45,ACIN1,SYNE1,RPS6,STOML2,MACROH2A1,AGAP2,TUBA1B,MBP,SRSF3,CHCHD3,ABL1,CDC42BPB,PPP1R3F,GIT1,CLTC,RAC2,RPS3,RUVBL2,OCRL,NPM1,CYFIP1,RAB3IP	effectsize_up	effectsize_up	6.75217	7.39848	1.45645e-11	1.37749e-13	3.43431e-08	3.24812e-10	TRUE	TRUE
GO_BP	GO:0009152	purine ribonucleotide biosynthetic process	157	105	105	24	27	ATP5F1C,NDUFA5,NDUFS3,NDUFS7,ATP5PD,NDUFB10,NDUFA10,ATP5F1B,NDUFS2,ATP5F1A,ATP5PO,ATP5PF,NDUFA7,NDUFS1,ATP5F1D,SDHB,NDUFA12,NDUFS8,NDUFA2,ATP5F1E,NDUFV2,COX11,STOML2,HPRT1,NDUFA3,DMAC2L,NDUFB4,NDUFB1,NDUFA6,NME3,NDUFS6,NDUFV3,ATP5MG,NDUFS5,ATP5ME,GUCY1A2,NDUFA13,SDHA,GUCY1B1,NDUFA11,ATP5MK,NME2P1,COASY,NDUFB3,NDUFV1,NDUFB9,NDUFB2,NDUFS4,AK4,MT-ND4,NDUFC2,APRT,ATP5MJ,ADCY2,MTHFD1,NDUFB5,NDUFB7,NDU…	ATP5F1C,NDUFS3,ATP5F1B,NDUFA7,NDUFS2,ATP5PO,ATP5F1A,NDUFA10,ATP5F1D,NDUFS1,ATP5PD,NDUFB10,SDHB,NDUFS8,NDUFS7,NDUFB1,NDUFA5,NDUFS5,NDUFA12,STOML2,NDUFV2,HPRT1,NDUFB4,GUCY1A2,DMAC2L,NDUFA2,NDUFB3,ATP5PF,NDUFA3,ATP5ME,SDHA,NDUFA13,ATP5F1E,ATP5MG,NME2P1,NDUFA11,NDUFS6,COASY,ADCY2,NDUFA6,GUCY1B1,NDUFB9,NDUFB7,MTHFD1,NDUFA9,GUCY1A1,NDUFB5,NDUFC2,NDUFV1,ATP5MK,NDUFA8,NDUFV3,ADCY1,NDUFB2,MT-ND4,NDUFS4,ND…	ATP5F1C,NDUFA5,NDUFS3,NDUFS7,ATP5PD,NDUFB10,NDUFA10,ATP5F1B,NDUFS2,ATP5F1A,ATP5PO,ATP5PF,NDUFA7,NDUFS1,ATP5F1D,SDHB,NDUFA12,NDUFS8,NDUFA2,ATP5F1E,NDUFV2,COX11,STOML2,HPRT1	ATP5F1C,NDUFS3,ATP5F1B,NDUFA7,NDUFS2,ATP5PO,ATP5F1A,NDUFA10,ATP5F1D,NDUFS1,ATP5PD,NDUFB10,SDHB,NDUFS8,NDUFS7,NDUFB1,NDUFA5,NDUFS5,NDUFA12,STOML2,NDUFV2,HPRT1,NDUFB4,GUCY1A2,DMAC2L,NDUFA2,NDUFB3	effectsize_down	effectsize_down	-7.93056	-6.96827	2.18163e-15	3.20856e-12	2.52371e-11	3.71166e-08	TRUE	TRUE
GO_BP	GO:0006468	protein phosphorylation	937	366	366	12	24	CALM1,CHP1,MAPK3,WNK4,PTK2B,PRKDC,GRK2,DNAJA3,MTOR,SNX6,CDC42BPB,PRKCG,AGAP2,TSG101,PPP3CB,MAPK1,MACROH2A1,PRKCE,RPS3,PLPP3,STK25,PIK3R4,PRKCI,RPS6KA1,NPTN,AKT3,PRKAA1,CAMK2D,PTK2,CAMK2A,NEK10,TNKS1BP1,TXN,BCR,ABL1,ROCK2,GSK3B,NHERF1,DGKQ,MAP3K21,MAP2K3,SNCA,MAST1,NDUFS4,DDX3X,PRKAA2,PRKG2,VPS25,SNX9,MARK2,STK11,EPHB2,TPD52L1,RAPGEF2,CHMP6,LIMK1,DMTN,ACTB,CSK,MAP2K1,SH3GL2,CDC42BPA,MINK1,PRRT1,EI…	CHP1,MAPK3,CALM1,PTK2B,PRKCG,CAMK2A,MAPK1,PRKDC,MTOR,GRK2,DNAJA3,DGKQ,RPS6KA1,MACROH2A1,AGAP2,MAST1,WNK4,ABL1,CDC42BPB,RPS3,NPM1,PIK3R4,CAMK2B,PLPP3,CAMK2D,PPP3CB,CDC42BPA,MINK1,NPTN,BCR,RTRAF,STK10,RAPGEF2,PDPK1,TAOK2,AKT3,BRAT1,PRKAA1,MAPK15,SLK,SNX6,PRKCE,ARAF,PRKAA2,SNX9,STK26,PTK2,SH3GL2,PDE4D,TSG101,GSK3B,PRKN,MAPK10,PARK7,MARK4,RPTOR,PTPRT,PDGFRB,CCDC88A,TXN,LIMK1,SNCA,PEAK1,MARK2,PRKCD,SE…	CALM1,CHP1,MAPK3,WNK4,PTK2B,PRKDC,GRK2,DNAJA3,MTOR,SNX6,CDC42BPB,PRKCG	CHP1,MAPK3,CALM1,PTK2B,PRKCG,CAMK2A,MAPK1,PRKDC,MTOR,GRK2,DNAJA3,DGKQ,RPS6KA1,MACROH2A1,AGAP2,MAST1,WNK4,ABL1,CDC42BPB,RPS3,NPM1,PIK3R4,CAMK2B,PLPP3	effectsize_up	effectsize_up	6.92902	7.50716	4.23769e-12	6.04255e-14	4.90216e-08	6.99002e-10	TRUE	TRUE
GO_BP	GO:0006164	purine nucleotide biosynthetic process	198	113	113	24	27	ATP5F1C,NDUFA5,NDUFS3,NDUFS7,ATP5PD,NDUFB10,NDUFA10,ATP5F1B,NDUFS2,ATP5F1A,ATP5PO,ATP5PF,NDUFA7,NDUFS1,ATP5F1D,SDHB,NDUFA12,NDUFS8,NDUFA2,ATP5F1E,NDUFV2,COX11,STOML2,HPRT1,NDUFA3,DMAC2L,NDUFB4,NDUFB1,NDUFA6,NME3,NDUFS6,NDUFV3,ATP5MG,NDUFS5,ATP5ME,GUCY1A2,NDUFA13,SDHA,GUCY1B1,NDUFA11,ATP5MK,NME2P1,COASY,NDUFB3,NDUFV1,NDUFB9,NDUFB2,NDUFS4,AK4,MT-ND4,NDUFC2,APRT,ATP5MJ,ADCY2,MTHFD1,NDUFB5,NDUFB7,NDU…	ATP5F1C,NDUFS3,ATP5F1B,NDUFA7,NDUFS2,ATP5PO,ATP5F1A,NDUFA10,ATP5F1D,NDUFS1,ATP5PD,NDUFB10,SDHB,NDUFS8,NDUFS7,NDUFB1,NDUFA5,NDUFS5,NDUFA12,STOML2,NDUFV2,HPRT1,NDUFB4,GUCY1A2,DMAC2L,NDUFA2,NDUFB3,ATP5PF,NDUFA3,ATP5ME,SDHA,NDUFA13,ATP5F1E,ATP5MG,NME2P1,NDUFA11,NDUFS6,COASY,ADCY2,NDUFA6,GUCY1B1,NDUFB9,NDUFB7,MTHFD1,NDUFA9,GUCY1A1,NDUFB5,NDUFC2,NDUFV1,ATP5MK,NDUFA8,NDUFV3,ADCY1,NDUFB2,MT-ND4,PRPS2,NDU…	ATP5F1C,NDUFA5,NDUFS3,NDUFS7,ATP5PD,NDUFB10,NDUFA10,ATP5F1B,NDUFS2,ATP5F1A,ATP5PO,ATP5PF,NDUFA7,NDUFS1,ATP5F1D,SDHB,NDUFA12,NDUFS8,NDUFA2,ATP5F1E,NDUFV2,COX11,STOML2,HPRT1	ATP5F1C,NDUFS3,ATP5F1B,NDUFA7,NDUFS2,ATP5PO,ATP5F1A,NDUFA10,ATP5F1D,NDUFS1,ATP5PD,NDUFB10,SDHB,NDUFS8,NDUFS7,NDUFB1,NDUFA5,NDUFS5,NDUFA12,STOML2,NDUFV2,HPRT1,NDUFB4,GUCY1A2,DMAC2L,NDUFA2,NDUFB3	effectsize_down	effectsize_down	-7.78413	-6.89975	7.01956e-15	5.20936e-12	8.12023e-11	6.02619e-08	TRUE	TRUE
GO_BP	GO:0032543	mitochondrial translation	132	77	77	9	12	MRPL50,MRPS22,MRPL23,MRPL15,MRPL28,C1QBP,MRPL43,MRPL58,MRPS25,MRPL12,MRPS23,MRPL21,MRPL38,MRPL19,MRPL44,MRPS34,MRPS7,MRPL37,MRPS31,IARS2,MRPL47,MRPL39,MRPL22,MRPS9,MRPS21,LRPPRC,DDX3X,TRMT10C,MRPS10,MRPL3,EARS2,MRPS28,MRPS27,MRPS35,MRPL16,MRPS26,GFM1,PTCD3,MRPS17,DAP3,MRPL49,MRPS24,WARS2,MRPL51,OXA1L,MRPL46,GATC,MRPL4,MRPL1,LARS2,COA3,MRPS30,GFM2,GARS1,MRPS2,TUFM,TSFM,SHMT2,MTIF3,MRPL24,MRPL41,RM…	MRPL50,MRPS22,C1QBP,MRPS25,MRPL44,MRPL12,MRPL39,MRPL38,MRPS27,MRPS26,MRPS31,MRPS35,MRPS34,MRPL43,MRPL48,IARS2,MRPL21,MRPL15,MRPL23,LRPPRC,MRPL37,MRPS23,MRPL28,EARS2,MRPS28,WARS2,MRPS10,COA3,MRPL19,MRPL4,MRPL3,MRPS9,MRPL51,MRPL58,PTCD3,MRPS7,MRPL47,MRPS17,SHMT2,MRPL49,OXA1L,MRPL41,GFM1,MTIF3,TRMT10C,MRPS21,MRPL46,GARS1,TUFM,MRPL1,MRPL22,DAP3,MRPL2,DDX3X,RMND1,LARS2,MRPL16,GFM2,MRPS24,TSFM,MRPL11,M…	MRPL50,MRPS22,MRPL23,MRPL15,MRPL28,C1QBP,MRPL43,MRPL58,MRPS25	MRPL50,MRPS22,C1QBP,MRPS25,MRPL44,MRPL12,MRPL39,MRPL38,MRPS27,MRPS26,MRPS31,MRPS35	effectsize_down	effectsize_down	-7.02171	-6.94692	2.19161e-12	3.73348e-12	2.53526e-08	4.31888e-08	TRUE	TRUE	Excitatory_Layer_2_3_IT_neurons_I_down
GO_BP	GO:0043412	macromolecule modification	2632	840	840	23	37	CALM1,CHP1,MAPK3,DCAF7,WNK4,PTK2B,MACROD1,PRKDC,GRK2,SKP1,WDR45,UBL4A,DNAJA3,MTOR,FKBP1A,SBF1,CUL3,ATG4B,SNX6,CDC42BPB,PRKCG,CUL1,PSMD14,DPM1,NDFIP2,GFPT1,AGAP2,TSG101,RAB40B,TRIM3,DNAJB11,ATP2B4,PPP3CB,UFC1,MAPK1,NSMCE2,MACROH2A1,CAND2,USP9Y,PPP3CA,PRKCE,FN3K,RPS3,USP24,PLPP3,WDR48,STK25,USP9X,FBXL12,PIK3R4,RPS7,PRKCI,OGT,RPS6KA1,VCPIP1,NAA16,NPTN,AKT3,RANBP2,PRKAA1,CAMK2D,USP31,PDF,PTK2,CAMK2A,…	CHP1,MAPK3,CALM1,PTK2B,PRKCG,TRIM38,CAMK2A,MAPK1,CUL1,SBF1,PRKDC,MTOR,UBL4A,GRK2,DNAJB11,RPS7,SKP1,CUL3,DNAJA3,DGKQ,WDR45,GFPT1,RPS6KA1,TRIM3,DPM1,MACROH2A1,AGAP2,MAST1,WNK4,ABL1,CDC42BPB,RPS3,NPM1,FKBP1A,PIK3R4,CAMK2B,PLPP3,CAMK2D,NSMCE2,SNRPD2,MACROD1,PPP3CB,RPN2,CDC42BPA,MINK1,NPTN,UFC1,LRSAM1,BCR,RTRAF,STK10,UBR4,DDOST,RAPGEF2,ATP2B4,PDPK1,USP9Y,TAOK2,DCAF7,USP9X,AKT3,BRAT1,KRTCAP2,B3GAT3,PRK…	CALM1,CHP1,MAPK3,DCAF7,WNK4,PTK2B,MACROD1,PRKDC,GRK2,SKP1,WDR45,UBL4A,DNAJA3,MTOR,FKBP1A,SBF1,CUL3,ATG4B,SNX6,CDC42BPB,PRKCG,CUL1,PSMD14	CHP1,MAPK3,CALM1,PTK2B,PRKCG,TRIM38,CAMK2A,MAPK1,CUL1,SBF1,PRKDC,MTOR,UBL4A,GRK2,DNAJB11,RPS7,SKP1,CUL3,DNAJA3,DGKQ,WDR45,GFPT1,RPS6KA1,TRIM3,DPM1,MACROH2A1,AGAP2,MAST1,WNK4,ABL1,CDC42BPB,RPS3,NPM1,FKBP1A,PIK3R4,CAMK2B,PLPP3	effectsize_up	effectsize_up	7.04743	6.87896	1.82253e-12	6.02894e-12	2.10831e-08	6.97427e-08	TRUE	TRUE
GO_MF	GO:0015399	primary active transmembrane transporter activity	166	107	107	21	26	NDUFA5,NDUFS3,COX5A,NDUFS7,COX5B,NDUFB10,NDUFA10,ATP5F1B,NDUFS2,NDUFA7,NDUFS1,NDUFA12,NDUFS8,ATP6V0D1,NDUFA2,ATP6V1D,NDUFV2,ATP6V1B2,ATP6V1C1,ATP6V0D2,COX7A1,NDUFA3,NDUFB4,ATP2B4,NDUFB1,ATP6V1F,ATP6V1E1,NDUFA6,MT-CO3,NDUFS6,NDUFV3,NDUFS5,ATP2B3,ABCA10,COX7A2L,NDUFB3,NDUFV1,NDUFA4,NDUFB9,ATP6V1G2,MT-CO2,NDUFB2,ATP1A3,ATP1A1,NDUFS4,MT-ND4,NDUFC2,UQCRFS1,UQCRC1,ATP8A1,ATP6V1G1,TMEM94,ATP1A2,TCIRG1,N…	NDUFS3,COX5A,ATP5F1B,NDUFA7,COX5B,NDUFS2,NDUFA10,NDUFS1,ATP6V1D,NDUFB10,ATP6V0D1,NDUFS8,NDUFS7,NDUFB1,NDUFA5,ATP6V1F,NDUFS5,NDUFA12,NDUFV2,NDUFB4,COX7A1,ATP6V1B2,ATP6V1C1,ATP8A1,NDUFA2,NDUFB3,NDUFA3,TMEM94,ABCD3,COX7A2L,ATP2B4,ATP6V0D2,UQCRC1,ATP2B3,NDUFS6,ATP1A1,MT-CO3,NDUFA6,NDUFA4,ABCA10,NDUFB9,NDUFB7,ATP6V1E1,ATP1A4,NDUFA9,ATP2A2,UQCRFS1,ATP1A2,SURF1,NDUFB5,NDUFC2,NDUFV1,NDUFA8,NDUFV3,MT-CO2,…	NDUFA5,NDUFS3,COX5A,NDUFS7,COX5B,NDUFB10,NDUFA10,ATP5F1B,NDUFS2,NDUFA7,NDUFS1,NDUFA12,NDUFS8,ATP6V0D1,NDUFA2,ATP6V1D,NDUFV2,ATP6V1B2,ATP6V1C1,ATP6V0D2,COX7A1	NDUFS3,COX5A,ATP5F1B,NDUFA7,COX5B,NDUFS2,NDUFA10,NDUFS1,ATP6V1D,NDUFB10,ATP6V0D1,NDUFS8,NDUFS7,NDUFB1,NDUFA5,ATP6V1F,NDUFS5,NDUFA12,NDUFV2,NDUFB4,COX7A1,ATP6V1B2,ATP6V1C1,ATP8A1,NDUFA2,NDUFB3	effectsize_down	effectsize_down	-6.65086	-6.75489	2.91394e-11	1.42942e-11	6.87106e-08	3.37056e-08	TRUE	TRUE	Astrocytes_down;Excitatory_Layer_2_3_IT_neurons_I_down;Excitatory_Layer_3_4_IT_neurons_down;Excitatory_Layer_5_6_CT_and_NP_neurons_down;Excitatory_Layer_5_6_IT_neurons_I_down;Inhibitory_LAMP5_neurons_down;Inhibitory_SST_neurons_down;Inhibitory_VIP_neurons_down
GO_BP	GO:0051056	regulation of small GTPase mediated signal transduction	303	150	150	4	8	DOCK9,CUL3,SRGAP3,ARFGEF2,RAP1GAP,TIAM2,ADGRG1,RTN4,OGT,GIT1,ARHGAP1,RALGPS1,ARF6,BCR,ABL1,ARAP1,SRGAP2,EPHB2,IQSEC1,RASA3,ARFGEF3,ARHGAP5,ARHGAP44,RASGRF2,ARHGAP39,RTN4R,TRIO,MYO9A,NF1,MCF2,MFN2,SEMA4D,TGM2,ARFGEF1,MADD,GIT2,APOE,SRC,ARHGAP35,ABR,ITGA3,ARHGEF12,SCAI,STMN3,ARHGAP26,ITSN1,ITGAV,RAF1,DAB2IP,ARHGEF11,PLXNB1,ABL2,NRP1,ARHGAP23,DOCK3,PSD3,ARHGEF25,VAV3,MAP4K4,RASA2,ARHGEF18,ITPKB,SYNG…	DOCK9,ARFGEF2,CUL3,RASGRF2,SRGAP3,ABL1,GIT1,ARHGAP39,BCR,ARHGAP26,TRIO,RTN4,RAP1GAP,IQSEC1,ARHGEF12,RASA4B,MFN2,ADGRG1,RTN4R,SCAI,OGT,SEMA4D,NF1,ARFGEF3,ABL2,ARHGAP5,MCF2L,TGM2,ABR,ARF6,EPHB2,PIK3CB,ITSN1,DOCK3,ITGAV,MADD,VAV3,ARFGEF1,ARHGAP35,ARHGAP44,SYNGAP1,PREX1,LRP4,RALGAPA1,GIT2,IQSEC2,ARHGEF18,RASA3,ARHGAP1,DAB2IP,RASA2,TSC2,TNS3,PSD2,NRP1,MCF2,ARAP1,RASAL1,APOE,ARHGAP21,SIPA1,SRC,RASGRF1,…	DOCK9,CUL3,SRGAP3,ARFGEF2	DOCK9,ARFGEF2,CUL3,RASGRF2,SRGAP3,ABL1,GIT1,ARHGAP39	effectsize_up	effectsize_up	6.83299	7.20786	8.31649e-12	5.68386e-13	9.62052e-08	6.57509e-09	TRUE	TRUE	Microglial_cells_down
GO_CC	GO:0000314	organellar small ribosomal subunit	32	18	18	2	6	MRPS22,MRPS25,MRPS23,MRPS34,MRPS7,MRPS31,MRPS9,MRPS21,MRPS10,MRPS28,MRPS27,MRPS35,MRPS26,PTCD3,MRPS17,DAP3,MRPS24,MRPS2	MRPS22,MRPS25,MRPS27,MRPS26,MRPS31,MRPS35,MRPS34,MRPS23,MRPS28,MRPS10,MRPS9,PTCD3,MRPS7,MRPS17,MRPS21,DAP3,MRPS24,MRPS2	MRPS22,MRPS25	MRPS22,MRPS25,MRPS27,MRPS26,MRPS31,MRPS35	effectsize_down	effectsize_down	-6.73379	-6.4491	1.65301e-11	1.12514e-10	2.78202e-08	1.89362e-07	TRUE	TRUE
GO_CC	GO:0005763	mitochondrial small ribosomal subunit	32	18	18	2	6	MRPS22,MRPS25,MRPS23,MRPS34,MRPS7,MRPS31,MRPS9,MRPS21,MRPS10,MRPS28,MRPS27,MRPS35,MRPS26,PTCD3,MRPS17,DAP3,MRPS24,MRPS2	MRPS22,MRPS25,MRPS27,MRPS26,MRPS31,MRPS35,MRPS34,MRPS23,MRPS28,MRPS10,MRPS9,PTCD3,MRPS7,MRPS17,MRPS21,DAP3,MRPS24,MRPS2	MRPS22,MRPS25	MRPS22,MRPS25,MRPS27,MRPS26,MRPS31,MRPS35	effectsize_down	effectsize_down	-6.73379	-6.4491	1.65301e-11	1.12514e-10	2.78202e-08	1.89362e-07	TRUE	TRUE	Excitatory_Layer_2_3_IT_neurons_I_down
GO_BP	GO:0007049	cell cycle	1699	488	488	22	37	CALM1,CHMP4B,RPL24,DYNC1LI1,CHMP1A,RPS6,EXOC6B,PRKDC,CLASP1,KIF2A,SLC16A1,AFG2B,CHMP2B,CUL3,TUBA8,RAN,CKAP5,NDEL1,CUL1,ANXA11,RPS6KA2,SH3GLB1,PAFAH1B1,TSG101,DYNC1H1,RUVBL2,CDK18,ATP2B4,CHMP1B,TUBA3C,UPF1,NSMCE2,MACROH2A1,PPP3CA,PRKCE,TBCD,RPS3,SMARCC2,ARL3,ANK3,EXOC4,WASHC5,EXOC1,DCTN3,LLGL1,USP9X,PHB2,EXOC5,PIK3R4,MYH9,GIT1,MCIDAS,CLTC,XPO1,RUVBL1,CAMK2A,ARF6,MAP2K6,NEK10,COPS5,TUBB,CLTCL1,CETN…	RPL24,CALM1,DYNC1LI1,CAMK2A,CUL1,PRKDC,KIF2A,TUBA8,CHMP4B,UPF1,EXOC5,EXOC6B,PAFAH1B1,DYNC1H1,CUL3,EXOC4,SH3GLB1,CKAP5,NDEL1,KIF15,EXOC1,RPS6,RAN,MACROH2A1,TUBA1B,CETN2,ABL1,MYH10,CHMP1A,GIT1,CLTC,RPS3,RUVBL2,CHMP2B,NPM1,MCIDAS,PIK3R4,NSMCE2,CLASP1,SLC16A1,HTT,CIT,XPO1,BCR,WASHC5,CAMSAP3,ATP2B4,TUBB,ILK,RPS6KA2,TUBA3C,TAOK2,USP9X,MAP2K6,PHF8,MAPK15,TUBA4A,TBCD,AFG2B,PRKCE,MYH9,MMS19,EXOC3,SNX9,STA…	CALM1,CHMP4B,RPL24,DYNC1LI1,CHMP1A,RPS6,EXOC6B,PRKDC,CLASP1,KIF2A,SLC16A1,AFG2B,CHMP2B,CUL3,TUBA8,RAN,CKAP5,NDEL1,CUL1,ANXA11,RPS6KA2,SH3GLB1	RPL24,CALM1,DYNC1LI1,CAMK2A,CUL1,PRKDC,KIF2A,TUBA8,CHMP4B,UPF1,EXOC5,EXOC6B,PAFAH1B1,DYNC1H1,CUL3,EXOC4,SH3GLB1,CKAP5,NDEL1,KIF15,EXOC1,RPS6,RAN,MACROH2A1,TUBA1B,CETN2,ABL1,MYH10,CHMP1A,GIT1,CLTC,RPS3,RUVBL2,CHMP2B,NPM1,MCIDAS,PIK3R4	effectsize_up	effectsize_up	6.87299	6.66853	6.28691e-12	2.58378e-11	7.27269e-08	2.98892e-07	TRUE	TRUE
GO_BP	GO:0006793	phosphorus metabolic process	2106	926	926	53	83	ATP5F1C,NDUFA5,CALM1,CHP1,NDUFS3,GPHN,DLST,PDHB,MAPK3,NDUFS7,DLAT,ATP5PD,NDUFB10,NDUFA10,ATP5F1B,NDUFS2,ATP5F1A,ATP5PO,ATP5PF,NDUFA7,NDUFS1,ATP5F1D,MCCC2,SDHB,WNK4,PTK2B,DNM1L,DNAJC19,NDUFA12,PRKDC,GRK2,NDUFS8,TAMM41,NDUFA2,ATP5F1E,DNAJA3,NDUFV2,PDHX,MTOR,IDH2,ATP6V1B2,SBF1,COX11,RAN,SNX6,PDHA1,EFR3A,CDC42BPB,STOML2,PRKCG,HPRT1,PTPMT1,HYCC2,DPM1,PAFAH1B1,NDUFA3,GFPT1,AGAP2,DMAC2L,TSG101,NDUFB4,PL…	CHP1,DLST,ATP5F1C,PDHB,NDUFS3,MAPK3,ATP5F1B,DLAT,EXTL2,CALM1,PTK2B,GPHN,NDUFA7,NDUFS2,DNM1L,PRKCG,ATP5PO,ATP5F1A,PDE2A,NDUFA10,IDH2,CAMK2A,ATP5F1D,NDUFS1,ATP5PD,MAPK1,SBF1,TAMM41,PRKDC,NDUFB10,SDHB,MTOR,GRK2,NDUFS8,NDUFS7,DNAJC19,NDUFB1,NDUFA5,PDHX,VAC14,SMG5,GDA,PAFAH1B1,DNAJA3,IRS2,DGKQ,PDHA1,GFPT1,NDUFS5,NDUFA12,RPS6KA1,STOML2,PI4KA,RAN,NDUFV2,DPM1,HPRT1,MACROH2A1,NDUFB4,AGAP2,MAST1,WNK4,ABL1,…	ATP5F1C,NDUFA5,CALM1,CHP1,NDUFS3,GPHN,DLST,PDHB,MAPK3,NDUFS7,DLAT,ATP5PD,NDUFB10,NDUFA10,ATP5F1B,NDUFS2,ATP5F1A,ATP5PO,ATP5PF,NDUFA7,NDUFS1,ATP5F1D,MCCC2,SDHB,WNK4,PTK2B,DNM1L,DNAJC19,NDUFA12,PRKDC,GRK2,NDUFS8,TAMM41,NDUFA2,ATP5F1E,DNAJA3,NDUFV2,PDHX,MTOR,IDH2,ATP6V1B2,SBF1,COX11,RAN,SNX6,PDHA1,EFR3A,CDC42BPB,STOML2,PRKCG,HPRT1,PTPMT1,HYCC2	CHP1,DLST,ATP5F1C,PDHB,NDUFS3,MAPK3,ATP5F1B,DLAT,EXTL2,CALM1,PTK2B,GPHN,NDUFA7,NDUFS2,DNM1L,PRKCG,ATP5PO,ATP5F1A,PDE2A,NDUFA10,IDH2,CAMK2A,ATP5F1D,NDUFS1,ATP5PD,MAPK1,SBF1,TAMM41,PRKDC,NDUFB10,SDHB,MTOR,GRK2,NDUFS8,NDUFS7,DNAJC19,NDUFB1,NDUFA5,PDHX,VAC14,SMG5,GDA,PAFAH1B1,DNAJA3,IRS2,DGKQ,PDHA1,GFPT1,NDUFS5,NDUFA12,RPS6KA1,STOML2,PI4KA,RAN,NDUFV2,DPM1,HPRT1,MACROH2A1,NDUFB4,AGAP2,MAST1,WNK4,ABL1,…	effectsize_up	effectsize_up	6.59421	7.52324	4.27512e-11	5.34344e-14	4.94546e-07	6.18129e-10	TRUE	TRUE
GO_BP	GO:0006796	phosphate-containing compound metabolic process	2103	925	925	53	83	ATP5F1C,NDUFA5,CALM1,CHP1,NDUFS3,GPHN,DLST,PDHB,MAPK3,NDUFS7,DLAT,ATP5PD,NDUFB10,NDUFA10,ATP5F1B,NDUFS2,ATP5F1A,ATP5PO,ATP5PF,NDUFA7,NDUFS1,ATP5F1D,MCCC2,SDHB,WNK4,PTK2B,DNM1L,DNAJC19,NDUFA12,PRKDC,GRK2,NDUFS8,TAMM41,NDUFA2,ATP5F1E,DNAJA3,NDUFV2,PDHX,MTOR,IDH2,ATP6V1B2,SBF1,COX11,RAN,SNX6,PDHA1,EFR3A,CDC42BPB,STOML2,PRKCG,HPRT1,PTPMT1,HYCC2,DPM1,PAFAH1B1,NDUFA3,GFPT1,AGAP2,DMAC2L,TSG101,NDUFB4,PL…	CHP1,DLST,ATP5F1C,PDHB,NDUFS3,MAPK3,ATP5F1B,DLAT,EXTL2,CALM1,PTK2B,GPHN,NDUFA7,NDUFS2,DNM1L,PRKCG,ATP5PO,ATP5F1A,PDE2A,NDUFA10,IDH2,CAMK2A,ATP5F1D,NDUFS1,ATP5PD,MAPK1,SBF1,TAMM41,PRKDC,NDUFB10,SDHB,MTOR,GRK2,NDUFS8,NDUFS7,DNAJC19,NDUFB1,NDUFA5,PDHX,VAC14,SMG5,GDA,PAFAH1B1,DNAJA3,IRS2,DGKQ,PDHA1,GFPT1,NDUFS5,NDUFA12,RPS6KA1,STOML2,PI4KA,RAN,NDUFV2,DPM1,HPRT1,MACROH2A1,NDUFB4,AGAP2,MAST1,WNK4,ABL1,…	ATP5F1C,NDUFA5,CALM1,CHP1,NDUFS3,GPHN,DLST,PDHB,MAPK3,NDUFS7,DLAT,ATP5PD,NDUFB10,NDUFA10,ATP5F1B,NDUFS2,ATP5F1A,ATP5PO,ATP5PF,NDUFA7,NDUFS1,ATP5F1D,MCCC2,SDHB,WNK4,PTK2B,DNM1L,DNAJC19,NDUFA12,PRKDC,GRK2,NDUFS8,TAMM41,NDUFA2,ATP5F1E,DNAJA3,NDUFV2,PDHX,MTOR,IDH2,ATP6V1B2,SBF1,COX11,RAN,SNX6,PDHA1,EFR3A,CDC42BPB,STOML2,PRKCG,HPRT1,PTPMT1,HYCC2	CHP1,DLST,ATP5F1C,PDHB,NDUFS3,MAPK3,ATP5F1B,DLAT,EXTL2,CALM1,PTK2B,GPHN,NDUFA7,NDUFS2,DNM1L,PRKCG,ATP5PO,ATP5F1A,PDE2A,NDUFA10,IDH2,CAMK2A,ATP5F1D,NDUFS1,ATP5PD,MAPK1,SBF1,TAMM41,PRKDC,NDUFB10,SDHB,MTOR,GRK2,NDUFS8,NDUFS7,DNAJC19,NDUFB1,NDUFA5,PDHX,VAC14,SMG5,GDA,PAFAH1B1,DNAJA3,IRS2,DGKQ,PDHA1,GFPT1,NDUFS5,NDUFA12,RPS6KA1,STOML2,PI4KA,RAN,NDUFV2,DPM1,HPRT1,MACROH2A1,NDUFB4,AGAP2,MAST1,WNK4,ABL1,…	effectsize_up	effectsize_up	6.5838	7.5231	4.58561e-11	5.34906e-14	5.30463e-07	6.1878e-10	TRUE	TRUE
GO_MF	GO:0005085	guanyl-nucleotide exchange factor activity	230	107	107	3	6	DOCK9,SBF1,ARFGEF2,TIAM2,RABIF,P2RY12,LAMTOR3,RALGPS1,FARP1,BCR,RIN1,RAB3IP,IQSEC1,RAPGEF2,ARFGEF3,RASGRF2,PREB,SMCR8,TRIO,DOCK4,WDR41,MCF2,RAPGEF1,NUCB1,EIF2B4,RIC8A,EIF2B5,RAB3GAP2,ARFGEF1,MADD,GAPVD1,ABR,ARHGEF12,CCDC88A,ARHGEF6,ARHGEF7,DOCK1,ITSN1,MYCBP2,EIF2B3,ARHGEF11,DOCK3,PSD3,ARHGEF25,DIS3,SEC61B,PLCG1,VAV3,GRIPAP1,RAPGEF3,ARHGEF18,RASGRP2,ELMO1,RABGEF1,RAPGEF4,IQSEC3,LAMTOR1,MCF2L,CYTH3…	DOCK9,ARFGEF2,SBF1,RIN1,RASGRF2,RAB3IP,WDR41,SMCR8,BCR,RAPGEF2,TRIO,FARP1,IQSEC1,LAMTOR3,ARHGEF12,HERC1,RIC8A,EIF2B3,MYCBP2,ARHGEF7,PREB,CCDC88A,DOCK4,NUCB1,ARFGEF3,MCF2L,ABR,RAB3GAP2,SEC61B,ITSN1,DOCK3,EIF2B4,MADD,VAV3,ARFGEF1,PREX1,GRIPAP1,IQSEC2,ARHGEF18,GAPVD1,RAPGEF3,RABIF,PSD2,P2RY12,MCF2,ELMO1,KNDC1,LAMTOR1,PLCG1,RAPGEF4,RAP1A,RAPGEF5,RASGRP2,RCC2,C9ORF72,RASGRF1,FGD5,TIAM2,NGEF,ARHGEF2,AR…	DOCK9,SBF1,ARFGEF2	DOCK9,ARFGEF2,SBF1,RIN1,RASGRF2,RAB3IP	effectsize_up	effectsize_up	6.33484	6.68663	2.37593e-10	2.28365e-11	5.60245e-07	5.38484e-08	TRUE	TRUE	Microglial_cells_down
GO_CC	GO:0005839	proteasome core complex	20	13	13	10	7	PSMB1,PSMB6,PSMB4,PSMA7,PSMA4,PSMA5,PSMB5,PSMB2,PSMB3,PSMA1,PSMA6,PSMB7,PSMA3	PSMA7,PSMB1,PSMA5,PSMA4,PSMB2,PSMB4,PSMA6,PSMB5,PSMB3,PSMB7,PSMA1,PSMB6,PSMA3	PSMB1,PSMB6,PSMB4,PSMA7,PSMA4,PSMA5,PSMB5,PSMB2,PSMB3,PSMA1	PSMA7,PSMB1,PSMA5,PSMA4,PSMB2,PSMB4,PSMA6	effectsize_down	effectsize_down	-6.67831	-6.21812	2.41717e-11	5.03154e-10	4.0681e-08	8.46808e-07	TRUE	TRUE
GO_BP	GO:0010646	regulation of cell communication	3639	1259	1259	45	80	CPLX2,CALM1,CHP1,GPX1,S100B,MAPK3,SYT12,PRDX2,VPS13A,DOCK9,NECAB2,DYNC1LI1,LGI1,GNA11,PTK2B,PRKDC,GRK2,VGF,NCALD,NCS1,C1QTNF4,SLC39A10,DNAJA3,MTOR,FKBP1A,SLITRK5,SLC16A1,SERPINE2,EEF1E1,CPLX1,MAPK8IP3,CHMP2B,CUL3,C1QBP,VPS35,SRGAP3,SNX6,HPCA,PRKCG,CUL1,CAMK2G,PTPMT1,HOMER1,ARFGEF2,HPCAL1,NDUFAF2,NDFIP2,PAFAH1B1,NTNG2,TSG101,SYNE1,RAP1GAP,RUVBL2,TRIM3,SLC25A6,CYFIP2,PFKM,LGALS1,ATP2B4,PPP3CB,ATP6A…	GPX1,CHP1,CPLX2,CPLX1,MAPK3,SYT12,CALM1,PTK2B,DOCK9,EEF1E1,PRDX2,S100B,ARFGEF2,VPS13A,LGI1,DYNC1LI1,C1QTNF4,NCALD,PRKCG,C1QBP,PDE2A,INA,TRIM38,CAMK2A,CYFIP2,MAPK8IP3,MAPK1,CUL1,PRKDC,VGF,GRM5,MTOR,VPS35,GRK2,PTPN23,RPS7,NEFL,SNCG,SERPINE2,NTNG2,PAFAH1B1,CUL3,DNAJA3,RASGRF2,IRS2,DGKQ,NECAB2,LGALS1,GNG7,SYNE1,SRGAP3,NCS1,SLC39A10,RPS6KA1,CAMKV,TRIM3,GLIPR2,SNAP25,CAMK2G,ABL1,ATP6AP2,GUCY1A2,TTC21B,…	CPLX2,CALM1,CHP1,GPX1,S100B,MAPK3,SYT12,PRDX2,VPS13A,DOCK9,NECAB2,DYNC1LI1,LGI1,GNA11,PTK2B,PRKDC,GRK2,VGF,NCALD,NCS1,C1QTNF4,SLC39A10,DNAJA3,MTOR,FKBP1A,SLITRK5,SLC16A1,SERPINE2,EEF1E1,CPLX1,MAPK8IP3,CHMP2B,CUL3,C1QBP,VPS35,SRGAP3,SNX6,HPCA,PRKCG,CUL1,CAMK2G,PTPMT1,HOMER1,ARFGEF2,HPCAL1	GPX1,CHP1,CPLX2,CPLX1,MAPK3,SYT12,CALM1,PTK2B,DOCK9,EEF1E1,PRDX2,S100B,ARFGEF2,VPS13A,LGI1,DYNC1LI1,C1QTNF4,NCALD,PRKCG,C1QBP,PDE2A,INA,TRIM38,CAMK2A,CYFIP2,MAPK8IP3,MAPK1,CUL1,PRKDC,VGF,GRM5,MTOR,VPS35,GRK2,PTPN23,RPS7,NEFL,SNCG,SERPINE2,NTNG2,PAFAH1B1,CUL3,DNAJA3,RASGRF2,IRS2,DGKQ,NECAB2,LGALS1,GNG7,SYNE1,SRGAP3,NCS1,SLC39A10,RPS6KA1,CAMKV,TRIM3,GLIPR2,SNAP25,CAMK2G,ABL1,ATP6AP2,GUCY1A2,TTC21B,…	effectsize_up	effectsize_up	6.42329	7.14847	1.33361e-10	8.77484e-13	1.54271e-06	1.01507e-08	TRUE	TRUE
GO_MF	GO:0031267	small GTPase binding	283	147	147	3	10	DNM1L,AP1G1,CDC42BPB,RAP1GAP,CYFIP2,OCRL,SGSM1,BRK1,ANKFY1,EXOC5,GIT1,XPO1,ARHGAP1,RANBP2,RANBP9,FARP1,RIN1,ROCK2,EHD1,CYFIP1,TBC1D7,MYO5A,SRGAP2,ARHGAP44,RABGAP1,CORO1C,DOCK4,MYO1C,SOD1,CSE1L,HACE1,DAAM1,TNPO1,TNPO2,PKN1,RAB3GAP2,GIT2,MYRIP,EXOC8,GAPVD1,UNC13B,ERC1,XPOT,KPNB1,MYO5B,DOCK1,RPTOR,IPO7,MYCBP2,RAB7A,TNPO3,DIAPH1,ABI2,TAMALIN,DOCK3,RAB8A,PEX5,IPO9,IPO8,RAB11FIP2,EXOC2,ATP6AP1,ARFIP2,R…	AP1G1,DNM1L,CYFIP2,EXOC5,RIN1,ANKFY1,CDC42BPB,GIT1,OCRL,CYFIP1,DIAPH1,XPO1,DAAM1,SGSM1,MYO5A,MYO1C,RAB29,FARP1,RAP1GAP,RANBP9,EHD1,RPTOR,MYCBP2,DOCK4,BRK1,UNC13B,RABGAP1,RAB3GAP2,DOCK3,GGA2,EXOC8,SOD1,TNPO2,KPNB1,ARHGAP44,MYO5B,GIT2,ROCK2,RAB7A,FLNA,EXOC2,ARHGAP1,GAPVD1,CSE1L,TSC2,NCKAP1,RAB8A,KIF3B,ABI2,CORO1C,AFDN,ULK1,TNPO1,XPOT,PPP6R1,RAPGEF4,RAP1A,SYTL2,RANBP2,IPO5,ERC1,NDRG1,HACE1,RCC2,C9OR…	DNM1L,AP1G1,CDC42BPB	AP1G1,DNM1L,CYFIP2,EXOC5,RIN1,ANKFY1,CDC42BPB,GIT1,OCRL,CYFIP1	effectsize_up	effectsize_up	6.21534	6.36092	5.12148e-10	2.00551e-10	1.20765e-06	4.72899e-07	TRUE	TRUE
GO_CC	GO:0005576	extracellular region	4577	1402	1402	84	120	MYL12B,CALM1,CHP1,BASP1,S100B,CHMP4B,RPL24,EEF1A1,PRDX2,CALML3,PSMB1,NACA,MYL6B,ATP5F1B,PSMB6,ATP5F1A,ANXA6,PSMB4,RPS18,MYL6,PSMA7,CHMP1A,LGI1,ILF2,PSMA4,PYGB,GNA11,RPS16,GFOD1,PSMA5,CRTAC1,PSMB5,PSMB2,VGF,CPNE5,AP2M1,H2BC15,SERBP1,HAPLN4,AGL,ATP6V0D1,ARPC5L,ATP6V1D,PSMB3,CAPZA1,NPTX2,C1QTNF4,CAPZB,RPLP0,RPS26,IDH2,SLC16A1,NAPG,SERPINE2,ATP6V1B2,RPS25,HSPD1,CHMP2B,ATP6V1C1,CA4,CUL3,C1QBP,NCAN,VIM…	CHP1,NACA,ATP5F1B,RPL24,EXTL2,VPS13C,CALM1,MYL12B,PRDX2,S100B,CALML3,LGI1,C1QTNF4,PYGB,RPLP0,RPS26,ATP5F1A,PSMA7,C1QBP,ILF2,MYL6B,INA,IDH2,CRTAC1,CYFIP2,GFOD1,MAPK1,HNRNPC,PSMB1,ATP6V1D,VGF,PSMA5,MYL6,ATP6V0D1,CPNE5,EEF1A1,CHMP4B,CAPZA1,VPS35,HSPD1,LGI4,PSMA4,DNAJB11,BASP1,CA4,NCAN,PTPN23,DEFB121,CAPN1,PRPH,PSMB2,AGL,SNCG,HAPLN4,MARCKS,RPS25,SERPINE2,ATP6V1F,RPS18,NTNG2,HSPE1,SERBP1,BCAS1,KRT3,PA…	MYL12B,CALM1,CHP1,BASP1,S100B,CHMP4B,RPL24,EEF1A1,PRDX2,CALML3,PSMB1,NACA,MYL6B,ATP5F1B,PSMB6,ATP5F1A,ANXA6,PSMB4,RPS18,MYL6,PSMA7,CHMP1A,LGI1,ILF2,PSMA4,PYGB,GNA11,RPS16,GFOD1,PSMA5,CRTAC1,PSMB5,PSMB2,VGF,CPNE5,AP2M1,H2BC15,SERBP1,HAPLN4,AGL,ATP6V0D1,ARPC5L,ATP6V1D,PSMB3,CAPZA1,NPTX2,C1QTNF4,CAPZB,RPLP0,RPS26,IDH2,SLC16A1,NAPG,SERPINE2,ATP6V1B2,RPS25,HSPD1,CHMP2B,ATP6V1C1,CA4,CUL3,C1QBP,NCAN,VIM…	CHP1,NACA,ATP5F1B,RPL24,EXTL2,VPS13C,CALM1,MYL12B,PRDX2,S100B,CALML3,LGI1,C1QTNF4,PYGB,RPLP0,RPS26,ATP5F1A,PSMA7,C1QBP,ILF2,MYL6B,INA,IDH2,CRTAC1,CYFIP2,GFOD1,MAPK1,HNRNPC,PSMB1,ATP6V1D,VGF,PSMA5,MYL6,ATP6V0D1,CPNE5,EEF1A1,CHMP4B,CAPZA1,VPS35,HSPD1,LGI4,PSMA4,DNAJB11,BASP1,CA4,NCAN,PTPN23,DEFB121,CAPN1,PRPH,PSMB2,AGL,SNCG,HAPLN4,MARCKS,RPS25,SERPINE2,ATP6V1F,RPS18,NTNG2,HSPE1,SERBP1,BCAS1,KRT3,PA…	effectsize_down	effectsize_down	-6.12768	-6.23513	8.91678e-10	4.5139e-10	1.50069e-06	7.5969e-07	TRUE	TRUE
GO_MF	GO:0016651	oxidoreductase activity, acting on NAD(P)H	97	64	64	12	16	NDUFA5,NDUFS3,NDUFS7,NDUFB10,NDUFA10,NDUFS2,NDUFA7,NDUFS1,NDUFA12,NDUFS8,NDUFA2,NDUFV2,NDUFA3,NDUFB4,NDUFB1,NDUFA6,NDUFS6,NDUFV3,NDUFS5,NDUFB3,NDUFV1,NDUFA4,NDUFB9,NDUFB2,NDUFS4,POR,MT-ND4,NDUFC2,NDUFB5,NDUFB7,AIFM3,NDUFA9,NDUFA8,AKR1C3,NDUFB8,NDUFB6,CRYZ,CBR3,MT-ND2,AKR1C4,MT-ND3,CBR1,MT-ND1,CYB5R1,MT-ND5,DUOX1,NQO1,MICAL1,COX15,MT-ND6,AKR1C2,DHRS4,CBR4,CYBB,CYB5R3,PDGFB,RTN4IP1,SH3PXD2A,NNT,SH3…	NDUFS3,NDUFA7,NDUFS2,NDUFA10,NDUFS1,NDUFB10,NDUFS8,NDUFS7,NDUFB1,NDUFA5,NDUFS5,NDUFA12,NDUFV2,NDUFB4,NDUFA2,NDUFB3,NDUFA3,NDUFS6,NDUFA6,NDUFA4,POR,NDUFB9,NDUFB7,NDUFA9,NDUFB5,NDUFC2,NDUFV1,NDUFA8,NDUFV3,NDUFB2,MT-ND4,NDUFS4,NDUFB8,AIFM3,NQO1,MT-ND3,CRYZ,MT-ND2,CYB5R1,AKR1C4,CBR3,DUOX1,SH3PXD2B,NDUFB6,AIFM1,CBR1,NDUFA1,COX15,AKR1C3,MT-ND6,MT-ND5,AGT,NNT,PDGFB,CYB5R3,MICAL1,RTN4IP1,SH3PXD2A,AKR1C2,…	NDUFA5,NDUFS3,NDUFS7,NDUFB10,NDUFA10,NDUFS2,NDUFA7,NDUFS1,NDUFA12,NDUFS8,NDUFA2,NDUFV2	NDUFS3,NDUFA7,NDUFS2,NDUFA10,NDUFS1,NDUFB10,NDUFS8,NDUFS7,NDUFB1,NDUFA5,NDUFS5,NDUFA12,NDUFV2,NDUFB4,NDUFA2,NDUFB3	effectsize_down	effectsize_down	-6.53161	-6.12679	6.50671e-11	8.96697e-10	1.53428e-07	2.11441e-06	TRUE	TRUE	Excitatory_Layer_2_3_IT_neurons_I_down;Excitatory_Layer_3_4_IT_neurons_down;Excitatory_Layer_5_6_CT_and_NP_neurons_down;Excitatory_Layer_5_6_IT_neurons_I_down;Inhibitory_LAMP5_neurons_down;Inhibitory_SST_neurons_down;Inhibitory_VIP_neurons_down
GO_MF	GO:0051020	GTPase binding	315	171	171	5	13	CLTA,DNM1L,AP1G1,CDC42BPB,STOML2,RAP1GAP,CYFIP2,OCRL,SGSM1,BRK1,ANKFY1,EXOC5,GIT1,XPO1,ARHGAP1,RANBP2,RANBP9,FARP1,RIN1,ROCK2,EHD1,CYFIP1,RAB3IP,TBC1D7,MYO5A,SRGAP2,SPTBN1,ARHGAP44,PREB,RABGAP1,CORO1C,DOCK4,MYO1C,SOD1,CSE1L,HACE1,DAAM1,TNPO1,TNPO2,PKN1,RAB3GAP2,GIT2,MYRIP,EXOC8,AIMP1,GAPVD1,UNC13B,ERC1,XPOT,KPNB1,MYO5B,YBX1,DOCK1,RPTOR,IPO7,MYCBP2,RAB7A,TNPO3,DIAPH1,ABI2,TAMALIN,DOCK3,RAB8A,PEX5,…	CLTA,AP1G1,DNM1L,CYFIP2,EXOC5,RIN1,ANKFY1,STOML2,CDC42BPB,GIT1,OCRL,CYFIP1,RAB3IP,DIAPH1,XPO1,DAAM1,SGSM1,MYO5A,MYO1C,RAB29,FARP1,RAP1GAP,RANBP9,YBX1,EHD1,RPTOR,MYCBP2,PREB,AIMP1,DOCK4,BRK1,UNC13B,RABGAP1,RAB3GAP2,GNB1,DOCK3,GGA2,EXOC8,SOD1,TNPO2,KPNB1,ARHGAP44,MYO5B,GIT2,ROCK2,RAB7A,FLNA,EXOC2,ARHGAP1,GAPVD1,CSE1L,TSC2,NCKAP1,RRAGC,RAB8A,KIF3B,ABI2,CORO1C,AFDN,ULK1,GNB2,TNPO1,XPOT,PPP6R1,LAMTOR1…	CLTA,DNM1L,AP1G1,CDC42BPB,STOML2	CLTA,AP1G1,DNM1L,CYFIP2,EXOC5,RIN1,ANKFY1,STOML2,CDC42BPB,GIT1,OCRL,CYFIP1,RAB3IP	effectsize_up	effectsize_up	6.10882	6.52029	1.00373e-09	7.01702e-11	2.3668e-06	1.65461e-07	TRUE	TRUE	Astrocytes_down
GO_BP	GO:0023051	regulation of signaling	3632	1259	1259	45	80	CPLX2,CALM1,CHP1,GPX1,S100B,MAPK3,SYT12,PRDX2,VPS13A,DOCK9,NECAB2,DYNC1LI1,LGI1,GNA11,PTK2B,PRKDC,GRK2,VGF,NCALD,NCS1,C1QTNF4,SLC39A10,DNAJA3,MTOR,FKBP1A,SLITRK5,SLC16A1,SERPINE2,EEF1E1,CPLX1,MAPK8IP3,CHMP2B,CUL3,C1QBP,VPS35,SRGAP3,SNX6,HPCA,PRKCG,CUL1,CAMK2G,PTPMT1,HOMER1,ARFGEF2,HPCAL1,NDUFAF2,NDFIP2,PAFAH1B1,NTNG2,TSG101,SYNE1,RAP1GAP,RUVBL2,TRIM3,SLC25A6,CYFIP2,PFKM,LGALS1,ATP2B4,PPP3CB,ATP6A…	GPX1,CHP1,CPLX2,CPLX1,MAPK3,SYT12,CALM1,PTK2B,DOCK9,EEF1E1,PRDX2,S100B,ARFGEF2,VPS13A,LGI1,DYNC1LI1,C1QTNF4,NCALD,PRKCG,C1QBP,PDE2A,INA,TRIM38,CAMK2A,CYFIP2,MAPK8IP3,MAPK1,CUL1,PRKDC,VGF,GRM5,MTOR,VPS35,GRK2,PTPN23,RPS7,NEFL,SNCG,SERPINE2,NTNG2,PAFAH1B1,CUL3,DNAJA3,RASGRF2,IRS2,DGKQ,NECAB2,LGALS1,GNG7,SYNE1,SRGAP3,NCS1,SLC39A10,RPS6KA1,CAMKV,TRIM3,GLIPR2,SNAP25,CAMK2G,ABL1,ATP6AP2,GUCY1A2,TTC21B,…	CPLX2,CALM1,CHP1,GPX1,S100B,MAPK3,SYT12,PRDX2,VPS13A,DOCK9,NECAB2,DYNC1LI1,LGI1,GNA11,PTK2B,PRKDC,GRK2,VGF,NCALD,NCS1,C1QTNF4,SLC39A10,DNAJA3,MTOR,FKBP1A,SLITRK5,SLC16A1,SERPINE2,EEF1E1,CPLX1,MAPK8IP3,CHMP2B,CUL3,C1QBP,VPS35,SRGAP3,SNX6,HPCA,PRKCG,CUL1,CAMK2G,PTPMT1,HOMER1,ARFGEF2,HPCAL1	GPX1,CHP1,CPLX2,CPLX1,MAPK3,SYT12,CALM1,PTK2B,DOCK9,EEF1E1,PRDX2,S100B,ARFGEF2,VPS13A,LGI1,DYNC1LI1,C1QTNF4,NCALD,PRKCG,C1QBP,PDE2A,INA,TRIM38,CAMK2A,CYFIP2,MAPK8IP3,MAPK1,CUL1,PRKDC,VGF,GRM5,MTOR,VPS35,GRK2,PTPN23,RPS7,NEFL,SNCG,SERPINE2,NTNG2,PAFAH1B1,CUL3,DNAJA3,RASGRF2,IRS2,DGKQ,NECAB2,LGALS1,GNG7,SYNE1,SRGAP3,NCS1,SLC39A10,RPS6KA1,CAMKV,TRIM3,GLIPR2,SNAP25,CAMK2G,ABL1,ATP6AP2,GUCY1A2,TTC21B,…	effectsize_up	effectsize_up	6.31874	7.00104	2.63706e-10	2.54077e-12	3.05055e-06	2.93916e-08	TRUE	TRUE
GO_BP	GO:0009260	ribonucleotide biosynthetic process	173	115	115	24	27	ATP5F1C,NDUFA5,NDUFS3,NDUFS7,ATP5PD,NDUFB10,NDUFA10,ATP5F1B,NDUFS2,ATP5F1A,ATP5PO,ATP5PF,NDUFA7,NDUFS1,ATP5F1D,SDHB,NDUFA12,NDUFS8,NDUFA2,ATP5F1E,NDUFV2,COX11,STOML2,HPRT1,NDUFA3,DMAC2L,NDUFB4,NDUFB1,NDUFA6,NME3,NDUFS6,NDUFV3,ATP5MG,NDUFS5,ATP5ME,GUCY1A2,NDUFA13,SDHA,GUCY1B1,NDUFA11,ATP5MK,NME2P1,COASY,NDUFB3,NDUFV1,NDUFB9,NDUFB2,NDUFS4,AK4,CTPS2,MT-ND4,NDUFC2,APRT,ATP5MJ,ADCY2,RFK,MTHFD1,NDUFB5,…	ATP5F1C,NDUFS3,ATP5F1B,NDUFA7,NDUFS2,ATP5PO,ATP5F1A,NDUFA10,ATP5F1D,NDUFS1,ATP5PD,NDUFB10,SDHB,NDUFS8,NDUFS7,NDUFB1,NDUFA5,NDUFS5,NDUFA12,STOML2,NDUFV2,HPRT1,NDUFB4,GUCY1A2,DMAC2L,NDUFA2,NDUFB3,ATP5PF,NDUFA3,ATP5ME,SDHA,NDUFA13,ATP5F1E,ATP5MG,NME2P1,NDUFA11,NDUFS6,COASY,ADCY2,NDUFA6,GUCY1B1,UMPS,NDUFB9,NDUFB7,MTHFD1,NDUFA9,GUCY1A1,NDUFB5,NDUFC2,NDUFV1,ATP5MK,NDUFA8,NDUFV3,ADCY1,NDUFB2,MT-ND4,NDUF…	ATP5F1C,NDUFA5,NDUFS3,NDUFS7,ATP5PD,NDUFB10,NDUFA10,ATP5F1B,NDUFS2,ATP5F1A,ATP5PO,ATP5PF,NDUFA7,NDUFS1,ATP5F1D,SDHB,NDUFA12,NDUFS8,NDUFA2,ATP5F1E,NDUFV2,COX11,STOML2,HPRT1	ATP5F1C,NDUFS3,ATP5F1B,NDUFA7,NDUFS2,ATP5PO,ATP5F1A,NDUFA10,ATP5F1D,NDUFS1,ATP5PD,NDUFB10,SDHB,NDUFS8,NDUFS7,NDUFB1,NDUFA5,NDUFS5,NDUFA12,STOML2,NDUFV2,HPRT1,NDUFB4,GUCY1A2,DMAC2L,NDUFA2,NDUFB3	effectsize_down	effectsize_down	-7.1975	-6.30263	6.13258e-13	2.92645e-10	7.09417e-09	3.38531e-06	TRUE	TRUE
GO_BP	GO:0016192	vesicle-mediated transport	1593	875	875	41	73	CLTA,CLTB,CPLX2,CALM1,MAPK3,CHMP4B,SYT12,VPS13A,NECAB2,DYNC1LI1,CHMP1A,DNM1L,AP1G2,AP1G1,NCKIPSD,EXOC6B,GRK2,AP2M1,CADPS,ATP6V0D1,ATP6V1D,NCALD,CLASP1,NAPG,ATP6V1B2,CPLX1,MAPK8IP3,AP3S1,CHMP2B,ATP6V1C1,CUL3,GAS7,VPS35,RAB20,SNX6,HPCA,MYO18A,PRKCG,ANXA11,ARFGEF2,SPTBN2,KIF1B,CBARP,AGAP2,TSG101,SYNE1,RAB40B,COPG2,FNBP1,VPS51,VAC14,ATP6V1F,PPP3CB,ATP6AP2,ATP6V1E1,CHMP1B,PTPN23,MAPK1,SNAP25,KIF1A,PPP…	CPLX2,CPLX1,MAPK3,CLTA,SYT12,CLTB,AP1G1,VPS13C,CALM1,ARFGEF2,VPS13A,DYNC1LI1,NCKIPSD,DNM1L,NCALD,PRKCG,CADPS,MAPK8IP3,MAPK1,ATP6V1D,ERGIC1,ATP6V0D1,CHMP4B,VPS35,GRK2,EXOC5,PTPN23,SNCG,STARD3NL,EXOC6B,ATP6V1F,VAC14,RIN1,CUL3,MYO6,EXOC4,ANKFY1,DGKQ,NECAB2,AP2M1,EXOC1,SYNE1,AP1G2,VPS51,MYO18A,AGAP2,SNAP25,ABL1,ATP6AP2,SH3GL1,TFG,SPTBN2,CHMP1A,GIT1,VPS53,ATP6V1B2,CLTC,RAC2,LGI3,AP3S1,ATP6V1C1,KIF1A,C…	CLTA,CLTB,CPLX2,CALM1,MAPK3,CHMP4B,SYT12,VPS13A,NECAB2,DYNC1LI1,CHMP1A,DNM1L,AP1G2,AP1G1,NCKIPSD,EXOC6B,GRK2,AP2M1,CADPS,ATP6V0D1,ATP6V1D,NCALD,CLASP1,NAPG,ATP6V1B2,CPLX1,MAPK8IP3,AP3S1,CHMP2B,ATP6V1C1,CUL3,GAS7,VPS35,RAB20,SNX6,HPCA,MYO18A,PRKCG,ANXA11,ARFGEF2,SPTBN2	CPLX2,CPLX1,MAPK3,CLTA,SYT12,CLTB,AP1G1,VPS13C,CALM1,ARFGEF2,VPS13A,DYNC1LI1,NCKIPSD,DNM1L,NCALD,PRKCG,CADPS,MAPK8IP3,MAPK1,ATP6V1D,ERGIC1,ATP6V0D1,CHMP4B,VPS35,GRK2,EXOC5,PTPN23,SNCG,STARD3NL,EXOC6B,ATP6V1F,VAC14,RIN1,CUL3,MYO6,EXOC4,ANKFY1,DGKQ,NECAB2,AP2M1,EXOC1,SYNE1,AP1G2,VPS51,MYO18A,AGAP2,SNAP25,ABL1,ATP6AP2,SH3GL1,TFG,SPTBN2,CHMP1A,GIT1,VPS53,ATP6V1B2,CLTC,RAC2,LGI3,AP3S1,ATP6V1C1,KIF1A,C…	effectsize_up	effectsize_up	6.35824	6.24302	2.04079e-10	4.29201e-10	2.36079e-06	4.965e-06	TRUE	TRUE	Astrocytes_down;Microglial_cells_down
GO_BP	GO:0006892	post-Golgi vesicle-mediated transport	111	82	82	6	13	VPS13A,AP1G2,AP1G1,EXOC6B,AP3S1,ARFGEF2,ANKFY1,ARL3,ANK3,EXOC4,EXOC1,LLGL1,CORO7,VPS35L,EXOC5,RABIF,VPS13C,MACF1,NSF,RAB3IP,VTI1A,MYO5A,EHD3,DNM2,VAMP3,VPS52,SPTBN1,GOLPH3,CSK,RAB11A,MON2,PREPL,GAK,LAMP1,STXBP5,EXOC8,AP3D1,ASAP1,ACSL3,SNAP23,STXBP5L,RAB31,GOPC,EXOC2,KIF16B,PHAF1,SEC16A,LYPLAL1,GGA2,SCAMP3,VTI1B,CNST,VAMP2,RACK1,RP2,RBSN,OPTN,GOLGA7,ATP2C1,AP3S2,AP2A1,RAB14,SCAMP1,SORL1,GGA3,CCDC9…	AP1G1,VPS13C,ARFGEF2,VPS13A,EXOC5,EXOC6B,EXOC4,ANKFY1,EXOC1,AP1G2,AP3S1,MACF1,RAB3IP,NSF,VTI1A,MYO5A,VPS52,ANK3,LLGL1,MON2,ACSL3,GAK,PREPL,DNM2,SCAMP3,AP3D1,EHD3,VPS35L,ASAP1,CSK,VAMP3,ARL3,VTI1B,GGA2,EXOC8,STXBP5L,CORO7,EXOC6,SNAP23,EXOC2,AP3S2,RABIF,GOLGA7,STXBP5,STEAP2,LAMP1,AP2A1,SPTBN1,VAMP2,SORL1,OPTN,MYO1B,GOLPH3L,RAB11A,CCDC91,ATP2C1,RBSN,SCAMP1,VAMP5,GOLPH3,SCFD1,GBF1,LYPLAL1,GOPC,RABEP1…	VPS13A,AP1G2,AP1G1,EXOC6B,AP3S1,ARFGEF2	AP1G1,VPS13C,ARFGEF2,VPS13A,EXOC5,EXOC6B,EXOC4,ANKFY1,EXOC1,AP1G2,AP3S1,MACF1,RAB3IP	effectsize_up	effectsize_up	6.46748	6.20858	9.96529e-11	5.34645e-10	1.15279e-06	6.18478e-06	TRUE	TRUE	Excitatory_Layer_5_6_IT_neurons_II_down
GO_BP	GO:0009966	regulation of signal transduction	3189	1026	1026	33	60	CALM1,CHP1,GPX1,S100B,MAPK3,PRDX2,DOCK9,NECAB2,DYNC1LI1,PTK2B,PRKDC,GRK2,NCALD,NCS1,C1QTNF4,SLC39A10,DNAJA3,MTOR,FKBP1A,SERPINE2,EEF1E1,MAPK8IP3,CUL3,C1QBP,VPS35,SRGAP3,SNX6,HPCA,CUL1,PTPMT1,HOMER1,ARFGEF2,HPCAL1,NDFIP2,PAFAH1B1,TSG101,SYNE1,RAP1GAP,RUVBL2,TRIM3,SLC25A6,CYFIP2,LGALS1,ATP2B4,PPP3CB,ATP6AP2,MAPK1,TIAM2,RGS6,GNG7,WBP2,ADGRG1,PPP3CA,PRKCE,RPS3,RTN4,SAR1B,ABAT,PLPP3,LLGL1,CORO7,WDR48,…	GPX1,CHP1,MAPK3,CALM1,PTK2B,DOCK9,EEF1E1,PRDX2,S100B,ARFGEF2,DYNC1LI1,C1QTNF4,NCALD,C1QBP,PDE2A,TRIM38,CAMK2A,CYFIP2,MAPK8IP3,MAPK1,CUL1,PRKDC,GRM5,MTOR,VPS35,GRK2,RPS7,SERPINE2,PAFAH1B1,CUL3,DNAJA3,RASGRF2,IRS2,DGKQ,NECAB2,LGALS1,GNG7,SYNE1,SRGAP3,NCS1,SLC39A10,RPS6KA1,TRIM3,GLIPR2,ABL1,ATP6AP2,GUCY1A2,TTC21B,TFG,GIT1,NLGN4X,RPS3,RUVBL2,MACF1,NDRG4,CYFIP1,FKBP1A,VSNL1,ARHGAP39,PLPP3,ZC3HAV1,DGKG…	CALM1,CHP1,GPX1,S100B,MAPK3,PRDX2,DOCK9,NECAB2,DYNC1LI1,PTK2B,PRKDC,GRK2,NCALD,NCS1,C1QTNF4,SLC39A10,DNAJA3,MTOR,FKBP1A,SERPINE2,EEF1E1,MAPK8IP3,CUL3,C1QBP,VPS35,SRGAP3,SNX6,HPCA,CUL1,PTPMT1,HOMER1,ARFGEF2,HPCAL1	GPX1,CHP1,MAPK3,CALM1,PTK2B,DOCK9,EEF1E1,PRDX2,S100B,ARFGEF2,DYNC1LI1,C1QTNF4,NCALD,C1QBP,PDE2A,TRIM38,CAMK2A,CYFIP2,MAPK8IP3,MAPK1,CUL1,PRKDC,GRM5,MTOR,VPS35,GRK2,RPS7,SERPINE2,PAFAH1B1,CUL3,DNAJA3,RASGRF2,IRS2,DGKQ,NECAB2,LGALS1,GNG7,SYNE1,SRGAP3,NCS1,SLC39A10,RPS6KA1,TRIM3,GLIPR2,ABL1,ATP6AP2,GUCY1A2,TTC21B,TFG,GIT1,NLGN4X,RPS3,RUVBL2,MACF1,NDRG4,CYFIP1,FKBP1A,VSNL1,ARHGAP39,PLPP3	effectsize_up	effectsize_up	6.11796	6.71125	9.47794e-10	1.92965e-11	1.09641e-05	2.23222e-07	TRUE	TRUE
GO_MF	GO:0140677	molecular function activator activity	1194	338	338	11	20	CALM1,EEF1A1,DNM1L,DNAJC19,VGF,SKP1,NCS1,C1QTNF4,HSPD1,SRGAP3,PSMD14,AGAP2,RAP1GAP,PGAM5,LGALS1,OCRL,TIAM2,RGS6,SGSM1,PRKCE,TBCD,LLGL1,WDR48,DNAJA2,NDUFA13,NAA16,GIT1,ATP1B2,ARHGAP1,RANBP2,COPA,LAMTOR3,GRM5,TBC1D9B,PTK2,HTRA1,KRTCAP2,BCR,RIN1,TBC1D15,ARAP1,ROCK2,NHERF1,DGKQ,UTS2,TBC1D7,AGAP1,LTC4S,DDX3X,PPP2R5D,MARK2,SEC23A,STK11,SRGAP2,DAD1,RAPGEF2,RASA3,HSPA8,ARHGAP5,NAA15,DDOST,DNAJC7,RPLP1,AR…	CALM1,C1QTNF4,DNM1L,VGF,GRM5,EEF1A1,HSPD1,DNAJC19,RIN1,SKP1,DGKQ,LGALS1,SRGAP3,NCS1,PGAM5,DNAJA2,AGAP2,GIT1,OCRL,ARHGAP39,LTC4S,NDUFA13,WDR41,SMCR8,COPA,BCR,SGSM1,DDOST,RAPGEF2,ARHGAP26,FLRT3,PDPK1,TAOK2,KRTCAP2,B3GAT3,TBCD,RAP1GAP,PRKCE,DNAJC7,ATP1B2,HTRA1,PTK2,LAMTOR3,HSPA8,LLGL1,SEC23A,PSMD14,APOC2,ARHGEF12,TBC1D15,PARK7,RASA4B,NAA15,TBC1D9B,RPTOR,RPLP1,RASAL2,DNAJB6,PDGFRB,EBAG9,FAM3C,DAD1,CC…	CALM1,EEF1A1,DNM1L,DNAJC19,VGF,SKP1,NCS1,C1QTNF4,HSPD1,SRGAP3,PSMD14	CALM1,C1QTNF4,DNM1L,VGF,GRM5,EEF1A1,HSPD1,DNAJC19,RIN1,SKP1,DGKQ,LGALS1,SRGAP3,NCS1,PGAM5,DNAJA2,AGAP2,GIT1,OCRL,ARHGAP39	effectsize_up	effectsize_up	6.23103	5.85206	4.63376e-10	4.85515e-09	1.09264e-06	1.14485e-05	TRUE	TRUE	Astrocytes_down
GO_BP	GO:0046390	ribose phosphate biosynthetic process	180	121	121	24	27	ATP5F1C,NDUFA5,NDUFS3,NDUFS7,ATP5PD,NDUFB10,NDUFA10,ATP5F1B,NDUFS2,ATP5F1A,ATP5PO,ATP5PF,NDUFA7,NDUFS1,ATP5F1D,SDHB,NDUFA12,NDUFS8,NDUFA2,ATP5F1E,NDUFV2,COX11,STOML2,HPRT1,NDUFA3,DMAC2L,NDUFB4,NDUFB1,NDUFA6,NME3,NDUFS6,NDUFV3,ATP5MG,NDUFS5,ATP5ME,GUCY1A2,NDUFA13,SDHA,GUCY1B1,NDUFA11,ATP5MK,NME2P1,COASY,PYGL,NDUFB3,NDUFV1,NDUFB9,NDUFB2,NDUFS4,AK4,CTPS2,MT-ND4,NDUFC2,APRT,ATP5MJ,ADCY2,RFK,MTHFD1,ND…	ATP5F1C,NDUFS3,ATP5F1B,NDUFA7,NDUFS2,ATP5PO,ATP5F1A,NDUFA10,ATP5F1D,NDUFS1,ATP5PD,NDUFB10,SDHB,NDUFS8,NDUFS7,NDUFB1,NDUFA5,NDUFS5,NDUFA12,STOML2,NDUFV2,HPRT1,NDUFB4,GUCY1A2,DMAC2L,NDUFA2,NDUFB3,ATP5PF,NDUFA3,ATP5ME,SDHA,NDUFA13,ATP5F1E,PYGL,ATP5MG,NME2P1,NDUFA11,NDUFS6,COASY,ADCY2,NDUFA6,GUCY1B1,UMPS,NDUFB9,NDUFB7,MTHFD1,NDUFA9,GUCY1A1,NDUFB5,NDUFC2,NDUFV1,ATP5MK,NDUFA8,NDUFV3,ADCY1,NDUFB2,MT-ND4…	ATP5F1C,NDUFA5,NDUFS3,NDUFS7,ATP5PD,NDUFB10,NDUFA10,ATP5F1B,NDUFS2,ATP5F1A,ATP5PO,ATP5PF,NDUFA7,NDUFS1,ATP5F1D,SDHB,NDUFA12,NDUFS8,NDUFA2,ATP5F1E,NDUFV2,COX11,STOML2,HPRT1	ATP5F1C,NDUFS3,ATP5F1B,NDUFA7,NDUFS2,ATP5PO,ATP5F1A,NDUFA10,ATP5F1D,NDUFS1,ATP5PD,NDUFB10,SDHB,NDUFS8,NDUFS7,NDUFB1,NDUFA5,NDUFS5,NDUFA12,STOML2,NDUFV2,HPRT1,NDUFB4,GUCY1A2,DMAC2L,NDUFA2,NDUFB3	effectsize_down	effectsize_down	-6.79789	-6.06568	1.06161e-11	1.31399e-09	1.22807e-07	1.52003e-05	TRUE	TRUE	Excitatory_Layer_2_3_IT_neurons_I_down
GO_MF	GO:0005198	structural molecule activity	835	353	353	35	44	CLTA,CLTB,MYL9,RPL24,MRPS22,RPS27,MYL6B,RPS18,MYL6,MRPL23,RPS23,RPS16,MRPL15,RPS6,H2BC26,H2BC15,HAPLN4,LMNB1,RPLP0,RPS26,MRPL28,RPS25,VIM,MRPL43,TUBA8,ARPC5,RPLP2,DST,MRPS25,RPS17,EPB41L3,RPS24,H2AC20,HOMER1,SPTBN2,MRPL12,MRPS23,RPL38,MRPL21,COL6A2,RPS10,COPG2,RPS9,TUBA3C,MACROH2A1,MRPL19,LMNB2,RPS4X,COPB1,RPS3,ANK3,MRPS34,DCTN3,LLGL1,RPS28,MRPS7,POTEKP,CTNNA2,HAPLN1,RPS7,H3-7,RPS12,MRPL37,COL6A1…	LMNB1,RPL24,CLTA,CLTB,MRPS22,LMNB2,MYL9,RPS27,RPLP0,RPS26,RPS23,MYL6B,INA,MRPS25,TUBA8,MYL6,RPS17,PRPH,RPS7,NEFL,HAPLN4,RPS25,MRPL12,RPS18,KRT3,TPM4,RPLP2,RPS16,RPS6,TPM1,COL6A2,MRPS31,MACROH2A1,TUBA1B,MRPS35,SPTBN2,NEFM,CLTC,RPS3,COL6A1,RPS9,H2BC15,HAPLN1,MACF1,ERBIN,MRPS34,RPL38,HOMER1,MRPL43,EPB41L1,COPA,H2BC26,MRPL21,KRT77,TUBB,TUBA3C,MRPL15,DST,COPB1,VIM,LAMB2,MRPL23,TUBA4A,RPS4X,NID2,LAMC1,…	CLTA,CLTB,MYL9,RPL24,MRPS22,RPS27,MYL6B,RPS18,MYL6,MRPL23,RPS23,RPS16,MRPL15,RPS6,H2BC26,H2BC15,HAPLN4,LMNB1,RPLP0,RPS26,MRPL28,RPS25,VIM,MRPL43,TUBA8,ARPC5,RPLP2,DST,MRPS25,RPS17,EPB41L3,RPS24,H2AC20,HOMER1,SPTBN2	LMNB1,RPL24,CLTA,CLTB,MRPS22,LMNB2,MYL9,RPS27,RPLP0,RPS26,RPS23,MYL6B,INA,MRPS25,TUBA8,MYL6,RPS17,PRPH,RPS7,NEFL,HAPLN4,RPS25,MRPL12,RPS18,KRT3,TPM4,RPLP2,RPS16,RPS6,TPM1,COL6A2,MRPS31,MACROH2A1,TUBA1B,MRPS35,SPTBN2,NEFM,CLTC,RPS3,COL6A1,RPS9,H2BC15,HAPLN1,MACF1	effectsize_down	effectsize_down	-6.25496	-5.74722	3.97626e-10	9.07244e-09	9.37601e-07	2.13928e-05	TRUE	TRUE	Astrocytes_down;Excitatory_Layer_5_6_IT_neurons_II_down;Inhibitory_SST_neurons_down
GO_CC	GO:0042995	cell projection	2443	1126	1126	48	87	CLTB,CPLX2,CALM1,GPHN,BASP1,S100B,MAPK3,EEF1A1,VPS13A,NECAB2,LRRC4B,PSMB4,LGI1,GNA11,PTK2B,RPS6,GRK2,CPNE5,ATP6V0D1,ROGDI,ATP6V1D,NCS1,CAPZB,RPLP0,MTOR,KIF2A,ATP6V1B2,CPLX1,MAPK8IP3,AP3S1,SBF1,HSPD1,CA4,CUL3,VIM,VPS35,MAP6,ARPC5,HPCA,CDC42BPB,DST,PRKCG,NDEL1,EPB41L3,CAMK2G,HOMER1,ARFGEF2,SPTBN2,KIF1B,PAFAH1B1,CBARP,NTNG2,SYNE1,DYNC1H1,RAP1GAP,TRIM3,COPG2,KCNAB1,CYFIP2,PFKM,OCRL,ATP2B4,ATP6AP2,ATP…	CPLX2,CPLX1,MAPK3,CLTB,CALM1,PTK2B,GPHN,S100B,ARFGEF2,VPS13A,LGI1,LRRC4B,RPLP0,PRKCG,MAP6,CAMK2A,CYFIP2,MAPK8IP3,MAPK1,SBF1,KIF2A,ROGDI,ATP6V1D,GRM5,ATP6V0D1,MTOR,CPNE5,EEF1A1,DNAH12,VPS35,GRK2,HSPD1,BASP1,CA4,PTPN23,PRPH,NEFL,SNCG,NTNG2,CTTNBP2,PAFAH1B1,DYNC1H1,PSMB4,CUL3,MYO6,EXOC4,NECAB2,NDEL1,TESC,SYNE1,RPS6,NCS1,TRIM3,TPM1,SNAP25,MBP,CETN2,MAST1,CAMK2G,WDR47,ABL1,ATP6AP2,SH3GL1,CDC42BPB,TTC2…	CLTB,CPLX2,CALM1,GPHN,BASP1,S100B,MAPK3,EEF1A1,VPS13A,NECAB2,LRRC4B,PSMB4,LGI1,GNA11,PTK2B,RPS6,GRK2,CPNE5,ATP6V0D1,ROGDI,ATP6V1D,NCS1,CAPZB,RPLP0,MTOR,KIF2A,ATP6V1B2,CPLX1,MAPK8IP3,AP3S1,SBF1,HSPD1,CA4,CUL3,VIM,VPS35,MAP6,ARPC5,HPCA,CDC42BPB,DST,PRKCG,NDEL1,EPB41L3,CAMK2G,HOMER1,ARFGEF2,SPTBN2	CPLX2,CPLX1,MAPK3,CLTB,CALM1,PTK2B,GPHN,S100B,ARFGEF2,VPS13A,LGI1,LRRC4B,RPLP0,PRKCG,MAP6,CAMK2A,CYFIP2,MAPK8IP3,MAPK1,SBF1,KIF2A,ROGDI,ATP6V1D,GRM5,ATP6V0D1,MTOR,CPNE5,EEF1A1,DNAH12,VPS35,GRK2,HSPD1,BASP1,CA4,PTPN23,PRPH,NEFL,SNCG,NTNG2,CTTNBP2,PAFAH1B1,DYNC1H1,PSMB4,CUL3,MYO6,EXOC4,NECAB2,NDEL1,TESC,SYNE1,RPS6,NCS1,TRIM3,TPM1,SNAP25,MBP,CETN2,MAST1,CAMK2G,WDR47,ABL1,ATP6AP2,SH3GL1,CDC42BPB,TTC2…	effectsize_up	effectsize_up	5.63639	7.52768	1.73648e-08	5.1648e-14	2.92249e-05	8.69237e-11	TRUE	TRUE
GO_BP	GO:0006893	Golgi to plasma membrane transport	67	46	46	2	7	EXOC6B,ARFGEF2,ARL3,ANK3,EXOC4,EXOC1,LLGL1,VPS35L,EXOC5,MACF1,NSF,RAB3IP,VAMP3,SPTBN1,GOLPH3,CSK,RAB11A,PREPL,STXBP5,EXOC8,ASAP1,ACSL3,STXBP5L,RAB31,GOPC,EXOC2,PHAF1,SEC16A,LYPLAL1,GGA2,CNST,VAMP2,RACK1,OPTN,GOLGA7,ATP2C1,GGA3,CCDC93,EXOC6,VAMP5,GOLPH3L,STEAP2,RAB10,RABEP1,CCDC22,RAB13	ARFGEF2,EXOC5,EXOC6B,EXOC4,EXOC1,MACF1,RAB3IP,NSF,ANK3,LLGL1,ACSL3,PREPL,VPS35L,ASAP1,CSK,VAMP3,ARL3,GGA2,EXOC8,STXBP5L,EXOC6,EXOC2,GOLGA7,STXBP5,STEAP2,SPTBN1,VAMP2,OPTN,GOLPH3L,RAB11A,ATP2C1,VAMP5,GOLPH3,LYPLAL1,GOPC,RABEP1,CCDC22,CNST,RAB10,RAB13,PHAF1,RACK1,CCDC93,GGA3,RAB31,SEC16A	EXOC6B,ARFGEF2	ARFGEF2,EXOC5,EXOC6B,EXOC4,EXOC1,MACF1,RAB3IP	effectsize_up	effectsize_up	6.54982	5.9248	5.76069e-11	3.12669e-09	6.66397e-07	3.61695e-05	TRUE	TRUE
GO_CC	GO:0033178	proton-transporting two-sector ATPase complex, catalytic domain	19	14	14	8	8	ATP5F1C,ATP5F1B,ATP5F1A,ATP5F1D,ATP6V1D,ATP5F1E,ATP6V1B2,ATP6V1C1,ATP6V1F,ATP6V1E1,ATP6V1G2,ATP6V1G1,ATP6V1A,ATP6V1H	ATP5F1C,ATP5F1B,ATP5F1A,ATP5F1D,ATP6V1D,ATP6V1F,ATP6V1B2,ATP6V1C1,ATP5F1E,ATP6V1E1,ATP6V1G2,ATP6V1G1,ATP6V1A,ATP6V1H	ATP5F1C,ATP5F1B,ATP5F1A,ATP5F1D,ATP6V1D,ATP5F1E,ATP6V1B2,ATP6V1C1	ATP5F1C,ATP5F1B,ATP5F1A,ATP5F1D,ATP6V1D,ATP6V1F,ATP6V1B2,ATP6V1C1	effectsize_down	effectsize_down	-6.20653	-5.59711	5.41683e-10	2.17952e-08	9.11652e-07	3.66813e-05	TRUE	TRUE	Astrocytes_down
GO_CC	GO:0098800	inner mitochondrial membrane protein complex	51	32	32	3	4	DNAJC19,CHCHD6,CHCHD3,SLC25A6,MICOS13,PHB2,MPC1,APOO,PHB1,TIMM23,MTX3,HSPA9,TIMM22,TIMM21,MTX2,AFG3L2,SMDT1,MPC2,APOOL,SAMM50,TIMM50,SPG7,MICU3,MICU1,MCU,MTX1,IMMT,TIMM29,DNAJC11,AGK,GRPEL1,TIMM44	CHCHD6,DNAJC19,MICOS13,CHCHD3,MPC1,APOO,PHB2,PHB1,TIMM22,MTX2,HSPA9,SLC25A6,TIMM23,MICU3,SAMM50,SPG7,MCU,SMDT1,MTX3,TIMM50,AFG3L2,TIMM21,MICU1,MPC2,IMMT,TIMM29,MTX1,APOOL,DNAJC11,TIMM44,GRPEL1,AGK	DNAJC19,CHCHD6,CHCHD3	CHCHD6,DNAJC19,MICOS13,CHCHD3	effectsize_down	effectsize_down	-5.5506	-5.75782	2.84696e-08	8.52089e-09	4.79144e-05	1.43407e-05	TRUE	TRUE	Astrocytes_down;Excitatory_Layer_2_3_IT_neurons_I_down;Excitatory_Layer_2_3_IT_neurons_II_down;Excitatory_Layer_3_4_IT_neurons_down;Excitatory_Layer_3_6_IT_neurons_down;Excitatory_Layer_5_6_CT_and_NP_neurons_down;Excitatory_Layer_5_6_IT_neurons_I_down;Inhibitory_LAMP5_neurons_down;Inhibitory_PVALB_neurons_down;Inhibitory_SST_neurons_down;Inhibitory_VIP_neurons_down
GO_MF	GO:0019901	protein kinase binding	699	304	304	9	21	CALM1,EEF1A1,PTK2B,RPS6,CADPS,WDR45,DNAJA3,MAPK8IP3,MARCKS,AGAP2,EEF1A2,ATP2B4,PTPN23,MACROH2A1,RPS3,PHYHIP,LLGL1,POTEKP,RPS7,EEF2,SRSF2,CLTC,GRM5,PTK2,MAP2K6,DLG3,AKAP7,PFKFB2,CDH2,ABL1,SHC2,GSK3B,NSF,MAP2K3,RPS19,DCTN2,CDC42,CNKSR2,SRSF1,PRKG2,SHC3,PRKAR1A,RAC2,CDK5RAP2,ADD2,CTNND1,CIT,DNM1,PITPNM1,TPR,ACTB,CACNB4,CSK,STAT3,VDAC1,DNM3,PGAM1,SMCR8,STXBP1,ADD3,ACTBL2,RYR2,DOCK4,PTPRR,TWF2,MAPK8,I…	CALM1,PTK2B,CADPS,SHC3,MAPK8IP3,GRM5,EEF1A1,PTPN23,RPS7,MARCKS,DNAJA3,IRS2,WDR45,RPS6,MACROH2A1,AGAP2,ABL1,CLTC,RAC2,RPS3,NPM1,SIRPA,EEF2,EEF1A2,NSF,SMCR8,CIT,CNKSR2,ATP2B4,ILK,TAOK2,MAP2K6,TUBA4A,STAT3,PTK2,DCTN2,RPS19,VDAC1,LLGL1,GSK3B,RYR2,AKAP7,PRKN,ACSL3,SRSF1,RPTOR,DLG3,MAG,PDGFRB,ARHGEF7,CCDC88A,PHYHIP,DOCK4,CDH2,PITPNM3,PFKFB2,ANK2,TOP2A,TELO2,PRKCD,ACE,NBEA,DNM3,POTEKP,MAP3K5,NEFH,CTNND1…	CALM1,EEF1A1,PTK2B,RPS6,CADPS,WDR45,DNAJA3,MAPK8IP3,MARCKS	CALM1,PTK2B,CADPS,SHC3,MAPK8IP3,GRM5,EEF1A1,PTPN23,RPS7,MARCKS,DNAJA3,IRS2,WDR45,RPS6,MACROH2A1,AGAP2,ABL1,CLTC,RAC2,RPS3,NPM1	effectsize_up	effectsize_up	5.57364	5.8254	2.49478e-08	5.69775e-09	5.88269e-05	1.34353e-05	TRUE	TRUE
GO_BP	GO:0140053	mitochondrial gene expression	176	92	92	9	12	MRPL50,MRPS22,MRPL23,MRPL15,MRPL28,C1QBP,MRPL43,MRPL58,MRPS25,MRPL12,MRPS23,MRPL21,MRPL38,MRPL19,MRPL44,MRPS34,MRPS7,MRPL37,PRKAA1,MRPS31,IARS2,MRPL47,MRPL39,MRPL22,MRPS9,MRPS21,SLC25A33,LRPPRC,DDX3X,TRMT10C,MRPS10,MRPL3,EARS2,MRPS28,MRPS27,MRPS35,MRPL16,MRPS26,GFM1,PTCD3,MRPS17,DAP3,MRPL49,MRPS24,WARS2,MRPL51,OXA1L,TFAM,MRPL46,GATC,MRPL4,MRPL1,LARS2,COA3,MRPS30,GFM2,GARS1,MRPS2,MTPAP,TUFM,TSFM,T…	MRPL50,MRPS22,C1QBP,MRPS25,MRPL44,MRPL12,MRPL39,MRPL38,MRPS27,MRPS26,MRPS31,MRPS35,MRPS34,MRPL43,MRPL48,IARS2,MRPL21,MRPL15,MRPL23,LRPPRC,PRKAA1,MRPL37,MRPS23,MRPL28,EARS2,MRPS28,WARS2,MRPS10,COA3,MRPL19,MRPL4,SUPV3L1,TFAM,MRPL3,MRPS9,MRPL51,MRPL58,PTCD3,MRPS7,MRPL47,MRPS17,SHMT2,MRPL49,SLC25A33,OXA1L,MRPL41,GFM1,MTIF3,TRMT10C,MRPS21,TRNT1,MRPL46,GARS1,TUFM,MRPL1,MRPL22,MTRES1,DAP3,MRPL2,DDX3X,RM…	MRPL50,MRPS22,MRPL23,MRPL15,MRPL28,C1QBP,MRPL43,MRPL58,MRPS25	MRPL50,MRPS22,C1QBP,MRPS25,MRPL44,MRPL12,MRPL39,MRPL38,MRPS27,MRPS26,MRPS31,MRPS35	effectsize_down	effectsize_down	-6.03756	-5.82046	1.56465e-09	5.86867e-09	1.80999e-05	6.78888e-05	TRUE	TRUE	Excitatory_Layer_2_3_IT_neurons_I_down
GO_CC	GO:0045259	proton-transporting ATP synthase complex	22	16	16	8	7	ATP5F1C,ATP5PD,ATP5F1B,ATP5F1A,ATP5PO,ATP5PF,ATP5F1D,ATP5F1E,DMAC2L,ATP5MG,ATP5ME,ATP5MK,ATP5MJ,ATP5PB,MT-ATP6,ATP5MF	ATP5F1C,ATP5F1B,ATP5PO,ATP5F1A,ATP5F1D,ATP5PD,DMAC2L,ATP5PF,ATP5ME,ATP5F1E,ATP5MG,ATP5MK,ATP5MJ,ATP5PB,MT-ATP6,ATP5MF	ATP5F1C,ATP5PD,ATP5F1B,ATP5F1A,ATP5PO,ATP5PF,ATP5F1D,ATP5F1E	ATP5F1C,ATP5F1B,ATP5PO,ATP5F1A,ATP5F1D,ATP5PD,DMAC2L	effectsize_down	effectsize_down	-5.78593	-5.47165	7.21141e-09	4.45854e-08	1.21368e-05	7.50373e-05	TRUE	TRUE	Astrocytes_down;Excitatory_Layer_2_3_IT_neurons_I_down;Excitatory_Layer_5_6_CT_and_NP_neurons_down;Inhibitory_SST_neurons_down
GO_BP	GO:0072522	purine-containing compound biosynthetic process	264	156	156	28	33	ATP5F1C,NDUFA5,NDUFS3,PDHB,NDUFS7,DLAT,ATP5PD,NDUFB10,NDUFA10,ATP5F1B,NDUFS2,ATP5F1A,ATP5PO,ATP5PF,NDUFA7,NDUFS1,ATP5F1D,SDHB,NDUFA12,NDUFS8,NDUFA2,ATP5F1E,NDUFV2,PDHX,COX11,PDHA1,STOML2,HPRT1,NDUFA3,DMAC2L,NDUFB4,NDUFB1,PANK4,NDUFA6,NME3,NDUFS6,NDUFV3,ATP5MG,NDUFS5,ATP5ME,GUCY1A2,NDUFA13,SDHA,GUCY1B1,NDUFA11,ATP5MK,NME2P1,BCKDK,COASY,NT5E,HSD17B12,NDUFB3,ACACA,NDUFV1,NDUFB9,NDUFB2,SNCA,NDUFS4,PD…	ATP5F1C,PDHB,NDUFS3,ATP5F1B,DLAT,NDUFA7,NDUFS2,ATP5PO,ATP5F1A,NDUFA10,ATP5F1D,NDUFS1,ATP5PD,NDUFB10,SDHB,NDUFS8,NDUFS7,NDUFB1,NDUFA5,PDHX,PDHA1,NDUFS5,NDUFA12,STOML2,NDUFV2,HPRT1,NDUFB4,GUCY1A2,DMAC2L,ACACA,PDHA2,NDUFA2,NDUFB3,ATP5PF,NDUFA3,ATP5ME,SDHA,NDUFA13,ATP5F1E,PANK4,ATP5MG,NME2P1,SLC27A2,NDUFA11,NT5E,NDUFS6,COASY,ADCY2,NDUFA6,GUCY1B1,ACSL3,NDUFB9,NDUFB7,MTHFD1,NDUFA9,GUCY1A1,NDUFB5,SNCA,N…	ATP5F1C,NDUFA5,NDUFS3,PDHB,NDUFS7,DLAT,ATP5PD,NDUFB10,NDUFA10,ATP5F1B,NDUFS2,ATP5F1A,ATP5PO,ATP5PF,NDUFA7,NDUFS1,ATP5F1D,SDHB,NDUFA12,NDUFS8,NDUFA2,ATP5F1E,NDUFV2,PDHX,COX11,PDHA1,STOML2,HPRT1	ATP5F1C,PDHB,NDUFS3,ATP5F1B,DLAT,NDUFA7,NDUFS2,ATP5PO,ATP5F1A,NDUFA10,ATP5F1D,NDUFS1,ATP5PD,NDUFB10,SDHB,NDUFS8,NDUFS7,NDUFB1,NDUFA5,PDHX,PDHA1,NDUFS5,NDUFA12,STOML2,NDUFV2,HPRT1,NDUFB4,GUCY1A2,DMAC2L,ACACA,PDHA2,NDUFA2,NDUFB3	effectsize_down	effectsize_down	-6.81171	-5.77075	9.64453e-12	7.89215e-09	1.11568e-07	9.12964e-05	TRUE	TRUE	Excitatory_Layer_2_3_IT_neurons_I_down
GO_BP	GO:1901700	response to oxygen-containing compound	1753	593	593	20	37	GPX1,MAPK3,PRDX2,ATP5F1A,GNA11,PTK2B,PRKDC,GRK2,VGF,MTOR,BCKDHB,AP3S1,CUL3,VIM,VPS35,SNX6,HPCA,NDEL1,PSMD14,HOMER1,NDUFAF2,RUVBL2,TRA2B,COL6A2,ATP2B4,PPP3CB,CACNB1,UPF1,MAPK1,WBP2,PPP3CA,PRKCE,GAD2,RPS3,CHRNA4,NAGLU,ABAT,GNG2,LARP1,STK25,PHB2,NDUFA13,LANCL2,PRKCI,OGT,VSNL1,GIT1,COL6A1,GUCY1B1,SRSF2,VPS13C,P2RY12,SLC1A2,PRKAA1,EPHA5,GRM5,PTK2,HADHB,CAMK2A,MAP2K6,NT5E,LRP1,GBA1,ACACA,TXN,AKAP7,PFKF…	GPX1,MAPK3,VPS13C,PTK2B,PRDX2,ATP5F1A,PDE2A,CAMK2A,TRA2B,MAPK1,PRKDC,VGF,GRM5,MTOR,UPF1,VPS35,GRK2,NEFL,CUL3,IRS2,DGKQ,NDEL1,TESC,TPM1,COL6A2,ABL1,GIT1,ACACA,GNG2,RPS3,COL6A1,RUVBL2,AP3S1,GNA11,CYFIP1,NDUFAF2,VSNL1,SIRPA,PPP3CB,HPCA,ERBIN,GRM2,HOMER1,NDUFA13,BCR,CACNB1,SNW1,RAPGEF2,ATP2B4,WBP2,OSBP,MYO5A,PDPK1,PTPRA,CHRNA4,MYO1C,GAD2,VIM,MAP2K6,NT5E,ATP1A1,PRKAA1,SNX6,NCOA5,MAP2K4,PRKCE,MECP2,RDH…	GPX1,MAPK3,PRDX2,ATP5F1A,GNA11,PTK2B,PRKDC,GRK2,VGF,MTOR,BCKDHB,AP3S1,CUL3,VIM,VPS35,SNX6,HPCA,NDEL1,PSMD14,HOMER1	GPX1,MAPK3,VPS13C,PTK2B,PRDX2,ATP5F1A,PDE2A,CAMK2A,TRA2B,MAPK1,PRKDC,VGF,GRM5,MTOR,UPF1,VPS35,GRK2,NEFL,CUL3,IRS2,DGKQ,NDEL1,TESC,TPM1,COL6A2,ABL1,GIT1,ACACA,GNG2,RPS3,COL6A1,RUVBL2,AP3S1,GNA11,CYFIP1,NDUFAF2,VSNL1	effectsize_up	effectsize_up	5.67885	6.39544	1.35606e-08	1.60087e-10	0.000156869	1.85189e-06	TRUE	TRUE
GO_BP	GO:0009165	nucleotide biosynthetic process	234	133	133	24	27	ATP5F1C,NDUFA5,NDUFS3,NDUFS7,ATP5PD,NDUFB10,NDUFA10,ATP5F1B,NDUFS2,ATP5F1A,ATP5PO,ATP5PF,NDUFA7,NDUFS1,ATP5F1D,SDHB,NDUFA12,NDUFS8,NDUFA2,ATP5F1E,NDUFV2,COX11,STOML2,HPRT1,NDUFA3,DMAC2L,NDUFB4,NDUFB1,NDUFA6,NME3,NDUFS6,NDUFV3,ATP5MG,NDUFS5,ATP5ME,GUCY1A2,NDUFA13,SDHA,GUCY1B1,NDUFA11,ATP5MK,NME2P1,COASY,NDUFB3,NDUFV1,NDUFB9,NDUFB2,NDUFS4,AK4,CTPS2,MT-ND4,NDUFC2,APRT,ATP5MJ,ADCY2,RRM2B,RFK,MTHFD1,N…	ATP5F1C,NDUFS3,ATP5F1B,NDUFA7,NDUFS2,ATP5PO,ATP5F1A,NDUFA10,ATP5F1D,NDUFS1,ATP5PD,NDUFB10,SDHB,NDUFS8,NDUFS7,NDUFB1,NDUFA5,NDUFS5,NDUFA12,STOML2,NDUFV2,HPRT1,NDUFB4,GUCY1A2,DMAC2L,NDUFA2,NDUFB3,ATP5PF,NDUFA3,ATP5ME,SDHA,NDUFA13,ATP5F1E,ATP5MG,NME2P1,NDUFA11,NDUFS6,COASY,ADCY2,NDUFA6,GUCY1B1,UMPS,NDUFB9,NDUFB7,MTHFD1,NDUFA9,GUCY1A1,NDUFB5,NDUFC2,NDUFV1,ATP5MK,NDUFA8,NDUFV3,ADCY1,NDUFB2,MT-ND4,PRPS…	ATP5F1C,NDUFA5,NDUFS3,NDUFS7,ATP5PD,NDUFB10,NDUFA10,ATP5F1B,NDUFS2,ATP5F1A,ATP5PO,ATP5PF,NDUFA7,NDUFS1,ATP5F1D,SDHB,NDUFA12,NDUFS8,NDUFA2,ATP5F1E,NDUFV2,COX11,STOML2,HPRT1	ATP5F1C,NDUFS3,ATP5F1B,NDUFA7,NDUFS2,ATP5PO,ATP5F1A,NDUFA10,ATP5F1D,NDUFS1,ATP5PD,NDUFB10,SDHB,NDUFS8,NDUFS7,NDUFB1,NDUFA5,NDUFS5,NDUFA12,STOML2,NDUFV2,HPRT1,NDUFB4,GUCY1A2,DMAC2L,NDUFA2,NDUFB3	effectsize_down	effectsize_down	-6.53591	-5.67724	6.32241e-11	1.36886e-08	7.31376e-07	0.000158349	TRUE	TRUE
GO_CC	GO:0120025	plasma membrane bounded cell projection	2323	1076	1076	47	85	CLTB,CPLX2,CALM1,GPHN,BASP1,S100B,MAPK3,EEF1A1,VPS13A,NECAB2,LRRC4B,PSMB4,LGI1,GNA11,PTK2B,RPS6,GRK2,CPNE5,ATP6V0D1,ROGDI,ATP6V1D,NCS1,CAPZB,RPLP0,MTOR,KIF2A,ATP6V1B2,CPLX1,MAPK8IP3,AP3S1,SBF1,HSPD1,CA4,CUL3,VIM,VPS35,MAP6,ARPC5,HPCA,CDC42BPB,DST,PRKCG,NDEL1,EPB41L3,CAMK2G,HOMER1,ARFGEF2,KIF1B,PAFAH1B1,CBARP,NTNG2,SYNE1,DYNC1H1,RAP1GAP,TRIM3,COPG2,KCNAB1,CYFIP2,PFKM,OCRL,ATP2B4,ATP6AP2,ATP6V1E1,E…	CPLX2,CPLX1,MAPK3,CLTB,CALM1,PTK2B,GPHN,S100B,ARFGEF2,VPS13A,LGI1,LRRC4B,RPLP0,PRKCG,MAP6,CAMK2A,CYFIP2,MAPK8IP3,MAPK1,SBF1,KIF2A,ROGDI,ATP6V1D,GRM5,ATP6V0D1,MTOR,CPNE5,EEF1A1,DNAH12,VPS35,GRK2,HSPD1,BASP1,CA4,PTPN23,PRPH,NEFL,SNCG,NTNG2,CTTNBP2,PAFAH1B1,DYNC1H1,PSMB4,CUL3,MYO6,EXOC4,NECAB2,NDEL1,TESC,SYNE1,RPS6,NCS1,TRIM3,TPM1,SNAP25,MBP,CETN2,MAST1,CAMK2G,WDR47,ABL1,ATP6AP2,CDC42BPB,TTC21B,CAPZ…	CLTB,CPLX2,CALM1,GPHN,BASP1,S100B,MAPK3,EEF1A1,VPS13A,NECAB2,LRRC4B,PSMB4,LGI1,GNA11,PTK2B,RPS6,GRK2,CPNE5,ATP6V0D1,ROGDI,ATP6V1D,NCS1,CAPZB,RPLP0,MTOR,KIF2A,ATP6V1B2,CPLX1,MAPK8IP3,AP3S1,SBF1,HSPD1,CA4,CUL3,VIM,VPS35,MAP6,ARPC5,HPCA,CDC42BPB,DST,PRKCG,NDEL1,EPB41L3,CAMK2G,HOMER1,ARFGEF2	CPLX2,CPLX1,MAPK3,CLTB,CALM1,PTK2B,GPHN,S100B,ARFGEF2,VPS13A,LGI1,LRRC4B,RPLP0,PRKCG,MAP6,CAMK2A,CYFIP2,MAPK8IP3,MAPK1,SBF1,KIF2A,ROGDI,ATP6V1D,GRM5,ATP6V0D1,MTOR,CPNE5,EEF1A1,DNAH12,VPS35,GRK2,HSPD1,BASP1,CA4,PTPN23,PRPH,NEFL,SNCG,NTNG2,CTTNBP2,PAFAH1B1,DYNC1H1,PSMB4,CUL3,MYO6,EXOC4,NECAB2,NDEL1,TESC,SYNE1,RPS6,NCS1,TRIM3,TPM1,SNAP25,MBP,CETN2,MAST1,CAMK2G,WDR47,ABL1,ATP6AP2,CDC42BPB,TTC21B,CAPZ…	effectsize_up	effectsize_up	5.31627	6.91439	1.05915e-07	4.69874e-12	0.000178255	7.90798e-09	TRUE	TRUE
GO_MF	GO:0046933	proton-transporting ATP synthase activity, rotational mechanism	18	14	14	8	6	ATP5F1C,ATP5PD,ATP5F1B,ATP5F1A,ATP5PO,ATP5PF,ATP5F1D,ATP5F1E,ATP5MG,ATP5ME,ATP5PB,MT-ATP6,ATP5MF,ATP6V1A	ATP5F1C,ATP5F1B,ATP5PO,ATP5F1A,ATP5F1D,ATP5PD,ATP5PF,ATP5ME,ATP5F1E,ATP5MG,ATP5PB,MT-ATP6,ATP5MF,ATP6V1A	ATP5F1C,ATP5PD,ATP5F1B,ATP5F1A,ATP5PO,ATP5PF,ATP5F1D,ATP5F1E	ATP5F1C,ATP5F1B,ATP5PO,ATP5F1A,ATP5F1D,ATP5PD	effectsize_down	effectsize_down	-5.75757	-5.37326	8.5333e-09	7.73267e-08	2.01215e-05	0.000182336	TRUE	TRUE	Astrocytes_down;Excitatory_Layer_2_3_IT_neurons_I_down;Inhibitory_SST_neurons_down
GO_MF	GO:0019900	kinase binding	778	338	338	11	23	CALM1,CHP1,EEF1A1,PTK2B,RPS6,CADPS,WDR45,DNAJA3,MAPK8IP3,HPCA,MARCKS,AGAP2,EEF1A2,PFKM,ATP2B4,PTPN23,MACROH2A1,RPS3,PHYHIP,LLGL1,POTEKP,RPS7,EEF2,SRSF2,CLTC,GRM5,PTK2,MAP2K6,DLG3,AKAP7,PFKFB2,CDH2,ABL1,SHC2,GSK3B,NSF,DGKQ,MAP2K3,RPS19,DCTN2,CDC42,CNKSR2,SRSF1,PRKG2,SHC3,PRKAR1A,RAC2,CDK5RAP2,ADD2,CTNND1,CIT,DNM1,PITPNM1,TPR,ACTB,PFKL,CACNB4,CSK,STAT3,VDAC1,DNM3,PGAM1,SMCR8,PARK7,STXBP1,ADD3,ACTBL…	CHP1,CALM1,PTK2B,CADPS,SHC3,MAPK8IP3,GRM5,EEF1A1,PTPN23,RPS7,MARCKS,DNAJA3,IRS2,DGKQ,WDR45,RPS6,MACROH2A1,AGAP2,ABL1,CLTC,RAC2,RPS3,NPM1,SIRPA,PIP5K1A,EEF2,HPCA,EEF1A2,NSF,HTT,SMCR8,CIT,CNKSR2,DGKD,ATP2B4,ILK,TAOK2,MAP2K6,TUBA4A,STAT3,PTK2,DCTN2,RPS19,VDAC1,LLGL1,GSK3B,RYR2,AKAP7,PRKN,PFKM,ACSL3,SRSF1,PARK7,RPTOR,DLG3,MAG,ATP1A4,PDGFRB,ARHGEF7,CCDC88A,PHYHIP,DOCK4,CDH2,PITPNM3,PFKFB2,ANK2,TOP2A,T…	CALM1,CHP1,EEF1A1,PTK2B,RPS6,CADPS,WDR45,DNAJA3,MAPK8IP3,HPCA,MARCKS	CHP1,CALM1,PTK2B,CADPS,SHC3,MAPK8IP3,GRM5,EEF1A1,PTPN23,RPS7,MARCKS,DNAJA3,IRS2,DGKQ,WDR45,RPS6,MACROH2A1,AGAP2,ABL1,CLTC,RAC2,RPS3,NPM1	effectsize_up	effectsize_up	5.36854	5.75198	7.93744e-08	8.82038e-09	0.000187165	2.07985e-05	TRUE	TRUE	Astrocytes_down;Microglial_cells_down
GO_MF	GO:0008289	lipid binding	861	376	376	16	23	SYT12,ANXA6,PSMB4,DNM1L,CPNE5,AP2M1,CADPS,WDR45,HSPD1,PSMA1,SNX6,STOML2,ANXA11,CPNE9,SPTBN2,SH3GLB1,FUNDC2,PLCD1,FNBP1,SNAP25,ANKFY1,OSBPL2,EXOC1,PHB2,SH3GL1,PMP2,LANCL2,PRKCI,OGT,FLII,ANXA5,DOC2B,SYT3,STARD3NL,SNX2,CADPS2,ESYT1,SGIP1,SNX3,CHMP2A,ARAP1,CPNE8,PITPNA,SPART,SNCA,EPN3,ATP1A3,AGAP1,ATP1A1,SPTBN4,LTC4S,SNX9,MARK2,S1PR1,DNM2,PACSIN2,MFGE8,IQSEC1,RAPGEF2,FABP5,SPTBN1,KRIT1,DNM1,PITPNM1,D…	SYT12,DNM1L,CADPS,CPNE5,HSPD1,STARD3NL,PSMB4,ANKFY1,SH3GLB1,AP2M1,WDR45,FUNDC2,EXOC1,CPNE9,STOML2,SNAP25,MBP,ANXA6,SH3GL1,SPTBN2,DGKA,DGKB,OSBPL2,DGKG,PLCD1,LTC4S,CPNE1,DGKD,FLII,RAPGEF2,ARHGAP26,SNX2,OSBP,CADPS2,ATP1A1,SNX6,IQSEC1,SNX9,PITPNC1,PHB2,SH3GL2,PCYT1A,VDAC1,ANXA11,APOC2,SNX5,PSMA1,SNX3,CLINT1,PITPNA,RASA4B,PLEKHA2,SYT1,HIP1R,MAG,DNM2,CARMIL2,CHMP2A,CLVS2,FNBP1,SYT3,CCDC88A,RTN4R,ATP1A…	SYT12,ANXA6,PSMB4,DNM1L,CPNE5,AP2M1,CADPS,WDR45,HSPD1,PSMA1,SNX6,STOML2,ANXA11,CPNE9,SPTBN2,SH3GLB1	SYT12,DNM1L,CADPS,CPNE5,HSPD1,STARD3NL,PSMB4,ANKFY1,SH3GLB1,AP2M1,WDR45,FUNDC2,EXOC1,CPNE9,STOML2,SNAP25,MBP,ANXA6,SH3GL1,SPTBN2,DGKA,DGKB,OSBPL2	effectsize_up	effectsize_up	5.32109	6.15413	1.03147e-07	7.54917e-10	0.000243221	1.7801e-06	TRUE	TRUE	Excitatory_Layer_5_6_IT_neurons_I_down;Inhibitory_LAMP5_neurons_down;Microglial_cells_down
GO_BP	GO:0007264	small GTPase-mediated signal transduction	487	250	250	6	12	CHP1,DOCK9,DNAJA3,CUL3,SRGAP3,ARFGEF2,RAP1GAP,TIAM2,ADGRG1,BRK1,RTN4,ARL3,SYNJ2BP,RABIF,OGT,RAB15,GIT1,ARHGAP1,RALGPS1,ARF6,FARP1,BCR,ABL1,ARAP1,ROCK2,CYFIP1,CDC42,RAC2,SRGAP2,EPHB2,IQSEC1,RAPGEF2,RASA3,KRIT1,ARFGEF3,LIMK1,ARHGAP5,ARHGAP44,RASGRF2,ARHGAP39,PARK7,RTN4R,RAB9B,TRIO,MYO9A,DOCK4,RAP2B,NF1,MCF2,HACE1,RALA,USP8,MFN2,RAPGEF1,NUCB1,SEMA4D,TGM2,ARFGEF1,MADD,KSR2,GIT2,APOE,SRC,ARHGAP35,ABR,…	CHP1,DOCK9,ARFGEF2,CUL3,DNAJA3,RASGRF2,SRGAP3,ABL1,GIT1,RAC2,CYFIP1,ARHGAP39,BCR,RAB15,RAPGEF2,ARHGAP26,TRIO,RALA,FARP1,RTN4,SYNJ2BP,RAP1GAP,IQSEC1,ARHGEF12,G3BP2,RUNDC3A,PARK7,RASA4B,MFN2,ADGRG1,ARHGEF7,CCDC88A,RTN4R,DOCK4,LIMK1,SCAI,OGT,SEMA4D,RAB21,NUCB1,BRK1,KSR1,NF1,ARFGEF3,ABL2,ARHGAP5,RALB,ARL3,MCF2L,SHTN1,TGM2,ABR,ARF6,GNB1,EPHB2,NKIRAS1,PIK3CB,ITSN1,DOCK3,ITGAV,MADD,VAV3,ARFGEF1,ARHGAP35…	CHP1,DOCK9,DNAJA3,CUL3,SRGAP3,ARFGEF2	CHP1,DOCK9,ARFGEF2,CUL3,DNAJA3,RASGRF2,SRGAP3,ABL1,GIT1,RAC2,CYFIP1,ARHGAP39	effectsize_up	effectsize_up	5.61581	5.97169	1.95644e-08	2.3481e-09	0.000226321	2.71628e-05	TRUE	TRUE	Microglial_cells_down
GO_BP	GO:0022402	cell cycle process	1332	393	393	20	32	CALM1,CHMP4B,RPL24,DYNC1LI1,CHMP1A,RPS6,EXOC6B,PRKDC,CLASP1,KIF2A,SLC16A1,AFG2B,CHMP2B,CUL3,RAN,CKAP5,NDEL1,CUL1,ANXA11,SH3GLB1,PAFAH1B1,DYNC1H1,CDK18,ATP2B4,CHMP1B,UPF1,NSMCE2,MACROH2A1,PPP3CA,PRKCE,RPS3,SMARCC2,ARL3,ANK3,EXOC4,WASHC5,EXOC1,DCTN3,LLGL1,USP9X,PHB2,EXOC5,PIK3R4,MYH9,GIT1,CLTC,XPO1,CAMK2A,ARF6,NEK10,TUBB,CETN2,MTCL2,CUL4A,CHMP2A,ROCK2,MAP9,ARL8A,EXOC3,SPART,DCTN2,CDC42,CDC34,EIF4E,…	RPL24,CALM1,DYNC1LI1,CAMK2A,CUL1,PRKDC,KIF2A,CHMP4B,UPF1,EXOC5,EXOC6B,PAFAH1B1,DYNC1H1,CUL3,EXOC4,SH3GLB1,CKAP5,NDEL1,KIF15,EXOC1,RPS6,RAN,MACROH2A1,CETN2,MYH10,CHMP1A,GIT1,CLTC,RPS3,CHMP2B,NPM1,PIK3R4,NSMCE2,CLASP1,SLC16A1,HTT,CIT,XPO1,WASHC5,CAMSAP3,ATP2B4,TUBB,ILK,TAOK2,USP9X,PHF8,MAPK15,AFG2B,PRKCE,MYH9,MMS19,EXOC3,SNX9,PHB2,DCTN2,ANK3,LLGL1,ANXA11,DCTN3,PPP3CA,PKP4,PLEC,TRIM36,SEPTIN11,MARK4…	CALM1,CHMP4B,RPL24,DYNC1LI1,CHMP1A,RPS6,EXOC6B,PRKDC,CLASP1,KIF2A,SLC16A1,AFG2B,CHMP2B,CUL3,RAN,CKAP5,NDEL1,CUL1,ANXA11,SH3GLB1	RPL24,CALM1,DYNC1LI1,CAMK2A,CUL1,PRKDC,KIF2A,CHMP4B,UPF1,EXOC5,EXOC6B,PAFAH1B1,DYNC1H1,CUL3,EXOC4,SH3GLB1,CKAP5,NDEL1,KIF15,EXOC1,RPS6,RAN,MACROH2A1,CETN2,MYH10,CHMP1A,GIT1,CLTC,RPS3,CHMP2B,NPM1,PIK3R4	effectsize_up	effectsize_up	6.01214	5.60283	1.83094e-09	2.10878e-08	2.11803e-05	0.000243943	TRUE	TRUE
GO_MF	GO:0005543	phospholipid binding	497	261	261	9	12	SYT12,ANXA6,CPNE5,WDR45,SNX6,STOML2,ANXA11,CPNE9,SPTBN2,FUNDC2,PLCD1,ANKFY1,OSBPL2,EXOC1,LANCL2,PRKCI,OGT,FLII,ANXA5,DOC2B,SYT3,SNX2,ESYT1,SGIP1,SNX3,CHMP2A,ARAP1,CPNE8,PITPNA,SNCA,EPN3,AGAP1,SPTBN4,SNX9,DNM2,PACSIN2,MFGE8,RAPGEF2,SPTBN1,KRIT1,DNM1,PITPNM1,DOC2A,GOLPH3,EEA1,ARHGAP44,PITPNC1,VDAC1,OSBPL1A,ITPR3,SNX5,THY1,TWF2,PITPNB,DGKA,ZFYVE1,KCNJ3,CARMIL2,MARK1,NF1,SNX27,ATG2A,APOB,WDFY3,CPNE1,…	SYT12,CPNE5,ANKFY1,WDR45,FUNDC2,EXOC1,CPNE9,STOML2,ANXA6,SPTBN2,DGKA,OSBPL2,PLCD1,CPNE1,FLII,RAPGEF2,ARHGAP26,SNX2,OSBP,SNX6,SNX9,PITPNC1,PCYT1A,VDAC1,ANXA11,SNX5,SNX3,CLINT1,PITPNA,RASA4B,PLEKHA2,SYT1,HIP1R,DNM2,CARMIL2,CHMP2A,CLVS2,SYT3,CCDC88A,SNCA,ITPR1,PACSIN1,OGT,ITPR2,PLEKHA5,TLN1,ESYT1,UNC13B,OSBPL1A,ASAP1,NF1,ATG2B,DNM1,EXOC7,MCF2L,WDPCP,GAP43,SEC14L2,GGA2,VDAC2,WDFY3,EXOC8,UNC13A,BAIAP3…	SYT12,ANXA6,CPNE5,WDR45,SNX6,STOML2,ANXA11,CPNE9,SPTBN2	SYT12,CPNE5,ANKFY1,WDR45,FUNDC2,EXOC1,CPNE9,STOML2,ANXA6,SPTBN2,DGKA,OSBPL2	effectsize_up	effectsize_up	5.30538	6.56301	1.12439e-07	5.27329e-11	0.000265131	1.24344e-07	TRUE	TRUE	Excitatory_Layer_5_6_IT_neurons_I_down;Inhibitory_LAMP5_neurons_down;Microglial_cells_down
GO_BP	GO:0007017	microtubule-based process	1003	363	363	18	32	CHP1,CHMP4B,VPS13A,DYNC1LI1,CHMP1A,CLASP1,KIF2A,SLC16A1,AFG2B,MAPK8IP3,AP3S1,CHMP2B,MAP6,TUBA8,RAN,CKAP5,DST,NDEL1,GBA2,KIF1B,PAFAH1B1,DYNC1H1,COPG2,ATP2B4,CHMP1B,TUBA3C,KIF1A,KIF27,TBCD,RPS3,ARL3,WASHC5,DCTN3,LLGL1,WDR47,MYH9,DYNC1I2,GIT1,DNAH12,MCIDAS,CLTC,XPO1,PRKAA1,DCLK2,MACF1,COPG1,RANBP9,VBP1,KIF5B,NEK10,TUBB,CETN2,CELF3,CHMP2A,ABL1,ROCK2,GSK3B,MAP9,NHERF1,MKKS,TUBA1B,ARL8A,SNCA,TUBA1C,DCT…	CHP1,VPS13A,DYNC1LI1,MAP6,MAPK8IP3,KIF2A,TUBA8,CHMP4B,DNAH12,NEFL,PAFAH1B1,DYNC1H1,CKAP5,NDEL1,KIF15,RAN,TUBA1B,CETN2,MAP6D1,WDR47,ABL1,TTC21B,CHMP1A,GIT1,CLTC,RPS3,AP3S1,KIF1A,CHMP2B,MACF1,NPM1,MCIDAS,CLASP1,SLC16A1,DIAPH1,HTT,XPO1,WASHC5,CAMSAP3,ATP2B4,KIF1B,TUBB,ILK,TUBA3C,DCLK2,IGBP1,DST,CAMSAP1,LRPPRC,PRKAA1,MAPK15,SLK,TUBA4A,TBCD,TMEM230,AFG2B,MYH9,MECP2,PRKAA2,RANBP9,DCTN2,ARMCX3,AP3B2,MAP…	CHP1,CHMP4B,VPS13A,DYNC1LI1,CHMP1A,CLASP1,KIF2A,SLC16A1,AFG2B,MAPK8IP3,AP3S1,CHMP2B,MAP6,TUBA8,RAN,CKAP5,DST,NDEL1	CHP1,VPS13A,DYNC1LI1,MAP6,MAPK8IP3,KIF2A,TUBA8,CHMP4B,DNAH12,NEFL,PAFAH1B1,DYNC1H1,CKAP5,NDEL1,KIF15,RAN,TUBA1B,CETN2,MAP6D1,WDR47,ABL1,TTC21B,CHMP1A,GIT1,CLTC,RPS3,AP3S1,KIF1A,CHMP2B,MACF1,NPM1,MCIDAS	effectsize_up	effectsize_up	5.76363	5.55244	8.23233e-09	2.81702e-08	9.52316e-05	0.000325873	TRUE	TRUE	Astrocytes_down
GO_BP	GO:0007010	cytoskeleton organization	1543	649	649	34	59	CHP1,MYL9,MAPK3,CHMP4B,DYNC1LI1,CHMP1A,PTK2B,NCKIPSD,TMOD1,ARPC5L,LMNB1,CAPZA1,CLASP1,CAPZB,MTOR,KIF2A,SLC16A1,AFG2B,CHMP2B,CUL3,VIM,MAP6,TUBA8,RAN,ARPC5,CKAP5,MYO18A,CDC42BPB,DST,MARCKSL1,NDEL1,EPB41L3,MARCKS,SPTBN2,GBA2,PAFAH1B1,AGAP2,DYNC1H1,CYFIP2,CHMP1B,TUBA3C,MAPK1,BRK1,PRKCE,TBCD,LMNB2,ANTXR1,RPS3,ANK3,WASHC5,LLGL1,CORO7,POTEKP,CTNNA2,WDR47,MYH9,PRKCI,FLII,CAPZA2,GIT1,MCIDAS,CLTC,XPO1,PRKA…	CHP1,MAPK3,LMNB1,PTK2B,LMNB2,MYL9,DYNC1LI1,NCKIPSD,INA,MAP6,CYFIP2,MAPK1,KIF2A,TUBA8,MTOR,TMOD1,CHMP4B,CAPZA1,PRPH,NEFL,MARCKS,KRT3,PAFAH1B1,DYNC1H1,CUL3,MYO6,TPM4,CAPZA2,CKAP5,NDEL1,KIF15,TPM3,TPM1,RAN,MYO18A,AGAP2,TUBA1B,CETN2,MAST1,MAP6D1,WDR47,ABL1,MARCKSL1,ARPC5L,CDC42BPB,SPTBN2,CAPZB,NEFM,MYH10,CHMP1A,GIT1,CLTC,RAC2,RPS3,CHMP2B,MACF1,NPM1,CYFIP1,MCIDAS,PIP5K1A,CLASP1,SLC16A1,ERBIN,CDC42BPA,…	CHP1,MYL9,MAPK3,CHMP4B,DYNC1LI1,CHMP1A,PTK2B,NCKIPSD,TMOD1,ARPC5L,LMNB1,CAPZA1,CLASP1,CAPZB,MTOR,KIF2A,SLC16A1,AFG2B,CHMP2B,CUL3,VIM,MAP6,TUBA8,RAN,ARPC5,CKAP5,MYO18A,CDC42BPB,DST,MARCKSL1,NDEL1,EPB41L3,MARCKS,SPTBN2	CHP1,MAPK3,LMNB1,PTK2B,LMNB2,MYL9,DYNC1LI1,NCKIPSD,INA,MAP6,CYFIP2,MAPK1,KIF2A,TUBA8,MTOR,TMOD1,CHMP4B,CAPZA1,PRPH,NEFL,MARCKS,KRT3,PAFAH1B1,DYNC1H1,CUL3,MYO6,TPM4,CAPZA2,CKAP5,NDEL1,KIF15,TPM3,TPM1,RAN,MYO18A,AGAP2,TUBA1B,CETN2,MAST1,MAP6D1,WDR47,ABL1,MARCKSL1,ARPC5L,CDC42BPB,SPTBN2,CAPZB,NEFM,MYH10,CHMP1A,GIT1,CLTC,RAC2,RPS3,CHMP2B,MACF1,NPM1,CYFIP1,MCIDAS	effectsize_up	effectsize_up	5.46072	6.29793	4.74204e-08	3.0165e-10	0.000548559	3.48949e-06	TRUE	TRUE	Astrocytes_down
GO_CC	GO:0022627	cytosolic small ribosomal subunit	42	31	31	9	11	RPS27,RPS18,RPS23,RPS16,RPS6,RPS26,RPS25,RPS17,RPS24,RPS10,RPS9,RPS4X,RPS3,RPS28,RPS7,RPS12,RPS14,RPS19,DDX3X,RPS5,RPS3A,EIF2A,RACK1,RPS11,RPS15A,RPS2,RPSA,RPS13,RPS8,RPS21,RPS20	RPS27,RPS26,RPS23,RPS17,RPS7,RPS25,RPS18,RPS16,RPS6,RPS3,RPS9,RPS4X,RPS24,RPS10,RPS19,RPS14,RPS12,DDX3X,RPS28,RPS3A,RPS15A,RPS20,RPSA,RPS11,EIF2A,RPS13,RPS5,RPS2,RACK1,RPS8,RPS21	RPS27,RPS18,RPS23,RPS16,RPS6,RPS26,RPS25,RPS17,RPS24	RPS27,RPS26,RPS23,RPS17,RPS7,RPS25,RPS18,RPS16,RPS6,RPS3,RPS9	effectsize_down	effectsize_down	-5.8425	-5.10194	5.14223e-09	3.36185e-07	8.65437e-06	0.0005658	TRUE	TRUE
GO_MF	GO:0098772	molecular function regulator activity	2249	733	733	27	46	CALM1,CHP1,SYT12,EEF1A1,DOCK9,NDUFS2,GNA11,WNK4,PTK2B,DNM1L,DNAJC19,CACNB3,VGF,SKP1,NCS1,C1QTNF4,DNAJA3,FKBP1A,SERPINE2,SBF1,HSPD1,C1QBP,SRGAP3,RAN,PCSK1N,PSMD14,ARFGEF2,AGAP2,RAP1GAP,PGAM5,KCNAB1,LGALS1,OCRL,ATP2B4,ELFN1,CACNB1,TIAM2,MACROH2A1,RGS6,SGSM1,PRKCE,TBCD,SAR1B,LLGL1,WDR48,DNAJA2,NDUFA13,PPP3R1,RABIF,RPS7,RPS6KA1,NAA16,GIT1,ATP1B2,NRXN2,P2RY12,ARHGAP1,RANBP2,COPA,CAMK2D,LAMTOR3,GRM5,TB…	CHP1,SYT12,CALM1,PTK2B,DOCK9,ARFGEF2,NDUFS2,C1QTNF4,DNM1L,C1QBP,SBF1,VGF,GRM5,EEF1A1,HSPD1,DNAJC19,RPS7,SERPINE2,RIN1,CACNB3,SKP1,DNAJA3,RASGRF2,IRS2,DGKQ,LGALS1,TESC,SRGAP3,NCS1,RPS6KA1,RAN,PGAM5,DNAJA2,MACROH2A1,AGAP2,WNK4,GIT1,RAC2,PCSK1N,OCRL,NPM1,GNA11,KCNAB2,FKBP1A,RAB3IP,ARHGAP39,CAMK2D,SIRPA,LTC4S,SAR1B,GRM2,CABP1,NDUFA13,WDR41,SMCR8,CIT,COPA,BCR,CACNB1,SGSM1,DDOST,RAPGEF2,ATP2B4,ARHGAP26…	CALM1,CHP1,SYT12,EEF1A1,DOCK9,NDUFS2,GNA11,WNK4,PTK2B,DNM1L,DNAJC19,CACNB3,VGF,SKP1,NCS1,C1QTNF4,DNAJA3,FKBP1A,SERPINE2,SBF1,HSPD1,C1QBP,SRGAP3,RAN,PCSK1N,PSMD14,ARFGEF2	CHP1,SYT12,CALM1,PTK2B,DOCK9,ARFGEF2,NDUFS2,C1QTNF4,DNM1L,C1QBP,SBF1,VGF,GRM5,EEF1A1,HSPD1,DNAJC19,RPS7,SERPINE2,RIN1,CACNB3,SKP1,DNAJA3,RASGRF2,IRS2,DGKQ,LGALS1,TESC,SRGAP3,NCS1,RPS6KA1,RAN,PGAM5,DNAJA2,MACROH2A1,AGAP2,WNK4,GIT1,RAC2,PCSK1N,OCRL,NPM1,GNA11,KCNAB2,FKBP1A,RAB3IP,ARHGAP39	effectsize_up	effectsize_up	5.21956	5.40361	1.79353e-07	6.53135e-08	0.000422915	0.000154009	TRUE	TRUE	Astrocytes_down
GO_BP	GO:0048583	regulation of response to stimulus	4224	1266	1266	44	75	CALM1,CHP1,GPX1,S100B,MAPK3,PRDX2,DOCK9,NECAB2,PSMB4,DYNC1LI1,PTK2B,DNM1L,AP1G1,CACNB3,PRKDC,GRK2,NCALD,NCS1,CLASP1,C1QTNF4,SLC39A10,DNAJA3,MTOR,FKBP1A,SERPINE2,EEF1E1,MAPK8IP3,HSPD1,CUL3,C1QBP,VPS35,PSMA1,SRGAP3,SNX6,HPCA,STOML2,PRKCG,CUL1,HLA-C,CAMK2G,PTPMT1,HOMER1,ARFGEF2,HPCAL1,NDUFAF2,NDFIP2,PAFAH1B1,TSG101,SYNE1,RAP1GAP,RUVBL2,TRIM3,SLC25A6,CYFIP2,PSMA6,LGALS1,ATP2B4,PPP3CB,GGT2P,ATP6AP2,MA…	GPX1,CHP1,MAPK3,AP1G1,CALM1,PTK2B,DOCK9,EEF1E1,PRDX2,S100B,ARFGEF2,DYNC1LI1,C1QTNF4,DNM1L,NCALD,PRKCG,C1QBP,PDE2A,TRIM38,CAMK2A,CYFIP2,MAPK8IP3,MAPK1,CUL1,PRKDC,GRM5,MTOR,VPS35,GRK2,HSPD1,RPS7,SERPINE2,CACNB3,PAFAH1B1,PSMB4,CUL3,DNAJA3,PSMA6,RASGRF2,IRS2,DGKQ,NECAB2,LGALS1,GNG7,SYNE1,SRGAP3,NCS1,SLC39A10,RPS6KA1,TRIM3,STOML2,GLIPR2,MACROH2A1,CAMK2G,ABL1,ATP6AP2,GUCY1A2,TTC21B,TFG,GIT1,NLGN4X,RAC2…	CALM1,CHP1,GPX1,S100B,MAPK3,PRDX2,DOCK9,NECAB2,PSMB4,DYNC1LI1,PTK2B,DNM1L,AP1G1,CACNB3,PRKDC,GRK2,NCALD,NCS1,CLASP1,C1QTNF4,SLC39A10,DNAJA3,MTOR,FKBP1A,SERPINE2,EEF1E1,MAPK8IP3,HSPD1,CUL3,C1QBP,VPS35,PSMA1,SRGAP3,SNX6,HPCA,STOML2,PRKCG,CUL1,HLA-C,CAMK2G,PTPMT1,HOMER1,ARFGEF2,HPCAL1	GPX1,CHP1,MAPK3,AP1G1,CALM1,PTK2B,DOCK9,EEF1E1,PRDX2,S100B,ARFGEF2,DYNC1LI1,C1QTNF4,DNM1L,NCALD,PRKCG,C1QBP,PDE2A,TRIM38,CAMK2A,CYFIP2,MAPK8IP3,MAPK1,CUL1,PRKDC,GRM5,MTOR,VPS35,GRK2,HSPD1,RPS7,SERPINE2,CACNB3,PAFAH1B1,PSMB4,CUL3,DNAJA3,PSMA6,RASGRF2,IRS2,DGKQ,NECAB2,LGALS1,GNG7,SYNE1,SRGAP3,NCS1,SLC39A10,RPS6KA1,TRIM3,STOML2,GLIPR2,MACROH2A1,CAMK2G,ABL1,ATP6AP2,GUCY1A2,TTC21B,TFG,GIT1,NLGN4X,RAC2…	effectsize_up	effectsize_up	5.47916	5.78426	4.27352e-08	7.28305e-09	0.000494361	8.42503e-05	TRUE	TRUE
GO_MF	GO:0035091	phosphatidylinositol binding	284	159	159	2	5	WDR45,SNX6,FUNDC2,PLCD1,ANKFY1,OSBPL2,EXOC1,LANCL2,OGT,FLII,SNX2,ESYT1,SNX3,ARAP1,PITPNA,SNX9,DNM2,KRIT1,DNM1,PITPNM1,GOLPH3,EEA1,PITPNC1,ITPR3,SNX5,THY1,TWF2,PITPNB,ZFYVE1,KCNJ3,MARK1,SNX27,ATG2A,WDFY3,WDPCP,SYT5,BCAS3,SYT1,PHLDA3,EXOC8,OSBP,SYT7,ASAP1,ATG2B,CCDC88A,GAP43,HIP1R,SNX7,SLC9A1,DAB2IP,OSBPL8,TLN1,EXOC7,ACTN2,RPS6KC1,RNF34,ZFYVE19,ESYT2,KIF16B,ARFIP2,CHMP3,SNX1,GGA2,CLVS2,SNX32,SNX29,…	ANKFY1,WDR45,FUNDC2,EXOC1,OSBPL2,PLCD1,FLII,SNX2,OSBP,SNX6,SNX9,PITPNC1,SNX5,SNX3,PITPNA,SYT1,HIP1R,DNM2,CLVS2,CCDC88A,ITPR1,OGT,ITPR2,PLEKHA5,TLN1,ESYT1,ASAP1,ATG2B,DNM1,EXOC7,MCF2L,WDPCP,GAP43,GGA2,WDFY3,EXOC8,LANCL2,MARK1,DAB2IP,ITPR3,SNX7,PIGK,WIPI2,ZFYVE1,PITPNM2,AMER3,ARAP1,MAPT,THY1,SNX19,OSBPL8,FRMPD4,SYT5,SYT7,ADAP1,SYTL2,BCAS3,WASHC2A,PIGU,ATG2A,NUMA1,ARHGAP32,CHMP3,PITPNM1,SNX15,PITPNB…	WDR45,SNX6	ANKFY1,WDR45,FUNDC2,EXOC1,OSBPL2	effectsize_up	effectsize_up	5.13419	5.86873	2.83362e-07	4.39148e-09	0.000668167	1.03551e-05	TRUE	TRUE	Microglial_cells_down
GO_MF	GO:0015252	proton channel activity	27	16	16	8	6	ATP5F1C,ATP5PD,ATP5F1B,ATP5F1A,ATP5PO,ATP5PF,ATP5F1D,ATP5F1E,ATP5MG,ATP5ME,ATP5PB,MT-ATP6,ATP5MF,ATP6V1A,HVCN1,STING1	ATP5F1C,ATP5F1B,ATP5PO,ATP5F1A,ATP5F1D,ATP5PD,ATP5PF,ATP5ME,ATP5F1E,ATP5MG,ATP5PB,MT-ATP6,ATP5MF,HVCN1,ATP6V1A,STING1	ATP5F1C,ATP5PD,ATP5F1B,ATP5F1A,ATP5PO,ATP5PF,ATP5F1D,ATP5F1E	ATP5F1C,ATP5F1B,ATP5PO,ATP5F1A,ATP5F1D,ATP5PD	effectsize_down	effectsize_down	-5.60441	-5.00532	2.08968e-08	5.57702e-07	4.92747e-05	0.00131506	TRUE	TRUE	Astrocytes_down;Excitatory_Layer_2_3_IT_neurons_I_down;Inhibitory_SST_neurons_down
GO_BP	GO:1901701	cellular response to oxygen-containing compound	1260	436	436	16	33	GPX1,MAPK3,PRDX2,ATP5F1A,GNA11,PTK2B,PRKDC,GRK2,MTOR,AP3S1,CUL3,VIM,VPS35,SNX6,HPCA,NDEL1,NDUFAF2,RUVBL2,TRA2B,ATP2B4,PPP3CB,CACNB1,UPF1,MAPK1,PPP3CA,PRKCE,RPS3,CHRNA4,GNG2,LARP1,STK25,PHB2,NDUFA13,LANCL2,PRKCI,OGT,VSNL1,GIT1,COL6A1,GUCY1B1,P2RY12,SLC1A2,PRKAA1,EPHA5,GRM5,PTK2,HADHB,CAMK2A,MAP2K6,LRP1,ACACA,TXN,AKAP7,BCR,MTCL2,ABL1,CHRM4,ROCK2,GSK3B,NHERF1,DGKQ,MAP2K4,CYFIP1,MAP2K3,ATP1A3,SLC25A3…	GPX1,MAPK3,PTK2B,PRDX2,ATP5F1A,PDE2A,CAMK2A,TRA2B,MAPK1,PRKDC,GRM5,MTOR,UPF1,VPS35,GRK2,CUL3,IRS2,DGKQ,NDEL1,TESC,TPM1,ABL1,GIT1,ACACA,GNG2,RPS3,COL6A1,RUVBL2,AP3S1,GNA11,CYFIP1,NDUFAF2,VSNL1,SIRPA,PPP3CB,HPCA,NDUFA13,BCR,CACNB1,SNW1,RAPGEF2,ATP2B4,OSBP,MYO5A,PDPK1,PTPRA,CHRNA4,MYO1C,VIM,MAP2K6,PRKAA1,SNX6,NCOA5,MAP2K4,PRKCE,RDH11,PRKAA2,ADCY2,STAT3,PTK2,PHB2,MTDH,EFNB2,PDE4D,GUCY1B1,BCL2L2,GSK3B…	GPX1,MAPK3,PRDX2,ATP5F1A,GNA11,PTK2B,PRKDC,GRK2,MTOR,AP3S1,CUL3,VIM,VPS35,SNX6,HPCA,NDEL1	GPX1,MAPK3,PTK2B,PRDX2,ATP5F1A,PDE2A,CAMK2A,TRA2B,MAPK1,PRKDC,GRM5,MTOR,UPF1,VPS35,GRK2,CUL3,IRS2,DGKQ,NDEL1,TESC,TPM1,ABL1,GIT1,ACACA,GNG2,RPS3,COL6A1,RUVBL2,AP3S1,GNA11,CYFIP1,NDUFAF2,VSNL1	effectsize_up	effectsize_up	5.29182	6.16541	1.21108e-07	7.02989e-10	0.00140098	8.13217e-06	TRUE	TRUE
GO_CC	GO:0048471	perinuclear region of cytoplasm	745	372	372	16	31	S100B,ANXA6,PTK2B,DNM1L,AP1G1,RPS6,SERBP1,NCS1,MAPK8IP3,SBF1,CA4,VPS35,MAP6,SRCAP,PRKCG,ARFGEF2,NDFIP2,PAFAH1B1,SYNE1,RAB40B,CYFIP2,GGT2P,UPF1,SNAP25,KIF1A,PRKCE,GAD2,ARF5,SNCG,OSBPL2,EXOC1,DCTN3,RAB15,ARHGAP1,RANBP2,EPHA5,PTK2,KIF5B,PRDX6,COPS5,VAPA,MYO6,STX6,ABL1,TPD52,HSP90AB2P,THBS3,NHERF1,EHD1,CYFIP1,EXOC3,RAB3IP,SNCA,EPN3,VTI1A,VPS53,EIF4E,LRPPRC,SEC23A,EHD3,CDK5RAP2,VAMP3,TPD52L1,RAPGEF2,V…	AP1G1,PTK2B,S100B,ARFGEF2,DNM1L,PRKCG,PDE2A,MAP6,CYFIP2,MAPK8IP3,SBF1,UPF1,VPS35,CA4,SNCG,SERBP1,PAFAH1B1,MYO6,EXOC1,SYNE1,RPS6,NCS1,SNAP25,ANXA6,ABL1,VPS53,KIF1A,CYFIP1,SRCAP,RAB3IP,OSBPL2,CABP1,HTT,RAB15,RTRAF,DAAM1,PRDX6,VTI1A,RAPGEF2,OSBP,RAB29,GAD2,VPS52,LRPPRC,SLK,PRKCE,EXOC3,STK26,PTK2,UPF2,MTDH,SH3GL2,GGT2P,SEC23A,DCTN3,EHD1,SNX5,PTGES2,PRKN,ACSL3,GAK,ITM2C,CLINT1,CTSB,PKP4,PLEC,PARK7,HIP…	S100B,ANXA6,PTK2B,DNM1L,AP1G1,RPS6,SERBP1,NCS1,MAPK8IP3,SBF1,CA4,VPS35,MAP6,SRCAP,PRKCG,ARFGEF2	AP1G1,PTK2B,S100B,ARFGEF2,DNM1L,PRKCG,PDE2A,MAP6,CYFIP2,MAPK8IP3,SBF1,UPF1,VPS35,CA4,SNCG,SERBP1,PAFAH1B1,MYO6,EXOC1,SYNE1,RPS6,NCS1,SNAP25,ANXA6,ABL1,VPS53,KIF1A,CYFIP1,SRCAP,RAB3IP,OSBPL2	effectsize_up	effectsize_up	4.95301	5.27929	7.30738e-07	1.29683e-07	0.00122983	0.000218256	TRUE	TRUE
GO_BP	GO:0071495	cellular response to endogenous stimulus	1337	399	399	10	19	MAPK3,EEF1A1,ATP5F1A,PRKDC,MTOR,FKBP1A,AP3S1,CUL3,SNX6,NDEL1,RAP1GAP,CYFIP2,ATP2B4,MAPK1,WBP2,ADGRG1,USP9Y,PPP3CA,PRKCE,GAD2,GNG2,USP9X,PHB2,LANCL2,PRKCI,OGT,COL6A1,NPTN,PRKAA1,EPHA5,PTK2,HTRA1,CAMK2A,ARF6,CASK,ACACA,DKK3,MTCL2,ABL1,ROCK2,GSK3B,MKKS,EHD1,CYFIP1,MAP2K3,SPART,ATP1A3,SLC25A33,ATP1A1,EIF4E,MYO5A,PRKAA2,CAT,PRKAR1A,PHB1,STK11,EPHB2,RAPGEF2,HSPA8,PDE2A,CSK,SAFB,TBC1D4,STAT3,SH3GL2,PARK…	MAPK3,ATP5F1A,PDE2A,CAMK2A,CYFIP2,MAPK1,PRKDC,MTOR,EEF1A1,CUL3,IRS2,NDEL1,ABL1,ACACA,GNG2,COL6A1,AP3S1,CYFIP1,FKBP1A,NPTN,SNW1,RAPGEF2,ATP2B4,WBP2,EID2,FLRT3,MYO5A,PDPK1,ILK,PTPRA,MYO1C,USP9Y,GAD2,USP9X,ATP1A1,PRKAA1,WWOX,SNX6,RAP1GAP,NCOA5,PRKCE,PRKAA2,HTRA1,STAT3,PTK2,PHB2,SH3GL2,HSPA8,GSK3B,EHD1,VPS11,PPP3CA,SNX5,MKKS,PHB1,CTSB,PARK7,ADGRG1,PDGFRB,ATP1A2,SMYD3,OGT,PIP4K2B,FGB,PRKCD,ACE,SPART,F…	MAPK3,EEF1A1,ATP5F1A,PRKDC,MTOR,FKBP1A,AP3S1,CUL3,SNX6,NDEL1	MAPK3,ATP5F1A,PDE2A,CAMK2A,CYFIP2,MAPK1,PRKDC,MTOR,EEF1A1,CUL3,IRS2,NDEL1,ABL1,ACACA,GNG2,COL6A1,AP3S1,CYFIP1,FKBP1A	effectsize_up	effectsize_up	5.29795	5.68778	1.17112e-07	1.28701e-08	0.00135475	0.000148881	TRUE	TRUE
GO_BP	GO:0006338	chromatin remodeling	1287	377	377	14	24	GPX1,WNK4,PTK2B,PRKDC,SKP1,H2BC15,LMNB1,MTOR,SRCAP,HNRNPC,CDC42BPB,H2AC20,PTPMT1,RPS6KA2,RUVBL2,PGAM5,PPP3CB,PTPN23,UPF1,MACROH2A1,WBP2,PPP3CA,LMNB2,SMARCC2,STK25,PIK3R4,RPS6KA1,AKT3,PRKAA1,EPHA5,DCLK2,RUVBL1,PTK2,MAP2K6,NEK10,DDX39A,HDAC11,CASK,H3-3B,H2AC21,BCR,PTPRG,H4C16,ABL1,PPP3CC,DCLK3,ROCK2,GSK3B,NSF,MAP2K4,MAP2K3,MAST1,CTDNEP1,DDX3X,PRKAA2,MARK2,SNRNP200,PHB1,STK11,EPHB2,CIT,LIMK1,TPR,ACT…	GPX1,LMNB1,PTK2B,LMNB2,HNRNPC,PRKDC,MTOR,UPF1,PTPN23,SKP1,RPS6KA1,PGAM5,MACROH2A1,MAST1,WNK4,ABL1,CDC42BPB,RUVBL2,H2BC15,KDM1B,YME1L1,NPM1,SRCAP,PIK3R4,PPP3CB,NSF,CDC42BPA,MINK1,CIT,BCR,STK10,WBP2,PDPK1,PTPRA,RPS6KA2,MYO1C,TRIO,TAOK2,DCLK2,AKT3,MAP2K6,PHF8,PRKAA1,SLK,MAP2K4,MECP2,ARAF,PRKAA2,STK26,PTK2,HDAC11,UBASH3B,GSK3B,H2AC20,PPP3CA,GAK,PHB1,PPM1L,MARK4,PTPMT1,PTPRG,PTPRT,PDGFRB,H2AZ2,STK32C,…	GPX1,WNK4,PTK2B,PRKDC,SKP1,H2BC15,LMNB1,MTOR,SRCAP,HNRNPC,CDC42BPB,H2AC20,PTPMT1,RPS6KA2	GPX1,LMNB1,PTK2B,LMNB2,HNRNPC,PRKDC,MTOR,UPF1,PTPN23,SKP1,RPS6KA1,PGAM5,MACROH2A1,MAST1,WNK4,ABL1,CDC42BPB,RUVBL2,H2BC15,KDM1B,YME1L1,NPM1,SRCAP,PIK3R4	effectsize_up	effectsize_up	5.41933	5.36314	5.98241e-08	8.17889e-08	0.000692045	0.000946134	TRUE	TRUE	Inhibitory_VIP_neurons_up
GO_MF	GO:0019003	GDP binding	320	168	168	5	8	DOCK9,DYNC1LI1,SBF1,RAN,ARFGEF2,TIAM2,ARL3,RABIF,P2RY12,LAMTOR3,RALGPS1,ARF6,FARP1,BCR,RIN1,RAB3IP,RAB5C,IQSEC1,RAPGEF2,ARFGEF3,DNM1,RASGRF2,PREB,SMCR8,RAB9B,TRIO,DOCK4,GPSM1,WDR41,RAP2B,MCF2,RALA,RAPGEF1,NUCB1,EIF2B4,RIC8A,EIF2B5,RAB5A,RAB3GAP2,ARFGEF1,MADD,RGS14,GAPVD1,ABR,ARHGEF12,CCDC88A,ARHGEF6,ARHGEF7,ARL2,DOCK1,ITSN1,MYCBP2,EIF2B3,NRAS,RAB7A,ARHGEF11,DOCK3,RAB8A,RAB31,PSD3,ARHGEF25,DIS3,SE…	DOCK9,ARFGEF2,DYNC1LI1,SBF1,RIN1,RASGRF2,RAN,RAB3IP,WDR41,SMCR8,BCR,RAPGEF2,TRIO,RALA,RAB29,FARP1,IQSEC1,LAMTOR3,ARHGEF12,HERC1,RIC8A,EIF2B3,RAB5A,RAB5C,MYCBP2,ARHGEF7,PREB,CCDC88A,DOCK4,RAB21,NUCB1,ARFGEF3,DNM1,RALB,ARL3,MCF2L,ABR,ARF6,RAB3GAP2,SEC61B,ITSN1,DOCK3,EIF2B4,MADD,VAV3,ARFGEF1,RAB11B,PREX1,GRIPAP1,IQSEC2,RAB7A,ARHGEF18,GPSM1,NRAS,RAP1B,GAPVD1,MRAS,RAPGEF3,RRAGC,RAB8A,RABIF,RAP2B,PSD2,…	DOCK9,DYNC1LI1,SBF1,RAN,ARFGEF2	DOCK9,ARFGEF2,DYNC1LI1,SBF1,RIN1,RASGRF2,RAN,RAB3IP	effectsize_up	effectsize_up	5.15911	4.93664	2.4813e-07	7.94786e-07	0.000585091	0.00187411	TRUE	TRUE
GO_BP	GO:0046034	ATP metabolic process	230	140	140	26	30	ATP5F1C,NDUFA5,NDUFS3,NDUFS7,ATP5PD,NDUFB10,NDUFA10,ATP5F1B,NDUFS2,ATP5F1A,ATP5PO,ATP5PF,NDUFA7,NDUFS1,ATP5F1D,SDHB,DNM1L,NDUFA12,NDUFS8,NDUFA2,ATP5F1E,NDUFV2,MTOR,ATP6V1B2,COX11,STOML2,NDUFA3,DMAC2L,NDUFB4,PFKM,NDUFB1,NDUFA6,NDUFS6,NDUFV3,ATP5MG,NDUFS5,ATP5ME,NDUFA13,SDHA,OGT,GIT1,COL6A1,NDUFA11,PRKAA1,ATP5MK,NT5E,NDUFB3,NDUFV1,PFKFB2,PFKP,NDUFB9,NDUFB2,NDUFS4,PRKAA2,HSPA8,AK4,PFKL,MT-ND4,NDUFC2…	ATP5F1C,NDUFS3,ATP5F1B,NDUFA7,NDUFS2,DNM1L,ATP5PO,ATP5F1A,NDUFA10,ATP5F1D,NDUFS1,ATP5PD,NDUFB10,SDHB,MTOR,NDUFS8,NDUFS7,NDUFB1,NDUFA5,NDUFS5,NDUFA12,STOML2,NDUFV2,NDUFB4,DMAC2L,GIT1,ATP6V1B2,COL6A1,NDUFA2,NDUFB3,ATP5PF,NDUFA3,ATP5ME,SDHA,NDUFA13,ATP5F1E,ATP5MG,NDUFA11,NT5E,NDUFS6,PRKAA1,PRKAA2,STAT3,HSPA8,NDUFA6,GALK1,PFKM,NDUFB9,NDUFB7,PFKP,RPTOR,NDUFA9,HK1,ATP1A2,NDUFB5,NDUFC2,OGT,NDUFV1,PFKFB2…	ATP5F1C,NDUFA5,NDUFS3,NDUFS7,ATP5PD,NDUFB10,NDUFA10,ATP5F1B,NDUFS2,ATP5F1A,ATP5PO,ATP5PF,NDUFA7,NDUFS1,ATP5F1D,SDHB,DNM1L,NDUFA12,NDUFS8,NDUFA2,ATP5F1E,NDUFV2,MTOR,ATP6V1B2,COX11,STOML2	ATP5F1C,NDUFS3,ATP5F1B,NDUFA7,NDUFS2,DNM1L,ATP5PO,ATP5F1A,NDUFA10,ATP5F1D,NDUFS1,ATP5PD,NDUFB10,SDHB,MTOR,NDUFS8,NDUFS7,NDUFB1,NDUFA5,NDUFS5,NDUFA12,STOML2,NDUFV2,NDUFB4,DMAC2L,GIT1,ATP6V1B2,COL6A1,NDUFA2,NDUFB3	effectsize_down	effectsize_down	-5.81364	-5.18856	6.11288e-09	2.11922e-07	7.07138e-05	0.00245151	TRUE	TRUE	Astrocytes_down;Excitatory_Layer_2_3_IT_neurons_I_down;Excitatory_Layer_2_3_IT_neurons_II_down;Excitatory_Layer_3_4_IT_neurons_down;Excitatory_Layer_5_6_CT_and_NP_neurons_down;Excitatory_Layer_5_6_IT_neurons_I_down;Inhibitory_LAMP5_neurons_down;Inhibitory_SST_neurons_down;Inhibitory_VIP_neurons_down
GO_MF	GO:0022853	active monoatomic ion transmembrane transporter activity	286	148	148	25	28	NDUFA5,CHP1,NDUFS3,COX5A,NDUFS7,COX5B,NDUFB10,NDUFA10,ATP5F1B,NDUFS2,NDUFA7,NDUFS1,NDUFA12,NDUFS8,ATP6V0D1,NDUFA2,ATP6V1D,SLC39A10,NDUFV2,SLC16A1,ATP6V1B2,ATP6V1C1,ATP6V0D2,SLC13A5,COX7A1,NDUFA3,NDUFB4,ATP2B4,NDUFB1,ATP6V1F,ATP6V1E1,NDUFA6,MT-CO3,NDUFS6,NDUFV3,NDUFS5,ATP2B3,SLC1A2,COX7A2L,SLC9A6,NDUFB3,NDUFV1,NDUFA4,NDUFB9,ATP6V1G2,SLC4A10,MT-CO2,NDUFB2,ATP1A3,ATP1A1,NDUFS4,SLC39A6,MT-ND4,NDUFC2,…	CHP1,NDUFS3,COX5A,ATP5F1B,NDUFA7,COX5B,NDUFS2,NDUFA10,NDUFS1,ATP6V1D,NDUFB10,ATP6V0D1,NDUFS8,NDUFS7,NDUFB1,NDUFA5,ATP6V1F,NDUFS5,SLC39A10,NDUFA12,NDUFV2,NDUFB4,COX7A1,ATP6V1B2,ATP6V1C1,ATP8A1,NDUFA2,NDUFB3,NDUFA3,SLC16A1,TMEM94,COX7A2L,ATP2B4,ATP6V0D2,UQCRC1,ATP2B3,NDUFS6,ATP1A1,SLC9A6,MT-CO3,NDUFA6,NDUFA4,NDUFB9,NDUFB7,ATP6V1E1,ATP1A4,NDUFA9,ATP2A2,UQCRFS1,ATP1A2,SURF1,NDUFB5,NDUFC2,NDUFV1,NDUFA…	NDUFA5,CHP1,NDUFS3,COX5A,NDUFS7,COX5B,NDUFB10,NDUFA10,ATP5F1B,NDUFS2,NDUFA7,NDUFS1,NDUFA12,NDUFS8,ATP6V0D1,NDUFA2,ATP6V1D,SLC39A10,NDUFV2,SLC16A1,ATP6V1B2,ATP6V1C1,ATP6V0D2,SLC13A5,COX7A1	CHP1,NDUFS3,COX5A,ATP5F1B,NDUFA7,COX5B,NDUFS2,NDUFA10,NDUFS1,ATP6V1D,NDUFB10,ATP6V0D1,NDUFS8,NDUFS7,NDUFB1,NDUFA5,ATP6V1F,NDUFS5,SLC39A10,NDUFA12,NDUFV2,NDUFB4,COX7A1,ATP6V1B2,ATP6V1C1,ATP8A1,NDUFA2,NDUFB3	effectsize_down	effectsize_down	-5.66602	-4.87422	1.46148e-08	1.09238e-06	3.44618e-05	0.00257583	TRUE	TRUE	Astrocytes_down
GO_BP	GO:0046777	protein autophosphorylation	173	82	82	4	7	CALM1,CHP1,MAPK3,PTK2B,STK25,CAMK2D,PTK2,CAMK2A,NEK10,TNKS1BP1,ABL1,GSK3B,MAP3K21,DDX3X,MARK2,STK11,MINK1,PDPK1,CAMK2B,TAOK2,STK10,STK24,STK39,STK26,SRC,INSR,IRAK1,MRE11,MAPK15,MAP4K1,SLK,NBN,WNK2,MVP,MAP2K2,SMG1,PIKFYVE,STK33,CAMKK2,EPHB1,MARK3,ULK1,CLK2,IGF1R,ERBB4,DAPK1,KIT,GPNMB,RAP2A,WNK3,CAD,MOB1B,LMTK2,FER,TNIK,TAOK1,OXSR1,EIF2AK2,NTRK2,PEAK1,ULK3,TAOK3,EPHB3,EPHA4,ATP13A2,AKT1,PDGFRB,TYRO…	CHP1,MAPK3,CALM1,PTK2B,CAMK2A,ABL1,CAMK2B,CAMK2D,MINK1,STK10,PDPK1,TAOK2,MAPK15,SLK,STK26,PTK2,GSK3B,PDGFRB,PEAK1,MARK2,STK39,IGF1R,WNK2,CAMKK2,IRAK1,WNK3,NEK10,ULK1,MAP3K21,MAP3K10,MARK3,CAD,CLK2,STK24,INSR,SRC,STK11,SMG1,DDX3X,MAP2K2,MRE11,RAP2A,TNIK,NTRK2,STK33,TAOK3,EPHB1,PIKFYVE,MAP4K1,EPHB3,LYN,OXSR1,GPNMB,PDGFB,TAOK1,LRRK2,STK25,TYRO3,EPHA4,ERBB4,TNKS1BP1,EGFR,KIT,NTRK1,GRK5,PAK2,ATP13A2,A…	CALM1,CHP1,MAPK3,PTK2B	CHP1,MAPK3,CALM1,PTK2B,CAMK2A,ABL1,CAMK2B	effectsize_up	effectsize_up	5.16805	5.83051	2.36548e-07	5.52597e-09	0.00273639	6.39245e-05	TRUE	TRUE
GO_BP	GO:0006325	chromatin organization	1436	400	400	14	24	GPX1,WNK4,PTK2B,PRKDC,SKP1,H2BC15,LMNB1,MTOR,SRCAP,HNRNPC,CDC42BPB,H2AC20,PTPMT1,RPS6KA2,RUVBL2,PGAM5,PPP3CB,PTPN23,UPF1,NSMCE2,MACROH2A1,WBP2,PPP3CA,LMNB2,SMARCC2,STK25,PIK3R4,OGT,RPS6KA1,AKT3,PRKAA1,EPHA5,DCLK2,RUVBL1,PTK2,MAP2K6,NEK10,DDX39A,HDAC11,CASK,H3-3B,H2AC21,BCR,PTPRG,H4C16,ABL1,PPP3CC,DCLK3,ROCK2,GSK3B,NSF,MAP2K4,MAP2K3,MAST1,CTDNEP1,DDX3X,PRKAA2,MARK2,SNRNP200,PHB1,STK11,EPHB2,CIT,LI…	GPX1,LMNB1,PTK2B,LMNB2,HNRNPC,PRKDC,MTOR,UPF1,PTPN23,SKP1,RPS6KA1,PGAM5,MACROH2A1,MAST1,WNK4,ABL1,CDC42BPB,RUVBL2,H2BC15,KDM1B,YME1L1,NPM1,SRCAP,PIK3R4,NSMCE2,PPP3CB,NSF,CDC42BPA,MINK1,CIT,BCR,STK10,WBP2,PDPK1,PTPRA,RPS6KA2,MYO1C,TRIO,TAOK2,DCLK2,AKT3,MAP2K6,PHF8,PRKAA1,SLK,MAP2K4,MECP2,ARAF,PRKAA2,STK26,PTK2,HDAC11,UBASH3B,GSK3B,H2AC20,PPP3CA,GAK,PHB1,SELENOF,PPM1L,MARK4,PTPMT1,PTPRG,PTPRT,PDGFR…	GPX1,WNK4,PTK2B,PRKDC,SKP1,H2BC15,LMNB1,MTOR,SRCAP,HNRNPC,CDC42BPB,H2AC20,PTPMT1,RPS6KA2	GPX1,LMNB1,PTK2B,LMNB2,HNRNPC,PRKDC,MTOR,UPF1,PTPN23,SKP1,RPS6KA1,PGAM5,MACROH2A1,MAST1,WNK4,ABL1,CDC42BPB,RUVBL2,H2BC15,KDM1B,YME1L1,NPM1,SRCAP,PIK3R4	effectsize_up	effectsize_up	5.38208	5.23069	7.36302e-08	1.68876e-07	0.000851754	0.00195356	TRUE	TRUE	Excitatory_Layer_3_6_IT_neurons_up;Inhibitory_SST_neurons_up;Inhibitory_VIP_neurons_up
GO_BP	GO:0009719	response to endogenous stimulus	1608	484	484	15	25	GPX1,MAPK3,EEF1A1,ATP5F1A,PTK2B,PRKDC,VGF,AGL,MTOR,FKBP1A,BCKDHB,AP3S1,CUL3,SNX6,NDEL1,RAP1GAP,CYFIP2,ATP2B4,MAPK1,WBP2,ADGRG1,USP9Y,PPP3CA,PRKCE,GAD2,GNG2,USP9X,PHB2,LANCL2,PRKCI,OGT,COL6A1,VPS13C,NPTN,PRKAA1,EPHA5,PTK2,HTRA1,CAMK2A,ARF6,CASK,GBA1,ACACA,DKK3,MTCL2,ABL1,ROCK2,GSK3B,MKKS,EHD1,CYFIP1,MAP2K3,SPART,TRIM25,ATP1A3,TBC1D7,SLC25A33,ATP1A1,CDC34,EIF4E,MYO5A,PRKAA2,CAT,PRKAR1A,PHB1,STK11,B…	GPX1,MAPK3,VPS13C,PTK2B,ATP5F1A,PDE2A,CAMK2A,CYFIP2,MAPK1,PRKDC,VGF,MTOR,EEF1A1,AGL,NEFL,CUL3,IRS2,NDEL1,ABL1,ACACA,GNG2,COL6A1,AP3S1,CYFIP1,FKBP1A,NPTN,SNW1,RAPGEF2,ATP2B4,WBP2,EID2,FLRT3,MYO5A,PDPK1,ILK,PTPRA,MYO1C,USP9Y,GAD2,USP9X,ATP1A1,PRKAA1,WWOX,SNX6,RAP1GAP,NCOA5,PRKCE,PRKAA2,HTRA1,STAT3,PTK2,PHB2,SH3GL2,HSPA8,GSK3B,EHD1,VPS11,POR,PPP3CA,SNX5,MKKS,STXBP3,EPM2AIP1,PHB1,CTSB,PARK7,EIF2B3,AD…	GPX1,MAPK3,EEF1A1,ATP5F1A,PTK2B,PRKDC,VGF,AGL,MTOR,FKBP1A,BCKDHB,AP3S1,CUL3,SNX6,NDEL1	GPX1,MAPK3,VPS13C,PTK2B,ATP5F1A,PDE2A,CAMK2A,CYFIP2,MAPK1,PRKDC,VGF,MTOR,EEF1A1,AGL,NEFL,CUL3,IRS2,NDEL1,ABL1,ACACA,GNG2,COL6A1,AP3S1,CYFIP1,FKBP1A	effectsize_up	effectsize_up	5.19612	5.46025	2.03493e-07	4.75466e-08	0.002354	0.000550019	TRUE	TRUE	Endothelial_and_mural_cells_down
GO_BP	GO:0007254	JNK cascade	193	71	71	3	5	MAPK3,PTK2B,MAPK8IP3,PAFAH1B1,MAPK1,MAP2K6,COPS5,MAP2K4,MAP2K3,CDC42,TPD52L1,MAP2K1,MINK1,MAPK8,SIRPA,MAPK10,HIPK2,TAOK2,ITCH,IRAK1,MAP3K7,ARHGEF6,MAPK15,PRKN,MAP4K1,DAB2IP,MAP3K5,DNAJA1,APP,PDCD4,MAP4K4,MAP2K2,SH3RF3,MAP2K5,MAP4K2,EPHB1,DUSP22,IGF1R,CRKL,NOD2,SMAD3,TLR9,MAPK11,RB1CC1,MAP2K7,RAP2A,PRMT1,HRAS,CYLD,MAPK8IP2,AIDA,TNIK,TAOK1,GPS1,HMGB1,SH2D3C,TAOK3,FGF12,PLCB1,DUSP3,CRK,PJA2,GSTP1,BE…	MAPK3,PTK2B,MAPK8IP3,MAPK1,PAFAH1B1,SIRPA,MINK1,TAOK2,MAP2K6,MAPK15,MAP2K4,SH3RF3,PRKN,MAPK10,MAP3K5,MAP2K1,IGF1R,MAPK8,DNAJA1,CYLD,RB1CC1,IRAK1,DAB2IP,TRAF2,MAP2K3,TPD52L1,MAP3K10,COPS5,MAP2K7,ITCH,BECN1,MAP2K2,RAP2A,NOD2,TNIK,MAP2K5,TAOK3,CDC42,GPS1,MAP3K7,MAPK8IP2,PRMT1,EPHB1,PDCD4,FGF12,CRKL,ARHGEF6,AIDA,SDCBP,MAP4K1,MAP4K2,SH2D3C,TAOK1,PLCB1,HIPK2,HRAS,LRRK2,MAPK9,DUSP3,MAPK11,MAP4K4,HMGB1,M…	MAPK3,PTK2B,MAPK8IP3	MAPK3,PTK2B,MAPK8IP3,MAPK1,PAFAH1B1	effectsize_up	effectsize_up	5.15752	5.73668	2.50237e-07	9.6548e-09	0.00289474	0.000111687	TRUE	TRUE
GO_BP	GO:0000278	mitotic cell cycle	931	295	295	18	29	CALM1,CHMP4B,RPL24,DYNC1LI1,CHMP1A,RPS6,EXOC6B,PRKDC,CLASP1,KIF2A,AFG2B,CHMP2B,CUL3,TUBA8,RAN,CKAP5,NDEL1,CUL1,PAFAH1B1,DYNC1H1,CHMP1B,TUBA3C,NSMCE2,PPP3CA,TBCD,SMARCC2,ARL3,ANK3,EXOC4,EXOC1,DCTN3,PHB2,EXOC5,MCIDAS,CLTC,CAMK2A,ARF6,TUBB,CLTCL1,CETN2,CUL4A,CHMP2A,ABL1,ROCK2,MAP9,NHERF1,TUBA1B,EXOC3,SPART,TUBA1C,DCTN2,CDC42,CDC34,EIF4E,CTDNEP1,DDX3X,PPP2R2D,SNX9,DNM2,CDK5RAP2,TPD52L1,CIT,SPTBN1,CHM…	RPL24,CALM1,DYNC1LI1,CAMK2A,CUL1,PRKDC,KIF2A,TUBA8,CHMP4B,EXOC5,EXOC6B,PAFAH1B1,DYNC1H1,CUL3,EXOC4,CKAP5,NDEL1,KIF15,EXOC1,RPS6,RAN,TUBA1B,CETN2,ABL1,MYH10,CHMP1A,CLTC,CHMP2B,MCIDAS,NSMCE2,CLASP1,HTT,CIT,TUBB,ILK,TUBA3C,TAOK2,PHF8,TUBA4A,TBCD,AFG2B,EXOC3,SNX9,PHB2,DCTN2,ANK3,DCTN3,PPP3CA,TRIM36,RPTOR,DNM2,CHMP2A,BROX,PDGFRB,CDC34,CUL2,CHMP1B,SPART,CHMP6,TUBA1C,EXOC7,ARL3,CTDNEP1,ARF6,NEK7,TUBB2B,…	CALM1,CHMP4B,RPL24,DYNC1LI1,CHMP1A,RPS6,EXOC6B,PRKDC,CLASP1,KIF2A,AFG2B,CHMP2B,CUL3,TUBA8,RAN,CKAP5,NDEL1,CUL1	RPL24,CALM1,DYNC1LI1,CAMK2A,CUL1,PRKDC,KIF2A,TUBA8,CHMP4B,EXOC5,EXOC6B,PAFAH1B1,DYNC1H1,CUL3,EXOC4,CKAP5,NDEL1,KIF15,EXOC1,RPS6,RAN,TUBA1B,CETN2,ABL1,MYH10,CHMP1A,CLTC,CHMP2B,MCIDAS	effectsize_up	effectsize_up	5.69141	5.14881	1.25993e-08	2.62147e-07	0.000145749	0.00303251	TRUE	TRUE
GO_MF	GO:0008092	cytoskeletal protein binding	995	492	492	30	45	MYL12B,CALM1,CHP1,MYL9,S100B,WIPF2,DNM1L,AP1G1,NCKIPSD,TMOD1,ARPC5L,CAPZA1,NCALD,CLASP1,CAPZB,KIF2A,MAPK8IP3,MAP6,ARPC5,SNX6,HPCA,CKAP5,MYO18A,DST,MARCKSL1,NDEL1,EPB41L3,ARFGEF2,MARCKS,SPTBN2,KIF1B,PAFAH1B1,SYNE1,SNAP25,KIF1A,KIF27,PRKCE,TBCD,ANTXR1,RPS3,ARL3,ANK3,LLGL1,CORO7,CTNNA2,MYH9,FLII,CAPZA2,GIT1,PRKAA1,DCLK2,CAMK2D,MACF1,REEP2,PTK2,VBP1,KIF5B,FARP1,BAG2,VAPA,CETN2,MYO6,SGIP1,ABL1,ROCK2,G…	CHP1,AP1G1,CALM1,MYL12B,S100B,ARFGEF2,MYL9,NCKIPSD,DNM1L,NCALD,MAP6,MAPK8IP3,KIF2A,TMOD1,CAPZA1,MARCKS,WIPF2,PAFAH1B1,MYO6,TPM4,CAPZA2,CKAP5,NDEL1,KIF15,SYNE1,TPM3,TPM1,MYO18A,SNAP25,CETN2,MAST1,MAP6D1,ABL1,MARCKSL1,ARPC5L,SPTBN2,CAPZB,NEFM,MYH10,GIT1,RPS3,KIF1A,MACF1,CYFIP1,CAMK2B,CAMK2D,CLASP1,REEP2,HPCA,DIAPH1,HTT,EPB41L1,CAMSAP3,DAAM1,FLII,KIF1B,MYO5A,MYO1C,TAOK2,DCLK2,RALA,RAB29,DST,FARP1,CA…	MYL12B,CALM1,CHP1,MYL9,S100B,WIPF2,DNM1L,AP1G1,NCKIPSD,TMOD1,ARPC5L,CAPZA1,NCALD,CLASP1,CAPZB,KIF2A,MAPK8IP3,MAP6,ARPC5,SNX6,HPCA,CKAP5,MYO18A,DST,MARCKSL1,NDEL1,EPB41L3,ARFGEF2,MARCKS,SPTBN2	CHP1,AP1G1,CALM1,MYL12B,S100B,ARFGEF2,MYL9,NCKIPSD,DNM1L,NCALD,MAP6,MAPK8IP3,KIF2A,TMOD1,CAPZA1,MARCKS,WIPF2,PAFAH1B1,MYO6,TPM4,CAPZA2,CKAP5,NDEL1,KIF15,SYNE1,TPM3,TPM1,MYO18A,SNAP25,CETN2,MAST1,MAP6D1,ABL1,MARCKSL1,ARPC5L,SPTBN2,CAPZB,NEFM,MYH10,GIT1,RPS3,KIF1A,MACF1,CYFIP1,CAMK2B	effectsize_up	effectsize_up	4.82854	5.96663	1.3754e-06	2.42208e-09	0.00324319	5.71126e-06	TRUE	TRUE	Astrocytes_down
GO_CC	GO:0015630	microtubule cytoskeleton	1425	525	525	33	50	CLTA,CALM1,CHP1,CHMP4B,CALML3,PSMB4,DYNC1LI1,CHMP1A,TCP11L1,DNM1L,PSMB5,SKP1,ATP6V0D1,ATP6V1D,CLASP1,KIF2A,SLC16A1,AFG2B,CHMP2B,CUL3,VIM,PSMA1,MAP6,TUBA8,RAN,CKAP5,MYO18A,ECPAS,DST,NDEL1,ANXA11,ARFGEF2,MARCKS,KIF1B,PAFAH1B1,TSG101,NUDT21,DYNC1H1,RUVBL2,CHMP1B,PTPN23,TUBA3C,MAPK1,ANKS1B,KIF1A,NME3,KIF27,TBCD,SNCG,RPS3,ARL3,EXOC4,DCTN3,USP9X,WDR47,PIK3R4,RPS7,MYH9,PRKCI,DYNC1I2,FLII,GIT1,DNAH12,CLT…	CHP1,CLTA,CALM1,CALML3,ARFGEF2,DYNC1LI1,NUDT21,DNM1L,MAP6,MAPK1,KIF2A,TCP11L1,TUBA8,ATP6V1D,ATP6V0D1,CHMP4B,DNAH12,PTPN23,RPS7,SNCG,MARCKS,SKP1,PAFAH1B1,DYNC1H1,PSMB4,CUL3,EXOC4,CKAP5,NDEL1,KIF15,RAN,MYO18A,TUBA1B,CETN2,MAP6D1,WDR47,ECPAS,CHMP1A,GIT1,CLTC,RPS3,RUVBL2,KIF1A,CHMP2B,MACF1,NPM1,KCNAB2,PIK3R4,RAB3IP,CAMK2B,CLASP1,REEP2,SLC16A1,DIAPH1,HTT,PSMB5,ANKS1B,CAMSAP3,RTRAF,DAAM1,UBR4,FLII,KIF1…	CLTA,CALM1,CHP1,CHMP4B,CALML3,PSMB4,DYNC1LI1,CHMP1A,TCP11L1,DNM1L,PSMB5,SKP1,ATP6V0D1,ATP6V1D,CLASP1,KIF2A,SLC16A1,AFG2B,CHMP2B,CUL3,VIM,PSMA1,MAP6,TUBA8,RAN,CKAP5,MYO18A,ECPAS,DST,NDEL1,ANXA11,ARFGEF2,MARCKS	CHP1,CLTA,CALM1,CALML3,ARFGEF2,DYNC1LI1,NUDT21,DNM1L,MAP6,MAPK1,KIF2A,TCP11L1,TUBA8,ATP6V1D,ATP6V0D1,CHMP4B,DNAH12,PTPN23,RPS7,SNCG,MARCKS,SKP1,PAFAH1B1,DYNC1H1,PSMB4,CUL3,EXOC4,CKAP5,NDEL1,KIF15,RAN,MYO18A,TUBA1B,CETN2,MAP6D1,WDR47,ECPAS,CHMP1A,GIT1,CLTC,RPS3,RUVBL2,KIF1A,CHMP2B,MACF1,NPM1,KCNAB2,PIK3R4,RAB3IP,CAMK2B	effectsize_up	effectsize_up	4.80972	5.01187	1.51142e-06	5.39025e-07	0.00254371	0.000907179	TRUE	TRUE	Astrocytes_down
GO_BP	GO:0006091	generation of precursor metabolites and energy	494	280	280	39	50	ATP5F1C,NDUFA5,NDUFS3,COX5A,DLST,PDHB,NDUFS7,DLAT,COX5B,ATP5PD,NDUFB10,NDUFA10,ATP5F1B,NDUFS2,ATP5F1A,ATP5PO,ATP5PF,NDUFA7,NDUFS1,ATP5F1D,SDHB,PYGB,UQCRB,NDUFA12,VGF,NDUFS8,AGL,NDUFA2,WDR45,ATP5F1E,NDUFV2,MTOR,IDH2,COX7C,ETFDH,PDHA1,STOML2,COX7A1,PPP1R3F,NDUFA3,GFPT1,NDUFB4,PFKM,NDUFB1,GPD2,NDUFAF1,UQCRC2,NDUFA6,MACROH2A1,CYCS,MT-CO3,SLC35A4,NDUFS6,NDUFV3,ATP5MG,NDUFS5,ATP5ME,PHB2,NDUFA13,SDHA,AC…	DLST,ATP5F1C,PDHB,NDUFS3,COX5A,ATP5F1B,DLAT,NDUFA7,COX5B,NDUFS2,PYGB,ATP5PO,ATP5F1A,NDUFA10,IDH2,ATP5F1D,NDUFS1,ATP5PD,NDUFB10,VGF,SDHB,UQCRC2,MTOR,ETFDH,NDUFS8,NDUFS7,UQCRB,NDUFB1,NDUFA5,AGL,IRS2,PDHA1,WDR45,GFPT1,NDUFAF1,NDUFS5,NDUFA12,STOML2,NDUFV2,MACROH2A1,NDUFB4,PPP1R3F,GIT1,COX7A1,COL6A1,SLC35A4,GPD2,PDHA2,NDUFA2,NDUFB3,ALDH1L2,ATP5PF,NDUFA3,ATP5ME,SDHA,NDUFA13,ATP5F1E,PYGL,COX7A2L,ATP5MG,…	ATP5F1C,NDUFA5,NDUFS3,COX5A,DLST,PDHB,NDUFS7,DLAT,COX5B,ATP5PD,NDUFB10,NDUFA10,ATP5F1B,NDUFS2,ATP5F1A,ATP5PO,ATP5PF,NDUFA7,NDUFS1,ATP5F1D,SDHB,PYGB,UQCRB,NDUFA12,VGF,NDUFS8,AGL,NDUFA2,WDR45,ATP5F1E,NDUFV2,MTOR,IDH2,COX7C,ETFDH,PDHA1,STOML2,COX7A1,PPP1R3F	DLST,ATP5F1C,PDHB,NDUFS3,COX5A,ATP5F1B,DLAT,NDUFA7,COX5B,NDUFS2,PYGB,ATP5PO,ATP5F1A,NDUFA10,IDH2,ATP5F1D,NDUFS1,ATP5PD,NDUFB10,VGF,SDHB,UQCRC2,MTOR,ETFDH,NDUFS8,NDUFS7,UQCRB,NDUFB1,NDUFA5,AGL,IRS2,PDHA1,WDR45,GFPT1,NDUFAF1,NDUFS5,NDUFA12,STOML2,NDUFV2,MACROH2A1,NDUFB4,PPP1R3F,GIT1,COX7A1,COL6A1,SLC35A4,GPD2,PDHA2,NDUFA2,NDUFB3	effectsize_down	effectsize_down	-5.82978	-5.11934	5.54995e-09	3.06602e-07	6.42018e-05	0.00354678	TRUE	TRUE	Astrocytes_down;Excitatory_Layer_2_3_IT_neurons_I_down;Excitatory_Layer_2_3_IT_neurons_II_down;Excitatory_Layer_3_4_IT_neurons_down;Excitatory_Layer_5_6_CT_and_NP_neurons_down;Excitatory_Layer_5_6_IT_neurons_I_down;Inhibitory_LAMP5_neurons_down;Inhibitory_SST_neurons_down;Inhibitory_VIP_neurons_down
GO_BP	GO:0038202	TORC1 signaling	114	62	62	4	5	MAPK3,MTOR,CUL3,RPS6KA2,SAR1B,LARP1,OGT,RPS6KA1,PRKAA1,LAMTOR3,SAR1A,DGKQ,TBC1D7,PRKAA2,STK11,SEH1L,SMCR8,UBE2D1,STAMBPL1,SRC,TSC1,LARS1,RPTOR,USP7,PIP4P1,USP32,NPC1,SIK3,TBK1,MLST8,OTUB1,SEC13,KLHL22,LAMTOR1,TSC2,ATXN3,UBE3A,PRMT1,RHEB,GPR155,RPS6KA3,RPS6KB1,UBE2N,RRAGC,RPS6KA5,CSNK1A1,OTUD7B,YWHAG,MIOS,RRAGB,AKT1,RPS6KA4,PRKACB,RRAGA,PRKACA,FLCN,C9ORF72,MAT2A,SESN3,YWHAZ,USP4,NPRL3	MAPK3,MTOR,CUL3,DGKQ,RPS6KA1,SAR1B,SMCR8,RPS6KA2,PRKAA1,PRKAA2,LAMTOR3,RPTOR,OGT,LARS1,TBK1,LARP1,TSC2,RRAGC,RHEB,SIK3,SAR1A,LAMTOR1,NPC1,PIP4P1,TSC1,SRC,STK11,C9ORF72,RPS6KA4,SEH1L,STAMBPL1,FLCN,USP7,PRMT1,OTUB1,PRKACA,GPR155,KLHL22,CSNK1A1,TBC1D7,RRAGB,USP32,UBE2N,MIOS,UBE3A,SEC13,RPS6KA5,UBE2D1,RPS6KA3,YWHAG,RRAGA,MLST8,MAT2A,RPS6KB1,PRKACB,AKT1,ATXN3,SESN3,YWHAZ,USP4,OTUD7B,NPRL3	MAPK3,MTOR,CUL3,RPS6KA2	MAPK3,MTOR,CUL3,DGKQ,RPS6KA1	effectsize_up	effectsize_up	5.2514	5.23788	1.50947e-07	1.62433e-07	0.00174615	0.00187902	TRUE	TRUE
GO_BP	GO:0031929	TOR signaling	181	87	87	5	6	MAPK3,RPS6,MTOR,CUL3,RPS6KA2,SAR1B,LARP1,USP9X,OGT,RPS6KA1,AKT3,PRKAA1,LAMTOR3,SAR1A,GBA1,GSK3B,DGKQ,TBC1D7,PRKAA2,STK11,GOLPH3,SEH1L,SMCR8,UBE2D1,STAMBPL1,NCKAP1L,SRC,GSK3A,TSC1,LARS1,CCDC88A,RPTOR,USP7,PIP4P1,USP32,TBCK,ARAF,NPC1,SIK3,TBK1,MLST8,OTUB1,SEC13,KLHL22,SYAP1,LAMTOR1,GNA12,TSC2,PIK3CA,ATXN3,UBE3A,PRMT1,RHEB,F3,PDCD6,GPR155,RPS6KA3,RPS6KB1,UBE2N,RRAGC,MTM1,ENDOG,TIPRL,RPS6KA5,CSNK1A1,…	MAPK3,MTOR,CUL3,DGKQ,RPS6,RPS6KA1,SAR1B,SMCR8,RPS6KA2,USP9X,AKT3,PRKAA1,ARAF,PRKAA2,LAMTOR3,GSK3B,RPTOR,CCDC88A,OGT,LARS1,TBK1,GBA1,LARP1,PREX1,TSC2,GSK3A,RRAGC,RHEB,SIK3,SAR1A,LAMTOR1,NPC1,PIP4P1,TSC1,SRC,STK11,C9ORF72,RPS6KA4,SEH1L,STAMBPL1,FLCN,PDCD6,USP7,PRMT1,OTUB1,MTM1,PRKACA,GPR155,KLHL22,CSNK1A1,UBR1,TBCK,TBC1D7,PIK3CA,F3,RRAGB,SYAP1,USP32,GNA12,GOLPH3,UBE2N,MIOS,UBE3A,SEC13,RPS6KA5,UBE2D…	MAPK3,RPS6,MTOR,CUL3,RPS6KA2	MAPK3,MTOR,CUL3,DGKQ,RPS6,RPS6KA1	effectsize_up	effectsize_up	5.11497	5.51121	3.1379e-07	3.56382e-08	0.00362993	0.000412262	TRUE	TRUE
GO_CC	GO:0005938	cell cortex	325	210	210	14	24	CLTA,CLTB,MYL12B,MYL9,EEF1A1,PTK2B,EXOC6B,TMOD1,CAPZA1,CLASP1,CAPZB,DST,MARCKS,SPTBN2,PAFAH1B1,DYNC1H1,FNBP1,SNAP25,OSBPL2,EXOC4,EXOC1,LLGL1,LANCL2,EXOC5,MYH9,CAPZA2,GUCY1B1,PTK2,ARF6,MYO6,MPP1,CDH2,CAP1,EXOC3,SNCA,SPTBN4,PPFIA3,SNX9,CTNND1,DBN1,SPTBN1,MYH10,DMTN,ACTB,PSEN1,ACTN3,STXBP1,SEPTIN8,ADD3,CORO1C,CTTNBP2,FRY,GPSM1,MYO1C,MICAL3,ARC,CABP1,KCNC3,CALD1,RIC8A,POTEF,ITCH,WASL,STK39,WDPCP,SPTA…	CLTA,CLTB,PTK2B,MYL12B,MYL9,TMOD1,EEF1A1,CAPZA1,EXOC5,MARCKS,EXOC6B,CTTNBP2,PAFAH1B1,DYNC1H1,MYO6,TPM4,EXOC4,CAPZA2,EXOC1,SNAP25,SPTBN2,CAPZB,MYH10,OSBPL2,CLASP1,CABP1,ILK,MYO1C,DST,PPFIA3,MYH9,EXOC3,SNX9,PTK2,SPTAN1,GUCY1B1,LLGL1,DBN1,MPP1,FRY,RYR1,SEPTIN11,RIC8A,HIP1R,CAP1,FNBP1,ARHGEF7,SNCA,SEPTIN4,CDH2,PPFIA1,FGB,ITPR2,CTNND1,STK39,UNC13B,MICAL3,EXOC7,ARC,WDPCP,ARF6,NCL,BSN,MPP7,STXBP1,SPIRE1…	CLTA,CLTB,MYL12B,MYL9,EEF1A1,PTK2B,EXOC6B,TMOD1,CAPZA1,CLASP1,CAPZB,DST,MARCKS,SPTBN2	CLTA,CLTB,PTK2B,MYL12B,MYL9,TMOD1,EEF1A1,CAPZA1,EXOC5,MARCKS,EXOC6B,CTTNBP2,PAFAH1B1,DYNC1H1,MYO6,TPM4,EXOC4,CAPZA2,EXOC1,SNAP25,SPTBN2,CAPZB,MYH10,OSBPL2	effectsize_up	effectsize_up	4.65435	5.53637	3.25004e-06	3.088e-08	0.00546982	5.19711e-05	TRUE	TRUE
GO_CC	GO:0005856	cytoskeleton	2445	923	923	57	96	CLTA,MYL12B,CALM1,CHP1,GPHN,MYL9,BASP1,MAPK3,CHMP4B,EEF1A1,CALML3,MYL6B,PSMB4,MYL6,DYNC1LI1,CHMP1A,WIPF2,TCP11L1,PTK2B,DNM1L,NCKIPSD,PSMB5,TMOD1,SKP1,ATP6V0D1,ARPC5L,ATP6V1D,LMNB1,CAPZA1,CLASP1,CAPZB,DNAJA3,KIF2A,SLC16A1,AFG2B,CHMP2B,CUL3,VIM,PSMA1,MAP6,TUBA8,RAN,ARPC5,CKAP5,HNRNPC,MYO18A,CDC42BPB,STOML2,ECPAS,DST,MARCKSL1,NDEL1,EPB41L3,ANXA11,ARFGEF2,MARCKS,SPTBN2,KIF1B,PAFAH1B1,TSG101,SYNE1,NUD…	CHP1,MAPK3,LMNB1,CLTA,CALM1,PTK2B,MYL12B,GPHN,CALML3,LMNB2,ARFGEF2,MYL9,DYNC1LI1,NUDT21,NCKIPSD,DNM1L,MYL6B,INA,MAP6,MAPK1,HNRNPC,KIF2A,TCP11L1,TUBA8,ATP6V1D,MYL6,ATP6V0D1,TMOD1,EEF1A1,CHMP4B,CAPZA1,DNAH12,BASP1,PTPN23,PRPH,RPS7,NEFL,SNCG,MARCKS,RIN1,CTTNBP2,WIPF2,SKP1,KRT3,PAFAH1B1,DYNC1H1,PSMB4,CUL3,MYO6,DNAJA3,TPM4,EXOC4,DGKQ,CAPZA2,CKAP5,NDEL1,KIF15,SYNE1,TPM3,STOML2,TPM1,RAN,MYO18A,TUBA1B,SN…	CLTA,MYL12B,CALM1,CHP1,GPHN,MYL9,BASP1,MAPK3,CHMP4B,EEF1A1,CALML3,MYL6B,PSMB4,MYL6,DYNC1LI1,CHMP1A,WIPF2,TCP11L1,PTK2B,DNM1L,NCKIPSD,PSMB5,TMOD1,SKP1,ATP6V0D1,ARPC5L,ATP6V1D,LMNB1,CAPZA1,CLASP1,CAPZB,DNAJA3,KIF2A,SLC16A1,AFG2B,CHMP2B,CUL3,VIM,PSMA1,MAP6,TUBA8,RAN,ARPC5,CKAP5,HNRNPC,MYO18A,CDC42BPB,STOML2,ECPAS,DST,MARCKSL1,NDEL1,EPB41L3,ANXA11,ARFGEF2,MARCKS,SPTBN2	CHP1,MAPK3,LMNB1,CLTA,CALM1,PTK2B,MYL12B,GPHN,CALML3,LMNB2,ARFGEF2,MYL9,DYNC1LI1,NUDT21,NCKIPSD,DNM1L,MYL6B,INA,MAP6,MAPK1,HNRNPC,KIF2A,TCP11L1,TUBA8,ATP6V1D,MYL6,ATP6V0D1,TMOD1,EEF1A1,CHMP4B,CAPZA1,DNAH12,BASP1,PTPN23,PRPH,RPS7,NEFL,SNCG,MARCKS,RIN1,CTTNBP2,WIPF2,SKP1,KRT3,PAFAH1B1,DYNC1H1,PSMB4,CUL3,MYO6,DNAJA3,TPM4,EXOC4,DGKQ,CAPZA2,CKAP5,NDEL1,KIF15,SYNE1,TPM3,STOML2,TPM1,RAN,MYO18A,TUBA1B,SN…	effectsize_up	effectsize_up	4.64322	5.80897	3.43016e-06	6.28599e-09	0.00577296	1.05793e-05	TRUE	TRUE
GO_MF	GO:0061659	ubiquitin-like protein ligase activity	372	87	87	1	3	CUL3,TRIM3,NSMCE2,RANBP2,UBR4,UBE3C,CUL4A,HERC4,TRIM25,CDC42,HECTD1,UBE4A,UBE2D1,VPS11,MKRN2,HACE1,HUWE1,ITCH,UBE2D3,ARIH2,PRPF19,MGRN1,RNF170,ARIH1,UFL1,UBR3,LRSAM1,PRKN,MYCBP2,RNF123,FBXO2,VPS18,RNF34,HECW1,ATG3,FBXO27,RNF11,HLTF,DTX3,SH3RF3,RAD18,ARK2N,RABGEF1,TRIM9,RMND5A,TRIM32,TRIM38,BIRC2,MIB1,UBE3B,MUL1,UBE3A,CBLL1,MKRN1,TRIM28,ATG5,RC3H2,NEDD4L,MAEA,RNF157,STUB1,RNF31,KCMF1,FBXO6,SMURF1,…	TRIM38,CUL3,TRIM3,NSMCE2,LRSAM1,UBR4,SH3RF3,UBE3C,VPS11,UBE4A,PRKN,HECW1,HECTD1,MYCBP2,HUWE1,CBLL1,RNF11,VPS18,UBE3B,UBR3,TRIM25,DTX3,CCAR1,ARIH2,TRAF2,MGRN1,RNF123,HECW2,CUL4A,WWP2,RANBP2,UBE2D3,ITCH,RNF170,BIRC3,HACE1,ARIH1,SMURF1,PRPF19,CDC42,RNF34,RNF25,FBXO2,HERC4,TRIM9,ATG5,RMND5A,BIRC2,UBR1,ATG3,AMFR,ARK2N,MAEA,RABGEF1,CBL,UBE2K,MKRN2,FBXO27,TRIP12,KCMF1,UBE3A,MUL1,UBE2D1,SYVN1,NEDD4L,LTN1…	CUL3	TRIM38,CUL3,TRIM3	effectsize_up	effectsize_up	4.71153	4.92812	2.45864e-06	8.30242e-07	0.00579747	0.00195771	TRUE	TRUE
GO_BP	GO:0098876	vesicle-mediated transport to the plasma membrane	158	111	111	4	13	EXOC6B,CPLX1,VPS35,ARFGEF2,VPS51,PTPN23,ARL3,ANK3,EXOC4,EXOC1,LLGL1,VPS35L,EXOC5,ARHGAP1,MACF1,ARF6,NDRG4,SNX3,STX6,EHD1,NSF,RAB3IP,VTI1A,VPS53,EHD3,VAMP3,VPS52,SPTBN1,GRIP2,GOLPH3,VPS39,CSK,ARHGAP44,RAB11A,SNX27,AKAP5,PREPL,STXBP5,EXOC8,ASAP1,ACSL3,ATP9A,SNX7,RAB7A,STXBP5L,RAB8A,ACTN2,RAB31,ACAP2,SCRIB,GOPC,EXOC2,STX12,GRIPAP1,ATP6AP1,PHAF1,SEC16A,LYPLAL1,ARL4C,RAB11B,VAMP4,GGA2,SNF8,CNST,VAMP2,…	CPLX1,ARFGEF2,VPS35,EXOC5,PTPN23,EXOC6B,EXOC4,EXOC1,VPS51,VPS53,MACF1,NDRG4,RAB3IP,NSF,VTI1A,VPS52,ANK3,LLGL1,VPS39,EHD1,ACSL3,PREPL,SNX3,EHD3,VPS35L,ASAP1,CSK,VAMP3,ARL3,ARF6,VAMP4,GGA2,ATP9A,EXOC8,STXBP5L,RAB11B,ARHGAP44,EXOC6,GRIPAP1,ARL4C,RAB7A,EXOC2,STX6,ARHGAP1,SNX7,LRRC7,SNF8,RAB8A,GOLGA7,ACAP2,STXBP5,SCRIB,STEAP2,STX12,SPTBN1,VAMP2,SORL1,ATP6AP1,OPTN,AKAP5,SNX27,GOLPH3L,RAB11A,EPG5,VPS29,…	EXOC6B,CPLX1,VPS35,ARFGEF2	CPLX1,ARFGEF2,VPS35,EXOC5,PTPN23,EXOC6B,EXOC4,EXOC1,VPS51,VPS53,MACF1,NDRG4,RAB3IP	effectsize_up	effectsize_up	5.80658	4.94521	6.3762e-09	7.60626e-07	7.37598e-05	0.00879892	TRUE	TRUE
GO_MF	GO:0043169	cation binding	4452	1119	1119	46	75	CALM1,CHP1,GPHN,COX5A,PDHB,S100B,NDUFS7,COX5B,RPS27,CALML3,MYL6B,NECAB2,NDUFS2,ANXA6,NDUFS1,MYL6,SDHB,CHMP1A,GNA11,CRTAC1,NDUFS8,CPNE5,CADPS,NCALD,NCS1,NPTX2,DNAJA3,NDUFV2,IDH2,CA4,ETFDH,NCAN,COX11,TUBA8,RAN,PDHA1,HPCA,CDC42BPB,DST,PRKCG,HPRT1,PSMD14,ANXA11,RPS6KA2,CPNE9,HPCAL1,DPM1,AGAP2,DMAC2L,TRIM3,HSPE1,PLCD1,PFKM,ATP2B4,GPD2,PPP3CB,EXTL2,UQCRC2,TUBA3C,PANK4,UPF1,NSMCE2,BCKDHA,NME3,CYCS,USP9Y…	CHP1,PDHB,COX5A,EXTL2,CALM1,GPHN,S100B,CALML3,COX5B,RPS27,NDUFS2,NCALD,PRKCG,PDE2A,MYL6B,TRIM38,IDH2,CADPS,CRTAC1,CAMK2A,NDUFS1,TUBA8,SDHB,UQCRC2,MYL6,CPNE5,UPF1,ETFDH,NDUFS8,CA4,NDUFS7,NCAN,CAPN1,SNCG,HSPE1,GDA,DNAJA3,TPM4,ANKFY1,DGKQ,NECAB2,TESC,PDHA1,NLN,NPTX2,CPNE9,NCS1,RPS6KA1,HAGH,TRIM3,RAN,NDUFV2,DPM1,DNAJA2,HPRT1,AGAP2,CETN2,MAST1,ANXA6,ABL1,CDC42BPB,DMAC2L,CHMP1A,GIT1,ACACA,DGKA,DGKB,GPD…	CALM1,CHP1,GPHN,COX5A,PDHB,S100B,NDUFS7,COX5B,RPS27,CALML3,MYL6B,NECAB2,NDUFS2,ANXA6,NDUFS1,MYL6,SDHB,CHMP1A,GNA11,CRTAC1,NDUFS8,CPNE5,CADPS,NCALD,NCS1,NPTX2,DNAJA3,NDUFV2,IDH2,CA4,ETFDH,NCAN,COX11,TUBA8,RAN,PDHA1,HPCA,CDC42BPB,DST,PRKCG,HPRT1,PSMD14,ANXA11,RPS6KA2,CPNE9,HPCAL1	CHP1,PDHB,COX5A,EXTL2,CALM1,GPHN,S100B,CALML3,COX5B,RPS27,NDUFS2,NCALD,PRKCG,PDE2A,MYL6B,TRIM38,IDH2,CADPS,CRTAC1,CAMK2A,NDUFS1,TUBA8,SDHB,UQCRC2,MYL6,CPNE5,UPF1,ETFDH,NDUFS8,CA4,NDUFS7,NCAN,CAPN1,SNCG,HSPE1,GDA,DNAJA3,TPM4,ANKFY1,DGKQ,NECAB2,TESC,PDHA1,NLN,NPTX2,CPNE9,NCS1,RPS6KA1,HAGH,TRIM3,RAN,NDUFV2,DPM1,DNAJA2,HPRT1,AGAP2,CETN2,MAST1,ANXA6,ABL1,CDC42BPB,DMAC2L,CHMP1A,GIT1,ACACA,DGKA,DGKB,GPD…	effectsize_up	effectsize_up	4.67084	4.93497	2.99964e-06	8.01621e-07	0.00707315	0.00189022	TRUE	TRUE
GO_BP	GO:0030029	actin filament-based process	835	394	394	18	27	MYL9,MYL6B,MYL6,PTK2B,TMOD1,ARPC5L,CAPZA1,CLASP1,CAPZB,MTOR,CUL3,ARPC5,MYO18A,CDC42BPB,MARCKSL1,EPB41L3,MARCKS,SPTBN2,GBA2,PAFAH1B1,AGAP2,CYFIP2,BRK1,PRKCE,ANTXR1,WASHC5,LLGL1,CORO7,POTEKP,CTNNA2,MYH9,PRKCI,FLII,CAPZA2,EPHA5,CAMK2D,SGCD,ARF6,FARP1,LRP1,MYO6,BCR,ABL1,ARAP1,ROCK2,NHERF1,EPB41L1,MKKS,CAP1,CYFIP1,CDC42,NEB,ATP1A1,SPTBN4,MYO5A,CXADR,SNX9,S1PR1,PRKAR1A,DNM2,RAC2,SRGAP2,PACSIN2,ADD2,IQS…	PTK2B,MYL9,MYL6B,CYFIP2,MYL6,MTOR,TMOD1,CAPZA1,MARCKS,PAFAH1B1,CUL3,MYO6,TPM4,CAPZA2,TPM3,TPM1,MYO18A,AGAP2,ABL1,MARCKSL1,ARPC5L,CDC42BPB,SPTBN2,CAPZB,MYH10,RAC2,CYFIP1,CAMK2D,PIP5K1A,CLASP1,CDC42BPA,DIAPH1,MINK1,EPB41L1,CIT,BCR,WASHC5,DAAM1,FLII,ARHGAP26,MYO5A,PDPK1,MYO1C,SGCD,TAOK2,RALA,FARP1,ATP1A1,PRKCE,MYH9,IQSEC1,SNX9,SPTAN1,PDE4D,ARPC5,LLGL1,RYR2,DBN1,CARMIL1,TPM2,PRKN,MKKS,PLEC,HIP1R,DNM2…	MYL9,MYL6B,MYL6,PTK2B,TMOD1,ARPC5L,CAPZA1,CLASP1,CAPZB,MTOR,CUL3,ARPC5,MYO18A,CDC42BPB,MARCKSL1,EPB41L3,MARCKS,SPTBN2	PTK2B,MYL9,MYL6B,CYFIP2,MYL6,MTOR,TMOD1,CAPZA1,MARCKS,PAFAH1B1,CUL3,MYO6,TPM4,CAPZA2,TPM3,TPM1,MYO18A,AGAP2,ABL1,MARCKSL1,ARPC5L,CDC42BPB,SPTBN2,CAPZB,MYH10,RAC2,CYFIP1	effectsize_up	effectsize_up	4.91259	6.55622	8.98804e-07	5.5188e-11	0.0103974	6.38415e-07	TRUE	TRUE
GO_BP	GO:0140352	export from cell	953	432	432	21	36	CPLX2,CALM1,SYT12,VPS13A,GNA11,WNK4,DNM1L,AP1G1,EXOC6B,GRK2,VGF,CADPS,CLASP1,SLC16A1,SERPINE2,CPLX1,VPS35,MYO18A,PRKCG,CAMK2G,ARFGEF2,NDUFAF2,PAFAH1B1,CBARP,TSG101,RAB40B,COPG2,PFKM,PPP3CB,PTPN23,SNAP25,PPP3CA,PRKCE,SNCG,CHRNA4,OSBPL2,SAR1B,ABAT,EXOC4,EXOC1,LLGL1,EXOC5,ATP2B3,MYH9,SYNGR3,RAB15,SLC16A2,VSNL1,GIT1,ATP1B2,NRXN2,EPHA5,COPG1,KIF5B,CAMK2A,DOC2B,ARF6,MAP2K6,CBLN4,SYT3,CASK,COPS5,KCNMB4,…	CPLX2,CPLX1,SYT12,AP1G1,CALM1,ARFGEF2,VPS13A,DNM1L,PRKCG,CADPS,CAMK2A,VGF,VPS35,GRK2,EXOC5,PTPN23,SNCG,EXOC6B,SERPINE2,PAFAH1B1,EXOC4,IRS2,EXOC1,MYO18A,SNAP25,CAMK2G,WNK4,MYH10,GIT1,RAC2,LGI3,GNA11,NDUFAF2,SYNGR3,VSNL1,OSBPL2,PPP3CB,CLASP1,SLC16A1,SAR1B,NSF,GRM2,WDR41,SMCR8,BCR,RAB15,OSBP,PDPK1,CHRNA4,RALA,PPFIA3,ATP2B3,CADPS2,MAP2K6,ATP1A1,PRKCE,MYH9,MECP2,ATP1B2,EXOC3,NLGN2,CBLN4,FGG,ABAT,TSG10…	CPLX2,CALM1,SYT12,VPS13A,GNA11,WNK4,DNM1L,AP1G1,EXOC6B,GRK2,VGF,CADPS,CLASP1,SLC16A1,SERPINE2,CPLX1,VPS35,MYO18A,PRKCG,CAMK2G,ARFGEF2	CPLX2,CPLX1,SYT12,AP1G1,CALM1,ARFGEF2,VPS13A,DNM1L,PRKCG,CADPS,CAMK2A,VGF,VPS35,GRK2,EXOC5,PTPN23,SNCG,EXOC6B,SERPINE2,PAFAH1B1,EXOC4,IRS2,EXOC1,MYO18A,SNAP25,CAMK2G,WNK4,MYH10,GIT1,RAC2,LGI3,GNA11,NDUFAF2,SYNGR3,VSNL1,OSBPL2	effectsize_up	effectsize_up	5.0115	5.08129	5.40062e-07	3.74876e-07	0.00624743	0.00433656	TRUE	TRUE	Excitatory_Layer_5_6_IT_neurons_I_down
GO_BP	GO:0000226	microtubule cytoskeleton organization	676	249	249	15	25	CHP1,CHMP4B,DYNC1LI1,CHMP1A,CLASP1,KIF2A,SLC16A1,AFG2B,CHMP2B,MAP6,TUBA8,RAN,CKAP5,DST,NDEL1,GBA2,PAFAH1B1,DYNC1H1,CHMP1B,TUBA3C,TBCD,RPS3,WASHC5,LLGL1,WDR47,MYH9,GIT1,MCIDAS,CLTC,XPO1,PRKAA1,DCLK2,RANBP9,TUBB,CETN2,CHMP2A,ABL1,ROCK2,GSK3B,MAP9,TUBA1B,SNCA,TUBA1C,DCTN2,PRKAA2,MDM1,MARK2,DNM2,MAP6D1,SRGAP2,CDK5RAP2,MAP1A,CHMP6,TPR,CRYAB,CAMSAP1,PRICKLE1,TUBB4A,RAB11A,CAMSAP2,KATNB1,DDB1,SPAST,PPP2…	CHP1,DYNC1LI1,MAP6,KIF2A,TUBA8,CHMP4B,NEFL,PAFAH1B1,DYNC1H1,CKAP5,NDEL1,KIF15,RAN,TUBA1B,CETN2,MAP6D1,WDR47,ABL1,CHMP1A,GIT1,CLTC,RPS3,CHMP2B,NPM1,MCIDAS,CLASP1,SLC16A1,HTT,XPO1,WASHC5,CAMSAP3,TUBB,ILK,TUBA3C,DCLK2,DST,CAMSAP1,PRKAA1,MAPK15,SLK,TUBA4A,TBCD,AFG2B,MYH9,MECP2,PRKAA2,RANBP9,DCTN2,MAP1A,LLGL1,GSK3B,TRIM36,MARK4,DNM2,CHMP2A,ARHGEF7,CCDC88A,SNCA,CHMP1B,PPFIA1,MARK2,NEFH,TLN1,CHMP6,TUBA1…	CHP1,CHMP4B,DYNC1LI1,CHMP1A,CLASP1,KIF2A,SLC16A1,AFG2B,CHMP2B,MAP6,TUBA8,RAN,CKAP5,DST,NDEL1	CHP1,DYNC1LI1,MAP6,KIF2A,TUBA8,CHMP4B,NEFL,PAFAH1B1,DYNC1H1,CKAP5,NDEL1,KIF15,RAN,TUBA1B,CETN2,MAP6D1,WDR47,ABL1,CHMP1A,GIT1,CLTC,RPS3,CHMP2B,NPM1,MCIDAS	effectsize_up	effectsize_up	5.30011	4.93165	1.15735e-07	8.15392e-07	0.00133883	0.00943245	TRUE	TRUE
GO_CC	GO:0000786	nucleosome	135	23	23	4	5	H2BC26,H2BC15,SRCAP,H2AC20,RUVBL2,MACROH2A1,H3-7,RUVBL1,H3-3B,H2AC21,H4C16,ACTB,KDM1B,TGM2,MACROH2A2,H2AZ2,HP1BP3,H1-4,MORF4L1,SPHK2,H1-0,H1-10,GLYR1	MACROH2A1,RUVBL2,H2BC15,KDM1B,SRCAP,H2BC26,H2AC20,H2AZ2,MACROH2A2,TGM2,ACTB,H3-3B,H3-7,GLYR1,RUVBL1,H4C16,H2AC21,MORF4L1,H1-4,HP1BP3,SPHK2,H1-0,H1-10	H2BC26,H2BC15,SRCAP,H2AC20	MACROH2A1,RUVBL2,H2BC15,KDM1B,SRCAP	effectsize_down	effectsize_down	-4.87065	-4.54149	1.11229e-06	5.58568e-06	0.00187199	0.00940071	TRUE	TRUE
GO_MF	GO:0061630	ubiquitin protein ligase activity	353	82	82	1	3	CUL3,TRIM3,UBR4,UBE3C,CUL4A,HERC4,TRIM25,CDC42,HECTD1,UBE4A,UBE2D1,VPS11,MKRN2,HACE1,HUWE1,ITCH,UBE2D3,ARIH2,PRPF19,MGRN1,RNF170,ARIH1,UBR3,LRSAM1,PRKN,MYCBP2,RNF123,FBXO2,VPS18,RNF34,HECW1,FBXO27,RNF11,HLTF,DTX3,SH3RF3,RAD18,ARK2N,RABGEF1,TRIM9,RMND5A,TRIM32,TRIM38,BIRC2,MIB1,UBE3B,MUL1,UBE3A,CBLL1,MKRN1,TRIM28,RC3H2,NEDD4L,MAEA,RNF157,STUB1,RNF31,KCMF1,FBXO6,SMURF1,SYVN1,WWP2,HECW2,CCAR1,RNF25,…	TRIM38,CUL3,TRIM3,LRSAM1,UBR4,SH3RF3,UBE3C,VPS11,UBE4A,PRKN,HECW1,HECTD1,MYCBP2,HUWE1,CBLL1,RNF11,VPS18,UBE3B,UBR3,TRIM25,DTX3,CCAR1,ARIH2,TRAF2,MGRN1,RNF123,HECW2,CUL4A,WWP2,UBE2D3,ITCH,RNF170,BIRC3,HACE1,ARIH1,SMURF1,PRPF19,CDC42,RNF34,RNF25,FBXO2,HERC4,TRIM9,RMND5A,BIRC2,UBR1,AMFR,ARK2N,MAEA,RABGEF1,CBL,UBE2K,MKRN2,FBXO27,TRIP12,KCMF1,UBE3A,MUL1,UBE2D1,SYVN1,NEDD4L,LTN1,UBE2O,CUL9,HLTF,RC3H2,T…	CUL3	TRIM38,CUL3,TRIM3	effectsize_up	effectsize_up	4.55596	5.10671	5.21476e-06	3.27816e-07	0.0122964	0.000772991	TRUE	TRUE
GO_MF	GO:0022890	inorganic cation transmembrane transporter activity	706	309	309	35	38	ATP5F1C,NDUFA5,CALM1,CHP1,NDUFS3,COX5A,NDUFS7,COX5B,ATP5PD,NDUFB10,NDUFA10,ATP5F1B,NDUFS2,ATP5F1A,ATP5PO,ATP5PF,NDUFA7,NDUFS1,ATP5F1D,NDUFA12,CACNB3,NDUFS8,ATP6V0D1,NDUFA2,ATP6V1D,NCS1,ATP5F1E,SLC39A10,NDUFV2,SLC16A1,ATP6V1B2,ATP6V1C1,ATP6V0D2,SLC13A5,COX7A1,NDUFA3,DMAC2L,NDUFB4,KCNAB1,ATP2B4,NDUFB1,ATP6V1F,ATP6V1E1,NDUFA6,CACNB1,KCNJ10,SNAP25,MT-CO3,NDUFS6,NDUFV3,ATP5MG,NDUFS5,ATP5ME,ATP2B3,NRXN…	CHP1,ATP5F1C,NDUFS3,COX5A,ATP5F1B,CALM1,NDUFA7,COX5B,NDUFS2,ATP5PO,ATP5F1A,NDUFA10,ATP5F1D,NDUFS1,ATP5PD,ATP6V1D,NDUFB10,ATP6V0D1,NDUFS8,NDUFS7,NDUFB1,NDUFA5,ATP6V1F,CACNB3,NCS1,NDUFS5,SLC39A10,NDUFA12,NDUFV2,NDUFB4,SNAP25,DMAC2L,COX7A1,ATP6V1B2,ATP6V1C1,KCNAB2,NDUFA2,NDUFB3,CAMK2D,ATP5PF,NDUFA3,SLC16A1,ATP5ME,GRM2,CABP1,ATP5F1E,TMEM94,CACNB1,COX7A2L,ATP2B4,ATP6V0D2,ATP5MG,UQCRC1,ATP2B3,NDUFS6,AT…	ATP5F1C,NDUFA5,CALM1,CHP1,NDUFS3,COX5A,NDUFS7,COX5B,ATP5PD,NDUFB10,NDUFA10,ATP5F1B,NDUFS2,ATP5F1A,ATP5PO,ATP5PF,NDUFA7,NDUFS1,ATP5F1D,NDUFA12,CACNB3,NDUFS8,ATP6V0D1,NDUFA2,ATP6V1D,NCS1,ATP5F1E,SLC39A10,NDUFV2,SLC16A1,ATP6V1B2,ATP6V1C1,ATP6V0D2,SLC13A5,COX7A1	CHP1,ATP5F1C,NDUFS3,COX5A,ATP5F1B,CALM1,NDUFA7,COX5B,NDUFS2,ATP5PO,ATP5F1A,NDUFA10,ATP5F1D,NDUFS1,ATP5PD,ATP6V1D,NDUFB10,ATP6V0D1,NDUFS8,NDUFS7,NDUFB1,NDUFA5,ATP6V1F,CACNB3,NCS1,NDUFS5,SLC39A10,NDUFA12,NDUFV2,NDUFB4,SNAP25,DMAC2L,COX7A1,ATP6V1B2,ATP6V1C1,KCNAB2,NDUFA2,NDUFB3	effectsize_down	effectsize_down	-5.44453	-4.54253	5.19432e-08	5.55836e-06	0.000122482	0.0131066	TRUE	TRUE
GO_BP	GO:1901137	carbohydrate derivative biosynthetic process	619	233	233	26	33	ATP5F1C,NDUFA5,CHP1,NDUFS3,NDUFS7,ATP5PD,NDUFB10,NDUFA10,ATP5F1B,NECAB2,NDUFS2,ATP5F1A,ATP5PO,ATP5PF,NDUFA7,NDUFS1,ATP5F1D,SDHB,NDUFA12,NDUFS8,NDUFA2,ATP5F1E,NDUFV2,COX11,STOML2,HPRT1,DPM1,NDUFA3,GFPT1,DMAC2L,NDUFB4,NDUFB1,EXTL2,NDUFA6,NME3,NDUFS6,NDUFV3,ATP5MG,NDUFS5,ATP5ME,GUCY1A2,NDUFA13,SDHA,OGT,GUCY1B1,PIGS,CLTC,NDUFA11,PRKAA1,ATP5MK,NME2P1,COASY,PYGL,NT5E,KRTCAP2,NDUFB3,NDUFV1,NDUFB9,NDUFB2…	CHP1,ATP5F1C,NDUFS3,ATP5F1B,EXTL2,NDUFA7,NDUFS2,ATP5PO,ATP5F1A,NDUFA10,ATP5F1D,NDUFS1,ATP5PD,NDUFB10,SDHB,NDUFS8,NDUFS7,NDUFB1,NDUFA5,NECAB2,GFPT1,NDUFS5,NDUFA12,STOML2,NDUFV2,DPM1,HPRT1,NDUFB4,GUCY1A2,DMAC2L,CLTC,NDUFA2,NDUFB3,ATP5PF,NDUFA3,RPN2,ATP5ME,SDHA,NDUFA13,ATP5F1E,PYGL,DDOST,ATP5MG,NME2P1,NDUFA11,NT5E,KRTCAP2,NDUFS6,B3GAT3,PRKAA1,COASY,ADCY2,NDUFA6,GUCY1B1,UMPS,NDUFB9,NDUFB7,ITM2C,NAGK,…	ATP5F1C,NDUFA5,CHP1,NDUFS3,NDUFS7,ATP5PD,NDUFB10,NDUFA10,ATP5F1B,NECAB2,NDUFS2,ATP5F1A,ATP5PO,ATP5PF,NDUFA7,NDUFS1,ATP5F1D,SDHB,NDUFA12,NDUFS8,NDUFA2,ATP5F1E,NDUFV2,COX11,STOML2,HPRT1	CHP1,ATP5F1C,NDUFS3,ATP5F1B,EXTL2,NDUFA7,NDUFS2,ATP5PO,ATP5F1A,NDUFA10,ATP5F1D,NDUFS1,ATP5PD,NDUFB10,SDHB,NDUFS8,NDUFS7,NDUFB1,NDUFA5,NECAB2,GFPT1,NDUFS5,NDUFA12,STOML2,NDUFV2,DPM1,HPRT1,NDUFB4,GUCY1A2,DMAC2L,CLTC,NDUFA2,NDUFB3	effectsize_down	effectsize_down	-4.94373	-5.02675	7.66407e-07	4.98853e-07	0.00886579	0.00577074	TRUE	TRUE	Excitatory_Layer_2_3_IT_neurons_I_down;Inhibitory_SST_neurons_down
GO_MF	GO:0016755	aminoacyltransferase activity	524	131	131	2	5	UBL4A,CUL3,TRIM3,UFC1,NSMCE2,RPS7,RANBP2,UBR4,UBE3C,CUL4A,HERC4,TRIM25,CDC42,CDC34,HECTD1,UBE4A,PARK7,UBE2D1,VPS11,GCN1,MKRN2,HACE1,HUWE1,TRIM36,TGM2,ITCH,UBE2D3,ARIH2,PRPF19,MGRN1,RNF170,ARIH1,UFL1,UBR3,LRSAM1,ATE1,PRKN,MYCBP2,RNF123,FBXO2,CUL2,VPS18,RNF34,HECW1,ATG3,FBXO27,RNF11,HLTF,DTX3,SH3RF3,OTUB1,RAD18,PTEN,ARK2N,RABGEF1,TRIM9,RMND5A,HDAC4,TRIM32,HECTD4,TRIM38,BIRC2,LMO7,MIB1,UBE3B,UBE2R2,…	TRIM38,UBL4A,RPS7,CUL3,TRIM3,NSMCE2,UFC1,LRSAM1,UBR4,SH3RF3,UBE3C,VPS11,UBE4A,PRKN,HERC1,TRIM36,PARK7,HECW1,HECTD1,MYCBP2,CDC34,CUL2,GCN1,HUWE1,HECTD4,CBLL1,RNF11,TGM2,VPS18,UBE3B,UBR3,TRIM25,DTX3,CCAR1,ARIH2,TRAF2,MGRN1,RNF123,HECW2,AKTIP,CUL4A,WWP2,RANBP2,UBE2D3,ITCH,RNF170,BIRC3,HACE1,ARIH1,SMURF1,PRPF19,CDC42,RNF34,RNF25,PTEN,OTUB1,FBXO2,GGT5,QPCTL,HERC4,ATE1,UBE2Q1,TRIM9,BIRC6,RPL11,ATG5,RMN…	UBL4A,CUL3	TRIM38,UBL4A,RPS7,CUL3,TRIM3	effectsize_up	effectsize_up	4.56968	4.73091	4.88468e-06	2.23514e-06	0.0115181	0.00527046	TRUE	TRUE
GO_CC	GO:0070069	cytochrome complex	41	25	25	5	5	COX5A,COX5B,UQCRB,COX7C,COX7A1,UQCRC2,MT-CO3,COX7A2L,NDUFA4,MT-CO2,COX6C,COX7A2,UQCRFS1,UQCRC1,COX6B1,COX4I1,MT-CO1,MT-CYB,COX15,UQCR11,UQCRQ,UQCR10,BCS1L,CYC1,COX8A	COX5A,COX5B,UQCRC2,UQCRB,COX7A1,COX7A2L,UQCRC1,COX7C,COX7A2,MT-CO3,NDUFA4,UQCRFS1,COX6C,MT-CO2,MT-CYB,COX4I1,COX8A,UQCR10,COX15,COX6B1,CYC1,BCS1L,UQCRQ,MT-CO1,UQCR11	COX5A,COX5B,UQCRB,COX7C,COX7A1	COX5A,COX5B,UQCRC2,UQCRB,COX7A1	effectsize_down	effectsize_down	-4.40636	-5.47735	1.05121e-05	4.31741e-08	0.0176919	7.2662e-05	TRUE	TRUE	Astrocytes_down;Excitatory_Layer_2_3_IT_neurons_I_down;Excitatory_Layer_2_3_IT_neurons_II_down;Excitatory_Layer_3_4_IT_neurons_down;Excitatory_Layer_3_6_IT_neurons_down;Excitatory_Layer_5_6_CT_and_NP_neurons_down;Excitatory_Layer_5_6_IT_neurons_I_down;Inhibitory_LAMP5_neurons_down;Inhibitory_SST_neurons_down
GO_MF	GO:0046872	metal ion binding	4353	1087	1087	46	75	CALM1,CHP1,GPHN,COX5A,PDHB,S100B,NDUFS7,COX5B,RPS27,CALML3,MYL6B,NECAB2,NDUFS2,ANXA6,NDUFS1,MYL6,SDHB,CHMP1A,GNA11,CRTAC1,NDUFS8,CPNE5,CADPS,NCALD,NCS1,NPTX2,DNAJA3,NDUFV2,IDH2,CA4,ETFDH,NCAN,COX11,TUBA8,RAN,PDHA1,HPCA,CDC42BPB,DST,PRKCG,HPRT1,PSMD14,ANXA11,RPS6KA2,CPNE9,HPCAL1,DPM1,AGAP2,DMAC2L,TRIM3,HSPE1,PLCD1,PFKM,ATP2B4,GPD2,PPP3CB,EXTL2,UQCRC2,TUBA3C,PANK4,UPF1,NSMCE2,BCKDHA,NME3,CYCS,USP9Y…	CHP1,PDHB,COX5A,EXTL2,CALM1,GPHN,S100B,CALML3,COX5B,RPS27,NDUFS2,NCALD,PRKCG,PDE2A,MYL6B,TRIM38,IDH2,CADPS,CRTAC1,CAMK2A,NDUFS1,TUBA8,SDHB,UQCRC2,MYL6,CPNE5,UPF1,ETFDH,NDUFS8,CA4,NDUFS7,NCAN,CAPN1,SNCG,HSPE1,GDA,DNAJA3,TPM4,ANKFY1,DGKQ,NECAB2,TESC,PDHA1,NLN,NPTX2,CPNE9,NCS1,RPS6KA1,HAGH,TRIM3,RAN,NDUFV2,DPM1,DNAJA2,HPRT1,AGAP2,CETN2,MAST1,ANXA6,ABL1,CDC42BPB,DMAC2L,CHMP1A,GIT1,ACACA,DGKA,DGKB,GPD…	CALM1,CHP1,GPHN,COX5A,PDHB,S100B,NDUFS7,COX5B,RPS27,CALML3,MYL6B,NECAB2,NDUFS2,ANXA6,NDUFS1,MYL6,SDHB,CHMP1A,GNA11,CRTAC1,NDUFS8,CPNE5,CADPS,NCALD,NCS1,NPTX2,DNAJA3,NDUFV2,IDH2,CA4,ETFDH,NCAN,COX11,TUBA8,RAN,PDHA1,HPCA,CDC42BPB,DST,PRKCG,HPRT1,PSMD14,ANXA11,RPS6KA2,CPNE9,HPCAL1	CHP1,PDHB,COX5A,EXTL2,CALM1,GPHN,S100B,CALML3,COX5B,RPS27,NDUFS2,NCALD,PRKCG,PDE2A,MYL6B,TRIM38,IDH2,CADPS,CRTAC1,CAMK2A,NDUFS1,TUBA8,SDHB,UQCRC2,MYL6,CPNE5,UPF1,ETFDH,NDUFS8,CA4,NDUFS7,NCAN,CAPN1,SNCG,HSPE1,GDA,DNAJA3,TPM4,ANKFY1,DGKQ,NECAB2,TESC,PDHA1,NLN,NPTX2,CPNE9,NCS1,RPS6KA1,HAGH,TRIM3,RAN,NDUFV2,DPM1,DNAJA2,HPRT1,AGAP2,CETN2,MAST1,ANXA6,ABL1,CDC42BPB,DMAC2L,CHMP1A,GIT1,ACACA,DGKA,DGKB,GPD…	effectsize_up	effectsize_up	4.54665	4.71349	5.4506e-06	2.43515e-06	0.0128525	0.00574209	TRUE	TRUE
GO_CC	GO:0005615	extracellular space	3528	1244	1244	77	109	MYL12B,CHP1,BASP1,S100B,CHMP4B,RPL24,EEF1A1,PRDX2,CALML3,PSMB1,NACA,MYL6B,ATP5F1B,PSMB6,ATP5F1A,ANXA6,PSMB4,RPS18,MYL6,PSMA7,CHMP1A,LGI1,PSMA4,PYGB,GNA11,RPS16,PSMA5,CRTAC1,PSMB5,PSMB2,VGF,CPNE5,AP2M1,H2BC15,SERBP1,HAPLN4,ATP6V0D1,ARPC5L,ATP6V1D,PSMB3,CAPZA1,C1QTNF4,CAPZB,RPLP0,RPS26,IDH2,SLC16A1,NAPG,SERPINE2,ATP6V1B2,RPS25,HSPD1,CHMP2B,ATP6V1C1,CA4,CUL3,NCAN,VIM,VPS35,PSMA1,ATP6V0D2,RAN,ARPC5,P…	CHP1,NACA,ATP5F1B,RPL24,VPS13C,MYL12B,PRDX2,S100B,CALML3,LGI1,C1QTNF4,PYGB,RPLP0,RPS26,ATP5F1A,PSMA7,MYL6B,INA,IDH2,CRTAC1,CYFIP2,HNRNPC,PSMB1,ATP6V1D,VGF,PSMA5,MYL6,ATP6V0D1,CPNE5,EEF1A1,CHMP4B,CAPZA1,VPS35,HSPD1,LGI4,PSMA4,DNAJB11,BASP1,CA4,NCAN,PTPN23,CAPN1,PRPH,PSMB2,SNCG,HAPLN4,MARCKS,RPS25,SERPINE2,ATP6V1F,RPS18,HSPE1,SERBP1,BCAS1,KRT3,PAFAH1B1,DYNC1H1,PSMB4,CUL3,MYO6,TPM4,PSMA6,ANKFY1,CAPZ…	MYL12B,CHP1,BASP1,S100B,CHMP4B,RPL24,EEF1A1,PRDX2,CALML3,PSMB1,NACA,MYL6B,ATP5F1B,PSMB6,ATP5F1A,ANXA6,PSMB4,RPS18,MYL6,PSMA7,CHMP1A,LGI1,PSMA4,PYGB,GNA11,RPS16,PSMA5,CRTAC1,PSMB5,PSMB2,VGF,CPNE5,AP2M1,H2BC15,SERBP1,HAPLN4,ATP6V0D1,ARPC5L,ATP6V1D,PSMB3,CAPZA1,C1QTNF4,CAPZB,RPLP0,RPS26,IDH2,SLC16A1,NAPG,SERPINE2,ATP6V1B2,RPS25,HSPD1,CHMP2B,ATP6V1C1,CA4,CUL3,NCAN,VIM,VPS35,PSMA1,ATP6V0D2,RAN,ARPC5,P…	CHP1,NACA,ATP5F1B,RPL24,VPS13C,MYL12B,PRDX2,S100B,CALML3,LGI1,C1QTNF4,PYGB,RPLP0,RPS26,ATP5F1A,PSMA7,MYL6B,INA,IDH2,CRTAC1,CYFIP2,HNRNPC,PSMB1,ATP6V1D,VGF,PSMA5,MYL6,ATP6V0D1,CPNE5,EEF1A1,CHMP4B,CAPZA1,VPS35,HSPD1,LGI4,PSMA4,DNAJB11,BASP1,CA4,NCAN,PTPN23,CAPN1,PRPH,PSMB2,SNCG,HAPLN4,MARCKS,RPS25,SERPINE2,ATP6V1F,RPS18,HSPE1,SERBP1,BCAS1,KRT3,PAFAH1B1,DYNC1H1,PSMB4,CUL3,MYO6,TPM4,PSMA6,ANKFY1,CAPZ…	effectsize_down	effectsize_down	-4.59021	-4.49839	4.42797e-06	6.84691e-06	0.00745228	0.0115234	TRUE	TRUE
GO_BP	GO:0008219	cell death	2075	665	665	28	44	GPX1,MAPK3,PRDX2,NACA,ANXA6,PTK2B,DNM1L,RPS6,PRKDC,SLC39A10,DNAJA3,MTOR,EEF1E1,ACIN1,MAPK8IP3,HSPD1,CUL3,C1QBP,VPS35,SNX6,MYO18A,PRKCG,CUL1,EPB41L3,PTPMT1,RPS6KA2,MARCKS,SH3GLB1,KIF1B,AGAP2,SYNE1,RUVBL2,COL6A2,HSPE1,SLC25A6,PGAM5,CYFIP2,EEF1A2,LGALS1,YARS1,MAPK1,NME3,CYCS,PRKCE,RPS3,RTN4,STK25,PHB2,NDUFA13,EXOC5,RPS7,PRKCI,OGT,RPS6KA1,NAA16,COL6A1,PRKAA1,RUVBL1,CAMK2D,NME2P1,PTK2,ANXA5,HTRA1,CAMK…	GPX1,NACA,MAPK3,PTK2B,EEF1E1,PRDX2,DNM1L,PRKCG,C1QBP,CAMK2A,CYFIP2,MAPK8IP3,MAPK1,CUL1,PRKDC,MTOR,VPS35,EXOC5,HSPD1,RPS7,NEFL,MARCKS,HSPE1,CUL3,DNAJA3,IRS2,LGALS1,SH3GLB1,ACIN1,SYNE1,RPS6,SLC39A10,RPS6KA1,COL6A2,PGAM5,MYO18A,AGAP2,ANXA6,ABL1,RPS3,COL6A1,RUVBL2,YME1L1,NPM1,CAMK2D,EEF1A2,HTT,NDUFA13,CIT,SNW1,PYGL,RAPGEF2,KIF1B,PDPK1,RPS6KA2,TAOK2,NME2P1,GRAMD4,RTN4,MAP2K6,BRAT1,CYCS,PRKAA1,SLK,WWOX…	GPX1,MAPK3,PRDX2,NACA,ANXA6,PTK2B,DNM1L,RPS6,PRKDC,SLC39A10,DNAJA3,MTOR,EEF1E1,ACIN1,MAPK8IP3,HSPD1,CUL3,C1QBP,VPS35,SNX6,MYO18A,PRKCG,CUL1,EPB41L3,PTPMT1,RPS6KA2,MARCKS,SH3GLB1	GPX1,NACA,MAPK3,PTK2B,EEF1E1,PRDX2,DNM1L,PRKCG,C1QBP,CAMK2A,CYFIP2,MAPK8IP3,MAPK1,CUL1,PRKDC,MTOR,VPS35,EXOC5,HSPD1,RPS7,NEFL,MARCKS,HSPE1,CUL3,DNAJA3,IRS2,LGALS1,SH3GLB1,ACIN1,SYNE1,RPS6,SLC39A10,RPS6KA1,COL6A2,PGAM5,MYO18A,AGAP2,ANXA6,ABL1,RPS3,COL6A1,RUVBL2,YME1L1,NPM1	effectsize_up	effectsize_up	5.01129	4.82362	5.40656e-07	1.40973e-06	0.00625431	0.0163077	TRUE	TRUE
GO_BP	GO:0030036	actin cytoskeleton organization	734	348	348	16	25	MYL9,PTK2B,TMOD1,ARPC5L,CAPZA1,CLASP1,CAPZB,MTOR,CUL3,ARPC5,MYO18A,CDC42BPB,MARCKSL1,EPB41L3,MARCKS,SPTBN2,GBA2,PAFAH1B1,AGAP2,CYFIP2,BRK1,PRKCE,ANTXR1,WASHC5,LLGL1,CORO7,POTEKP,CTNNA2,MYH9,PRKCI,FLII,CAPZA2,EPHA5,ARF6,FARP1,LRP1,MYO6,BCR,ABL1,ARAP1,ROCK2,NHERF1,EPB41L1,MKKS,CAP1,CYFIP1,CDC42,NEB,SPTBN4,MYO5A,CXADR,SNX9,S1PR1,PRKAR1A,DNM2,RAC2,PACSIN2,ADD2,IQSEC1,DBN1,CIT,CSRP1,SPTBN1,TF,LIMK1,MY…	PTK2B,MYL9,CYFIP2,MTOR,TMOD1,CAPZA1,MARCKS,PAFAH1B1,CUL3,MYO6,TPM4,CAPZA2,TPM3,TPM1,MYO18A,AGAP2,ABL1,MARCKSL1,ARPC5L,CDC42BPB,SPTBN2,CAPZB,MYH10,RAC2,CYFIP1,PIP5K1A,CLASP1,CDC42BPA,DIAPH1,MINK1,EPB41L1,CIT,BCR,WASHC5,DAAM1,FLII,ARHGAP26,MYO5A,PDPK1,MYO1C,TAOK2,RALA,FARP1,PRKCE,MYH9,IQSEC1,SNX9,SPTAN1,ARPC5,LLGL1,DBN1,CARMIL1,TPM2,PRKN,MKKS,PLEC,HIP1R,DNM2,CARMIL2,CAP1,DNAJB6,PDGFRB,CCDC88A,LIMK1…	MYL9,PTK2B,TMOD1,ARPC5L,CAPZA1,CLASP1,CAPZB,MTOR,CUL3,ARPC5,MYO18A,CDC42BPB,MARCKSL1,EPB41L3,MARCKS,SPTBN2	PTK2B,MYL9,CYFIP2,MTOR,TMOD1,CAPZA1,MARCKS,PAFAH1B1,CUL3,MYO6,TPM4,CAPZA2,TPM3,TPM1,MYO18A,AGAP2,ABL1,MARCKSL1,ARPC5L,CDC42BPB,SPTBN2,CAPZB,MYH10,RAC2,CYFIP1	effectsize_up	effectsize_up	4.75448	6.26942	1.9896e-06	3.62394e-10	0.0230157	4.19217e-06	TRUE	TRUE
GO_CC	GO:0099023	vesicle tethering complex	66	50	50	1	6	EXOC6B,VPS51,EXOC4,EXOC1,EXOC5,TRAPPC10,EXOC3,CDC42,VPS53,VPS52,VPS39,VPS11,TRAPPC8,VPS33B,EXOC8,ZW10,NBAS,TRAPPC2,COG5,VPS18,TRAPPC4,EXOC7,TGFBRAP1,VPS8,EXOC2,COG4,COG7,TRAPPC5,VPS41,TRAPPC14,TRAPPC3,VPS33A,TRAPPC12,TRAPPC1,AKTIP,COG1,HOOK1,HOOK3,COG2,COG6,VIPAS39,TRAPPC2L,EXOC6,EIPR1,RAB10,RINT1,TRAPPC11,TRAPPC9,STX17,VPS16	EXOC5,EXOC6B,EXOC4,EXOC1,VPS51,VPS53,VPS52,EXOC3,VPS39,VPS11,TRAPPC10,EXOC7,TRAPPC2,VPS18,ZW10,EXOC8,NBAS,EXOC6,EXOC2,VPS33B,VPS41,COG1,TGFBRAP1,TRAPPC3,AKTIP,TRAPPC8,VPS8,TRAPPC4,HOOK1,TRAPPC2L,CDC42,TRAPPC5,COG7,VIPAS39,COG6,COG4,COG5,TRAPPC12,HOOK3,TRAPPC11,EIPR1,COG2,VPS33A,VPS16,TRAPPC9,RAB10,TRAPPC1,RINT1,STX17,TRAPPC14	EXOC6B	EXOC5,EXOC6B,EXOC4,EXOC1,VPS51,VPS53	effectsize_up	effectsize_up	4.34808	4.92427	1.37337e-05	8.46768e-07	0.0231138	0.00142511	TRUE	TRUE
GO_BP	GO:0051046	regulation of secretion	626	268	268	14	24	CPLX2,SYT12,GNA11,WNK4,DNM1L,AP1G1,GRK2,CADPS,CLASP1,SLC16A1,CPLX1,VPS35,MYO18A,PRKCG,NDUFAF2,CBARP,TSG101,PFKM,PPP3CB,PTPN23,SNAP25,PPP3CA,PRKCE,SNCG,CHRNA4,ABAT,RAB15,VSNL1,GIT1,EPHA5,CAMK2A,DOC2B,ARF6,MAP2K6,SYT3,CASK,KCNMB4,CADPS2,MYO6,PFKFB2,BCR,CHMP2A,NHERF1,NSF,SNCA,NLGN2,PRKAR1A,RAC2,BSG,VAMP3,RAB3D,MYH10,PFKL,DOC2A,GOLPH3,CACNB4,SMCR8,STXBP1,PCSK1,PLA2G6,TCIRG1,NEGR1,IRS2,WDR41,IER3IP1,N…	CPLX2,CPLX1,SYT12,AP1G1,DNM1L,PRKCG,CADPS,CAMK2A,VPS35,GRK2,PTPN23,SNCG,MYO6,IRS2,MYO18A,SNAP25,WNK4,MYH10,GIT1,RAC2,LGI3,GNA11,NDUFAF2,VSNL1,PPP3CB,CLASP1,SLC16A1,NSF,GRM2,WDR41,SMCR8,BCR,RAB15,OSBP,PDPK1,CHRNA4,RALA,CADPS2,MAP2K6,PRKCE,NLGN2,FGG,ABAT,TSG101,CBARP,PPP3CA,PLA2G6,PRKN,PFKM,ACSL3,STXBP3,PREPL,GNAZ,SYT1,HIP1R,CHMP2A,TRPM5,RAB5A,SYT3,ATP2A2,AIMP1,CHRM3,SNCA,NEGR1,SEPTIN4,ITPR1,PFKFB2…	CPLX2,SYT12,GNA11,WNK4,DNM1L,AP1G1,GRK2,CADPS,CLASP1,SLC16A1,CPLX1,VPS35,MYO18A,PRKCG	CPLX2,CPLX1,SYT12,AP1G1,DNM1L,PRKCG,CADPS,CAMK2A,VPS35,GRK2,PTPN23,SNCG,MYO6,IRS2,MYO18A,SNAP25,WNK4,MYH10,GIT1,RAC2,LGI3,GNA11,NDUFAF2,VSNL1	effectsize_up	effectsize_up	4.89203	4.84994	9.98007e-07	1.23501e-06	0.0115449	0.0142866	TRUE	TRUE
GO_BP	GO:0032006	regulation of TOR signaling	155	76	76	2	4	MAPK3,CUL3,SAR1B,USP9X,OGT,RPS6KA1,AKT3,PRKAA1,LAMTOR3,SAR1A,GBA1,GSK3B,DGKQ,TBC1D7,PRKAA2,STK11,GOLPH3,SEH1L,SMCR8,UBE2D1,STAMBPL1,NCKAP1L,SRC,GSK3A,TSC1,LARS1,RPTOR,USP7,PIP4P1,USP32,TBCK,ARAF,NPC1,SIK3,TBK1,MLST8,OTUB1,SEC13,KLHL22,LAMTOR1,GNA12,TSC2,PIK3CA,ATXN3,UBE3A,PRMT1,RHEB,F3,PDCD6,GPR155,RPS6KB1,UBE2N,RRAGC,MTM1,ENDOG,CSNK1A1,OTUD7B,PREX1,ZMPSTE24,YWHAG,MIOS,RRAGB,AKT1,PRKACB,RRAGA,PRK…	MAPK3,CUL3,DGKQ,RPS6KA1,SAR1B,SMCR8,USP9X,AKT3,PRKAA1,ARAF,PRKAA2,LAMTOR3,GSK3B,RPTOR,OGT,LARS1,TBK1,GBA1,PREX1,TSC2,GSK3A,RRAGC,RHEB,SIK3,SAR1A,LAMTOR1,NPC1,PIP4P1,TSC1,SRC,STK11,C9ORF72,SEH1L,STAMBPL1,FLCN,PDCD6,USP7,PRMT1,OTUB1,MTM1,PRKACA,GPR155,KLHL22,CSNK1A1,UBR1,TBCK,TBC1D7,PIK3CA,F3,RRAGB,USP32,GNA12,GOLPH3,UBE2N,MIOS,UBE3A,SEC13,UBE2D1,ENDOG,YWHAG,RRAGA,MLST8,MAT2A,RPS6KB1,PRKACB,AKT1,AT…	MAPK3,CUL3	MAPK3,CUL3,DGKQ,RPS6KA1	effectsize_up	effectsize_up	4.73469	5.26046	2.19395e-06	1.43698e-07	0.0253796	0.0016623	TRUE	TRUE
GO_BP	GO:0006869	lipid transport	460	144	144	2	9	VPS13A,WNK4,VPS51,OSBPL2,SAR1B,PNPLA8,PMP2,VPS13C,ABCA10,MAP2K6,LRP1,STARD3NL,VAPA,ESYT1,PITPNA,SPART,VPS53,APOO,VPS52,FABP5,PITPNM1,VPS13D,PITPNC1,VDAC1,OSBPL1A,ATP8A1,PITPNB,IRS2,SLC25A11,ATG2A,APOB,ABCB1,VDAC2,VPS4B,APOE,FABP3,SLC2A1,ATG9A,OSBP,RELCH,ABCG5,SYT7,ATG2B,ACSL3,ATP8A2,OSBPL3,TMEM97,ABCD3,APOL2,ATP9A,PRKN,ITGAV,SEC24A,BLTP3B,OSBPL8,FIS1,OSBPL10,STARD10,VPS4A,ESYT2,ABCA2,ABCA5,OSBPL6…	VPS13C,VPS13A,STARD3NL,IRS2,VPS51,WNK4,VPS53,ATP8A1,OSBPL2,SAR1B,ABCD3,OSBP,APOO,SLC27A2,VPS52,MAP2K6,PITPNC1,VDAC1,RELCH,APOC2,PRKN,ABCA10,ACSL3,VPS13D,PITPNA,PITPNM3,LRP1,PRKCD,ACE,SPART,FABP5,ACSL1,ATG9A,ESYT1,OSBPL1A,ATG2B,FIS1,BLTP3B,SLC2A1,ITGAV,VDAC2,SPNS1,ATP9A,SLC25A11,DBI,PMP2,VAPB,PNPLA8,ATP9B,PITPNM2,APOB,SLC27A5,APOE,OSBPL8,APOL2,SYT7,LAMTOR1,NPC1,STX12,SLC4A1,STARD10,TEX2,GRAMD1A,AT…	VPS13A,WNK4	VPS13C,VPS13A,STARD3NL,IRS2,VPS51,WNK4,VPS53,ATP8A1,OSBPL2	effectsize_up	effectsize_up	4.72993	5.30579	2.246e-06	1.12186e-07	0.0259818	0.00129776	TRUE	TRUE
GO_MF	GO:0005319	lipid transporter activity	178	63	63	0	2	OSBPL2,ABCA10,ESYT1,PITPNA,FABP5,PITPNM1,PITPNC1,OSBPL1A,ATP8A1,PITPNB,ATG2A,APOB,ABCB1,VDAC2,APOE,SLC2A1,ATG9A,OSBP,ABCG5,ATG2B,ATP8A2,OSBPL3,ABCD3,ATP9A,BLTP3B,OSBPL8,OSBPL10,ABCA2,ABCA5,OSBPL6,NPC1,PITPNM3,AKR1C4,ATP9B,STARD7,GRAMD1A,PLSCR3,TNFAIP8L3,XKR4,C2CD2L,BLTP1,CLPTM1L,SLC27A1,APOD,ATP8B3,PLSCR4,RFT1,APOA1,ANO3,ABCA3,TMEM30B,GRAMD1B,TSPO,CERT1,SCP2,ABCG2,PITPNM2,ABCD2,SLC27A2,TMEM30A,SL…	ATP8A1,OSBPL2,ABCD3,OSBP,SLC27A2,PITPNC1,ABCA10,PITPNA,PITPNM3,FABP5,ATG9A,ESYT1,OSBPL1A,ATG2B,BLTP3B,SLC2A1,VDAC2,ATP9A,ATP9B,PITPNM2,APOB,SLC27A5,APOE,OSBPL8,NPC1,GRAMD1A,ATG2A,STARD7,OSBPL6,AKR1C4,PITPNM1,PITPNB,ATP8B3,APOA1,TSPO,TNFAIP8L3,SCP2,CLPTM1L,ABCA2,XKR4,PLSCR4,ABCG2,OSBPL10,ATP8A2,CERT1,SLC27A4,OSBPL3,ABCA5,ABCG5,ANO3,SLC27A1,PLSCR3,C2CD2L,TMEM30B,APOD,BLTP1,ABCD2,TMEM30A,ABCB1,GRAMD…		ATP8A1,OSBPL2	effectsize_up	effectsize_up	4.441	4.69765	8.95437e-06	2.63173e-06	0.0211144	0.00620562	TRUE	TRUE	Excitatory_Layer_5_6_IT_neurons_I_down
GO_BP	GO:0016482	cytosolic transport	141	91	91	4	9	VPS13A,AP1G1,VPS35,SNX6,KIF1B,VPS51,KIF1A,ANKFY1,CORO7,TRAPPC10,VPS13C,CLTC,KIF5B,SNX2,CLTCL1,SNX3,STX6,VTI1A,VPS53,EHD3,VAMP3,VPS52,RAB9B,SNX5,MON2,ARL1,PPFIA2,PREPL,GAK,LAMP1,ERC1,SYT7,SRSF10,USP7,RAB6B,ATP9A,PRKN,TBC1D17,BLTP3B,RAB7A,MECP2,TBC1D23,GOLT1B,KIF16B,HEATR5B,TBC1D10B,DCTN1,TANC2,RAB6A,RAB29,SNX1,PIKFYVE,SNX32,VTI1B,KIF5A,GOSR1,VPS29,VPS26A,RBSN,STX5,SYBU,AP2A1,SNX12,RAB14,STX16,SPAG…	AP1G1,VPS13C,VPS13A,VPS35,ANKFY1,VPS51,VPS53,CLTC,KIF1A,VTI1A,KIF1B,SNX2,RAB29,VPS52,SNX6,MECP2,SRSF10,MON2,SNX5,PRKN,GAK,PREPL,SNX3,KIF5B,EHD3,TRAPPC10,VAMP3,VTI1B,BLTP3B,TANC2,ATP9A,CORO7,BAIAP3,TBC1D10B,HEATR5B,RAB7A,PPFIA2,STX6,KIF5A,RAB6B,SYBU,TBC1D17,SYT7,RAB6A,LAMP1,STX5,DCTN1,AP2A1,WASHC2A,ERC1,RAB4B,USP7,ACTR2,RAB9B,GOLT1B,TBC1D5,CLTCL1,TRIM46,TBC1D23,ARL1,SNX32,PIKFYVE,CCDC91,VPS29,SPAG…	VPS13A,AP1G1,VPS35,SNX6	AP1G1,VPS13C,VPS13A,VPS35,ANKFY1,VPS51,VPS53,CLTC,KIF1A	effectsize_up	effectsize_up	4.74465	5.07058	2.08865e-06	3.96612e-07	0.0241615	0.00458801	TRUE	TRUE
GO_BP	GO:0009725	response to hormone	961	316	316	12	20	GPX1,MAPK3,ATP5F1A,PTK2B,PRKDC,VGF,AGL,MTOR,BCKDHB,AP3S1,CUL3,NDEL1,MAPK1,WBP2,PPP3CA,PRKCE,GAD2,GNG2,PHB2,LANCL2,PRKCI,OGT,COL6A1,VPS13C,PRKAA1,EPHA5,PTK2,CAMK2A,GBA1,ACACA,MTCL2,ROCK2,GSK3B,MKKS,CYFIP1,TRIM25,ATP1A3,SLC25A33,ATP1A1,EIF4E,MYO5A,PRKAA2,CAT,PRKAR1A,PHB1,STK11,BSG,EPHB2,POR,HSPA8,CSK,SAFB,TBC1D4,EPM2AIP1,STAT3,PARK7,SNX5,ATP1A2,PCSK1,VPS11,MYO1C,IRS2,JAK1,PDPK1,PIP4K2B,LONP1,USP8,S…	GPX1,MAPK3,VPS13C,PTK2B,ATP5F1A,CAMK2A,MAPK1,PRKDC,VGF,MTOR,AGL,NEFL,CUL3,IRS2,NDEL1,ACACA,GNG2,COL6A1,AP3S1,CYFIP1,SNW1,WBP2,MYO5A,PDPK1,PTPRA,MYO1C,GAD2,ATP1A1,PRKAA1,NCOA5,PRKCE,PRKAA2,STAT3,PTK2,PHB2,HSPA8,GSK3B,VPS11,POR,PPP3CA,SNX5,MKKS,STXBP3,EPM2AIP1,PHB1,CTSB,PARK7,EIF2B3,PDGFRB,ATP1A2,SMYD3,OGT,PIP4K2B,FGB,PRKCD,ACE,ACSL1,STK39,TNS2,PGRMC2,HDAC1,IGF1R,LONP1,STAT2,BSG,JAK1,CSK,DNAJA1,CAT…	GPX1,MAPK3,ATP5F1A,PTK2B,PRKDC,VGF,AGL,MTOR,BCKDHB,AP3S1,CUL3,NDEL1	GPX1,MAPK3,VPS13C,PTK2B,ATP5F1A,CAMK2A,MAPK1,PRKDC,VGF,MTOR,AGL,NEFL,CUL3,IRS2,NDEL1,ACACA,GNG2,COL6A1,AP3S1,CYFIP1	effectsize_up	effectsize_up	4.78042	4.94198	1.7493e-06	7.73343e-07	0.0202359	0.00894603	TRUE	TRUE
GO_BP	GO:0012501	programmed cell death	2071	663	663	28	44	GPX1,MAPK3,PRDX2,NACA,ANXA6,PTK2B,DNM1L,RPS6,PRKDC,SLC39A10,DNAJA3,MTOR,EEF1E1,ACIN1,MAPK8IP3,HSPD1,CUL3,C1QBP,VPS35,SNX6,MYO18A,PRKCG,CUL1,EPB41L3,PTPMT1,RPS6KA2,MARCKS,SH3GLB1,KIF1B,AGAP2,SYNE1,RUVBL2,COL6A2,HSPE1,SLC25A6,PGAM5,CYFIP2,EEF1A2,LGALS1,YARS1,MAPK1,NME3,CYCS,PRKCE,RPS3,RTN4,STK25,PHB2,NDUFA13,EXOC5,RPS7,PRKCI,OGT,RPS6KA1,NAA16,COL6A1,PRKAA1,RUVBL1,CAMK2D,NME2P1,PTK2,ANXA5,HTRA1,CAMK…	GPX1,NACA,MAPK3,PTK2B,EEF1E1,PRDX2,DNM1L,PRKCG,C1QBP,CAMK2A,CYFIP2,MAPK8IP3,MAPK1,CUL1,PRKDC,MTOR,VPS35,EXOC5,HSPD1,RPS7,NEFL,MARCKS,HSPE1,CUL3,DNAJA3,IRS2,LGALS1,SH3GLB1,ACIN1,SYNE1,RPS6,SLC39A10,RPS6KA1,COL6A2,PGAM5,MYO18A,AGAP2,ANXA6,ABL1,RPS3,COL6A1,RUVBL2,YME1L1,NPM1,CAMK2D,EEF1A2,HTT,NDUFA13,CIT,SNW1,PYGL,RAPGEF2,KIF1B,PDPK1,RPS6KA2,TAOK2,NME2P1,GRAMD4,RTN4,MAP2K6,BRAT1,CYCS,PRKAA1,SLK,WWOX…	GPX1,MAPK3,PRDX2,NACA,ANXA6,PTK2B,DNM1L,RPS6,PRKDC,SLC39A10,DNAJA3,MTOR,EEF1E1,ACIN1,MAPK8IP3,HSPD1,CUL3,C1QBP,VPS35,SNX6,MYO18A,PRKCG,CUL1,EPB41L3,PTPMT1,RPS6KA2,MARCKS,SH3GLB1	GPX1,NACA,MAPK3,PTK2B,EEF1E1,PRDX2,DNM1L,PRKCG,C1QBP,CAMK2A,CYFIP2,MAPK8IP3,MAPK1,CUL1,PRKDC,MTOR,VPS35,EXOC5,HSPD1,RPS7,NEFL,MARCKS,HSPE1,CUL3,DNAJA3,IRS2,LGALS1,SH3GLB1,ACIN1,SYNE1,RPS6,SLC39A10,RPS6KA1,COL6A2,PGAM5,MYO18A,AGAP2,ANXA6,ABL1,RPS3,COL6A1,RUVBL2,YME1L1,NPM1	effectsize_up	effectsize_up	4.94864	4.77654	7.47352e-07	1.78339e-06	0.00864537	0.0206303	TRUE	TRUE
GO_MF	GO:0019787	ubiquitin-like protein transferase activity	507	126	126	2	5	UBL4A,CUL3,TRIM3,UFC1,NSMCE2,RPS7,RANBP2,UBR4,UBE3C,CUL4A,HERC4,TRIM25,CDC42,CDC34,HECTD1,UBE4A,PARK7,UBE2D1,VPS11,GCN1,MKRN2,HACE1,HUWE1,TRIM36,ITCH,UBE2D3,ARIH2,PRPF19,MGRN1,RNF170,ARIH1,UFL1,UBR3,LRSAM1,PRKN,MYCBP2,RNF123,FBXO2,CUL2,VPS18,RNF34,HECW1,ATG3,FBXO27,RNF11,HLTF,DTX3,SH3RF3,OTUB1,RAD18,PTEN,ARK2N,RABGEF1,TRIM9,RMND5A,HDAC4,TRIM32,HECTD4,TRIM38,BIRC2,LMO7,MIB1,UBE3B,UBE2R2,MUL1,AKTIP…	TRIM38,UBL4A,RPS7,CUL3,TRIM3,NSMCE2,UFC1,LRSAM1,UBR4,SH3RF3,UBE3C,VPS11,UBE4A,PRKN,HERC1,TRIM36,PARK7,HECW1,HECTD1,MYCBP2,CDC34,CUL2,GCN1,HUWE1,HECTD4,CBLL1,RNF11,VPS18,UBE3B,UBR3,TRIM25,DTX3,CCAR1,ARIH2,TRAF2,MGRN1,RNF123,HECW2,AKTIP,CUL4A,WWP2,RANBP2,UBE2D3,ITCH,RNF170,BIRC3,HACE1,ARIH1,SMURF1,PRPF19,CDC42,RNF34,RNF25,PTEN,OTUB1,FBXO2,HERC4,UBE2Q1,TRIM9,BIRC6,RPL11,ATG5,RMND5A,BIRC2,LMO7,CUL5,R…	UBL4A,CUL3	TRIM38,UBL4A,RPS7,CUL3,TRIM3	effectsize_up	effectsize_up	4.42745	4.65702	9.53556e-06	3.20822e-06	0.0224848	0.00756499	TRUE	TRUE
GO_BP	GO:0046903	secretion	1001	434	434	20	36	CPLX2,SYT12,VPS13A,GNA11,WNK4,DNM1L,AP1G1,EXOC6B,GRK2,VGF,CADPS,CLASP1,SLC16A1,SERPINE2,CPLX1,VPS35,MYO18A,PRKCG,CAMK2G,ARFGEF2,NDUFAF2,PAFAH1B1,CBARP,TSG101,RAB40B,COPG2,PFKM,PPP3CB,PTPN23,SNAP25,PPP3CA,PRKCE,SNCG,CHRNA4,OSBPL2,ABAT,EXOC4,PNPLA8,EXOC1,LLGL1,EXOC5,MYH9,SYNGR3,PRKCI,RAB15,SLC16A2,VSNL1,GIT1,NRXN2,EPHA5,COPA,COPG1,CAMK2A,DOC2B,ARF6,MAP2K6,CBLN4,SYT3,CASK,COPS5,KCNMB4,PIANP,CADPS2,M…	CPLX2,CPLX1,SYT12,AP1G1,ARFGEF2,VPS13A,DNM1L,PRKCG,CADPS,CAMK2A,VGF,VPS35,GRK2,EXOC5,PTPN23,SNCG,EXOC6B,SERPINE2,PAFAH1B1,MYO6,EXOC4,IRS2,EXOC1,MYO18A,SNAP25,CAMK2G,WNK4,MYH10,GIT1,RAC2,LGI3,GNA11,NDUFAF2,SYNGR3,VSNL1,OSBPL2,PPP3CB,CLASP1,SLC16A1,NSF,GRM2,WDR41,SMCR8,COPA,BCR,RAB15,OSBP,PDPK1,CHRNA4,RALA,PPFIA3,CADPS2,MAP2K6,PRKCE,MYH9,MECP2,EXOC3,NLGN2,CBLN4,FGG,ABAT,TSG101,LLGL1,CBARP,VPS11,PPP…	CPLX2,SYT12,VPS13A,GNA11,WNK4,DNM1L,AP1G1,EXOC6B,GRK2,VGF,CADPS,CLASP1,SLC16A1,SERPINE2,CPLX1,VPS35,MYO18A,PRKCG,CAMK2G,ARFGEF2	CPLX2,CPLX1,SYT12,AP1G1,ARFGEF2,VPS13A,DNM1L,PRKCG,CADPS,CAMK2A,VGF,VPS35,GRK2,EXOC5,PTPN23,SNCG,EXOC6B,SERPINE2,PAFAH1B1,MYO6,EXOC4,IRS2,EXOC1,MYO18A,SNAP25,CAMK2G,WNK4,MYH10,GIT1,RAC2,LGI3,GNA11,NDUFAF2,SYNGR3,VSNL1,OSBPL2	effectsize_up	effectsize_up	4.71725	5.16129	2.39051e-06	2.45257e-07	0.0276535	0.00283713	TRUE	TRUE	Excitatory_Layer_5_6_IT_neurons_I_down
GO_BP	GO:0016052	carbohydrate catabolic process	181	81	81	4	7	PYGB,AGL,WDR45,MTOR,PFKM,GPD2,OGT,NEU3,GIT1,COL6A1,PRKAA1,PYGL,PFKFB2,PFKP,PRKAA2,PFKL,PSEN1,STAT3,ACTN3,PGAM1,HKDC1,ATG2A,SLC4A4,HK1,SRC,GSK3A,INSR,PYGM,HTR2A,ATG2B,ALDOA,ARL2,RPTOR,ALDOC,APP,PGM1,ATG3,FUT9,MLST8,LDHA,TKTL1,WIPI2,HDAC4,P2RX7,STBD1,FBP1,ENO2,GALK1,RB1CC1,DERA,SCARB2,PPP1CA,PRKAG2,PGD,HK2,SORD,OGDHL,SLC4A1,GPI,MAN2C1,OGDH,FUT8,TPI1,PKM,BCL2L13,PRKAG1,PHKA1,GK,PGK1,TKFC,PGK2,UCHL1,…	PYGB,MTOR,AGL,WDR45,GIT1,COL6A1,GPD2,PYGL,PRKAA1,PRKAA2,STAT3,GALK1,PFKM,PFKP,RPTOR,FUT9,HK1,OGT,PFKFB2,HKDC1,ATG2B,OGDHL,PFKL,RB1CC1,WIPI2,GSK3A,PGAM1,GPI,ALDOA,SLC4A1,INSR,SRC,ACTN3,OGDH,ATG2A,HTR2A,ALDOC,LDHA,FLCN,PYGM,PGM1,ENO2,PSEN1,SLC4A4,SORD,PHKA1,PRKACA,GK2,NEU3,ARL2,SCARB2,TKTL1,ATG3,HK2,PGD,P2RX7,PPP1CA,HDAC4,FUT8,BCL2L13,DERA,PRKAG1,PGK1,STBD1,ENO3,TKFC,MLST8,ENO1,MAN2C1,PRKAG2,UCHL1,…	PYGB,AGL,WDR45,MTOR	PYGB,MTOR,AGL,WDR45,GIT1,COL6A1,GPD2	effectsize_up	effectsize_up	4.96001	4.75859	7.04894e-07	1.9495e-06	0.00815421	0.0225518	TRUE	TRUE
GO_CC	GO:0000145	exocyst	16	10	10	1	4	EXOC6B,EXOC4,EXOC1,EXOC5,EXOC3,EXOC8,EXOC7,EXOC2,EXOC6,RAB10	EXOC5,EXOC6B,EXOC4,EXOC1,EXOC3,EXOC7,EXOC8,EXOC6,EXOC2,RAB10	EXOC6B	EXOC5,EXOC6B,EXOC4,EXOC1	effectsize_up	effectsize_up	4.30382	4.741	1.67875e-05	2.12663e-06	0.0282534	0.00357912	TRUE	TRUE
GO_BP	GO:0006915	apoptotic process	2006	645	645	28	43	GPX1,MAPK3,PRDX2,NACA,ANXA6,PTK2B,DNM1L,RPS6,PRKDC,SLC39A10,DNAJA3,MTOR,EEF1E1,ACIN1,MAPK8IP3,HSPD1,CUL3,C1QBP,VPS35,SNX6,MYO18A,PRKCG,CUL1,EPB41L3,PTPMT1,RPS6KA2,MARCKS,SH3GLB1,KIF1B,AGAP2,SYNE1,RUVBL2,COL6A2,HSPE1,SLC25A6,CYFIP2,EEF1A2,LGALS1,YARS1,MAPK1,NME3,CYCS,PRKCE,RPS3,RTN4,STK25,PHB2,NDUFA13,EXOC5,RPS7,PRKCI,OGT,RPS6KA1,NAA16,COL6A1,PRKAA1,RUVBL1,CAMK2D,NME2P1,PTK2,ANXA5,HTRA1,CAMK2A,DIA…	GPX1,NACA,MAPK3,PTK2B,EEF1E1,PRDX2,DNM1L,PRKCG,C1QBP,CAMK2A,CYFIP2,MAPK8IP3,MAPK1,CUL1,PRKDC,MTOR,VPS35,EXOC5,HSPD1,RPS7,NEFL,MARCKS,HSPE1,CUL3,DNAJA3,IRS2,LGALS1,SH3GLB1,ACIN1,SYNE1,RPS6,SLC39A10,RPS6KA1,COL6A2,MYO18A,AGAP2,ANXA6,ABL1,RPS3,COL6A1,RUVBL2,YME1L1,NPM1,CAMK2D,EEF1A2,HTT,NDUFA13,CIT,SNW1,RAPGEF2,KIF1B,PDPK1,RPS6KA2,TAOK2,NME2P1,GRAMD4,RTN4,MAP2K6,BRAT1,CYCS,PRKAA1,SLK,WWOX,SNX6,MAP2K…	GPX1,MAPK3,PRDX2,NACA,ANXA6,PTK2B,DNM1L,RPS6,PRKDC,SLC39A10,DNAJA3,MTOR,EEF1E1,ACIN1,MAPK8IP3,HSPD1,CUL3,C1QBP,VPS35,SNX6,MYO18A,PRKCG,CUL1,EPB41L3,PTPMT1,RPS6KA2,MARCKS,SH3GLB1	GPX1,NACA,MAPK3,PTK2B,EEF1E1,PRDX2,DNM1L,PRKCG,C1QBP,CAMK2A,CYFIP2,MAPK8IP3,MAPK1,CUL1,PRKDC,MTOR,VPS35,EXOC5,HSPD1,RPS7,NEFL,MARCKS,HSPE1,CUL3,DNAJA3,IRS2,LGALS1,SH3GLB1,ACIN1,SYNE1,RPS6,SLC39A10,RPS6KA1,COL6A2,MYO18A,AGAP2,ANXA6,ABL1,RPS3,COL6A1,RUVBL2,YME1L1,NPM1	effectsize_up	effectsize_up	4.95831	4.72335	7.11105e-07	2.31997e-06	0.00822606	0.0268374	TRUE	TRUE
GO_BP	GO:0071375	cellular response to peptide hormone stimulus	369	144	144	6	11	MAPK3,PRKDC,MTOR,AP3S1,CUL3,NDEL1,MAPK1,PPP3CA,PRKCI,OGT,COL6A1,PRKAA1,EPHA5,PTK2,CAMK2A,MTCL2,ROCK2,GSK3B,CYFIP1,SLC25A33,MYO5A,PRKAR1A,EPHB2,CSK,TBC1D4,STAT3,SNX5,MYO1C,IRS2,JAK1,PDPK1,PIP4K2B,LONP1,CPEB2,AHCYL1,NCL,SRC,GSK3A,INSR,GOT1,MAP3K7,PRKCA,PIK3R1,GNAS,SLC9A1,RAF1,OSBPL8,NUCKS1,ATP2B1,PTPRA,RAB8A,ACTN2,RAB31,PIP4K2C,PRKCD,PARP1,PRKCB,STAT1,PDK2,EPHB1,IGF1R,SYAP1,ERBB4,FBP1,NCK1,VAMP2,AS…	MAPK3,CAMK2A,MAPK1,PRKDC,MTOR,CUL3,IRS2,NDEL1,COL6A1,AP3S1,CYFIP1,MYO5A,PDPK1,PTPRA,MYO1C,PRKAA1,NCOA5,STAT3,PTK2,GSK3B,PPP3CA,SNX5,PDGFRB,OGT,PIP4K2B,PRKCD,ACE,TNS2,IGF1R,LONP1,JAK1,CSK,NCL,EPHB2,PIK3R2,PRKCA,NUCKS1,STAT1,ROCK2,SLC25A33,ATP2B1,GOT1,PRKCB,PRKCI,TBC1D4,STAT6,MTCL2,PIK3R1,TSC2,GSK3A,RAB8A,PIP4K2C,RHOQ,OSBPL8,AHCYL1,GNAS,INSR,SRC,VAMP2,ASS1,SORL1,PTPN1,NTRK2,NCK1,GNAI2,PDK2,GRB10,PT…	MAPK3,PRKDC,MTOR,AP3S1,CUL3,NDEL1	MAPK3,CAMK2A,MAPK1,PRKDC,MTOR,CUL3,IRS2,NDEL1,COL6A1,AP3S1,CYFIP1	effectsize_up	effectsize_up	4.68551	5.11442	2.79265e-06	3.14711e-07	0.0323053	0.00364057	TRUE	TRUE
GO_BP	GO:0043434	response to peptide hormone	494	183	183	7	14	MAPK3,PRKDC,VGF,MTOR,AP3S1,CUL3,NDEL1,MAPK1,PPP3CA,PRKCI,OGT,COL6A1,VPS13C,PRKAA1,EPHA5,PTK2,CAMK2A,MTCL2,ROCK2,GSK3B,CYFIP1,SLC25A33,MYO5A,CAT,PRKAR1A,STK11,BSG,EPHB2,CSK,TBC1D4,EPM2AIP1,STAT3,SNX5,PCSK1,MYO1C,IRS2,JAK1,PDPK1,PIP4K2B,LONP1,EIF2B4,EIF2B5,CPEB2,AHCYL1,NCL,NEFL,SRC,SLC2A1,GSK3A,INSR,GOT1,TSC1,MAP3K7,PRKCA,HADHA,PIK3R1,GNAS,EIF2B3,SLC9A1,RAF1,OSBPL8,STXBP3,NUCKS1,ATP2B1,PTPRA,RAB8A,…	MAPK3,VPS13C,CAMK2A,MAPK1,PRKDC,VGF,MTOR,NEFL,CUL3,IRS2,NDEL1,COL6A1,AP3S1,CYFIP1,MYO5A,PDPK1,PTPRA,MYO1C,PRKAA1,NCOA5,STAT3,PTK2,GSK3B,PPP3CA,SNX5,STXBP3,EPM2AIP1,EIF2B3,PDGFRB,OGT,PIP4K2B,PRKCD,ACE,TNS2,IGF1R,LONP1,STAT2,BSG,JAK1,CSK,CAT,NCL,EPHB2,EIF2B4,SLC2A1,MT-CYB,PIK3R2,PRKCA,NUCKS1,STAT1,ROCK2,SLC25A33,ATP2B1,GOT1,PRKCB,PRKCI,TBC1D4,STAT6,MTCL2,INPPL1,PIK3R1,TSC2,GSK3A,RAB8A,ALPL,PIP4K2C,…	MAPK3,PRKDC,VGF,MTOR,AP3S1,CUL3,NDEL1	MAPK3,VPS13C,CAMK2A,MAPK1,PRKDC,VGF,MTOR,NEFL,CUL3,IRS2,NDEL1,COL6A1,AP3S1,CYFIP1	effectsize_up	effectsize_up	4.66687	5.29593	3.05827e-06	1.18413e-07	0.0353781	0.0013698	TRUE	TRUE
GO_BP	GO:0009205	purine ribonucleoside triphosphate metabolic process	254	157	157	27	31	ATP5F1C,NDUFA5,NDUFS3,NDUFS7,ATP5PD,NDUFB10,NDUFA10,ATP5F1B,NDUFS2,ATP5F1A,ATP5PO,ATP5PF,NDUFA7,NDUFS1,ATP5F1D,SDHB,DNM1L,NDUFA12,NDUFS8,NDUFA2,ATP5F1E,NDUFV2,MTOR,ATP6V1B2,COX11,RAN,STOML2,NDUFA3,DMAC2L,NDUFB4,PFKM,NDUFB1,NDUFA6,NME3,NDUFS6,NDUFV3,ATP5MG,NDUFS5,ATP5ME,NDUFA13,SDHA,OGT,GIT1,COL6A1,NDUFA11,PRKAA1,ATP5MK,GTPBP1,NME2P1,NT5E,NDUFB3,NDUFV1,PFKFB2,PFKP,NDUFB9,NDUFB2,NDUFS4,PRKAA2,HSPA8…	ATP5F1C,NDUFS3,ATP5F1B,NDUFA7,NDUFS2,DNM1L,ATP5PO,ATP5F1A,NDUFA10,ATP5F1D,NDUFS1,ATP5PD,NDUFB10,SDHB,MTOR,NDUFS8,NDUFS7,NDUFB1,NDUFA5,NDUFS5,NDUFA12,STOML2,RAN,NDUFV2,NDUFB4,DMAC2L,GIT1,ATP6V1B2,COL6A1,NDUFA2,NDUFB3,ATP5PF,NDUFA3,ATP5ME,SDHA,NDUFA13,ATP5F1E,ATP5MG,NME2P1,NDUFA11,NT5E,NDUFS6,PRKAA1,PRKAA2,STAT3,HSPA8,NDUFA6,GALK1,PFKM,NDUFB9,NDUFB7,PFKP,RPTOR,NDUFA9,HK1,ATP1A2,NDUFB5,NDUFC2,OGT,ND…	ATP5F1C,NDUFA5,NDUFS3,NDUFS7,ATP5PD,NDUFB10,NDUFA10,ATP5F1B,NDUFS2,ATP5F1A,ATP5PO,ATP5PF,NDUFA7,NDUFS1,ATP5F1D,SDHB,DNM1L,NDUFA12,NDUFS8,NDUFA2,ATP5F1E,NDUFV2,MTOR,ATP6V1B2,COX11,RAN,STOML2	ATP5F1C,NDUFS3,ATP5F1B,NDUFA7,NDUFS2,DNM1L,ATP5PO,ATP5F1A,NDUFA10,ATP5F1D,NDUFS1,ATP5PD,NDUFB10,SDHB,MTOR,NDUFS8,NDUFS7,NDUFB1,NDUFA5,NDUFS5,NDUFA12,STOML2,RAN,NDUFV2,NDUFB4,DMAC2L,GIT1,ATP6V1B2,COL6A1,NDUFA2,NDUFB3	effectsize_down	effectsize_down	-5.19311	-4.67256	2.06809e-07	2.97467e-06	0.00239236	0.034411	TRUE	TRUE
GO_MF	GO:0015075	monoatomic ion transmembrane transporter activity	869	369	369	37	41	ATP5F1C,NDUFA5,CALM1,CHP1,NDUFS3,COX5A,NDUFS7,COX5B,ATP5PD,NDUFB10,NDUFA10,ATP5F1B,NDUFS2,ATP5F1A,ATP5PO,ANXA6,ATP5PF,NDUFA7,NDUFS1,ATP5F1D,WNK4,NDUFA12,CACNB3,NDUFS8,ATP6V0D1,NDUFA2,ATP6V1D,NCS1,ATP5F1E,SLC39A10,NDUFV2,SLC16A1,ATP6V1B2,ATP6V1C1,ATP6V0D2,SLC13A5,COX7A1,NDUFA3,DMAC2L,NDUFB4,KCNAB1,ATP2B4,NDUFB1,ATP6V1F,ATP6V1E1,NDUFA6,CACNB1,KCNJ10,SNAP25,MT-CO3,NDUFS6,NDUFV3,CHRNA4,ATP5MG,NDUFS5,…	CHP1,ATP5F1C,NDUFS3,COX5A,ATP5F1B,CALM1,NDUFA7,COX5B,NDUFS2,ATP5PO,ATP5F1A,NDUFA10,ATP5F1D,NDUFS1,ATP5PD,ATP6V1D,NDUFB10,ATP6V0D1,NDUFS8,NDUFS7,NDUFB1,NDUFA5,ATP6V1F,CACNB3,NCS1,NDUFS5,SLC39A10,NDUFA12,NDUFV2,NDUFB4,SNAP25,WNK4,ANXA6,DMAC2L,COX7A1,ATP6V1B2,ATP6V1C1,ATP8A1,KCNAB2,NDUFA2,NDUFB3,CAMK2D,ATP5PF,NDUFA3,SLC16A1,ATP5ME,GRM2,CABP1,ATP5F1E,TMEM94,CACNB1,COX7A2L,ATP2B4,ATP6V0D2,CHRNA4,ATP5M…	ATP5F1C,NDUFA5,CALM1,CHP1,NDUFS3,COX5A,NDUFS7,COX5B,ATP5PD,NDUFB10,NDUFA10,ATP5F1B,NDUFS2,ATP5F1A,ATP5PO,ANXA6,ATP5PF,NDUFA7,NDUFS1,ATP5F1D,WNK4,NDUFA12,CACNB3,NDUFS8,ATP6V0D1,NDUFA2,ATP6V1D,NCS1,ATP5F1E,SLC39A10,NDUFV2,SLC16A1,ATP6V1B2,ATP6V1C1,ATP6V0D2,SLC13A5,COX7A1	CHP1,ATP5F1C,NDUFS3,COX5A,ATP5F1B,CALM1,NDUFA7,COX5B,NDUFS2,ATP5PO,ATP5F1A,NDUFA10,ATP5F1D,NDUFS1,ATP5PD,ATP6V1D,NDUFB10,ATP6V0D1,NDUFS8,NDUFS7,NDUFB1,NDUFA5,ATP6V1F,CACNB3,NCS1,NDUFS5,SLC39A10,NDUFA12,NDUFV2,NDUFB4,SNAP25,WNK4,ANXA6,DMAC2L,COX7A1,ATP6V1B2,ATP6V1C1,ATP8A1,KCNAB2,NDUFA2,NDUFB3	effectsize_down	effectsize_down	-5.40812	-4.31238	6.36883e-08	1.61508e-05	0.000150177	0.0380837	TRUE	TRUE	Astrocytes_down;Excitatory_Layer_5_6_CT_and_NP_neurons_down;Excitatory_Layer_5_6_IT_neurons_I_down;Excitatory_Layer_5_6_IT_neurons_II_down;Inhibitory_LAMP5_neurons_down
GO_MF	GO:0015318	inorganic molecular entity transmembrane transporter activity	830	348	348	35	38	ATP5F1C,NDUFA5,CALM1,CHP1,NDUFS3,COX5A,NDUFS7,COX5B,ATP5PD,NDUFB10,NDUFA10,ATP5F1B,NDUFS2,ATP5F1A,ATP5PO,ATP5PF,NDUFA7,NDUFS1,ATP5F1D,NDUFA12,CACNB3,NDUFS8,ATP6V0D1,NDUFA2,ATP6V1D,NCS1,ATP5F1E,SLC39A10,NDUFV2,SLC16A1,ATP6V1B2,ATP6V1C1,ATP6V0D2,SLC13A5,COX7A1,NDUFA3,DMAC2L,NDUFB4,KCNAB1,ATP2B4,NDUFB1,ATP6V1F,ATP6V1E1,NDUFA6,CACNB1,KCNJ10,SNAP25,MT-CO3,NDUFS6,NDUFV3,ATP5MG,NDUFS5,ATP5ME,ATP2B3,NRXN…	CHP1,ATP5F1C,NDUFS3,COX5A,ATP5F1B,CALM1,NDUFA7,COX5B,NDUFS2,ATP5PO,ATP5F1A,NDUFA10,ATP5F1D,NDUFS1,ATP5PD,ATP6V1D,NDUFB10,ATP6V0D1,NDUFS8,NDUFS7,NDUFB1,NDUFA5,ATP6V1F,CACNB3,NCS1,NDUFS5,SLC39A10,NDUFA12,NDUFV2,NDUFB4,SNAP25,DMAC2L,COX7A1,ATP6V1B2,ATP6V1C1,KCNAB2,NDUFA2,NDUFB3,CAMK2D,ATP5PF,NDUFA3,SLC16A1,ATP5ME,GRM2,CABP1,ATP5F1E,TMEM94,CACNB1,COX7A2L,ATP2B4,ATP6V0D2,ATP5MG,UQCRC1,ATP2B3,NDUFS6,AT…	ATP5F1C,NDUFA5,CALM1,CHP1,NDUFS3,COX5A,NDUFS7,COX5B,ATP5PD,NDUFB10,NDUFA10,ATP5F1B,NDUFS2,ATP5F1A,ATP5PO,ATP5PF,NDUFA7,NDUFS1,ATP5F1D,NDUFA12,CACNB3,NDUFS8,ATP6V0D1,NDUFA2,ATP6V1D,NCS1,ATP5F1E,SLC39A10,NDUFV2,SLC16A1,ATP6V1B2,ATP6V1C1,ATP6V0D2,SLC13A5,COX7A1	CHP1,ATP5F1C,NDUFS3,COX5A,ATP5F1B,CALM1,NDUFA7,COX5B,NDUFS2,ATP5PO,ATP5F1A,NDUFA10,ATP5F1D,NDUFS1,ATP5PD,ATP6V1D,NDUFB10,ATP6V0D1,NDUFS8,NDUFS7,NDUFB1,NDUFA5,ATP6V1F,CACNB3,NCS1,NDUFS5,SLC39A10,NDUFA12,NDUFV2,NDUFB4,SNAP25,DMAC2L,COX7A1,ATP6V1B2,ATP6V1C1,KCNAB2,NDUFA2,NDUFB3	effectsize_down	effectsize_down	-5.37716	-4.30067	7.56719e-08	1.70281e-05	0.000178434	0.0401522	TRUE	TRUE	Astrocytes_down;Excitatory_Layer_5_6_CT_and_NP_neurons_down;Excitatory_Layer_5_6_IT_neurons_I_down;Excitatory_Layer_5_6_IT_neurons_II_down;Inhibitory_LAMP5_neurons_down
GO_CC	GO:0015934	large ribosomal subunit	114	71	71	9	8	RPL24,MRPL50,MRPL23,MRPL15,RPLP0,MRPL28,MRPL43,MRPL58,RPLP2,MRPL12,RPL38,MRPL21,MRPL38,MRPL19,MRPL44,MRPL37,MRPL47,MRPL39,MRPL22,RPL3,RPL12,MRPL3,RPL37A,RPLP1,RPL17,MRPL16,MRPL49,RPL21,MRPL51,RPL4,RPL23A,RPL13,RPL10A,MRPL46,MRPL4,MRPL1,RPL14,RPL27A,RPL26,MRPS30,RPL8,RPL19,RPL5,RPL35A,MRPL24,RPL22,RPL28,RPL6,MRPL41,RPL10,RPL29,RPL15,RPL36,RPL27,RPL18A,MRPL48,RPL7,RBM3,MRPL11,RPL18,RPL31,RPL7A,MRPL…	MRPL50,RPL24,RPLP0,MRPL44,MRPL12,MRPL39,RPLP2,MRPL38,RPL38,MRPL43,MRPL48,MRPL21,MRPL15,MRPL23,MRPL37,MRPL28,RPL27A,RPLP1,MRPL19,MRPL4,MRPL3,MRPL51,MRPL58,MRPL47,RPL12,MRPL49,MRPL41,MRPL46,MRPL1,MRPL22,RPL10A,RPL32,MRPL2,RPL23A,RPL26,RPL17,RPL35A,RPL13,MRPL16,RPL18A,RPL4,RPL22,RPL7,RPL3,RBM3,MRPL11,RPL19,RPL28,RPL29,RPL7A,RPL27,RPL11,RPL36,MRPL17,MRPL24,RPL21,RPL31,RPL10,RPL5,RPL23,RPL13A,MRPS30,R…	RPL24,MRPL50,MRPL23,MRPL15,RPLP0,MRPL28,MRPL43,MRPL58,RPLP2	MRPL50,RPL24,RPLP0,MRPL44,MRPL12,MRPL39,RPLP2,MRPL38	effectsize_down	effectsize_down	-4.22069	-5.08201	2.43556e-05	3.73454e-07	0.0409904	0.000628523	TRUE	TRUE	Astrocytes_down;Inhibitory_SST_neurons_down;Microglial_cells_up
GO_CC	GO:0005874	microtubule	486	207	207	16	25	CALM1,CHMP4B,DYNC1LI1,CHMP1A,TCP11L1,DNM1L,CLASP1,KIF2A,CHMP2B,CUL3,MAP6,TUBA8,CKAP5,DST,NDEL1,ARFGEF2,KIF1B,PAFAH1B1,DYNC1H1,CHMP1B,TUBA3C,KIF1A,KIF27,TBCD,ARL3,WDR47,DYNC1I2,DNAH12,CLTC,MACF1,REEP2,KIF5B,BAG2,TUBB,MTCL2,CHMP2A,MAP9,TUBA1B,TUBA1C,DCTN2,LRPPRC,MDM1,DNM2,MAP6D1,CDK5RAP2,MAP1A,CHMP6,DNM1,RAB3D,DNM3,CAMSAP1,TUBB4A,RAB11A,CAMSAP2,KATNB1,CNP,SPAST,DYNLRB1,KIF15,DNAH1,KLC4,DYNC1I1,BCAS…	CALM1,ARFGEF2,DYNC1LI1,DNM1L,MAP6,KIF2A,TCP11L1,TUBA8,CHMP4B,DNAH12,PAFAH1B1,DYNC1H1,CUL3,CKAP5,NDEL1,KIF15,TUBA1B,MAP6D1,WDR47,CHMP1A,CLTC,KIF1A,CHMP2B,MACF1,KCNAB2,CLASP1,REEP2,CAMSAP3,KIF1B,TUBB,TUBA3C,DST,CAMSAP1,LRPPRC,TUBA4A,TBCD,DCTN2,MAP1A,KIF27,SNPH,KIFAP3,DNM2,CHMP2A,DYNLRB1,DYNLL1,CEP170B,DNAH6,KIF5B,CHMP1B,DNM3,CHMP6,BAG2,TUBA1C,DNM1,DYNC1I1,ARL3,SHTN1,NEK7,TUBB2B,KIF5C,MDM1,ZW10,TUBB…	CALM1,CHMP4B,DYNC1LI1,CHMP1A,TCP11L1,DNM1L,CLASP1,KIF2A,CHMP2B,CUL3,MAP6,TUBA8,CKAP5,DST,NDEL1,ARFGEF2	CALM1,ARFGEF2,DYNC1LI1,DNM1L,MAP6,KIF2A,TCP11L1,TUBA8,CHMP4B,DNAH12,PAFAH1B1,DYNC1H1,CUL3,CKAP5,NDEL1,KIF15,TUBA1B,MAP6D1,WDR47,CHMP1A,CLTC,KIF1A,CHMP2B,MACF1,KCNAB2	effectsize_up	effectsize_up	4.27916	4.51619	1.87599e-05	6.29617e-06	0.0315729	0.0105965	TRUE	TRUE	Astrocytes_down
GO_MF	GO:0030527	structural constituent of chromatin	98	13	13	3	2	H2BC26,H2BC15,H2AC20,MACROH2A1,H3-7,H3-3B,H2AC21,H4C16,MACROH2A2,H2AZ2,H1-4,H1-0,H1-10	MACROH2A1,H2BC15,H2BC26,H2AC20,H2AZ2,MACROH2A2,H3-3B,H3-7,H4C16,H2AC21,H1-4,H1-0,H1-10	H2BC26,H2BC15,H2AC20	MACROH2A1,H2BC15	effectsize_down	effectsize_down	-4.84139	-4.27561	1.28935e-06	1.90616e-05	0.00304029	0.0449472	TRUE	TRUE
GO_BP	GO:0007163	establishment or maintenance of cell polarity	228	118	118	6	7	CLASP1,CKAP5,MYO18A,CDC42BPB,DST,NDEL1,PAFAH1B1,LLGL1,CORO7,STK25,MYH9,PRKCI,PTK2,ARF6,SLC9A6,DLG3,ABL1,ROCK2,GSK3B,NHERF1,CAP1,CDC42,MARK2,STK11,RAC2,CDK5RAP2,KRIT1,ACTB,GOLPH3,PRICKLE1,MYO9A,TCIRG1,GPSM1,CARMIL2,SNX27,DLG2,WDPCP,HTT,ARFGEF1,NCKAP1L,ERBIN,ARHGAP35,CAMSAP3,CLIC4,ZW10,BRSK1,LMNA,KIF20B,SLC9A1,ILK,ARHGEF11,ABL2,SCRIB,RAB11FIP2,DCTN1,SHTN1,DLG4,EPHB1,GSN,PARD6G,IGF1R,RUFY3,CRKL,CTNN…	PAFAH1B1,CKAP5,NDEL1,MYO18A,ABL1,CDC42BPB,RAC2,CLASP1,ERBIN,HTT,CAMSAP3,ILK,DST,MYH9,SLC9A6,PTK2,LLGL1,GSK3B,DLG3,CARMIL2,CAP1,MARK2,IGF1R,ABL2,JAM3,LMNA,SHTN1,WDPCP,ARF6,MPP7,ACTB,ZW10,CORO7,ARFGEF1,ARHGAP35,ROCK2,GPSM1,RAP1B,PRKCI,LRRC7,INPPL1,RHOQ,NHERF1,PRICKLE1,TCIRG1,SCRIB,PARD6G,DCTN1,BRSK1,CDK5RAP2,WDR1,STK11,NUMA1,CLIC4,CLASP2,ACTR2,CAP2,BRSK2,CDC42,EPHB1,KIF20B,ARHGEF11,MAP4,SNX27,KIAA1…	CLASP1,CKAP5,MYO18A,CDC42BPB,DST,NDEL1	PAFAH1B1,CKAP5,NDEL1,MYO18A,ABL1,CDC42BPB,RAC2	effectsize_up	effectsize_up	5.61101	4.59729	2.01144e-08	4.28025e-06	0.000232684	0.049514	TRUE	TRUE
GO_CC	GO:0099568	cytoplasmic region	307	120	120	9	13	CLTA,CLTB,CLASP1,MAPK8IP3,AP3S1,HPCA,DST,NDEL1,ARFGEF2,KIF1B,PAFAH1B1,DYNC1H1,KIF1A,OSBPL2,PIK3R4,GUCY1B1,DNAH12,KIF5B,MAP2K4,ARL8A,PPFIA3,PRKAR1A,CTNND1,MAP1A,TUBB4A,STXBP1,SPAST,SOD1,AP3B2,ARC,ARMCX3,DLG2,DNAH1,WDPCP,KIF21A,NEFL,CAMSAP3,PHLDB1,UNC13A,UNC13B,ERC1,OPA1,KIF5C,MYO5B,AP3D1,HIP1R,CTNNB1,PIK3C3,DNAH6,KIFAP3,PCLO,DNAH8,DCTN1,SEPTIN9,BSN,KIF19,DLG4,KIF3B,RIMS3,RAB21,STAU1,KIF5A,NME7,CLA…	CLTA,CLTB,ARFGEF2,MAPK8IP3,DNAH12,NEFL,PAFAH1B1,DYNC1H1,NDEL1,AP3S1,KIF1A,PIK3R4,OSBPL2,CLASP1,HPCA,CAMSAP3,KIF1B,DST,PPFIA3,MAP2K4,GUCY1B1,ARMCX3,AP3B2,MAP1A,KIFAP3,HIP1R,AP3D1,DNAH6,KIF5B,RAB21,CTNND1,UNC13B,HNRNPAB,ARC,WDPCP,BSN,STAU1,STXBP1,KIF5C,TUBB4A,UNC13A,SOD1,MYO5B,PCLO,PRKAR2A,AP3S2,KIF5A,KIF3B,NME7,KIF21A,PIK3C3,SYBU,MAPT,PHLDB1,CENPF,DCTN1,SPG7,TUBB4B,ERC1,AP3B1,NUMA1,ARL8A,RIMS1,CLA…	CLTA,CLTB,CLASP1,MAPK8IP3,AP3S1,HPCA,DST,NDEL1,ARFGEF2	CLTA,CLTB,ARFGEF2,MAPK8IP3,DNAH12,NEFL,PAFAH1B1,DYNC1H1,NDEL1,AP3S1,KIF1A,PIK3R4,OSBPL2	effectsize_up	effectsize_up	4.18364	4.87894	2.86878e-05	1.06655e-06	0.0482816	0.001795	TRUE	TRUE	Astrocytes_down
GO_BP	GO:0030030	cell projection organization	1644	703	703	27	44	S100B,RPL24,VPS13A,LGI1,PTK2B,NCKIPSD,CRTAC1,CPNE5,ATP6V0D1,ATP6V1D,NCS1,CAPZB,MTOR,SLITRK5,MAPK8IP3,CUL3,VIM,GAS7,VPS35,MAP6,C12ORF57,NDEL1,HPRT1,EPB41L3,CAMK2G,HOMER1,CPNE9,PAFAH1B1,NTNG2,SYNE1,RAP1GAP,CYFIP2,OCRL,PPP3CB,PTPN23,CNTN5,KCNJ10,TIAM2,SNAP25,KIF1A,KIF27,PPP3CA,BRK1,RTN4,ARL3,SLITRK1,ANK3,WASHC5,LLGL1,STK25,USP9X,POTEKP,CTNNA2,WDR47,EXOC5,MYH9,PRKCI,ATP1B2,MCIDAS,NPTN,P2RY12,EPHA5,MA…	RPL24,PTK2B,S100B,VPS13A,LGI1,NCKIPSD,MAP6,CRTAC1,CAMK2A,CYFIP2,MAPK8IP3,ATP6V1D,ATP6V0D1,MTOR,CPNE5,VPS35,EXOC5,PTPN23,NEFL,NTNG2,PAFAH1B1,CUL3,NDEL1,CPNE9,SYNE1,NCS1,TPM1,HPRT1,SNAP25,CAMK2G,WDR47,ABL1,TTC21B,CAPZB,RAC2,OCRL,SLITRK5,KIF1A,MACF1,NDRG4,CYFIP1,MCIDAS,RAB3IP,CAMK2B,DGKG,PIP5K1A,PPP3CB,CNTN4,CPNE1,MINK1,HTT,HOMER1,NPTN,WASHC5,CAMSAP3,RAPGEF2,TPBG,SNX2,FLRT3,ILK,TRIO,TAOK2,RALA,RAB29…	S100B,RPL24,VPS13A,LGI1,PTK2B,NCKIPSD,CRTAC1,CPNE5,ATP6V0D1,ATP6V1D,NCS1,CAPZB,MTOR,SLITRK5,MAPK8IP3,CUL3,VIM,GAS7,VPS35,MAP6,C12ORF57,NDEL1,HPRT1,EPB41L3,CAMK2G,HOMER1,CPNE9	RPL24,PTK2B,S100B,VPS13A,LGI1,NCKIPSD,MAP6,CRTAC1,CAMK2A,CYFIP2,MAPK8IP3,ATP6V1D,ATP6V0D1,MTOR,CPNE5,VPS35,EXOC5,PTPN23,NEFL,NTNG2,PAFAH1B1,CUL3,NDEL1,CPNE9,SYNE1,NCS1,TPM1,HPRT1,SNAP25,CAMK2G,WDR47,ABL1,TTC21B,CAPZB,RAC2,OCRL,SLITRK5,KIF1A,MACF1,NDRG4,CYFIP1,MCIDAS,RAB3IP,CAMK2B	effectsize_up	effectsize_up	4.68072	4.81443	2.85863e-06	1.47621e-06	0.0330687	0.0170768	TRUE	TRUE	Astrocytes_down;Excitatory_Layer_5_6_IT_neurons_I_down;Excitatory_Layer_5_6_IT_neurons_II_down;Microglial_cells_down
GO_BP	GO:0032940	secretion by cell	859	398	398	20	35	CPLX2,SYT12,VPS13A,GNA11,WNK4,DNM1L,AP1G1,EXOC6B,GRK2,VGF,CADPS,CLASP1,SLC16A1,SERPINE2,CPLX1,VPS35,MYO18A,PRKCG,CAMK2G,ARFGEF2,NDUFAF2,PAFAH1B1,CBARP,TSG101,RAB40B,COPG2,PFKM,PPP3CB,PTPN23,SNAP25,PPP3CA,PRKCE,SNCG,CHRNA4,OSBPL2,ABAT,EXOC4,EXOC1,LLGL1,EXOC5,MYH9,SYNGR3,RAB15,SLC16A2,VSNL1,GIT1,NRXN2,EPHA5,COPG1,CAMK2A,DOC2B,ARF6,MAP2K6,CBLN4,SYT3,CASK,COPS5,KCNMB4,PIANP,CADPS2,PFKFB2,BCR,CHMP2A,N…	CPLX2,CPLX1,SYT12,AP1G1,ARFGEF2,VPS13A,DNM1L,PRKCG,CADPS,CAMK2A,VGF,VPS35,GRK2,EXOC5,PTPN23,SNCG,EXOC6B,SERPINE2,PAFAH1B1,EXOC4,IRS2,EXOC1,MYO18A,SNAP25,CAMK2G,WNK4,MYH10,GIT1,RAC2,LGI3,GNA11,NDUFAF2,SYNGR3,VSNL1,OSBPL2,PPP3CB,CLASP1,SLC16A1,NSF,GRM2,WDR41,SMCR8,BCR,RAB15,OSBP,PDPK1,CHRNA4,RALA,PPFIA3,CADPS2,MAP2K6,PRKCE,MYH9,MECP2,EXOC3,NLGN2,CBLN4,FGG,ABAT,TSG101,LLGL1,CBARP,VPS11,PPP3CA,PLA2G6…	CPLX2,SYT12,VPS13A,GNA11,WNK4,DNM1L,AP1G1,EXOC6B,GRK2,VGF,CADPS,CLASP1,SLC16A1,SERPINE2,CPLX1,VPS35,MYO18A,PRKCG,CAMK2G,ARFGEF2	CPLX2,CPLX1,SYT12,AP1G1,ARFGEF2,VPS13A,DNM1L,PRKCG,CADPS,CAMK2A,VGF,VPS35,GRK2,EXOC5,PTPN23,SNCG,EXOC6B,SERPINE2,PAFAH1B1,EXOC4,IRS2,EXOC1,MYO18A,SNAP25,CAMK2G,WNK4,MYH10,GIT1,RAC2,LGI3,GNA11,NDUFAF2,SYNGR3,VSNL1,OSBPL2	effectsize_up	effectsize_up	4.67129	4.81497	2.99308e-06	1.47225e-06	0.0346239	0.017031	TRUE	TRUE
GO_MF	GO:0008324	monoatomic cation transmembrane transporter activity	741	315	315	35	39	ATP5F1C,NDUFA5,CALM1,CHP1,NDUFS3,COX5A,NDUFS7,COX5B,ATP5PD,NDUFB10,NDUFA10,ATP5F1B,NDUFS2,ATP5F1A,ATP5PO,ATP5PF,NDUFA7,NDUFS1,ATP5F1D,NDUFA12,CACNB3,NDUFS8,ATP6V0D1,NDUFA2,ATP6V1D,NCS1,ATP5F1E,SLC39A10,NDUFV2,SLC16A1,ATP6V1B2,ATP6V1C1,ATP6V0D2,SLC13A5,COX7A1,NDUFA3,DMAC2L,NDUFB4,KCNAB1,ATP2B4,NDUFB1,ATP6V1F,ATP6V1E1,NDUFA6,CACNB1,KCNJ10,SNAP25,MT-CO3,NDUFS6,NDUFV3,CHRNA4,ATP5MG,NDUFS5,ATP5ME,ATP2…	CHP1,ATP5F1C,NDUFS3,COX5A,ATP5F1B,CALM1,NDUFA7,COX5B,NDUFS2,ATP5PO,ATP5F1A,NDUFA10,ATP5F1D,NDUFS1,ATP5PD,ATP6V1D,NDUFB10,ATP6V0D1,NDUFS8,NDUFS7,NDUFB1,NDUFA5,ATP6V1F,CACNB3,NCS1,NDUFS5,SLC39A10,NDUFA12,NDUFV2,NDUFB4,SNAP25,DMAC2L,COX7A1,ATP6V1B2,ATP6V1C1,ATP8A1,KCNAB2,NDUFA2,NDUFB3,CAMK2D,ATP5PF,NDUFA3,SLC16A1,ATP5ME,GRM2,CABP1,ATP5F1E,TMEM94,CACNB1,COX7A2L,ATP2B4,ATP6V0D2,CHRNA4,ATP5MG,UQCRC1,AT…	ATP5F1C,NDUFA5,CALM1,CHP1,NDUFS3,COX5A,NDUFS7,COX5B,ATP5PD,NDUFB10,NDUFA10,ATP5F1B,NDUFS2,ATP5F1A,ATP5PO,ATP5PF,NDUFA7,NDUFS1,ATP5F1D,NDUFA12,CACNB3,NDUFS8,ATP6V0D1,NDUFA2,ATP6V1D,NCS1,ATP5F1E,SLC39A10,NDUFV2,SLC16A1,ATP6V1B2,ATP6V1C1,ATP6V0D2,SLC13A5,COX7A1	CHP1,ATP5F1C,NDUFS3,COX5A,ATP5F1B,CALM1,NDUFA7,COX5B,NDUFS2,ATP5PO,ATP5F1A,NDUFA10,ATP5F1D,NDUFS1,ATP5PD,ATP6V1D,NDUFB10,ATP6V0D1,NDUFS8,NDUFS7,NDUFB1,NDUFA5,ATP6V1F,CACNB3,NCS1,NDUFS5,SLC39A10,NDUFA12,NDUFV2,NDUFB4,SNAP25,DMAC2L,COX7A1,ATP6V1B2,ATP6V1C1,ATP8A1,KCNAB2,NDUFA2,NDUFB3	effectsize_down	effectsize_down	-5.1656	-4.24017	2.39667e-07	2.23354e-05	0.000565135	0.0526669	TRUE	FALSE	Astrocytes_down;Excitatory_Layer_5_6_CT_and_NP_neurons_down;Excitatory_Layer_5_6_IT_neurons_I_down;Excitatory_Layer_5_6_IT_neurons_II_down;Inhibitory_LAMP5_neurons_down;Inhibitory_SST_neurons_down
GO_BP	GO:0000910	cytokinesis	194	104	104	8	14	CALM1,CHMP4B,CHMP1A,EXOC6B,CHMP2B,CUL3,ANXA11,SH3GLB1,CHMP1B,PRKCE,ARL3,ANK3,EXOC4,WASHC5,EXOC1,DCTN3,EXOC5,PIK3R4,MYH9,GIT1,ARF6,CETN2,CHMP2A,ROCK2,MAP9,EXOC3,SPART,CDC42,MRGPRX2,SNX9,CIT,SPTBN1,CHMP6,MYH10,RAB11A,SEPTIN8,SPAST,USP8,PKP4,TRIM36,VPS4B,IST1,EXOC8,FMN2,KIF20B,PIK3C3,BCL2L1,EXOC7,ZFYVE19,VPS4A,EXOC2,SEPTIN9,SEPTIN3,SEPTIN6,CHMP3,RASA1,SEPTIN11,KIF3B,LUZP1,UNC119,IGF1R,PLEC,WNK1,SPIR…	CALM1,CHMP4B,EXOC5,EXOC6B,CUL3,EXOC4,SH3GLB1,EXOC1,CETN2,MYH10,CHMP1A,GIT1,CHMP2B,PIK3R4,CIT,WASHC5,PRKCE,MYH9,EXOC3,SNX9,ANK3,ANXA11,DCTN3,PKP4,PLEC,TRIM36,SEPTIN11,CHMP2A,SEPTIN4,CHMP1B,SPART,CHMP6,IGF1R,EXOC7,ARL3,ARF6,SPIRE1,MRGPRX2,TTC19,EXOC8,EXOC6,IST1,ROCK2,EXOC2,SEPTIN6,USP8,BCL2L1,KIF3B,PIK3C3,WNK1,CENPV,GIPC1,RASA1,SPTBN1,SEPTIN10,BECN1,SEPTIN8,CHMP4A,SPAST,CHMP7,CHMP3,CUL7,ACTR2,SEPTI…	CALM1,CHMP4B,CHMP1A,EXOC6B,CHMP2B,CUL3,ANXA11,SH3GLB1	CALM1,CHMP4B,EXOC5,EXOC6B,CUL3,EXOC4,SH3GLB1,EXOC1,CETN2,MYH10,CHMP1A,GIT1,CHMP2B,PIK3R4	effectsize_up	effectsize_up	4.69986	4.75023	2.60345e-06	2.03188e-06	0.0301167	0.0235047	TRUE	TRUE
GO_BP	GO:0023056	positive regulation of signaling	1826	626	626	24	47	CALM1,GPX1,S100B,MAPK3,SYT12,PRDX2,NECAB2,DYNC1LI1,LGI1,GNA11,PTK2B,C1QTNF4,SLC39A10,MTOR,FKBP1A,SERPINE2,EEF1E1,MAPK8IP3,CUL3,C1QBP,VPS35,PRKCG,CUL1,HOMER1,NDFIP2,PAFAH1B1,TRIM3,CYFIP2,PFKM,LGALS1,PPP3CB,ATP6AP2,PTPN23,MAPK1,WBP2,SNAP25,ADGRG1,PPP3CA,PRKCE,RPS3,RTN4,ABAT,CORO7,WDR48,STK25,TFG,USP9X,PHB2,GUCY1A2,LANCL2,PPP3R1,RPS7,PRKCI,OGT,RPS12,NEU3,VSNL1,NPTN,P2RY12,AKT3,RUVBL1,MACF1,LAMTOR3,G…	GPX1,MAPK3,SYT12,CALM1,PTK2B,EEF1E1,PRDX2,S100B,LGI1,DYNC1LI1,C1QTNF4,PRKCG,C1QBP,TRIM38,CAMK2A,CYFIP2,MAPK8IP3,MAPK1,CUL1,GRM5,MTOR,VPS35,PTPN23,RPS7,SERPINE2,PAFAH1B1,CUL3,RASGRF2,IRS2,NECAB2,LGALS1,SLC39A10,TRIM3,GLIPR2,SNAP25,ABL1,ATP6AP2,GUCY1A2,TTC21B,TFG,RPS3,MACF1,GNA11,NDRG4,CYFIP1,FKBP1A,VSNL1,ZC3HAV1,PPP3CB,NSF,CPNE1,GRM2,MINK1,HTT,HOMER1,SMCR8,NPTN,SNW1,DGKD,RAPGEF2,TPBG,WBP2,OSBP,PDP…	CALM1,GPX1,S100B,MAPK3,SYT12,PRDX2,NECAB2,DYNC1LI1,LGI1,GNA11,PTK2B,C1QTNF4,SLC39A10,MTOR,FKBP1A,SERPINE2,EEF1E1,MAPK8IP3,CUL3,C1QBP,VPS35,PRKCG,CUL1,HOMER1	GPX1,MAPK3,SYT12,CALM1,PTK2B,EEF1E1,PRDX2,S100B,LGI1,DYNC1LI1,C1QTNF4,PRKCG,C1QBP,TRIM38,CAMK2A,CYFIP2,MAPK8IP3,MAPK1,CUL1,GRM5,MTOR,VPS35,PTPN23,RPS7,SERPINE2,PAFAH1B1,CUL3,RASGRF2,IRS2,NECAB2,LGALS1,SLC39A10,TRIM3,GLIPR2,SNAP25,ABL1,ATP6AP2,GUCY1A2,TTC21B,TFG,RPS3,MACF1,GNA11,NDRG4,CYFIP1,FKBP1A,VSNL1	effectsize_up	effectsize_up	4.67947	4.73439	2.87619e-06	2.19714e-06	0.0332718	0.0254165	TRUE	TRUE
GO_CC	GO:0045277	respiratory chain complex IV	25	14	14	4	3	COX5A,COX5B,COX7C,COX7A1,MT-CO3,COX7A2L,NDUFA4,MT-CO2,COX6C,COX7A2,COX6B1,COX4I1,MT-CO1,COX8A	COX5A,COX5B,COX7A1,COX7A2L,COX7C,COX7A2,MT-CO3,NDUFA4,COX6C,MT-CO2,COX4I1,COX8A,COX6B1,MT-CO1	COX5A,COX5B,COX7C,COX7A1	COX5A,COX5B,COX7A1	effectsize_down	effectsize_down	-4.1689	-4.59526	3.06067e-05	4.32203e-06	0.0515111	0.00727398	FALSE	TRUE	Astrocytes_down;Excitatory_Layer_2_3_IT_neurons_I_down;Excitatory_Layer_2_3_IT_neurons_II_down;Excitatory_Layer_3_4_IT_neurons_down;Excitatory_Layer_3_6_IT_neurons_down;Excitatory_Layer_5_6_CT_and_NP_neurons_down;Excitatory_Layer_5_6_IT_neurons_I_down;Inhibitory_LAMP5_neurons_down;Inhibitory_SST_neurons_down
GO_BP	GO:0009144	purine nucleoside triphosphate metabolic process	261	159	159	27	31	ATP5F1C,NDUFA5,NDUFS3,NDUFS7,ATP5PD,NDUFB10,NDUFA10,ATP5F1B,NDUFS2,ATP5F1A,ATP5PO,ATP5PF,NDUFA7,NDUFS1,ATP5F1D,SDHB,DNM1L,NDUFA12,NDUFS8,NDUFA2,ATP5F1E,NDUFV2,MTOR,ATP6V1B2,COX11,RAN,STOML2,NDUFA3,DMAC2L,NDUFB4,PFKM,NDUFB1,NDUFA6,NME3,NDUFS6,NDUFV3,ATP5MG,NDUFS5,ATP5ME,NDUFA13,SDHA,OGT,GIT1,COL6A1,NDUFA11,PRKAA1,ATP5MK,GTPBP1,NME2P1,NT5E,NDUFB3,NDUFV1,PFKFB2,PFKP,NDUFB9,NDUFB2,NDUFS4,PRKAA2,SAMHD…	ATP5F1C,NDUFS3,ATP5F1B,NDUFA7,NDUFS2,DNM1L,ATP5PO,ATP5F1A,NDUFA10,ATP5F1D,NDUFS1,ATP5PD,NDUFB10,SDHB,MTOR,NDUFS8,NDUFS7,NDUFB1,NDUFA5,NDUFS5,NDUFA12,STOML2,RAN,NDUFV2,NDUFB4,DMAC2L,GIT1,ATP6V1B2,COL6A1,NDUFA2,NDUFB3,ATP5PF,NDUFA3,ATP5ME,SDHA,NDUFA13,ATP5F1E,ATP5MG,NME2P1,NDUFA11,NT5E,NDUFS6,PRKAA1,PRKAA2,STAT3,HSPA8,NDUFA6,GALK1,PFKM,NDUFB9,NDUFB7,PFKP,RPTOR,NDUFA9,HK1,ATP1A2,NDUFB5,NDUFC2,OGT,ND…	ATP5F1C,NDUFA5,NDUFS3,NDUFS7,ATP5PD,NDUFB10,NDUFA10,ATP5F1B,NDUFS2,ATP5F1A,ATP5PO,ATP5PF,NDUFA7,NDUFS1,ATP5F1D,SDHB,DNM1L,NDUFA12,NDUFS8,NDUFA2,ATP5F1E,NDUFV2,MTOR,ATP6V1B2,COX11,RAN,STOML2	ATP5F1C,NDUFS3,ATP5F1B,NDUFA7,NDUFS2,DNM1L,ATP5PO,ATP5F1A,NDUFA10,ATP5F1D,NDUFS1,ATP5PD,NDUFB10,SDHB,MTOR,NDUFS8,NDUFS7,NDUFB1,NDUFA5,NDUFS5,NDUFA12,STOML2,RAN,NDUFV2,NDUFB4,DMAC2L,GIT1,ATP6V1B2,COL6A1,NDUFA2,NDUFB3	effectsize_down	effectsize_down	-5.0899	-4.57466	3.58257e-07	4.76992e-06	0.00414431	0.0551785	TRUE	FALSE
GO_BP	GO:0032879	regulation of localization	2086	928	928	34	58	CPLX2,CALM1,CHP1,MAPK3,SYT12,NACA,NECAB2,ANXA6,DYNC1LI1,GNA11,WNK4,PTK2B,DNM1L,AP1G1,CACNB3,GRK2,AP2M1,CADPS,CLASP1,MTOR,FKBP1A,SLC16A1,SERPINE2,CPLX1,VPS35,RAN,HPCA,MYO18A,PRKCG,NDEL1,EPB41L3,CAMK2G,HOMER1,SH3GLB1,NDUFAF2,NDFIP2,CBARP,TSG101,SYNE1,DYNC1H1,SLC25A6,KCNAB1,PFKM,VAC14,ATP2B4,PPP3CB,PTPN23,CACNB1,KCNJ10,MAPK1,MACROH2A1,SNAP25,PPP3CA,PRKCE,SNCG,ANKFY1,CHRNA4,RTN4,SAR1B,ABAT,ANK3,PHB2,…	CHP1,CPLX2,NACA,CPLX1,MAPK3,SYT12,AP1G1,CALM1,PTK2B,DYNC1LI1,DNM1L,PRKCG,CADPS,CAMK2A,MAPK1,MTOR,VPS35,GRK2,PTPN23,SNCG,SERPINE2,VAC14,CACNB3,DYNC1H1,MYO6,IRS2,ANKFY1,DGKQ,NECAB2,SH3GLB1,NDEL1,AP2M1,TESC,SYNE1,RAN,MACROH2A1,MYO18A,SNAP25,CAMK2G,WNK4,ANXA6,ABL1,TTC21B,MYH10,GIT1,CLTC,RAC2,LGI3,GNA11,NDRG4,CYFIP1,ATP8A1,KCNAB2,NDUFAF2,SYNGR3,FKBP1A,CAMK2B,VSNL1,CAMK2D,SIRPA,PPP3CB,CLASP1,REEP2,HPCA…	CPLX2,CALM1,CHP1,MAPK3,SYT12,NACA,NECAB2,ANXA6,DYNC1LI1,GNA11,WNK4,PTK2B,DNM1L,AP1G1,CACNB3,GRK2,AP2M1,CADPS,CLASP1,MTOR,FKBP1A,SLC16A1,SERPINE2,CPLX1,VPS35,RAN,HPCA,MYO18A,PRKCG,NDEL1,EPB41L3,CAMK2G,HOMER1,SH3GLB1	CHP1,CPLX2,NACA,CPLX1,MAPK3,SYT12,AP1G1,CALM1,PTK2B,DYNC1LI1,DNM1L,PRKCG,CADPS,CAMK2A,MAPK1,MTOR,VPS35,GRK2,PTPN23,SNCG,SERPINE2,VAC14,CACNB3,DYNC1H1,MYO6,IRS2,ANKFY1,DGKQ,NECAB2,SH3GLB1,NDEL1,AP2M1,TESC,SYNE1,RAN,MACROH2A1,MYO18A,SNAP25,CAMK2G,WNK4,ANXA6,ABL1,TTC21B,MYH10,GIT1,CLTC,RAC2,LGI3,GNA11,NDRG4,CYFIP1,ATP8A1,KCNAB2,NDUFAF2,SYNGR3,FKBP1A,CAMK2B,VSNL1	effectsize_up	effectsize_up	4.75928	4.65283	1.94287e-06	3.27416e-06	0.0224751	0.0378754	TRUE	TRUE
GO_MF	GO:0022804	active transmembrane transporter activity	457	196	196	25	28	NDUFA5,CHP1,NDUFS3,COX5A,NDUFS7,COX5B,NDUFB10,NDUFA10,ATP5F1B,NDUFS2,NDUFA7,NDUFS1,NDUFA12,NDUFS8,ATP6V0D1,NDUFA2,ATP6V1D,SLC39A10,NDUFV2,SLC16A1,ATP6V1B2,ATP6V1C1,ATP6V0D2,SLC13A5,COX7A1,NDUFA3,NDUFB4,SLC25A6,ATP2B4,NDUFB1,ATP6V1F,ATP6V1E1,NDUFA6,MT-CO3,NDUFS6,NDUFV3,NDUFS5,ATP2B3,SLC16A2,ABCA10,SLC1A2,COX7A2L,SLC9A6,NDUFB3,NDUFV1,NDUFA4,NDUFB9,ATP6V1G2,SLC4A10,MT-CO2,NDUFB2,ATP1A3,ATP1A1,NDUFS4…	CHP1,NDUFS3,COX5A,ATP5F1B,NDUFA7,COX5B,NDUFS2,NDUFA10,NDUFS1,ATP6V1D,NDUFB10,ATP6V0D1,NDUFS8,NDUFS7,NDUFB1,NDUFA5,ATP6V1F,NDUFS5,SLC39A10,NDUFA12,NDUFV2,NDUFB4,COX7A1,ATP6V1B2,ATP6V1C1,ATP8A1,NDUFA2,NDUFB3,NDUFA3,SLC16A1,TMEM94,ABCD3,COX7A2L,ATP2B4,ATP6V0D2,UQCRC1,ATP2B3,NDUFS6,ATP1A1,SLC9A6,MT-CO3,NDUFA6,NDUFA4,ABCA10,NDUFB9,NDUFB7,ATP6V1E1,CLCN6,ATP1A4,NDUFA9,SLC25A24,ATP2A2,UQCRFS1,ATP1A2,SURF…	NDUFA5,CHP1,NDUFS3,COX5A,NDUFS7,COX5B,NDUFB10,NDUFA10,ATP5F1B,NDUFS2,NDUFA7,NDUFS1,NDUFA12,NDUFS8,ATP6V0D1,NDUFA2,ATP6V1D,SLC39A10,NDUFV2,SLC16A1,ATP6V1B2,ATP6V1C1,ATP6V0D2,SLC13A5,COX7A1	CHP1,NDUFS3,COX5A,ATP5F1B,NDUFA7,COX5B,NDUFS2,NDUFA10,NDUFS1,ATP6V1D,NDUFB10,ATP6V0D1,NDUFS8,NDUFS7,NDUFB1,NDUFA5,ATP6V1F,NDUFS5,SLC39A10,NDUFA12,NDUFV2,NDUFB4,COX7A1,ATP6V1B2,ATP6V1C1,ATP8A1,NDUFA2,NDUFB3	effectsize_down	effectsize_down	-4.83698	-4.21106	1.31824e-06	2.54177e-05	0.00310841	0.0599351	TRUE	FALSE	Astrocytes_down;Excitatory_Layer_5_6_CT_and_NP_neurons_down;Excitatory_Layer_5_6_IT_neurons_I_down;Inhibitory_LAMP5_neurons_down;Inhibitory_SST_neurons_down;Inhibitory_VIP_neurons_down
GO_BP	GO:0070887	cellular response to chemical stimulus	2283	780	780	26	43	GPX1,MAPK3,PRDX2,VPS13A,NDUFS2,ATP5F1A,GNA11,WNK4,PTK2B,DNM1L,PRKDC,GRK2,CPNE5,ATP6V0D1,MTOR,SLC16A1,AP3S1,CUL3,C1QBP,VIM,VPS35,SNX6,HPCA,SLC13A5,NDEL1,CPNE9,NDUFAF2,RAB40B,RUVBL2,TRA2B,ATP2B4,PPP3CB,CACNB1,UPF1,KCNJ10,MAPK1,WBP2,PPP3CA,PRKCE,GAD2,RPS3,CHRNA4,NAGLU,RTN4,ANK3,GNG2,PNPLA8,LARP1,STK25,PHB2,NDUFA13,LANCL2,PRKCI,OGT,VSNL1,GIT1,COL6A1,GUCY1B1,P2RY12,SLC1A2,PRKAA1,EPHA5,CAMK2D,LAMTOR3,G…	GPX1,MAPK3,PTK2B,PRDX2,VPS13A,NDUFS2,DNM1L,ATP5F1A,C1QBP,PDE2A,CAMK2A,TRA2B,MAPK1,PRKDC,GRM5,ATP6V0D1,MTOR,CPNE5,UPF1,VPS35,GRK2,CUL3,IRS2,DGKQ,NDEL1,TESC,CPNE9,TPM1,WNK4,ABL1,GIT1,ACACA,GNG2,RAC2,RPS3,COL6A1,RUVBL2,AP3S1,NPM1,GNA11,CYFIP1,NDUFAF2,VSNL1,CAMK2D,SIRPA,PIP5K1A,PPP3CB,HPCA,LTC4S,SLC16A1,CPNE1,DIAPH1,NDUFA13,BCR,CACNB1,SNW1,PRDX6,RAPGEF2,TPBG,ATP2B4,WBP2,OSBP,MYO5A,PDPK1,PTPRA,CHRNA4,…	GPX1,MAPK3,PRDX2,VPS13A,NDUFS2,ATP5F1A,GNA11,WNK4,PTK2B,DNM1L,PRKDC,GRK2,CPNE5,ATP6V0D1,MTOR,SLC16A1,AP3S1,CUL3,C1QBP,VIM,VPS35,SNX6,HPCA,SLC13A5,NDEL1,CPNE9	GPX1,MAPK3,PTK2B,PRDX2,VPS13A,NDUFS2,DNM1L,ATP5F1A,C1QBP,PDE2A,CAMK2A,TRA2B,MAPK1,PRKDC,GRM5,ATP6V0D1,MTOR,CPNE5,UPF1,VPS35,GRK2,CUL3,IRS2,DGKQ,NDEL1,TESC,CPNE9,TPM1,WNK4,ABL1,GIT1,ACACA,GNG2,RAC2,RPS3,COL6A1,RUVBL2,AP3S1,NPM1,GNA11,CYFIP1,NDUFAF2,VSNL1	effectsize_up	effectsize_up	4.59223	4.84469	4.38538e-06	1.26809e-06	0.0507301	0.0146692	FALSE	TRUE
GO_BP	GO:1901699	cellular response to nitrogen compound	704	286	286	13	20	MAPK3,ATP5F1A,GNA11,PRKDC,GRK2,MTOR,AP3S1,CUL3,VIM,VPS35,SNX6,HPCA,NDEL1,ATP2B4,CACNB1,MAPK1,PPP3CA,CHRNA4,GNG2,LARP1,PRKCI,OGT,COL6A1,GUCY1B1,P2RY12,SLC1A2,PRKAA1,EPHA5,GRM5,PTK2,CAMK2A,LRP1,AKAP7,MTCL2,TMEM38A,ABL1,CHRM4,ROCK2,GSK3B,NHERF1,CYFIP1,ATP1A3,SLC25A33,MYO5A,LYNX1,PRKAR1A,EPHB2,RAPGEF2,PALM,DMTN,ACTB,GOLPH3,PDE2A,PSEN1,CSK,TBC1D4,STAT3,RYR2,SNX5,UROS,BCL2L2,MYO1C,IRS2,JAK1,PDPK1,PIP4K…	MAPK3,ATP5F1A,PDE2A,CAMK2A,MAPK1,PRKDC,GRM5,MTOR,VPS35,GRK2,CUL3,IRS2,NDEL1,ABL1,GNG2,COL6A1,AP3S1,NPM1,GNA11,CYFIP1,HPCA,DIAPH1,CACNB1,RAPGEF2,ATP2B4,MYO5A,PDPK1,PTPRA,CHRNA4,MYO1C,VIM,PRKAA1,SNX6,NCOA5,MECP2,STAT3,PTK2,PDE4D,GUCY1B1,BCL2L2,GSK3B,RYR2,PPP3CA,AKAP7,SNX5,PRKN,RYR1,RPTOR,PDGFRB,CHRM3,ITPR1,OGT,CHRM4,PIP4K2B,LRP1,ITPR2,PRKCD,ACE,MAP3K5,LARS1,TNS2,IGF1R,LONP1,JAK1,CSK,RALB,NCSTN,TGM2…	MAPK3,ATP5F1A,GNA11,PRKDC,GRK2,MTOR,AP3S1,CUL3,VIM,VPS35,SNX6,HPCA,NDEL1	MAPK3,ATP5F1A,PDE2A,CAMK2A,MAPK1,PRKDC,GRM5,MTOR,VPS35,GRK2,CUL3,IRS2,NDEL1,ABL1,GNG2,COL6A1,AP3S1,NPM1,GNA11,CYFIP1	effectsize_up	effectsize_up	4.50788	5.38688	6.54799e-06	7.1691e-08	0.0757471	0.000829322	FALSE	TRUE	Microglial_cells_down
GO_BP	GO:0050714	positive regulation of protein secretion	150	68	68	4	9	GNA11,DNM1L,VPS35,MYO18A,PFKM,PPP3CB,PTPN23,SNAP25,PRKCE,ABAT,VSNL1,DOC2B,ARF6,PFKFB2,NLGN2,PRKAR1A,BSG,MYH10,GOLPH3,PCSK1,PLA2G6,IRS2,IER3IP1,FGG,MYRIP,FGB,CHRM3,TRPM5,OSBP,UNC13B,PRKCA,TMEM132A,SEC24A,MPC2,FGA,PRKCB,ITPR1,RAPGEF4,APBB1,P2RX7,PPID,TMED10,LRRC8A,PCK2,ACSL4,TARDBP,C2CD2L,SYBU,MCU,PPIA,GLUD1,FRMD4A,BAIAP3,HLA-DRB1,STX4,GOLPH3L,ADCY8,WLS,SIRT3,PARD6A,PLCB1,ATP13A2,PRKACA,TTN,AACS,CD…	DNM1L,VPS35,PTPN23,IRS2,MYO18A,SNAP25,MYH10,GNA11,VSNL1,PPP3CB,OSBP,PRKCE,NLGN2,FGG,ABAT,PLA2G6,PFKM,TRPM5,CHRM3,ITPR1,PFKFB2,FGB,APBB1,UNC13B,BSG,ARF6,TMED10,BAIAP3,PRKCA,PRKCB,DOC2B,SYBU,TMEM132A,RAPGEF4,PCSK1,MCU,IER3IP1,WLS,STX4,MPC2,SIRT3,PRKACA,FGA,PPIA,GOLPH3L,SEC24A,PPID,PCK2,FRMD4A,MYRIP,ACSL4,LRRC8A,GOLPH3,PARD6A,GLUD1,PLCB1,P2RX7,SRI,TARDBP,C2CD2L,EGFR,AACS,ATP13A2,HLA-DRB1,CD38,ADCY8,…	GNA11,DNM1L,VPS35,MYO18A	DNM1L,VPS35,PTPN23,IRS2,MYO18A,SNAP25,MYH10,GNA11,VSNL1	effectsize_up	effectsize_up	4.60117	4.70665	4.20129e-06	2.51827e-06	0.0486005	0.0291313	TRUE	TRUE
GO_MF	GO:0050321	tau-protein kinase activity	22	20	20	0	0	PRKAA1,ROCK2,GSK3B,MARK2,MARK1,TAOK2,GSK3A,BRSK1,TTBK2,MARK4,SIK3,MARK3,CDK5,BRSK2,TTBK1,TAOK1,FYN,PHKG1,CSNK1D,DYRK1A	TAOK2,PRKAA1,GSK3B,MARK4,MARK2,ROCK2,MARK1,GSK3A,SIK3,FYN,MARK3,BRSK1,CDK5,BRSK2,TAOK1,TTBK1,CSNK1D,DYRK1A,TTBK2,PHKG1			effectsize_up	effectsize_up	4.38444	4.24865	1.16284e-05	2.15066e-05	0.0274199	0.0507125	TRUE	FALSE
GO_BP	GO:0010647	positive regulation of cell communication	1825	621	621	24	47	CALM1,GPX1,S100B,MAPK3,SYT12,PRDX2,NECAB2,DYNC1LI1,LGI1,GNA11,PTK2B,C1QTNF4,SLC39A10,MTOR,FKBP1A,SERPINE2,EEF1E1,MAPK8IP3,CUL3,C1QBP,VPS35,PRKCG,CUL1,HOMER1,NDFIP2,PAFAH1B1,TRIM3,CYFIP2,PFKM,LGALS1,PPP3CB,ATP6AP2,PTPN23,MAPK1,WBP2,SNAP25,ADGRG1,PPP3CA,PRKCE,RPS3,RTN4,ABAT,ANK3,CORO7,WDR48,STK25,TFG,USP9X,PHB2,GUCY1A2,LANCL2,PPP3R1,RPS7,PRKCI,OGT,RPS12,NEU3,VSNL1,NPTN,P2RY12,AKT3,RUVBL1,MACF1,LAMT…	GPX1,MAPK3,SYT12,CALM1,PTK2B,EEF1E1,PRDX2,S100B,LGI1,DYNC1LI1,C1QTNF4,PRKCG,C1QBP,TRIM38,CAMK2A,CYFIP2,MAPK8IP3,MAPK1,CUL1,GRM5,MTOR,VPS35,PTPN23,RPS7,SERPINE2,PAFAH1B1,CUL3,RASGRF2,IRS2,NECAB2,LGALS1,SLC39A10,TRIM3,GLIPR2,SNAP25,ABL1,ATP6AP2,GUCY1A2,TTC21B,TFG,RPS3,MACF1,GNA11,NDRG4,CYFIP1,FKBP1A,VSNL1,ZC3HAV1,PPP3CB,CPNE1,GRM2,MINK1,HTT,HOMER1,SMCR8,NPTN,SNW1,DGKD,RAPGEF2,TPBG,WBP2,OSBP,PDPK1,I…	CALM1,GPX1,S100B,MAPK3,SYT12,PRDX2,NECAB2,DYNC1LI1,LGI1,GNA11,PTK2B,C1QTNF4,SLC39A10,MTOR,FKBP1A,SERPINE2,EEF1E1,MAPK8IP3,CUL3,C1QBP,VPS35,PRKCG,CUL1,HOMER1	GPX1,MAPK3,SYT12,CALM1,PTK2B,EEF1E1,PRDX2,S100B,LGI1,DYNC1LI1,C1QTNF4,PRKCG,C1QBP,TRIM38,CAMK2A,CYFIP2,MAPK8IP3,MAPK1,CUL1,GRM5,MTOR,VPS35,PTPN23,RPS7,SERPINE2,PAFAH1B1,CUL3,RASGRF2,IRS2,NECAB2,LGALS1,SLC39A10,TRIM3,GLIPR2,SNAP25,ABL1,ATP6AP2,GUCY1A2,TTC21B,TFG,RPS3,MACF1,GNA11,NDRG4,CYFIP1,FKBP1A,VSNL1	effectsize_up	effectsize_up	4.5855	4.67609	4.52897e-06	2.92395e-06	0.0523911	0.0338243	FALSE	TRUE
GO_BP	GO:0045109	intermediate filament organization	75	32	32	1	5	VIM,KRT72,INA,KRT73,DES,KRT32,GFAP,KRT2,NEFL,KRT10,PRPH,KRT77,KRT6B,DNAJB6,KRT27,KRT13,KRT17,KRT5,KRT7,PLEC,KRT1,KRT14,NEFM,AGFG1,KRT16,DSP,KRT6A,KRT78,NEFH,MTM1,KRT9,KRT3	INA,PRPH,NEFL,KRT3,NEFM,KRT77,VIM,PLEC,KRT27,DNAJB6,NEFH,KRT13,KRT1,KRT10,KRT5,KRT32,KRT2,KRT17,KRT9,KRT14,KRT6A,KRT73,DES,MTM1,KRT78,KRT72,DSP,GFAP,KRT7,AGFG1,KRT16,KRT6B	VIM	INA,PRPH,NEFL,KRT3,NEFM	effectsize_down	effectsize_down	-4.47508	-5.56044	7.63813e-06	2.69096e-08	0.0883579	0.00031129	FALSE	TRUE
GO_CC	GO:0031252	cell leading edge	434	259	259	12	21	S100B,EEF1A1,PTK2B,CAPZB,ATP6V1B2,VIM,ARPC5,HPCA,CDC42BPB,DST,NDEL1,EPB41L3,PAFAH1B1,ATP6AP2,TIAM2,SNAP25,BRK1,ANTXR1,RPS3,MYH9,PRKCI,GIT1,SLC1A2,MACF1,ARF6,SNX2,MYO6,SGCE,CDH2,ABL1,PABPC1,NHERF1,CYFIP1,RAB3IP,CDC42,MYO5A,DDX3X,SNX9,RAC2,SRGAP2,PACSIN2,SLC39A6,CTNND1,SPTBN1,LIMK1,MYH10,ACTB,ARHGAP44,CDC42BPA,TLN2,ARPC2,GABRA4,SNX5,THY1,CORO1C,TWF2,MYO1C,CARMIL2,TESC,KCNC3,AKAP5,WASL,RAB5A,BCAS3,P…	PTK2B,S100B,EEF1A1,PAFAH1B1,MYO6,NDEL1,TESC,TPM1,SNAP25,ABL1,ATP6AP2,CDC42BPB,CAPZB,MYH10,GIT1,ATP6V1B2,RAC2,RPS3,MACF1,CYFIP1,RAB3IP,PIP5K1A,HPCA,CDC42BPA,DIAPH1,SNX2,MYO5A,ILK,MYO1C,DST,VIM,SLK,MYH9,SNX9,ARPC5,PABPC1,CARMIL1,SNX5,HIP1R,CARMIL2,RAB5A,ARHGEF7,CCDC88A,LIMK1,PACSIN1,CDH2,TLN2,APBB1,MTMR6,PLXND1,CTNND1,PIP5K1C,TLN1,MTMR9,BRK1,KSR1,LAMP5,SHTN1,ARF6,ACTB,ITSN1,MCC,ITGAV,EXOC8,CORO1B,A…	S100B,EEF1A1,PTK2B,CAPZB,ATP6V1B2,VIM,ARPC5,HPCA,CDC42BPB,DST,NDEL1,EPB41L3	PTK2B,S100B,EEF1A1,PAFAH1B1,MYO6,NDEL1,TESC,TPM1,SNAP25,ABL1,ATP6AP2,CDC42BPB,CAPZB,MYH10,GIT1,ATP6V1B2,RAC2,RPS3,MACF1,CYFIP1,RAB3IP	effectsize_up	effectsize_up	4.03847	4.98501	5.37999e-05	6.19592e-07	0.0905453	0.00104277	FALSE	TRUE	Astrocytes_down;Excitatory_Layer_5_6_IT_neurons_II_down
GO_BP	GO:0010876	lipid localization	513	164	164	3	10	VPS13A,WNK4,STOML2,VPS51,OSBPL2,SAR1B,PNPLA8,PMP2,VPS13C,ABCA10,MAP2K6,LRP1,STARD3NL,VAPA,GBA1,ESYT1,PITPNA,EHD1,SPART,VPS53,APOO,VPS52,FABP5,PITPNM1,VPS13D,PITPNC1,VDAC1,OSBPL1A,ATP8A1,PITPNB,NEGR1,IRS2,SLC25A11,ZFYVE1,ATG2A,APOB,FITM2,ABCB1,VDAC2,VPS4B,ACACB,APOE,FABP3,SLC2A1,ATG9A,OSBP,RELCH,ABCG5,SYT7,ATG2B,ACSL3,ATP8A2,OSBPL3,TMEM97,ABCD3,APOL2,ATP9A,PRKN,ITGAV,SEC24A,BLTP3B,CLSTN3,CDS2,OSBP…	VPS13C,VPS13A,STARD3NL,IRS2,STOML2,VPS51,WNK4,VPS53,ATP8A1,OSBPL2,SAR1B,ABCD3,OSBP,APOO,SLC27A2,VPS52,MAP2K6,PITPNC1,VDAC1,EHD1,RELCH,APOC2,PRKN,ABCA10,ACSL3,VPS13D,PITPNA,NEGR1,PITPNM3,LRP1,PRKCD,ACE,SPART,FABP5,DGAT1,ACSL1,ATG9A,FITM2,ESYT1,OSBPL1A,ATG2B,ACACB,FIS1,BLTP3B,SLC2A1,ITGAV,VDAC2,SPNS1,ATP9A,SLC25A11,GBA1,DBI,PMP2,VAPB,PISD,PNPLA8,ATP9B,ZFYVE1,PITPNM2,APOB,SLC27A5,APOE,OSBPL8,APOL2,S…	VPS13A,WNK4,STOML2	VPS13C,VPS13A,STARD3NL,IRS2,STOML2,VPS51,WNK4,VPS53,ATP8A1,OSBPL2	effectsize_up	effectsize_up	4.53053	4.74164	5.88368e-06	2.11998e-06	0.0680624	0.024524	FALSE	TRUE	Excitatory_Layer_5_6_IT_neurons_I_down
GO_MF	GO:0120013	lipid transfer activity	65	32	32	0	1	OSBPL2,ESYT1,PITPNA,PITPNM1,PITPNC1,OSBPL1A,PITPNB,ATG2A,APOB,APOE,OSBP,ABCG5,ATG2B,OSBPL3,BLTP3B,OSBPL8,OSBPL6,NPC1,PITPNM3,STARD7,GRAMD1A,TNFAIP8L3,C2CD2L,BLTP1,APOA1,ABCA3,GRAMD1B,TSPO,CERT1,SCP2,PITPNM2,PLEKHA8	OSBPL2,OSBP,PITPNC1,PITPNA,PITPNM3,ESYT1,OSBPL1A,ATG2B,BLTP3B,PITPNM2,APOB,APOE,OSBPL8,NPC1,GRAMD1A,ATG2A,STARD7,OSBPL6,PITPNM1,PITPNB,APOA1,TSPO,TNFAIP8L3,SCP2,CERT1,OSBPL3,ABCG5,C2CD2L,BLTP1,GRAMD1B,ABCA3,PLEKHA8		OSBPL2	effectsize_up	effectsize_up	4.36375	4.19638	1.27852e-05	2.71217e-05	0.0301476	0.0639531	TRUE	FALSE	Excitatory_Layer_5_6_IT_neurons_I_down
GO_MF	GO:0003774	cytoskeletal motor activity	153	75	75	4	10	MYL6B,MYL6,DNM1L,KIF2A,KIF1B,DYNC1H1,KIF1A,KIF27,MYH9,DYNC1I2,DNAH12,KIF5B,MYO6,CDC42,MYO5A,DNM2,DNM1,MYH10,DNM3,MYO9A,DYNLRB1,MYO1C,KIF15,MYO5C,MFN2,DNAH1,DYNC1I1,RAB5A,ENTPD1,KIF21A,OPA1,KIF5C,MYO5B,EIF5B,KIF20B,DNAH6,KIF16B,DNAH8,DRG1,KIF19,KIF3B,TPPP,KIF5A,MYO1D,MYH11,PIN1,KIF17,RHOA,SMC3,RRAGC,EIF2S3,KIF3A,DRG2,MYH14,KIF1C,KLC1,RRAGB,KIF21B,MFN1,MMAA,KIF13B,GUF1,RRAGA,KIFC2,RAB10,MYO1G,LRRK2…	DNM1L,MYL6B,KIF2A,MYL6,DNAH12,DYNC1H1,MYO6,KIF15,MYH10,KIF1A,KIF1B,MYO5A,MYO1C,MYH9,KIF27,DNM2,MFN2,RAB5A,DYNLRB1,DNAH6,KIF5B,MYO5C,ENTPD1,MYH11,DNM3,DNM1,EIF5B,DYNC1I1,KIF5C,MYO5B,DYNC1I2,KIF5A,RRAGC,KIF3B,KIF21A,DRG1,TPPP,CDC42,OPA1,KIF20B,MYO1B,DNAH1,MYO1D,KLC1,KIF21B,DRG2,RRAGB,DNAH8,KIF3C,KIF1C,KIF13B,RAC1,MYH14,LRRK2,RAC3,KIF17,MYO1G,RRAGA,KIF3A,KIFC2,KIF16B,KIF19,NTPCR,PIN1,RAB27B,RAB10,SM…	MYL6B,MYL6,DNM1L,KIF2A	DNM1L,MYL6B,KIF2A,MYL6,DNAH12,DYNC1H1,MYO6,KIF15,MYH10,KIF1A	effectsize_up	effectsize_up	4.11243	4.65909	3.91523e-05	3.17615e-06	0.0923212	0.00748937	FALSE	TRUE
GO_MF	GO:0004842	ubiquitin-protein transferase activity	478	116	116	1	4	CUL3,TRIM3,RPS7,UBR4,UBE3C,CUL4A,HERC4,TRIM25,CDC42,CDC34,HECTD1,UBE4A,PARK7,UBE2D1,VPS11,GCN1,MKRN2,HACE1,HUWE1,TRIM36,ITCH,UBE2D3,ARIH2,PRPF19,MGRN1,RNF170,ARIH1,UBR3,LRSAM1,PRKN,MYCBP2,RNF123,FBXO2,CUL2,VPS18,RNF34,HECW1,FBXO27,RNF11,HLTF,DTX3,SH3RF3,OTUB1,RAD18,PTEN,ARK2N,RABGEF1,TRIM9,RMND5A,TRIM32,HECTD4,TRIM38,BIRC2,LMO7,MIB1,UBE3B,UBE2R2,MUL1,AKTIP,UBE3A,CBLL1,RPL5,MKRN1,TRIM28,HERC1,RNF2…	TRIM38,RPS7,CUL3,TRIM3,LRSAM1,UBR4,SH3RF3,UBE3C,VPS11,UBE4A,PRKN,HERC1,TRIM36,PARK7,HECW1,HECTD1,MYCBP2,CDC34,CUL2,GCN1,HUWE1,HECTD4,CBLL1,RNF11,VPS18,UBE3B,UBR3,TRIM25,DTX3,CCAR1,ARIH2,TRAF2,MGRN1,RNF123,HECW2,AKTIP,CUL4A,WWP2,UBE2D3,ITCH,RNF170,BIRC3,HACE1,ARIH1,SMURF1,PRPF19,CDC42,RNF34,RNF25,PTEN,OTUB1,FBXO2,HERC4,UBE2Q1,TRIM9,BIRC6,RPL11,RMND5A,BIRC2,LMO7,CUL5,RPS20,UBR1,RNF214,UBE2M,FBXO7,A…	CUL3	TRIM38,RPS7,CUL3,TRIM3	effectsize_up	effectsize_up	4.08713	4.66463	4.36751e-05	3.0917e-06	0.102986	0.00729023	FALSE	TRUE
GO_BP	GO:0051301	cell division	649	221	221	14	25	CLTA,CALM1,CHMP4B,DYNC1LI1,CHMP1A,EXOC6B,CLASP1,KIF2A,CHMP2B,CUL3,RAN,CKAP5,ANXA11,SH3GLB1,PAFAH1B1,TSG101,DYNC1H1,CHMP1B,NSMCE2,PRKCE,RPS3,ARL3,ANK3,EXOC4,WASHC5,EXOC1,DCTN3,USP9X,EXOC5,PIK3R4,MYH9,GIT1,CLTC,RUVBL1,ARF6,TUBB,CETN2,MTCL2,CHMP2A,ROCK2,MAP9,TUBA1B,ARL8A,EXOC3,SPART,TUBA1C,CDC42,MRGPRX2,CAT,PPP2R2D,SNX9,CIT,SPTBN1,CHMP6,MYH10,TPR,SEH1L,RAB11A,KATNB1,SEPTIN8,SPAST,SMC2,MICAL3,SMC1A,R…	CLTA,CALM1,DYNC1LI1,KIF2A,CHMP4B,EXOC5,EXOC6B,PAFAH1B1,DYNC1H1,CUL3,EXOC4,SH3GLB1,CKAP5,EXOC1,RAN,TUBA1B,CETN2,MYH10,CHMP1A,GIT1,CLTC,RPS3,YME1L1,CHMP2B,PIK3R4,NSMCE2,CLASP1,CIT,WASHC5,TUBB,RALA,USP9X,PRKCE,MYH9,EXOC3,SNX9,ANK3,TSG101,ANXA11,DCTN3,YBX1,PKP4,PLEC,TRIM36,SEPTIN11,MARK4,FUT9,CHMP2A,SEPTIN4,CHMP1B,TOP2A,SPART,POU3F2,CHMP6,IGF1R,MICAL3,TUBA1C,EXOC7,RALB,ARL3,CAT,ARF6,SPIRE1,PIK3CB,ZW1…	CLTA,CALM1,CHMP4B,DYNC1LI1,CHMP1A,EXOC6B,CLASP1,KIF2A,CHMP2B,CUL3,RAN,CKAP5,ANXA11,SH3GLB1	CLTA,CALM1,DYNC1LI1,KIF2A,CHMP4B,EXOC5,EXOC6B,PAFAH1B1,DYNC1H1,CUL3,EXOC4,SH3GLB1,CKAP5,EXOC1,RAN,TUBA1B,CETN2,MYH10,CHMP1A,GIT1,CLTC,RPS3,YME1L1,CHMP2B,PIK3R4	effectsize_up	effectsize_up	4.63581	4.51535	3.55548e-06	6.3211e-06	0.0411298	0.0731225	TRUE	FALSE
GO_MF	GO:0004712	protein serine/threonine/tyrosine kinase activity	43	21	21	2	2	PRKCG,RPS6KA2,RPS6KA1,MAP2K6,MAP2K4,MAP2K3,PRKAA2,MAP2K1,MAPK10,BRAF,MAP2K2,MAP2K5,CLK2,MAP2K7,TNK2,RPS6KB1,AKT1,PRKACA,MAPK9,DYRK1A,PAK3	PRKCG,RPS6KA1,RPS6KA2,MAP2K6,MAP2K4,PRKAA2,MAPK10,MAP2K1,MAP2K3,MAP2K7,CLK2,MAP2K2,MAP2K5,PRKACA,BRAF,MAPK9,RPS6KB1,AKT1,DYRK1A,TNK2,PAK3	PRKCG,RPS6KA2	PRKCG,RPS6KA1	effectsize_up	effectsize_up	4.19909	4.24252	2.6799e-05	2.21027e-05	0.0631921	0.0521181	FALSE	FALSE
GO_CC	GO:0033176	proton-transporting V-type ATPase complex	28	15	15	5	6	ATP6V0D1,ATP6V1D,ATP6V1B2,ATP6V1C1,ATP6V0D2,ATP6V1F,ATP6AP2,ATP6V1E1,ATP6V1G2,ATP6V1G1,TCIRG1,ATP6AP1,ATP6V0A1,ATP6V1A,ATP6V1H	ATP6V1D,ATP6V0D1,ATP6V1F,ATP6AP2,ATP6V1B2,ATP6V1C1,ATP6V0D2,ATP6V1E1,ATP6V1G2,ATP6V0A1,TCIRG1,ATP6AP1,ATP6V1G1,ATP6V1A,ATP6V1H	ATP6V0D1,ATP6V1D,ATP6V1B2,ATP6V1C1,ATP6V0D2	ATP6V1D,ATP6V0D1,ATP6V1F,ATP6AP2,ATP6V1B2,ATP6V1C1	effectsize_down	effectsize_down	-4.63764	-3.99138	3.52408e-06	6.56901e-05	0.00593103	0.110556	TRUE	FALSE	Astrocytes_down
GO_BP	GO:0032870	cellular response to hormone stimulus	691	231	231	7	14	MAPK3,ATP5F1A,PRKDC,MTOR,AP3S1,CUL3,NDEL1,MAPK1,WBP2,PPP3CA,PRKCE,GNG2,PHB2,LANCL2,PRKCI,OGT,COL6A1,PRKAA1,EPHA5,PTK2,CAMK2A,ACACA,MTCL2,ROCK2,GSK3B,MKKS,CYFIP1,ATP1A3,SLC25A33,ATP1A1,EIF4E,MYO5A,PRKAA2,PRKAR1A,PHB1,EPHB2,HSPA8,CSK,SAFB,TBC1D4,STAT3,PARK7,SNX5,ATP1A2,VPS11,MYO1C,IRS2,JAK1,PDPK1,PIP4K2B,LONP1,USP8,SNW1,PGRMC2,PKN1,CPEB2,AHCYL1,BCAS3,NCL,SRC,GSK3A,INSR,GOT1,FGB,MAP3K7,UBA5,AKR1C3,U…	MAPK3,ATP5F1A,CAMK2A,MAPK1,PRKDC,MTOR,CUL3,IRS2,NDEL1,ACACA,GNG2,COL6A1,AP3S1,CYFIP1,SNW1,WBP2,MYO5A,PDPK1,PTPRA,MYO1C,ATP1A1,PRKAA1,NCOA5,PRKCE,PRKAA2,STAT3,PTK2,PHB2,HSPA8,GSK3B,VPS11,PPP3CA,SNX5,MKKS,PHB1,CTSB,PARK7,PDGFRB,ATP1A2,SMYD3,OGT,PIP4K2B,FGB,PRKCD,ACE,ACSL1,TNS2,PGRMC2,HDAC1,IGF1R,LONP1,JAK1,CSK,DNAJA1,NCL,GNB1,EPHB2,VPS18,ATP1A3,PIK3R2,PRKCA,NUCKS1,LANCL2,STAT1,ROCK2,SLC25A33,ATP2B1…	MAPK3,ATP5F1A,PRKDC,MTOR,AP3S1,CUL3,NDEL1	MAPK3,ATP5F1A,CAMK2A,MAPK1,PRKDC,MTOR,CUL3,IRS2,NDEL1,ACACA,GNG2,COL6A1,AP3S1,CYFIP1	effectsize_up	effectsize_up	4.62558	4.5128	3.73557e-06	6.39763e-06	0.043213	0.0740078	TRUE	FALSE
GO_BP	GO:0038093	Fc receptor signaling pathway	61	27	27	0	1	PRKCE,PTK2,ABL1,MAP2K4,LIMK1,PLA2G6,MAPK8,MAPK10,SRC,MAP3K7,PLCG1,PRKCD,VAV3,APPL1,KIT,APPL2,MAP2K7,FER,IKBKB,FYN,PLD2,FCER1G,PAK1,MYO1G,MAPK9,YES1,LYN	ABL1,MAP2K4,PRKCE,PTK2,PLA2G6,MAPK10,LIMK1,PRKCD,MAPK8,VAV3,FYN,MAP2K7,PLCG1,SRC,MAP3K7,YES1,APPL1,LYN,MAPK9,MYO1G,KIT,PLD2,FCER1G,FER,IKBKB,PAK1,APPL2		ABL1	effectsize_up	effectsize_up	4.48331	4.67387	7.34952e-06	2.95583e-06	0.0850192	0.034193	FALSE	TRUE
GO_CC	GO:1905368	peptidase complex	129	68	68	12	9	PSMB1,PSMB6,PSMB4,PSMA7,PSMA4,PSMA5,PSMB5,PSMB2,PSMB3,PSMA1,ECPAS,PSMD14,PSMA6,PSMB7,PSMD7,PIGS,UBE3C,CAPN1,SF3B3,PRICKLE1,PSMC6,PSMD10,TADA2B,SPCS3,AFG3L2,ADRM1,RAD23B,SEC11A,PSMD8,UBQLN4,SEC11C,PSMD2,PSMC3,PSMD12,CAPN2,VCP,PSMC5,SPG7,UBQLN1,UBE3A,SPCS2,PSMC2,PSMA3,PSMD11,PSMD1,PSMD4,F3,PIGU,PSMD6,PIGK,HTRA2,TXNL1,DNAJB2,CAPNS1,GPAA1,PSMC4,UCHL5,PIGT,HSPB1,UBR1,USP14,PSMD5,PSMD13,PSMD3,PMPCB,PSM…	PSMA7,PSMB1,PSMA5,PSMA4,CAPN1,PSMB2,PSMB4,PSMA6,ECPAS,PSMD7,PSMB5,PSMB3,SF3B3,SEC11C,UBE3C,PSMB7,SPCS3,PSMD14,PSMA1,PSMC6,PSMB6,SEC11A,PSMD8,PIGK,PSMD2,ADRM1,PRICKLE1,PIGT,PIGS,SPG7,PIGU,AFG3L2,UBQLN4,TADA2B,PSMD12,PSMD10,RAD23B,UBR1,VCP,GPAA1,F3,PSMD11,PSMC5,PSMC2,PSMA3,PSMD1,HSPB1,DNAJB2,UBE3A,PSMD5,CAPNS1,PMPCB,TXNL1,PSMD4,CAPN2,PSMD6,PSMC3,USP14,PMPCA,PSMC1,SPCS2,PSMC4,UCHL5,RAD23A,UBQLN1,HTR…	PSMB1,PSMB6,PSMB4,PSMA7,PSMA4,PSMA5,PSMB5,PSMB2,PSMB3,PSMA1,ECPAS,PSMD14	PSMA7,PSMB1,PSMA5,PSMA4,CAPN1,PSMB2,PSMB4,PSMA6,ECPAS	effectsize_down	effectsize_down	-4.10278	-4.14481	4.08209e-05	3.401e-05	0.0687015	0.0572389	FALSE	FALSE
GO_BP	GO:1902533	positive regulation of intracellular signal transduction	1128	388	388	15	27	GPX1,S100B,MAPK3,PRDX2,NECAB2,DYNC1LI1,PTK2B,C1QTNF4,MTOR,FKBP1A,EEF1E1,MAPK8IP3,CUL3,C1QBP,CUL1,NDFIP2,TRIM3,LGALS1,PPP3CB,WBP2,ADGRG1,PPP3CA,PRKCE,RPS3,RTN4,CORO7,STK25,TFG,USP9X,PHB2,GUCY1A2,PPP3R1,RPS7,OGT,P2RY12,AKT3,LAMTOR3,GRM5,PTK2,MAP2K6,NEK10,VAPA,TXN,NDRG4,CDH2,ABL1,PPP3CC,ROCK2,RELL2,NHERF1,MAP2K4,MAP2K3,TRIM25,CDC42,DDX3X,AARS1,CAT,PHB1,NAGK,TPD52L1,RAPGEF2,FABP5,TPR,GOLPH3,GPR37L1,M…	GPX1,MAPK3,PTK2B,EEF1E1,PRDX2,S100B,DYNC1LI1,C1QTNF4,C1QBP,TRIM38,MAPK8IP3,CUL1,GRM5,MTOR,RPS7,CUL3,IRS2,NECAB2,LGALS1,TRIM3,GLIPR2,ABL1,GUCY1A2,TFG,RPS3,NDRG4,FKBP1A,ZC3HAV1,PPP3CB,CPNE1,GRM2,MINK1,HTT,SMCR8,SNW1,RAPGEF2,TPBG,WBP2,PDPK1,ILK,TAOK2,USP9X,RTN4,AKT3,MAP2K6,MAP2K4,PRKCE,SH3RF3,STAT3,PTK2,PHB2,LAMTOR3,MTDH,FGG,CC2D1A,PPP3CA,PRKN,RUNDC3A,PHB1,NAGK,PARK7,MARK4,RPTOR,ADGRG1,GRM4,PDGFRB,C…	GPX1,S100B,MAPK3,PRDX2,NECAB2,DYNC1LI1,PTK2B,C1QTNF4,MTOR,FKBP1A,EEF1E1,MAPK8IP3,CUL3,C1QBP,CUL1	GPX1,MAPK3,PTK2B,EEF1E1,PRDX2,S100B,DYNC1LI1,C1QTNF4,C1QBP,TRIM38,MAPK8IP3,CUL1,GRM5,MTOR,RPS7,CUL3,IRS2,NECAB2,LGALS1,TRIM3,GLIPR2,ABL1,GUCY1A2,TFG,RPS3,NDRG4,FKBP1A	effectsize_up	effectsize_up	4.44125	4.75901	8.94373e-06	1.94549e-06	0.103461	0.0225054	FALSE	TRUE	Microglial_cells_down
GO_BP	GO:0098742	cell-cell adhesion via plasma-membrane adhesion molecules	280	104	104	2	5	LRRC4B,SLITRK5,NTNG2,ELFN1,PTPN23,SLITRK1,NPTN,SDK2,LRRC4,IGSF21,NTNG1,CDH2,NECTIN1,CXADR,BSG,CDH10,PTPRS,CDH11,CELSR2,CDH9,RIC8A,ALCAM,CDH4,CDH6,FLRT3,PTPRD,MBP,CDH8,ITGA3,ELFN2,CDH24,ADGRL3,CLSTN3,CADM1,NRXN1,KIFAP3,ITGB2,DSG1,IGSF11,CDH20,PCDH15,MAP2K5,NECTIN3,PCDH7,LRFN4,NECTIN2,PTPRF,WNK1,CADM2,CDH18,CDH12,PSG11,PVR,CLSTN1,SPARCL1,CDH13,PCDH10,PCDH9,IL1RAP,ATP2C1,PCDH17,GPC4,CNTN6,PCDH19,MYA…	LRRC4B,PTPN23,NTNG2,MBP,SLITRK5,CNTN4,NPTN,FLRT3,NTNG1,CDH11,KIFAP3,RIC8A,MAG,IGSF21,PTPRT,ELFN1,PTPRS,CDH2,CDH8,CXADR,BSG,ADGRL3,CADM2,CDH4,IGSF11,ALCAM,PIK3CB,CDH10,CNTN2,CDH13,CDH20,CELSR2,AMIGO1,CNTN6,WNK1,CADM1,PTPRD,NECTIN1,DSG1,ITGAM,CDH18,TENM3,CDH6,PVR,NRXN1,PSG11,SLITRK3,CDH24,MAP2K5,PTPRF,APOA1,LRRC4,SDK2,MYADM,PCDHAC2,PCDHGC3,ATP2C1,ITGB1,CDH9,ROBO2,NECTIN2,FAT3,SPARCL1,PCDH19,CDH12,C…	LRRC4B,SLITRK5	LRRC4B,PTPN23,NTNG2,MBP,SLITRK5	effectsize_down	effectsize_down	-5.36432	-4.3977	8.12554e-08	1.09404e-05	0.000939962	0.126558	TRUE	FALSE
GO_MF	GO:0022857	transmembrane transporter activity	1243	479	479	38	43	ATP5F1C,NDUFA5,CALM1,CHP1,NDUFS3,COX5A,NDUFS7,COX5B,ATP5PD,NDUFB10,NDUFA10,ATP5F1B,NDUFS2,ATP5F1A,ATP5PO,ANXA6,ATP5PF,NDUFA7,NDUFS1,ATP5F1D,WNK4,NDUFA12,CACNB3,NDUFS8,ATP6V0D1,NDUFA2,ATP6V1D,NCS1,ATP5F1E,SLC39A10,NDUFV2,FKBP1A,SLC16A1,ATP6V1B2,ATP6V1C1,ATP6V0D2,SLC13A5,COX7A1,NDUFA3,DMAC2L,NDUFB4,SLC25A6,KCNAB1,ATP2B4,NDUFB1,ATP6V1F,ATP6V1E1,NDUFA6,CACNB1,KCNJ10,SNAP25,MT-CO3,SLC35A4,NDUFS6,NDUFV…	CHP1,ATP5F1C,NDUFS3,COX5A,ATP5F1B,CALM1,NDUFA7,COX5B,NDUFS2,ATP5PO,ATP5F1A,NDUFA10,ATP5F1D,NDUFS1,ATP5PD,ATP6V1D,NDUFB10,ATP6V0D1,NDUFS8,NDUFS7,NDUFB1,NDUFA5,ATP6V1F,CACNB3,NCS1,NDUFS5,SLC39A10,NDUFA12,NDUFV2,NDUFB4,SNAP25,WNK4,ANXA6,DMAC2L,COX7A1,ATP6V1B2,SLC35A4,ATP6V1C1,ATP8A1,KCNAB2,FKBP1A,NDUFA2,NDUFB3,CAMK2D,ATP5PF,NDUFA3,SLC16A1,ATP5ME,GRM2,CABP1,ATP5F1E,TMEM94,CACNB1,ABCD3,MPC1,COX7A2L,AT…	ATP5F1C,NDUFA5,CALM1,CHP1,NDUFS3,COX5A,NDUFS7,COX5B,ATP5PD,NDUFB10,NDUFA10,ATP5F1B,NDUFS2,ATP5F1A,ATP5PO,ANXA6,ATP5PF,NDUFA7,NDUFS1,ATP5F1D,WNK4,NDUFA12,CACNB3,NDUFS8,ATP6V0D1,NDUFA2,ATP6V1D,NCS1,ATP5F1E,SLC39A10,NDUFV2,FKBP1A,SLC16A1,ATP6V1B2,ATP6V1C1,ATP6V0D2,SLC13A5,COX7A1	CHP1,ATP5F1C,NDUFS3,COX5A,ATP5F1B,CALM1,NDUFA7,COX5B,NDUFS2,ATP5PO,ATP5F1A,NDUFA10,ATP5F1D,NDUFS1,ATP5PD,ATP6V1D,NDUFB10,ATP6V0D1,NDUFS8,NDUFS7,NDUFB1,NDUFA5,ATP6V1F,CACNB3,NCS1,NDUFS5,SLC39A10,NDUFA12,NDUFV2,NDUFB4,SNAP25,WNK4,ANXA6,DMAC2L,COX7A1,ATP6V1B2,SLC35A4,ATP6V1C1,ATP8A1,KCNAB2,FKBP1A,NDUFA2,NDUFB3	effectsize_down	effectsize_down	-4.81415	-4.03613	1.47824e-06	5.43398e-05	0.0034857	0.128133	TRUE	FALSE
GO_MF	GO:0019200	carbohydrate kinase activity	21	10	10	0	0	PFKM,PFKFB2,PFKP,NAGK,PFKL,HKDC1,HK1,GALK1,HK2,POMK	GALK1,PFKM,NAGK,PFKP,HK1,PFKFB2,HKDC1,PFKL,HK2,POMK			effectsize_up	effectsize_up	4.08353	4.37358	4.43573e-05	1.22223e-05	0.104595	0.0288202	FALSE	TRUE
GO_BP	GO:0050708	regulation of protein secretion	273	111	111	5	10	GNA11,DNM1L,SLC16A1,VPS35,MYO18A,NDUFAF2,PFKM,PPP3CB,PTPN23,SNAP25,PPP3CA,PRKCE,ABAT,VSNL1,EPHA5,DOC2B,ARF6,PFKFB2,NLGN2,PRKAR1A,BSG,MYH10,PFKL,GOLPH3,PCSK1,PLA2G6,TCIRG1,IRS2,IER3IP1,FGG,APOE,MYRIP,FGB,CHRM3,TRPM5,OSBP,UNC13B,SYT7,PRKCA,TMEM132A,SLC25A22,GNAS,PRKN,SEC24A,GNAZ,ERP29,PICK1,MPC2,FGA,RAPGEF3,PDE8B,ADCY5,PRKCB,ITPR1,STX1A,RAPGEF4,CYP51A1,RAB11FIP1,APBB1,P2RX7,RAB11FIP5,PPID,TMED10,LR…	DNM1L,VPS35,PTPN23,IRS2,MYO18A,SNAP25,MYH10,GNA11,NDUFAF2,VSNL1,PPP3CB,SLC16A1,OSBP,PRKCE,NLGN2,FGG,ABAT,PPP3CA,PLA2G6,PRKN,PFKM,GNAZ,TRPM5,CHRM3,ITPR1,PFKFB2,FGB,APBB1,UNC13B,BSG,PFKL,ARF6,TMED10,BAIAP3,PRKCA,PRKCB,ERP29,PICK1,RAPGEF3,DOC2B,SYBU,TCIRG1,APOE,SYT7,TMEM132A,RAPGEF4,ADCY5,PCSK1,MCU,IER3IP1,GNAS,SLC25A22,WLS,STX4,MPC2,SIRT3,BRSK2,PTPN11,PDE8B,GNAO1,PRKACA,FGA,PPIA,GOLPH3L,HADH,STX1A,…	GNA11,DNM1L,SLC16A1,VPS35,MYO18A	DNM1L,VPS35,PTPN23,IRS2,MYO18A,SNAP25,MYH10,GNA11,NDUFAF2,VSNL1	effectsize_up	effectsize_up	4.5683	4.50459	4.91694e-06	6.65007e-06	0.0568791	0.076928	FALSE	FALSE
GO_BP	GO:0150115	cell-substrate junction organization	103	67	67	3	3	PTK2B,CLASP1,DST,MACF1,PTK2,ARF6,BCR,ABL1,ROCK2,IQSEC1,TNS1,DMTN,PRICKLE1,ACTN3,LAMC1,THY1,CORO1C,CDH11,TAOK2,WDPCP,SRC,CAMSAP3,PIP5K1A,TSC1,ACTN1,ARHGEF7,PIK3R1,SLC9A1,TLN1,SLK,ITGB4,NRP1,PTPRA,ACTN2,VCL,GPM6B,MAP4K4,PTEN,DUSP22,PLEC,SMAD3,CLASP2,CTTN,RCC2,PTPRJ,LIMS1,SORBS1,RHOA,ITGA6,APOD,POLDIP2,PTPRK,PEAK1,ITGB1BP1,DLC1,RAB8B,CORO2B,EPHA3,DUSP3,FERMT2,EPB41L5,FN1,RAC1,PPM1F,LIMCH1,MAPRE2,SDC4	PTK2B,ABL1,MACF1,PIP5K1A,CLASP1,BCR,CAMSAP3,PTPRA,TAOK2,DST,SLK,LAMC1,IQSEC1,PTK2,TNS1,CDH11,PLEC,ARHGEF7,PEAK1,TLN1,WDPCP,ARF6,ROCK2,DMTN,PIK3R1,CORO1C,SDC4,NRP1,PRICKLE1,THY1,TSC1,EPB41L5,SRC,ACTN3,RCC2,CLASP2,VCL,GPM6B,DLC1,PTEN,POLDIP2,LIMS1,LIMCH1,SLC9A1,ITGB1BP1,PTPRJ,RAC1,CTTN,ACTN1,DUSP3,ITGB4,MAP4K4,FN1,SMAD3,DUSP22,APOD,PTPRK,ITGA6,ACTN2,FERMT2,SORBS1,PPM1F,RAB8B,EPHA3,MAPRE2,CORO2B,RHOA	PTK2B,CLASP1,DST	PTK2B,ABL1,MACF1	effectsize_up	effectsize_up	4.38969	5.18074	1.13514e-05	2.21011e-07	0.131313	0.00255666	FALSE	TRUE	Excitatory_Layer_5_6_IT_neurons_II_down;Microglial_cells_down
GO_BP	GO:0051049	regulation of transport	1670	743	743	29	52	CPLX2,CALM1,CHP1,MAPK3,SYT12,NECAB2,DYNC1LI1,GNA11,WNK4,PTK2B,DNM1L,AP1G1,CACNB3,GRK2,AP2M1,CADPS,CLASP1,FKBP1A,SLC16A1,SERPINE2,CPLX1,VPS35,RAN,HPCA,MYO18A,PRKCG,NDEL1,CAMK2G,HOMER1,NDUFAF2,NDFIP2,CBARP,TSG101,SYNE1,DYNC1H1,SLC25A6,KCNAB1,PFKM,VAC14,ATP2B4,PPP3CB,PTPN23,CACNB1,KCNJ10,MAPK1,SNAP25,PPP3CA,PRKCE,SNCG,ANKFY1,CHRNA4,SAR1B,ABAT,ANK3,PHB2,SYNJ2BP,PPP3R1,SYNGR3,PRKCI,RAB15,NEU3,VSNL1,GI…	CHP1,CPLX2,CPLX1,MAPK3,SYT12,AP1G1,CALM1,PTK2B,DYNC1LI1,DNM1L,PRKCG,CADPS,CAMK2A,MAPK1,VPS35,GRK2,PTPN23,SNCG,SERPINE2,VAC14,CACNB3,DYNC1H1,MYO6,IRS2,ANKFY1,DGKQ,NECAB2,NDEL1,AP2M1,TESC,SYNE1,RAN,MYO18A,SNAP25,CAMK2G,WNK4,ABL1,TTC21B,MYH10,GIT1,RAC2,LGI3,GNA11,NDRG4,CYFIP1,ATP8A1,KCNAB2,NDUFAF2,SYNGR3,FKBP1A,CAMK2B,VSNL1,CAMK2D,SIRPA,PPP3CB,CLASP1,REEP2,HPCA,SLC16A1,SAR1B,NSF,GRM2,CABP1,DIAPH1,MI…	CPLX2,CALM1,CHP1,MAPK3,SYT12,NECAB2,DYNC1LI1,GNA11,WNK4,PTK2B,DNM1L,AP1G1,CACNB3,GRK2,AP2M1,CADPS,CLASP1,FKBP1A,SLC16A1,SERPINE2,CPLX1,VPS35,RAN,HPCA,MYO18A,PRKCG,NDEL1,CAMK2G,HOMER1	CHP1,CPLX2,CPLX1,MAPK3,SYT12,AP1G1,CALM1,PTK2B,DYNC1LI1,DNM1L,PRKCG,CADPS,CAMK2A,MAPK1,VPS35,GRK2,PTPN23,SNCG,SERPINE2,VAC14,CACNB3,DYNC1H1,MYO6,IRS2,ANKFY1,DGKQ,NECAB2,NDEL1,AP2M1,TESC,SYNE1,RAN,MYO18A,SNAP25,CAMK2G,WNK4,ABL1,TTC21B,MYH10,GIT1,RAC2,LGI3,GNA11,NDRG4,CYFIP1,ATP8A1,KCNAB2,NDUFAF2,SYNGR3,FKBP1A,CAMK2B,VSNL1	effectsize_up	effectsize_up	4.6111	4.46889	4.00535e-06	7.86252e-06	0.0463339	0.0909537	TRUE	FALSE	Astrocytes_down;Excitatory_Layer_5_6_IT_neurons_I_down;Excitatory_Layer_5_6_IT_neurons_II_down
GO_BP	GO:0048193	Golgi vesicle transport	306	214	214	9	19	VPS13A,AP1G2,AP1G1,EXOC6B,NAPG,AP3S1,CUL3,MYO18A,ARFGEF2,COPG2,VPS51,ARF5,COPB1,ANKFY1,ERGIC1,SAR1B,ARL3,ANK3,EXOC4,EXOC1,PLPP3,LLGL1,CORO7,TFG,VPS35L,EXOC5,RABIF,TRAPPC10,COPZ1,PRKCI,VPS13C,COPA,MACF1,COPG1,SAR1A,VAPA,SNX2,PEF1,SNX3,STX6,NSF,RAB3IP,VTI1A,MYO5A,SEC23A,EHD3,DNM2,YIF1B,VAMP3,VPS52,SPTBN1,GOLPH3,CSK,RAB11A,PREB,SPAST,PITPNB,MON2,IER3IP1,SCYL1,TRAPPC8,PREPL,HTT,SEC24B,GAK,LAMP1,STXBP…	AP1G1,VPS13C,ARFGEF2,VPS13A,ERGIC1,EXOC5,EXOC6B,CUL3,EXOC4,ANKFY1,EXOC1,AP1G2,VPS51,MYO18A,TFG,AP3S1,MACF1,RAB3IP,PLPP3,NAPG,SAR1B,NSF,HTT,COPA,VTI1A,SNX2,MYO5A,COPB1,VPS52,MAPK15,ANK3,LLGL1,SEC23A,MON2,SEC24B,ACSL3,GAK,PREPL,SNX3,SCYL1,COPG2,DNM2,SCAMP3,AP3D1,PREB,TMED1,EHD3,VPS35L,COPG1,TRAPPC10,ASAP1,TMED9,CSK,VAMP3,ARL3,TRAPPC2,TMED10,VTI1B,SPIRE1,BLTP3B,ZW10,GGA2,ATP9A,EXOC8,STXBP5L,CORO7,YI…	VPS13A,AP1G2,AP1G1,EXOC6B,NAPG,AP3S1,CUL3,MYO18A,ARFGEF2	AP1G1,VPS13C,ARFGEF2,VPS13A,ERGIC1,EXOC5,EXOC6B,CUL3,EXOC4,ANKFY1,EXOC1,AP1G2,VPS51,MYO18A,TFG,AP3S1,MACF1,RAB3IP,PLPP3	effectsize_up	effectsize_up	5.26103	4.38149	1.43254e-07	1.17872e-05	0.00165716	0.136354	TRUE	FALSE
GO_BP	GO:0009199	ribonucleoside triphosphate metabolic process	261	163	163	27	31	ATP5F1C,NDUFA5,NDUFS3,NDUFS7,ATP5PD,NDUFB10,NDUFA10,ATP5F1B,NDUFS2,ATP5F1A,ATP5PO,ATP5PF,NDUFA7,NDUFS1,ATP5F1D,SDHB,DNM1L,NDUFA12,NDUFS8,NDUFA2,ATP5F1E,NDUFV2,MTOR,ATP6V1B2,COX11,RAN,STOML2,NDUFA3,DMAC2L,NDUFB4,PFKM,NDUFB1,NDUFA6,NME3,NDUFS6,NDUFV3,ATP5MG,NDUFS5,ATP5ME,NDUFA13,SDHA,OGT,GIT1,COL6A1,NDUFA11,PRKAA1,ATP5MK,GTPBP1,NME2P1,NT5E,NDUFB3,NDUFV1,PFKFB2,PFKP,NDUFB9,NDUFB2,NDUFS4,PRKAA2,HSPA8…	ATP5F1C,NDUFS3,ATP5F1B,NDUFA7,NDUFS2,DNM1L,ATP5PO,ATP5F1A,NDUFA10,ATP5F1D,NDUFS1,ATP5PD,NDUFB10,SDHB,MTOR,NDUFS8,NDUFS7,NDUFB1,NDUFA5,NDUFS5,NDUFA12,STOML2,RAN,NDUFV2,NDUFB4,DMAC2L,GIT1,ATP6V1B2,COL6A1,NDUFA2,NDUFB3,ATP5PF,NDUFA3,ATP5ME,SDHA,NDUFA13,ATP5F1E,ATP5MG,NME2P1,NDUFA11,NT5E,NDUFS6,PRKAA1,PRKAA2,STAT3,HSPA8,NDUFA6,GALK1,PFKM,NDUFB9,NDUFB7,PFKP,RPTOR,NDUFA9,HK1,ATP1A2,NDUFB5,NDUFC2,OGT,ND…	ATP5F1C,NDUFA5,NDUFS3,NDUFS7,ATP5PD,NDUFB10,NDUFA10,ATP5F1B,NDUFS2,ATP5F1A,ATP5PO,ATP5PF,NDUFA7,NDUFS1,ATP5F1D,SDHB,DNM1L,NDUFA12,NDUFS8,NDUFA2,ATP5F1E,NDUFV2,MTOR,ATP6V1B2,COX11,RAN,STOML2	ATP5F1C,NDUFS3,ATP5F1B,NDUFA7,NDUFS2,DNM1L,ATP5PO,ATP5F1A,NDUFA10,ATP5F1D,NDUFS1,ATP5PD,NDUFB10,SDHB,MTOR,NDUFS8,NDUFS7,NDUFB1,NDUFA5,NDUFS5,NDUFA12,STOML2,RAN,NDUFV2,NDUFB4,DMAC2L,GIT1,ATP6V1B2,COL6A1,NDUFA2,NDUFB3	effectsize_down	effectsize_down	-4.95195	-4.38237	7.34731e-07	1.17395e-05	0.00849937	0.135802	TRUE	FALSE	Excitatory_Layer_2_3_IT_neurons_I_down
GO_BP	GO:0120036	plasma membrane bounded cell projection organization	1601	693	693	26	43	S100B,RPL24,VPS13A,LGI1,PTK2B,NCKIPSD,CRTAC1,CPNE5,ATP6V0D1,ATP6V1D,NCS1,CAPZB,MTOR,SLITRK5,MAPK8IP3,VIM,GAS7,VPS35,MAP6,C12ORF57,NDEL1,HPRT1,EPB41L3,CAMK2G,HOMER1,CPNE9,PAFAH1B1,NTNG2,SYNE1,RAP1GAP,CYFIP2,OCRL,PPP3CB,PTPN23,CNTN5,KCNJ10,TIAM2,SNAP25,KIF1A,KIF27,PPP3CA,BRK1,RTN4,ARL3,SLITRK1,ANK3,WASHC5,LLGL1,STK25,USP9X,POTEKP,CTNNA2,WDR47,EXOC5,MYH9,PRKCI,ATP1B2,MCIDAS,NPTN,P2RY12,EPHA5,MACF1,P…	RPL24,PTK2B,S100B,VPS13A,LGI1,NCKIPSD,MAP6,CRTAC1,CAMK2A,CYFIP2,MAPK8IP3,ATP6V1D,ATP6V0D1,MTOR,CPNE5,VPS35,EXOC5,PTPN23,NEFL,NTNG2,PAFAH1B1,NDEL1,CPNE9,SYNE1,NCS1,TPM1,HPRT1,SNAP25,CAMK2G,WDR47,ABL1,TTC21B,CAPZB,RAC2,OCRL,SLITRK5,KIF1A,MACF1,NDRG4,CYFIP1,MCIDAS,RAB3IP,CAMK2B,DGKG,PIP5K1A,PPP3CB,CNTN4,CPNE1,MINK1,HTT,HOMER1,NPTN,WASHC5,CAMSAP3,RAPGEF2,TPBG,SNX2,FLRT3,TRIO,TAOK2,RALA,RAB29,USP9X,VI…	S100B,RPL24,VPS13A,LGI1,PTK2B,NCKIPSD,CRTAC1,CPNE5,ATP6V0D1,ATP6V1D,NCS1,CAPZB,MTOR,SLITRK5,MAPK8IP3,VIM,GAS7,VPS35,MAP6,C12ORF57,NDEL1,HPRT1,EPB41L3,CAMK2G,HOMER1,CPNE9	RPL24,PTK2B,S100B,VPS13A,LGI1,NCKIPSD,MAP6,CRTAC1,CAMK2A,CYFIP2,MAPK8IP3,ATP6V1D,ATP6V0D1,MTOR,CPNE5,VPS35,EXOC5,PTPN23,NEFL,NTNG2,PAFAH1B1,NDEL1,CPNE9,SYNE1,NCS1,TPM1,HPRT1,SNAP25,CAMK2G,WDR47,ABL1,TTC21B,CAPZB,RAC2,OCRL,SLITRK5,KIF1A,MACF1,NDRG4,CYFIP1,MCIDAS,RAB3IP,CAMK2B	effectsize_up	effectsize_up	4.45163	4.59095	8.52193e-06	4.41224e-06	0.0985817	0.0510407	FALSE	FALSE
GO_CC	GO:0016471	vacuolar proton-transporting V-type ATPase complex	26	14	14	5	6	ATP6V0D1,ATP6V1D,ATP6V1B2,ATP6V1C1,ATP6V0D2,ATP6V1F,ATP6AP2,ATP6V1E1,ATP6V1G2,ATP6V1G1,TCIRG1,ATP6V0A1,ATP6V1A,ATP6V1H	ATP6V1D,ATP6V0D1,ATP6V1F,ATP6AP2,ATP6V1B2,ATP6V1C1,ATP6V0D2,ATP6V1E1,ATP6V1G2,ATP6V0A1,TCIRG1,ATP6V1G1,ATP6V1A,ATP6V1H	ATP6V0D1,ATP6V1D,ATP6V1B2,ATP6V1C1,ATP6V0D2	ATP6V1D,ATP6V0D1,ATP6V1F,ATP6AP2,ATP6V1B2,ATP6V1C1	effectsize_down	effectsize_down	-4.54375	-3.93421	5.52627e-06	8.3471e-05	0.00930072	0.140482	TRUE	FALSE
GO_BP	GO:0010506	regulation of autophagy	359	195	195	14	18	MAPK3,CHMP4B,EEF1A1,DNM1L,ATP6V0D1,ATP6V1D,WDR45,MTOR,ATP6V1B2,ATP6V1C1,VPS35,ATP6V0D2,SNX6,SH3GLB1,EEF1A2,ATP6V1E1,EXOC4,EXOC1,LARP1,PIK3R4,VPS13C,PRKAA1,UBR4,GBA1,MTCL2,ABL1,GSK3B,ATP6V1G2,CAPN1,SNCA,PARL,PRKAA2,STK11,VPS13D,STAT3,VDAC1,EIF4G1,SMCR8,SLC25A5,PARK7,ATP6V1G1,SNX5,GFAP,MAPK8,MTDH,GPSM1,WDR41,PIP4K2B,ATG2A,HUWE1,ATG101,MTCL3,RAB3GAP2,HTT,FKBP8,GSK3A,CISD2,MTMR9,EXOC8,CISD1,TSC1,MAP3…	MAPK3,VPS13C,DNM1L,ATP6V1D,ATP6V0D1,MTOR,EEF1A1,CHMP4B,VPS35,CAPN1,EXOC4,SH3GLB1,WDR45,EXOC1,ABL1,ATP6V1B2,ATP6V1C1,PIK3R4,EEF1A2,HTT,WDR41,SMCR8,LRSAM1,UBR4,ATP6V0D2,PRKAA1,MAPK15,SNX6,PRKAA2,STAT3,MTDH,VDAC1,GSK3B,SNX5,PRKN,VPS13D,HERC1,PARK7,ATP6V1E1,RPTOR,SNCA,ITPR1,HUWE1,PIP4K2B,FKBP8,MTMR9,ABL2,MAPK8,EXOC7,RALB,CISD2,TBK1,RAB3GAP2,PIK3CB,SLC25A5,EXOC8,GBA1,RB1CC1,LARP1,PIK3R2,CAMKK2,ATP6V1G…	MAPK3,CHMP4B,EEF1A1,DNM1L,ATP6V0D1,ATP6V1D,WDR45,MTOR,ATP6V1B2,ATP6V1C1,VPS35,ATP6V0D2,SNX6,SH3GLB1	MAPK3,VPS13C,DNM1L,ATP6V1D,ATP6V0D1,MTOR,EEF1A1,CHMP4B,VPS35,CAPN1,EXOC4,SH3GLB1,WDR45,EXOC1,ABL1,ATP6V1B2,ATP6V1C1,PIK3R4	effectsize_up	effectsize_up	4.35501	5.0895	1.33061e-05	3.59016e-07	0.153925	0.00415309	FALSE	TRUE
GO_MF	GO:0042625	ATPase-coupled ion transmembrane transporter activity	24	14	14	6	6	ATP5F1B,ATP6V0D1,ATP6V1D,ATP6V1B2,ATP6V1C1,ATP6V0D2,ATP6V1F,ATP6V1E1,ATP6V1G2,ATP6V1G1,TCIRG1,ATP6V0A1,ATP6V1A,ATP6V1H	ATP5F1B,ATP6V1D,ATP6V0D1,ATP6V1F,ATP6V1B2,ATP6V1C1,ATP6V0D2,ATP6V1E1,ATP6V1G2,ATP6V0A1,TCIRG1,ATP6V1G1,ATP6V1A,ATP6V1H	ATP5F1B,ATP6V0D1,ATP6V1D,ATP6V1B2,ATP6V1C1,ATP6V0D2	ATP5F1B,ATP6V1D,ATP6V0D1,ATP6V1F,ATP6V1B2,ATP6V1C1	effectsize_down	effectsize_down	-4.59818	-3.98954	4.26192e-06	6.62002e-05	0.0100496	0.1561	TRUE	FALSE
GO_MF	GO:0044769	ATPase activity, coupled to transmembrane movement of ions, rotational mechanism	24	14	14	6	6	ATP5F1B,ATP6V0D1,ATP6V1D,ATP6V1B2,ATP6V1C1,ATP6V0D2,ATP6V1F,ATP6V1E1,ATP6V1G2,ATP6V1G1,TCIRG1,ATP6V0A1,ATP6V1A,ATP6V1H	ATP5F1B,ATP6V1D,ATP6V0D1,ATP6V1F,ATP6V1B2,ATP6V1C1,ATP6V0D2,ATP6V1E1,ATP6V1G2,ATP6V0A1,TCIRG1,ATP6V1G1,ATP6V1A,ATP6V1H	ATP5F1B,ATP6V0D1,ATP6V1D,ATP6V1B2,ATP6V1C1,ATP6V0D2	ATP5F1B,ATP6V1D,ATP6V0D1,ATP6V1F,ATP6V1B2,ATP6V1C1	effectsize_down	effectsize_down	-4.59818	-3.98954	4.26192e-06	6.62002e-05	0.0100496	0.1561	TRUE	FALSE
GO_MF	GO:0046961	proton-transporting ATPase activity, rotational mechanism	24	14	14	6	6	ATP5F1B,ATP6V0D1,ATP6V1D,ATP6V1B2,ATP6V1C1,ATP6V0D2,ATP6V1F,ATP6V1E1,ATP6V1G2,ATP6V1G1,TCIRG1,ATP6V0A1,ATP6V1A,ATP6V1H	ATP5F1B,ATP6V1D,ATP6V0D1,ATP6V1F,ATP6V1B2,ATP6V1C1,ATP6V0D2,ATP6V1E1,ATP6V1G2,ATP6V0A1,TCIRG1,ATP6V1G1,ATP6V1A,ATP6V1H	ATP5F1B,ATP6V0D1,ATP6V1D,ATP6V1B2,ATP6V1C1,ATP6V0D2	ATP5F1B,ATP6V1D,ATP6V0D1,ATP6V1F,ATP6V1B2,ATP6V1C1	effectsize_down	effectsize_down	-4.59818	-3.98954	4.26192e-06	6.62002e-05	0.0100496	0.1561	TRUE	FALSE
GO_MF	GO:0001727	lipid kinase activity	44	26	26	0	4	PI4KA,DGKQ,DGKB,DGKA,PIP4K2B,DGKG,DGKE,PIP5K1A,PIK3R1,PIK3C3,PIP5K1C,DGKZ,PI4K2A,PIP4K2C,DGKH,PIKFYVE,PIK3CA,SPHK2,PIPSL,PIK3CB,PIK3R2,DGKD,PIK3C2A,DGKI,PIP4K2A,AGK	DGKQ,PI4KA,DGKA,DGKB,DGKG,PIP5K1A,DGKD,PIP4K2B,DGKE,PIP5K1C,PI4K2A,PIK3CB,PIK3R2,PIK3R1,PIP4K2C,PIK3C3,DGKZ,DGKI,SPHK2,PIKFYVE,PIK3CA,DGKH,PIP4K2A,PIK3C2A,AGK,PIPSL		DGKQ,PI4KA,DGKA,DGKB	effectsize_up	effectsize_up	3.94056	4.97267	8.12908e-05	6.60358e-07	0.191684	0.00155712	FALSE	TRUE
GO_CC	GO:0043005	neuron projection	1353	762	762	32	58	CPLX2,CALM1,GPHN,BASP1,VPS13A,NECAB2,LRRC4B,LGI1,GNA11,PTK2B,RPS6,CPNE5,ATP6V0D1,ROGDI,NCS1,RPLP0,MTOR,CPLX1,MAPK8IP3,AP3S1,SBF1,VIM,VPS35,MAP6,HPCA,DST,PRKCG,NDEL1,EPB41L3,CAMK2G,HOMER1,ARFGEF2,KIF1B,PAFAH1B1,CBARP,NTNG2,SYNE1,DYNC1H1,RAP1GAP,TRIM3,COPG2,KCNAB1,CYFIP2,OCRL,ATP6AP2,ELFN1,CNTN5,TIAM2,RGS6,ANKS1B,SNAP25,KIF1A,PPP3CA,GAD2,SNCG,SORCS2,CHRNA4,RTN4,ARL3,ANK3,EXOC4,LLGL1,USP9X,PHB2,POTE…	CPLX2,CPLX1,CALM1,PTK2B,GPHN,ARFGEF2,VPS13A,LGI1,LRRC4B,RPLP0,PRKCG,MAP6,CAMK2A,CYFIP2,MAPK8IP3,SBF1,ROGDI,GRM5,ATP6V0D1,MTOR,CPNE5,VPS35,BASP1,PRPH,NEFL,SNCG,NTNG2,CTTNBP2,PAFAH1B1,DYNC1H1,EXOC4,NECAB2,NDEL1,SYNE1,RPS6,NCS1,TRIM3,SNAP25,MBP,CETN2,MAST1,CAMK2G,WDR47,ABL1,ATP6AP2,NEFM,GIT1,NLGN4X,OCRL,LGI3,AP3S1,ADAM11,KIF1A,GNA11,CYFIP1,KCNAB2,RAB3IP,CAMK2B,CAMK2D,HPCA,RBM8A,NSF,CNTN4,GRM2,MINK1,…	CPLX2,CALM1,GPHN,BASP1,VPS13A,NECAB2,LRRC4B,LGI1,GNA11,PTK2B,RPS6,CPNE5,ATP6V0D1,ROGDI,NCS1,RPLP0,MTOR,CPLX1,MAPK8IP3,AP3S1,SBF1,VIM,VPS35,MAP6,HPCA,DST,PRKCG,NDEL1,EPB41L3,CAMK2G,HOMER1,ARFGEF2	CPLX2,CPLX1,CALM1,PTK2B,GPHN,ARFGEF2,VPS13A,LGI1,LRRC4B,RPLP0,PRKCG,MAP6,CAMK2A,CYFIP2,MAPK8IP3,SBF1,ROGDI,GRM5,ATP6V0D1,MTOR,CPNE5,VPS35,BASP1,PRPH,NEFL,SNCG,NTNG2,CTTNBP2,PAFAH1B1,DYNC1H1,EXOC4,NECAB2,NDEL1,SYNE1,RPS6,NCS1,TRIM3,SNAP25,MBP,CETN2,MAST1,CAMK2G,WDR47,ABL1,ATP6AP2,NEFM,GIT1,NLGN4X,OCRL,LGI3,AP3S1,ADAM11,KIF1A,GNA11,CYFIP1,KCNAB2,RAB3IP,CAMK2B	effectsize_up	effectsize_up	3.85377	5.13624	0.000116315	2.80292e-07	0.195758	0.000471732	FALSE	TRUE	Astrocytes_down;Excitatory_Layer_5_6_IT_neurons_I_down;Excitatory_Layer_5_6_IT_neurons_II_down
GO_CC	GO:0001401	SAM complex	13	12	12	2	3	CHCHD6,CHCHD3,MICOS13,APOO,MTX3,HSPA9,MTX2,APOOL,SAMM50,MTX1,IMMT,DNAJC11	CHCHD6,MICOS13,CHCHD3,APOO,MTX2,HSPA9,SAMM50,MTX3,IMMT,MTX1,APOOL,DNAJC11	CHCHD6,CHCHD3	CHCHD6,MICOS13,CHCHD3	effectsize_down	effectsize_down	-3.89691	-4.20551	9.74291e-05	2.60498e-05	0.163973	0.0438418	FALSE	TRUE
GO_CC	GO:0140275	MIB complex	13	12	12	2	3	CHCHD6,CHCHD3,MICOS13,APOO,MTX3,HSPA9,MTX2,APOOL,SAMM50,MTX1,IMMT,DNAJC11	CHCHD6,MICOS13,CHCHD3,APOO,MTX2,HSPA9,SAMM50,MTX3,IMMT,MTX1,APOOL,DNAJC11	CHCHD6,CHCHD3	CHCHD6,MICOS13,CHCHD3	effectsize_down	effectsize_down	-3.89691	-4.20551	9.74291e-05	2.60498e-05	0.163973	0.0438418	FALSE	TRUE
GO_BP	GO:0009967	positive regulation of signal transduction	1613	526	526	19	37	CALM1,GPX1,S100B,MAPK3,PRDX2,NECAB2,DYNC1LI1,PTK2B,C1QTNF4,SLC39A10,MTOR,FKBP1A,EEF1E1,MAPK8IP3,CUL3,C1QBP,VPS35,CUL1,HOMER1,NDFIP2,PAFAH1B1,TRIM3,CYFIP2,LGALS1,PPP3CB,ATP6AP2,WBP2,ADGRG1,PPP3CA,PRKCE,RPS3,RTN4,CORO7,WDR48,STK25,TFG,USP9X,PHB2,GUCY1A2,LANCL2,PPP3R1,RPS7,PRKCI,OGT,RPS12,NEU3,NPTN,P2RY12,AKT3,RUVBL1,MACF1,LAMTOR3,GRM5,PTK2,CAMK2A,MAP2K6,NEK10,VAPA,TXN,NDRG4,CDH2,ABL1,PPP3CC,ROCK2,R…	GPX1,MAPK3,CALM1,PTK2B,EEF1E1,PRDX2,S100B,DYNC1LI1,C1QTNF4,C1QBP,TRIM38,CAMK2A,CYFIP2,MAPK8IP3,CUL1,GRM5,MTOR,VPS35,RPS7,PAFAH1B1,CUL3,IRS2,NECAB2,LGALS1,SLC39A10,TRIM3,GLIPR2,ABL1,ATP6AP2,GUCY1A2,TTC21B,TFG,RPS3,MACF1,NDRG4,CYFIP1,FKBP1A,ZC3HAV1,PPP3CB,CPNE1,GRM2,MINK1,HTT,HOMER1,SMCR8,NPTN,SNW1,DGKD,RAPGEF2,TPBG,WBP2,PDPK1,ILK,TAOK2,RALA,RAB29,USP9X,RTN4,AKT3,MAP2K6,LAMB2,WWOX,MAP2K4,PRKCE,LAMC…	CALM1,GPX1,S100B,MAPK3,PRDX2,NECAB2,DYNC1LI1,PTK2B,C1QTNF4,SLC39A10,MTOR,FKBP1A,EEF1E1,MAPK8IP3,CUL3,C1QBP,VPS35,CUL1,HOMER1	GPX1,MAPK3,CALM1,PTK2B,EEF1E1,PRDX2,S100B,DYNC1LI1,C1QTNF4,C1QBP,TRIM38,CAMK2A,CYFIP2,MAPK8IP3,CUL1,GRM5,MTOR,VPS35,RPS7,PAFAH1B1,CUL3,IRS2,NECAB2,LGALS1,SLC39A10,TRIM3,GLIPR2,ABL1,ATP6AP2,GUCY1A2,TTC21B,TFG,RPS3,MACF1,NDRG4,CYFIP1,FKBP1A	effectsize_up	effectsize_up	4.42935	4.42893	9.45196e-06	9.47003e-06	0.10934	0.109549	FALSE	FALSE
GO_MF	GO:0005516	calmodulin binding	207	120	120	6	14	BASP1,EEF1A1,MAP6,MARCKSL1,CAMK2G,MARCKS,ATP2B4,PPP3CB,PPP3CA,PPP3R1,ATP2B3,MYH9,CAMK2D,CAMK2A,CASK,UBR4,MYO6,PPP3CC,PNCK,NRGN,MYO5A,MAP6D1,CDK5RAP2,ADD2,SPTBN1,MYH10,SCN2A,EEA1,RASGRF2,WFS1,CAMSAP1,CAMSAP2,ADD3,ADD1,RYR2,PLA2G6,MYO1C,CAMK2B,MYO5C,CAMKV,CALD1,TJP1,AKAP5,SYT1,SPTAN1,FKBP8,TPRG1L,CAMSAP3,MBP,AKAP12,CNN3,UNC13A,UNC13B,NDUFAF4,CAMKK1,MYO5B,RYR1,SYT7,GAP43,PDE1B,ADCY1,RYR3,SLC9A1,CAMK…	MAP6,CAMK2A,EEF1A1,BASP1,MARCKS,MYO6,RASGRF2,CAMKV,MBP,MAP6D1,CAMK2G,MARCKSL1,MYH10,CAMK2B,CAMK2D,PPP3CB,CAMSAP3,UBR4,ATP2B4,MYO5A,MYO1C,CAMSAP1,ATP2B3,MYH9,WFS1,SPTAN1,PCYT1A,CAMK1G,RYR2,PPP3CA,PLA2G6,RYR1,SYT1,PNCK,NRGN,MYO5C,ACE,FKBP8,MYH11,CNN3,UNC13B,PDE1B,SCN2A,ADD1,ADCY1,RYR3,CASK,GAP43,PPP3R1,UNC13A,CAMSAP2,CAMKK2,MYO5B,NDUFAF4,ADD2,ATP2B1,CAMKK1,SLC8A2,FBXL2,SYT7,STRN4,ADD3,CAMK1D,CDK5RA…	BASP1,EEF1A1,MAP6,MARCKSL1,CAMK2G,MARCKS	MAP6,CAMK2A,EEF1A1,BASP1,MARCKS,MYO6,RASGRF2,CAMKV,MBP,MAP6D1,CAMK2G,MARCKSL1,MYH10,CAMK2B	effectsize_up	effectsize_up	3.90099	5.52417	9.58013e-05	3.31051e-08	0.2259	7.80618e-05	FALSE	TRUE	Excitatory_Layer_5_6_IT_neurons_II_down
GO_BP	GO:0046488	phosphatidylinositol metabolic process	154	83	83	2	5	EFR3A,HYCC2,DPM1,PLCD1,VAC14,OCRL,PIK3R4,PIGS,PI4KA,MTMR7,PITPNM1,CDIPT,PLCL2,INPP5A,PIP4K2B,MTMR1,TTC7B,DGKE,PIP5K1A,MTMR9,HTR2A,LCLAT1,INPP4A,PIK3R1,PIK3C3,PIP5K1C,PLCL1,MTMR6,PIP4P1,DDHD1,PLCH2,PI4K2A,PIP4K2C,PLCG1,PITPNM3,SACM1L,SMG1,PIKFYVE,ITPKB,CDS1,PTEN,MTMR12,BPNT2,PIK3CA,EFR3B,MBOAT7,TNFAIP8L3,PGAP4,INPP5F,MTMR10,INPPL1,PIGU,PIP4P2,INPP5K,PIPSL,PIGK,DPM3,FIG4,SLC27A1,MTM1,PIK3CB,GPAA1,I…	VAC14,PI4KA,DPM1,OCRL,PIK3R4,PLCD1,PIP5K1A,LCLAT1,MTMR7,INPP4A,HYCC2,PITPNM3,PIP4K2B,EFR3A,MTMR6,DGKE,PIP5K1C,MTMR9,PLCL1,EFR3B,IP6K1,PI4K2A,LPGAT1,PIK3CB,MTMR1,MTMR12,INPP5A,BPNT2,PLCL2,INPPL1,PIK3R1,PIGK,PITPNM2,PIP4K2C,PIK3C3,PIGT,PLCG1,PIP4P1,PIGS,INPP4B,SACM1L,PIGU,MBOAT7,CDIPT,SMG1,BECN1,HTR2A,PITPNM1,PTEN,TNFAIP8L3,MTM1,PLCB4,ITPKB,PIKFYVE,GPAA1,PIK3CA,MTMR2,MTMR10,PIP4P2,INPP5J,CDS1,PIGX,…	EFR3A,HYCC2	VAC14,PI4KA,DPM1,OCRL,PIK3R4	effectsize_up	effectsize_up	4.25026	5.52878	2.13521e-05	3.22461e-08	0.247001	0.000373023	FALSE	TRUE
GO_BP	GO:0043254	regulation of protein-containing complex assembly	438	217	217	11	17	PTK2B,TMOD1,ARPC5L,CAPZA1,CLASP1,MTOR,VPS35,ARPC5,CKAP5,SPTBN2,SH3GLB1,GBA2,CYFIP2,BRK1,PRKCE,TBCD,RPS3,OSBPL2,SAR1B,SYNGR3,OGT,FLII,CAPZA2,GIT1,P2RY12,ARF6,SAR1A,GBA1,H3-3B,ABL1,GSK3B,MKKS,CYFIP1,SNCA,CDC42,SPTBN4,DDX3X,SNX9,CDK5RAP2,ADD2,SPTBN1,HSPA8,DMTN,VPS39,CRYAB,CAMSAP1,TUBB4A,TMOD2,EIF4G1,PREB,PARK7,ARPC2,CAMSAP2,STXBP1,SEPTIN8,PPP2R5B,ADD3,ADD1,VPS11,TWF2,GFAP,MAPK8,PSMC6,CARMIL2,VDAC2,A…	PTK2B,CYFIP2,MTOR,TMOD1,CAPZA1,VPS35,CAPZA2,SH3GLB1,CKAP5,ABL1,ARPC5L,SPTBN2,GIT1,RPS3,CYFIP1,SYNGR3,OSBPL2,CLASP1,SAR1B,CAMSAP3,FLII,CAMSAP1,MAPK15,TBCD,PRKCE,MECP2,SNX9,SPTAN1,HSPA8,ARPC5,VPS39,GSK3B,VPS11,CARMIL1,MKKS,GAK,PSMC6,PARK7,MARK4,HIP1R,CARMIL2,ARHGEF7,PREB,SNCA,OGT,PRKCD,BRK1,UNC13B,ADD1,JAM3,MAPK8,RALB,CAND1,ARF6,MPP7,NEK7,STXBP1,VPS18,TUBB4A,GBA2,VDAC2,CAMSAP2,ARFGEF1,GBA1,PIK3R2,T…	PTK2B,TMOD1,ARPC5L,CAPZA1,CLASP1,MTOR,VPS35,ARPC5,CKAP5,SPTBN2,SH3GLB1	PTK2B,CYFIP2,MTOR,TMOD1,CAPZA1,VPS35,CAPZA2,SH3GLB1,CKAP5,ABL1,ARPC5L,SPTBN2,GIT1,RPS3,CYFIP1,SYNGR3,OSBPL2	effectsize_up	effectsize_up	4.33905	4.47753	1.43101e-05	7.55109e-06	0.16554	0.087351	FALSE	FALSE
GO_BP	GO:0009141	nucleoside triphosphate metabolic process	277	169	169	27	31	ATP5F1C,NDUFA5,NDUFS3,NDUFS7,ATP5PD,NDUFB10,NDUFA10,ATP5F1B,NDUFS2,ATP5F1A,ATP5PO,ATP5PF,NDUFA7,NDUFS1,ATP5F1D,SDHB,DNM1L,NDUFA12,NDUFS8,NDUFA2,ATP5F1E,NDUFV2,MTOR,ATP6V1B2,COX11,RAN,STOML2,NDUFA3,DMAC2L,NDUFB4,PFKM,NDUFB1,NDUFA6,NME3,NDUFS6,NDUFV3,ATP5MG,NDUFS5,ATP5ME,NDUFA13,SDHA,OGT,GIT1,COL6A1,NDUFA11,PRKAA1,ATP5MK,GTPBP1,NME2P1,NT5E,NDUFB3,NDUFV1,PFKFB2,PFKP,NDUFB9,NDUFB2,NDUFS4,PRKAA2,SAMHD…	ATP5F1C,NDUFS3,ATP5F1B,NDUFA7,NDUFS2,DNM1L,ATP5PO,ATP5F1A,NDUFA10,ATP5F1D,NDUFS1,ATP5PD,NDUFB10,SDHB,MTOR,NDUFS8,NDUFS7,NDUFB1,NDUFA5,NDUFS5,NDUFA12,STOML2,RAN,NDUFV2,NDUFB4,DMAC2L,GIT1,ATP6V1B2,COL6A1,NDUFA2,NDUFB3,ATP5PF,NDUFA3,ATP5ME,SDHA,NDUFA13,ATP5F1E,ATP5MG,NME2P1,NDUFA11,NT5E,NDUFS6,PRKAA1,PRKAA2,STAT3,HSPA8,NDUFA6,GALK1,PFKM,NDUFB9,NDUFB7,PFKP,RPTOR,NDUFA9,HK1,ATP1A2,NDUFB5,NDUFC2,OGT,ND…	ATP5F1C,NDUFA5,NDUFS3,NDUFS7,ATP5PD,NDUFB10,NDUFA10,ATP5F1B,NDUFS2,ATP5F1A,ATP5PO,ATP5PF,NDUFA7,NDUFS1,ATP5F1D,SDHB,DNM1L,NDUFA12,NDUFS8,NDUFA2,ATP5F1E,NDUFV2,MTOR,ATP6V1B2,COX11,RAN,STOML2	ATP5F1C,NDUFS3,ATP5F1B,NDUFA7,NDUFS2,DNM1L,ATP5PO,ATP5F1A,NDUFA10,ATP5F1D,NDUFS1,ATP5PD,NDUFB10,SDHB,MTOR,NDUFS8,NDUFS7,NDUFB1,NDUFA5,NDUFS5,NDUFA12,STOML2,RAN,NDUFV2,NDUFB4,DMAC2L,GIT1,ATP6V1B2,COL6A1,NDUFA2,NDUFB3	effectsize_down	effectsize_down	-4.88454	-4.24952	1.03673e-06	2.14233e-05	0.0119929	0.247825	TRUE	FALSE	Astrocytes_down;Excitatory_Layer_2_3_IT_neurons_I_down
GO_BP	GO:0009894	regulation of catabolic process	1139	463	463	23	31	GPX1,MAPK3,CHMP4B,EEF1A1,PTK2B,DNM1L,SERBP1,ATP6V0D1,ATP6V1D,WDR45,MTOR,SERPINE2,ATP6V1B2,ATP6V1C1,CUL3,VIM,VPS35,ATP6V0D2,SNX6,HNRNPC,PRKCG,PSMD14,SH3GLB1,AGAP2,EEF1A2,ATP2B4,ATP6V1E1,UPF1,PRKCE,EXOC4,EXOC1,LARP1,USP9X,NDUFA13,PIK3R4,RPS7,OGT,GIT1,VPS13C,XPO1,PRKAA1,GTPBP1,PTK2,LRP1,UBR4,BAG2,GBA1,TNKS1BP1,SNX3,MTCL2,CUL4A,ABL1,PABPC1,ROCK2,GSK3B,ATP6V1G2,NSF,CAPN1,SNCA,PARL,LRPPRC,SF3B3,PRKAA2,…	GPX1,MAPK3,VPS13C,PTK2B,DNM1L,PRKCG,HNRNPC,ATP6V1D,ATP6V0D1,MTOR,EEF1A1,CHMP4B,UPF1,VPS35,CAPN1,RPS7,SERPINE2,SERBP1,CUL3,EXOC4,IRS2,SH3GLB1,WDR45,EXOC1,AGAP2,ABL1,GIT1,ATP6V1B2,ATP6V1C1,NPM1,PIK3R4,ZC3HAV1,RBM8A,EEF1A2,NSF,HTT,NDUFA13,WDR41,SMCR8,XPO1,LRSAM1,UBR4,ATP2B4,ATP6V0D2,USP9X,VIM,LRPPRC,PRKAA1,MAPK15,SNX6,PRKCE,SF3B3,ARAF,PRKAA2,SH3RF3,SNX9,WFS1,STAT3,PTK2,MTDH,FUS,MAP1A,VDAC1,PABPC1,GS…	GPX1,MAPK3,CHMP4B,EEF1A1,PTK2B,DNM1L,SERBP1,ATP6V0D1,ATP6V1D,WDR45,MTOR,SERPINE2,ATP6V1B2,ATP6V1C1,CUL3,VIM,VPS35,ATP6V0D2,SNX6,HNRNPC,PRKCG,PSMD14,SH3GLB1	GPX1,MAPK3,VPS13C,PTK2B,DNM1L,PRKCG,HNRNPC,ATP6V1D,ATP6V0D1,MTOR,EEF1A1,CHMP4B,UPF1,VPS35,CAPN1,RPS7,SERPINE2,SERBP1,CUL3,EXOC4,IRS2,SH3GLB1,WDR45,EXOC1,AGAP2,ABL1,GIT1,ATP6V1B2,ATP6V1C1,NPM1,PIK3R4	effectsize_up	effectsize_up	4.42048	4.34753	9.84821e-06	1.37678e-05	0.113924	0.159266	FALSE	FALSE
GO_CC	GO:0005742	mitochondrial outer membrane translocase complex	22	17	17	2	3	CHCHD6,CHCHD3,MICOS13,APOO,MTX3,HSPA9,MTX2,TOMM22,APOOL,SAMM50,TOMM20,TOMM40,TOMM70,MTX1,TOMM40L,IMMT,DNAJC11	CHCHD6,MICOS13,CHCHD3,APOO,TOMM22,MTX2,HSPA9,TOMM20,SAMM50,TOMM40,MTX3,IMMT,TOMM70,MTX1,APOOL,TOMM40L,DNAJC11	CHCHD6,CHCHD3	CHCHD6,MICOS13,CHCHD3	effectsize_down	effectsize_down	-3.79218	-4.32684	0.000149329	1.51265e-05	0.25132	0.0254579	FALSE	TRUE
GO_BP	GO:0032868	response to insulin	324	132	132	7	12	MAPK3,PRKDC,VGF,MTOR,AP3S1,CUL3,NDEL1,MAPK1,PRKCI,OGT,COL6A1,VPS13C,PRKAA1,EPHA5,MTCL2,GSK3B,CYFIP1,SLC25A33,MYO5A,CAT,EPHB2,TBC1D4,EPM2AIP1,SNX5,MYO1C,IRS2,PDPK1,PIP4K2B,LONP1,CPEB2,NCL,SRC,SLC2A1,GSK3A,INSR,GOT1,TSC1,HADHA,PIK3R1,SLC9A1,RAF1,OSBPL8,STXBP3,NUCKS1,ATP2B1,PTPRA,RAB8A,RAB31,PIP4K2C,PRKCD,PARP1,ALPL,PRKCB,STAT1,PDK2,EPHB1,IGF1R,SYAP1,ERBB4,FBP1,NCK1,VAMP2,APPL1,TSC2,PIK3CA,KIT,NCOA5…	MAPK3,VPS13C,MAPK1,PRKDC,VGF,MTOR,CUL3,IRS2,NDEL1,COL6A1,AP3S1,CYFIP1,MYO5A,PDPK1,PTPRA,MYO1C,PRKAA1,NCOA5,GSK3B,SNX5,STXBP3,EPM2AIP1,PDGFRB,OGT,PIP4K2B,PRKCD,TNS2,IGF1R,LONP1,CAT,NCL,EPHB2,SLC2A1,PIK3R2,NUCKS1,STAT1,SLC25A33,ATP2B1,GOT1,PRKCB,PRKCI,TBC1D4,MTCL2,INPPL1,PIK3R1,TSC2,GSK3A,RAB8A,ALPL,PIP4K2C,RHOQ,HADHA,CAD,OSBPL8,TSC1,COL1A1,INSR,SRC,VAMP2,SORL1,PTPN1,NTRK2,NCK1,GNAI2,PDK2,GRB10,PTP…	MAPK3,PRKDC,VGF,MTOR,AP3S1,CUL3,NDEL1	MAPK3,VPS13C,MAPK1,PRKDC,VGF,MTOR,CUL3,IRS2,NDEL1,COL6A1,AP3S1,CYFIP1	effectsize_up	effectsize_up	4.2417	4.75386	2.21833e-05	1.99572e-06	0.256617	0.0230865	FALSE	TRUE
GO_BP	GO:0006914	autophagy	593	334	334	20	28	CALM1,MAPK3,CHMP4B,EEF1A1,VPS13A,CHMP1A,DNM1L,ATP6V0D1,ATP6V1D,WDR45,MTOR,AFG2B,ATP6V1B2,CHMP2B,ATP6V1C1,ATG4B,VPS35,ATP6V0D2,SNX6,SH3GLB1,TSG101,FUNDC2,PGAM5,VPS51,EEF1A2,ATP6V1E1,CHMP1B,UFC1,NAGLU,EXOC4,EXOC1,LARP1,PHB2,WDR47,PIK3R4,OGT,COL6A1,VPS13C,CLTC,PRKAA1,UBR4,GBA1,MTCL2,CHMP2A,ABL1,GSK3B,ATP6V1G2,CAPN1,SPART,SNCA,VTI1A,PARL,LRPPRC,PRKAA2,VPS25,MARK2,DNM2,STK11,EPHB2,HSPA8,CHMP6,VPS13D,V…	MAPK3,VPS13C,CALM1,VPS13A,DNM1L,ATP6V1D,ATP6V0D1,MTOR,EEF1A1,CHMP4B,VPS35,CAPN1,EXOC4,SH3GLB1,WDR45,FUNDC2,EXOC1,VPS51,PGAM5,WDR47,ABL1,CHMP1A,ATP6V1B2,CLTC,COL6A1,ATP6V1C1,CHMP2B,PIK3R4,EEF1A2,HTT,WDR41,SMCR8,UFC1,LRSAM1,UBR4,VTI1A,ATP6V0D2,ARHGAP26,LRPPRC,PRKAA1,MAPK15,SNX6,AFG2B,PRKAA2,STAT3,PHB2,MTDH,HSPA8,TSG101,VDAC1,VPS39,GSK3B,VPS11,SNX5,PRKN,VPS13D,HERC1,PARK7,ATP6V1E1,RPTOR,DNM2,MFN2,CH…	CALM1,MAPK3,CHMP4B,EEF1A1,VPS13A,CHMP1A,DNM1L,ATP6V0D1,ATP6V1D,WDR45,MTOR,AFG2B,ATP6V1B2,CHMP2B,ATP6V1C1,ATG4B,VPS35,ATP6V0D2,SNX6,SH3GLB1	MAPK3,VPS13C,CALM1,VPS13A,DNM1L,ATP6V1D,ATP6V0D1,MTOR,EEF1A1,CHMP4B,VPS35,CAPN1,EXOC4,SH3GLB1,WDR45,FUNDC2,EXOC1,VPS51,PGAM5,WDR47,ABL1,CHMP1A,ATP6V1B2,CLTC,COL6A1,ATP6V1C1,CHMP2B,PIK3R4	effectsize_up	effectsize_up	4.27242	4.53391	1.93363e-05	5.79017e-06	0.223682	0.0669807	FALSE	FALSE
GO_BP	GO:0061919	process utilizing autophagic mechanism	593	334	334	20	28	CALM1,MAPK3,CHMP4B,EEF1A1,VPS13A,CHMP1A,DNM1L,ATP6V0D1,ATP6V1D,WDR45,MTOR,AFG2B,ATP6V1B2,CHMP2B,ATP6V1C1,ATG4B,VPS35,ATP6V0D2,SNX6,SH3GLB1,TSG101,FUNDC2,PGAM5,VPS51,EEF1A2,ATP6V1E1,CHMP1B,UFC1,NAGLU,EXOC4,EXOC1,LARP1,PHB2,WDR47,PIK3R4,OGT,COL6A1,VPS13C,CLTC,PRKAA1,UBR4,GBA1,MTCL2,CHMP2A,ABL1,GSK3B,ATP6V1G2,CAPN1,SPART,SNCA,VTI1A,PARL,LRPPRC,PRKAA2,VPS25,MARK2,DNM2,STK11,EPHB2,HSPA8,CHMP6,VPS13D,V…	MAPK3,VPS13C,CALM1,VPS13A,DNM1L,ATP6V1D,ATP6V0D1,MTOR,EEF1A1,CHMP4B,VPS35,CAPN1,EXOC4,SH3GLB1,WDR45,FUNDC2,EXOC1,VPS51,PGAM5,WDR47,ABL1,CHMP1A,ATP6V1B2,CLTC,COL6A1,ATP6V1C1,CHMP2B,PIK3R4,EEF1A2,HTT,WDR41,SMCR8,UFC1,LRSAM1,UBR4,VTI1A,ATP6V0D2,ARHGAP26,LRPPRC,PRKAA1,MAPK15,SNX6,AFG2B,PRKAA2,STAT3,PHB2,MTDH,HSPA8,TSG101,VDAC1,VPS39,GSK3B,VPS11,SNX5,PRKN,VPS13D,HERC1,PARK7,ATP6V1E1,RPTOR,DNM2,MFN2,CH…	CALM1,MAPK3,CHMP4B,EEF1A1,VPS13A,CHMP1A,DNM1L,ATP6V0D1,ATP6V1D,WDR45,MTOR,AFG2B,ATP6V1B2,CHMP2B,ATP6V1C1,ATG4B,VPS35,ATP6V0D2,SNX6,SH3GLB1	MAPK3,VPS13C,CALM1,VPS13A,DNM1L,ATP6V1D,ATP6V0D1,MTOR,EEF1A1,CHMP4B,VPS35,CAPN1,EXOC4,SH3GLB1,WDR45,FUNDC2,EXOC1,VPS51,PGAM5,WDR47,ABL1,CHMP1A,ATP6V1B2,CLTC,COL6A1,ATP6V1C1,CHMP2B,PIK3R4	effectsize_up	effectsize_up	4.27242	4.53391	1.93363e-05	5.79017e-06	0.223682	0.0669807	FALSE	FALSE
GO_CC	GO:0045111	intermediate filament cytoskeleton	253	69	69	5	10	NCKIPSD,LMNB1,VIM,DST,NDEL1,PRKCE,LMNB2,MACF1,KRT72,INA,KRT73,DES,KRT32,GFAP,CARMIL2,PSMD10,KRT2,BCAS3,NEFL,HTR2A,SAP30BP,LMNA,KRT10,PNN,PRPH,SYNM,NRP1,KRT77,CCT8,USP10,KRT6B,KRT27,KRT13,KRT17,KRT5,KRT7,DLGAP2,PLEC,NES,KRT1,ING4,HSDL1,KRT14,MICAL1,NEFM,KRTAP10-12,GJA1,KRT16,DSP,CLDN11,KRT6A,KRT78,CLIP1,NEFH,KRT222,CSNK1A1,HLA-DRB1,JUP,SMARCA2,KRT9,SESTD1,DTNA,PJA2,SLC1A4,KRT3,EXD2,SHANK2,DYRK1A,E…	LMNB1,LMNB2,NCKIPSD,INA,PRPH,NEFL,KRT3,NDEL1,NEFM,MACF1,KRT77,DST,VIM,PRKCE,PLEC,CARMIL2,KRT27,SAP30BP,NEFH,KRT13,LMNA,KRT1,ING4,KRT10,KRT5,KRT32,KRT2,DLGAP2,KRT17,PNN,NRP1,KRT9,KRT222,BCAS3,KRT14,HTR2A,DTNA,KRT6A,KRT73,CCT8,HSDL1,NES,PSMD10,DES,KRT78,KRT72,CSNK1A1,DSP,GFAP,SHANK2,MICAL1,KRT7,USP10,JUP,PJA2,KRT16,DYRK1A,HLA-DRB1,CLDN11,GJA1,KRT6B,CLIP1,EIF6,SMARCA2,KRTAP10-12,SESTD1,SLC1A4,SYNM,E…	NCKIPSD,LMNB1,VIM,DST,NDEL1	LMNB1,LMNB2,NCKIPSD,INA,PRPH,NEFL,KRT3,NDEL1,NEFM,MACF1	effectsize_down	effectsize_down	-3.75716	-4.43142	0.000171853	9.36164e-06	0.289229	0.0157556	FALSE	TRUE
GO_BP	GO:0031032	actomyosin structure organization	215	100	100	9	10	MYL9,PTK2B,TMOD1,CLASP1,MTOR,CUL3,MYO18A,CDC42BPB,EPB41L3,MYH9,FLII,ABL1,ARAP1,ROCK2,EPB41L1,MKKS,CDC42,NEB,S1PR1,PRKAR1A,DNM2,CSRP1,LIMK1,MYH10,CDC42BPA,SYNPO,TMOD2,CD47,TJP1,SRC,CNN3,TSC1,CCDC88A,PIK3R1,TPM1,SLC9A1,PPFIA1,NRP1,ACTN2,VPS4A,BRAF,ADPRHL1,RAPGEF3,ARHGEF18,ALMS1,LUZP1,PFN2,PLEC,SMAD3,WDR1,CLASP2,PPM1E,ZYX,MYH11,EPB41,EVL,CARMIL1,PDCD6IP,PHACTR1,F11R,LPAR1,INPP5K,RHOC,NEBL,SORBS1,RHO…	PTK2B,MYL9,MTOR,TMOD1,CUL3,TPM1,MYO18A,ABL1,CDC42BPB,MYH10,CLASP1,CDC42BPA,EPB41L1,FLII,MYH9,CARMIL1,MKKS,PLEC,DNM2,PDGFRB,CCDC88A,LIMK1,PPFIA1,MYH11,CNN3,CD47,PIK3R2,TMOD2,ROCK2,ARHGEF18,EPB41L3,CSRP1,RAPGEF3,PIK3R1,ACTA1,SDC4,NRP1,S1PR1,ARAP1,ADPRHL1,SYNPO,ALMS1,TSC1,WDR1,EPB41L5,SRC,CLASP2,PHACTR1,APOA1,CDC42,DLC1,TJP1,BAG4,PFN2,ARHGEF10L,VPS4A,LIMCH1,MYLK3,SLC9A1,EPB41L4B,ITGB1BP1,LUZP1,PDCD6…	MYL9,PTK2B,TMOD1,CLASP1,MTOR,CUL3,MYO18A,CDC42BPB,EPB41L3	PTK2B,MYL9,MTOR,TMOD1,CUL3,TPM1,MYO18A,ABL1,CDC42BPB,MYH10	effectsize_up	effectsize_up	4.19986	5.71025	2.67076e-05	1.1281e-08	0.308954	0.000130498	FALSE	TRUE
GO_BP	GO:0033036	macromolecule localization	3096	1430	1430	55	84	CLTA,CLTB,CHP1,GPHN,CHMP4B,VPS13A,NACA,NECAB2,CHMP1A,LGI1,GNA11,WNK4,DNM1L,AP1G2,DNAJC19,AP1G1,EXOC6B,CACNB3,VGF,SKP1,AP2M1,CADPS,ATP6V1D,LMNB1,WDR45,UBL4A,DNAJA3,MTOR,FKBP1A,SLC16A1,NAPG,AFG2B,CPLX1,MAPK8IP3,AP3S1,HSPD1,CHMP2B,ATG4B,SRSF3,VPS35,RAB20,RAN,SNX6,HPCA,EFR3A,CKAP5,MYO18A,STOML2,NDEL1,EPB41L3,CAMK2G,HYCC2,HOMER1,ARFGEF2,SH3GLB1,NDUFAF2,NDFIP2,PAFAH1B1,AGAP2,TSG101,SYNE1,RUVBL2,TRIM3,C…	CHP1,NACA,CPLX1,LMNB1,CLTA,CLTB,AP1G1,VPS13C,GPHN,LMNB2,ARFGEF2,VPS13A,LGI1,DNM1L,CADPS,CAMK2A,MAPK8IP3,ATP6V1D,VGF,MTOR,CHMP4B,UBL4A,UPF1,VPS35,EXOC5,HSPD1,DNAJC19,PTPN23,SNCG,STARD3NL,EXOC6B,SMG5,CACNB3,SKP1,PAFAH1B1,MYO6,DNAJA3,EXOC4,IRS2,NECAB2,SH3GLB1,CKAP5,NDEL1,AP2M1,TESC,WDR45,EXOC1,SYNE1,AP1G2,TRIM3,STOML2,RAN,VPS51,MACROH2A1,MYO18A,AGAP2,SNAP25,CETN2,SRSF3,CAMK2G,WNK4,ABL1,TTC21B,MYH10,…	CLTA,CLTB,CHP1,GPHN,CHMP4B,VPS13A,NACA,NECAB2,CHMP1A,LGI1,GNA11,WNK4,DNM1L,AP1G2,DNAJC19,AP1G1,EXOC6B,CACNB3,VGF,SKP1,AP2M1,CADPS,ATP6V1D,LMNB1,WDR45,UBL4A,DNAJA3,MTOR,FKBP1A,SLC16A1,NAPG,AFG2B,CPLX1,MAPK8IP3,AP3S1,HSPD1,CHMP2B,ATG4B,SRSF3,VPS35,RAB20,RAN,SNX6,HPCA,EFR3A,CKAP5,MYO18A,STOML2,NDEL1,EPB41L3,CAMK2G,HYCC2,HOMER1,ARFGEF2,SH3GLB1	CHP1,NACA,CPLX1,LMNB1,CLTA,CLTB,AP1G1,VPS13C,GPHN,LMNB2,ARFGEF2,VPS13A,LGI1,DNM1L,CADPS,CAMK2A,MAPK8IP3,ATP6V1D,VGF,MTOR,CHMP4B,UBL4A,UPF1,VPS35,EXOC5,HSPD1,DNAJC19,PTPN23,SNCG,STARD3NL,EXOC6B,SMG5,CACNB3,SKP1,PAFAH1B1,MYO6,DNAJA3,EXOC4,IRS2,NECAB2,SH3GLB1,CKAP5,NDEL1,AP2M1,TESC,WDR45,EXOC1,SYNE1,AP1G2,TRIM3,STOML2,RAN,VPS51,MACROH2A1,MYO18A,AGAP2,SNAP25,CETN2,SRSF3,CAMK2G,WNK4,ABL1,TTC21B,MYH10,…	effectsize_up	effectsize_up	5.00927	4.19984	5.46371e-07	2.67107e-05	0.00632042	0.30899	TRUE	FALSE
GO_BP	GO:1903530	regulation of secretion by cell	571	253	253	13	22	CPLX2,SYT12,GNA11,DNM1L,AP1G1,GRK2,CADPS,CLASP1,SLC16A1,CPLX1,VPS35,MYO18A,PRKCG,NDUFAF2,CBARP,TSG101,PFKM,PPP3CB,PTPN23,SNAP25,PPP3CA,PRKCE,SNCG,CHRNA4,ABAT,RAB15,VSNL1,GIT1,EPHA5,CAMK2A,DOC2B,ARF6,MAP2K6,SYT3,CASK,KCNMB4,CADPS2,PFKFB2,BCR,CHMP2A,NSF,SNCA,NLGN2,PRKAR1A,RAC2,BSG,VAMP3,RAB3D,MYH10,PFKL,DOC2A,GOLPH3,CACNB4,SMCR8,STXBP1,PCSK1,PLA2G6,TCIRG1,IRS2,WDR41,IER3IP1,NF1,PDPK1,RALA,PPFIA2,FG…	CPLX2,CPLX1,SYT12,AP1G1,DNM1L,PRKCG,CADPS,CAMK2A,VPS35,GRK2,PTPN23,SNCG,IRS2,MYO18A,SNAP25,MYH10,GIT1,RAC2,LGI3,GNA11,NDUFAF2,VSNL1,PPP3CB,CLASP1,SLC16A1,NSF,GRM2,WDR41,SMCR8,BCR,RAB15,OSBP,PDPK1,CHRNA4,RALA,CADPS2,MAP2K6,PRKCE,NLGN2,FGG,ABAT,TSG101,CBARP,PPP3CA,PLA2G6,PRKN,PFKM,STXBP3,PREPL,GNAZ,SYT1,CHMP2A,TRPM5,RAB5A,SYT3,ATP2A2,AIMP1,CHRM3,SNCA,SEPTIN4,ITPR1,PFKFB2,FGB,APBB1,RAB21,UNC13B,NF1,…	CPLX2,SYT12,GNA11,DNM1L,AP1G1,GRK2,CADPS,CLASP1,SLC16A1,CPLX1,VPS35,MYO18A,PRKCG	CPLX2,CPLX1,SYT12,AP1G1,DNM1L,PRKCG,CADPS,CAMK2A,VPS35,GRK2,PTPN23,SNCG,IRS2,MYO18A,SNAP25,MYH10,GIT1,RAC2,LGI3,GNA11,NDUFAF2,VSNL1	effectsize_up	effectsize_up	4.40998	4.28871	1.03378e-05	1.79711e-05	0.119588	0.20789	FALSE	FALSE
GO_BP	GO:0015031	protein transport	1442	764	764	33	51	CLTA,CLTB,CHP1,CHMP4B,VPS13A,NACA,CHMP1A,GNA11,DNM1L,AP1G2,DNAJC19,AP1G1,EXOC6B,VGF,AP2M1,CADPS,SLC16A1,NAPG,AFG2B,CPLX1,MAPK8IP3,AP3S1,HSPD1,CHMP2B,ATG4B,VPS35,RAB20,RAN,SNX6,MYO18A,NDEL1,CAMK2G,ARFGEF2,NDUFAF2,NDFIP2,PAFAH1B1,AGAP2,TSG101,TRIM3,COPG2,VPS51,PFKM,PPP3CB,KPNA5,CHMP1B,PTPN23,SNAP25,PPP3CA,PRKCE,ARF5,SNCG,COPB1,SORCS2,SAR1B,ARL3,ABAT,ANK3,EXOC4,WASHC5,EXOC1,CORO7,USP9X,PHB2,VPS35L,N…	CHP1,NACA,CPLX1,CLTA,CLTB,AP1G1,VPS13C,ARFGEF2,VPS13A,DNM1L,CADPS,MAPK8IP3,VGF,CHMP4B,VPS35,EXOC5,HSPD1,DNAJC19,PTPN23,SNCG,EXOC6B,PAFAH1B1,MYO6,EXOC4,IRS2,NDEL1,AP2M1,TESC,EXOC1,AP1G2,TRIM3,RAN,VPS51,MYO18A,AGAP2,SNAP25,CETN2,CAMK2G,MYH10,CHMP1A,VPS53,CLTC,AP3S1,CHMP2B,MACF1,NPM1,GNA11,NDUFAF2,PIK3R4,RAB3IP,VSNL1,NAPG,PPP3CB,REEP2,SLC16A1,SAR1B,NSF,CABP1,NDUFA13,XPO1,COPA,LRSAM1,BCR,RAB15,WASHC5…	CLTA,CLTB,CHP1,CHMP4B,VPS13A,NACA,CHMP1A,GNA11,DNM1L,AP1G2,DNAJC19,AP1G1,EXOC6B,VGF,AP2M1,CADPS,SLC16A1,NAPG,AFG2B,CPLX1,MAPK8IP3,AP3S1,HSPD1,CHMP2B,ATG4B,VPS35,RAB20,RAN,SNX6,MYO18A,NDEL1,CAMK2G,ARFGEF2	CHP1,NACA,CPLX1,CLTA,CLTB,AP1G1,VPS13C,ARFGEF2,VPS13A,DNM1L,CADPS,MAPK8IP3,VGF,CHMP4B,VPS35,EXOC5,HSPD1,DNAJC19,PTPN23,SNCG,EXOC6B,PAFAH1B1,MYO6,EXOC4,IRS2,NDEL1,AP2M1,TESC,EXOC1,AP1G2,TRIM3,RAN,VPS51,MYO18A,AGAP2,SNAP25,CETN2,CAMK2G,MYH10,CHMP1A,VPS53,CLTC,AP3S1,CHMP2B,MACF1,NPM1,GNA11,NDUFAF2,PIK3R4,RAB3IP,VSNL1	effectsize_up	effectsize_up	4.74791	4.1833	2.05526e-06	2.87303e-05	0.0237752	0.332353	TRUE	FALSE
GO_CC	GO:0099738	cell cortex region	35	27	27	3	3	CLTA,CLTB,CLASP1,OSBPL2,GUCY1B1,PPFIA3,CTNND1,STXBP1,PHLDB1,UNC13A,UNC13B,ERC1,MYO5B,CTNNB1,PCLO,DCTN1,BSN,RIMS3,CLASP2,SPTBN5,NUMA1,ERC2,GPSM2,RIMS1,RIMS2,UNC13C,CTBP1	CLTA,CLTB,OSBPL2,CLASP1,PPFIA3,GUCY1B1,CTNND1,UNC13B,BSN,STXBP1,UNC13A,MYO5B,PCLO,PHLDB1,DCTN1,ERC1,NUMA1,RIMS1,CLASP2,UNC13C,CTBP1,CTNNB1,ERC2,GPSM2,RIMS2,SPTBN5,RIMS3	CLTA,CLTB,CLASP1	CLTA,CLTB,OSBPL2	effectsize_up	effectsize_up	3.74759	4.09232	0.000178543	4.2708e-05	0.300488	0.0718775	FALSE	FALSE
GO_BP	GO:0043087	regulation of GTPase activity	172	94	94	2	2	DOCK9,NDEL1,RAP1GAP,RGS6,EPHA5,PTK2,BCR,TBC1D15,ARAP1,GSK3B,TBC1D7,SNX9,SRGAP2,RAPGEF2,ARHGAP44,RABGAP1,RTN4R,THY1,CORO1C,GPSM1,SOD1,NF1,PKP4,RAPGEF1,SEMA4D,TGM2,RAB3GAP2,ARFGEF1,PIP5K1A,TSC1,LARS1,ABR,ARHGEF7,ARL2,DAB2IP,PLXNB1,SCRIB,GNB5,RAB11FIP2,VAV3,MAP4K4,TBC1D10B,RAPGEF3,RASGRP2,WNK1,ADAP1,RACK1,RCC2,RIPOR1,FGD5,SNX13,NTRK3,RASGRF1,HRAS,PIN1,MTSS2,SNX18,LIMS1,RAP1A,RALGAPA1,RALGAPB,ITGA6,R…	DOCK9,NDEL1,PIP5K1A,BCR,RAPGEF2,RAP1GAP,SNX9,PTK2,GSK3B,TBC1D15,PKP4,ARHGEF7,RTN4R,SEMA4D,LARS1,NF1,RGS6,RABGAP1,TGM2,ABR,RAB3GAP2,VAV3,SOD1,ARFGEF1,ARHGAP44,TBC1D10B,RALGAPA1,GPSM1,DAB2IP,RAPGEF3,CORO1C,WNK1,ARAP1,SCRIB,THY1,ADAP1,RAP1A,TSC1,GNB5,RASGRP2,APC2,RCC2,RASGRF1,FGD5,NTRK2,NGEF,NTRK3,SRGAP2,LIMS1,PLXNB1,ZC3H15,SIPA1L1,ARL2,ITGB1BP1,TBC1D7,SNX13,EPHB3,SNX18,RIPOR1,ITGB1,RHOG,STMN1,RASGR…	DOCK9,NDEL1	DOCK9,NDEL1	effectsize_up	effectsize_up	4.25438	4.37868	2.0963e-05	1.19402e-05	0.2425	0.138124	FALSE	FALSE	Excitatory_Layer_5_6_IT_neurons_II_down;Microglial_cells_down
GO_BP	GO:0009135	purine nucleoside diphosphate metabolic process	117	67	67	1	3	MTOR,PFKM,OGT,GIT1,COL6A1,PRKAA1,NT5E,CASK,PFKFB2,PFKP,MPP1,PRKAA2,AK4,PFKL,PSEN1,STAT3,ACTN3,PGAM1,HKDC1,DLG2,SLC4A4,HK1,SRC,INSR,ENTPD2,HTR2A,ALDOA,ARL2,RPTOR,ALDOC,APP,PGM1,MLST8,LDHA,AK5,HDAC4,P2RX7,FBP1,ENO2,GALK1,PRKAG2,HK2,OGDHL,SLC4A1,GPI,AK1,OGDH,TPI1,DLG1,PKM,MAGI3,GUK1,BCL2L13,PRKAG1,AK3,PGK1,PGK2,UCHL1,PRKACA,FLCN,PRKAG3,ENO3,TJP2,GAPDH,ENO1,EIF6,NUDT9	MTOR,GIT1,COL6A1,NT5E,PRKAA1,PRKAA2,STAT3,GALK1,MPP1,PFKM,PFKP,RPTOR,HK1,OGT,PFKFB2,HKDC1,OGDHL,PFKL,CASK,AK4,PGAM1,GPI,ALDOA,SLC4A1,AK5,INSR,SRC,ACTN3,OGDH,HTR2A,ALDOC,LDHA,FLCN,PGM1,ENO2,PSEN1,SLC4A4,PRKACA,ARL2,DLG1,HK2,MAGI3,NUDT9,AK1,P2RX7,ENTPD2,HDAC4,DLG2,GUK1,BCL2L13,PRKAG1,PGK1,TJP2,ENO3,MLST8,ENO1,PRKAG2,UCHL1,AK3,EIF6,PKM,GAPDH,PGK2,FBP1,APP,TPI1,PRKAG3	MTOR	MTOR,GIT1,COL6A1	effectsize_up	effectsize_up	4.40275	4.22292	1.06888e-05	2.41153e-05	0.123648	0.278965	FALSE	FALSE
GO_BP	GO:0009179	purine ribonucleoside diphosphate metabolic process	117	67	67	1	3	MTOR,PFKM,OGT,GIT1,COL6A1,PRKAA1,NT5E,CASK,PFKFB2,PFKP,MPP1,PRKAA2,AK4,PFKL,PSEN1,STAT3,ACTN3,PGAM1,HKDC1,DLG2,SLC4A4,HK1,SRC,INSR,ENTPD2,HTR2A,ALDOA,ARL2,RPTOR,ALDOC,APP,PGM1,MLST8,LDHA,AK5,HDAC4,P2RX7,FBP1,ENO2,GALK1,PRKAG2,HK2,OGDHL,SLC4A1,GPI,AK1,OGDH,TPI1,DLG1,PKM,MAGI3,GUK1,BCL2L13,PRKAG1,AK3,PGK1,PGK2,UCHL1,PRKACA,FLCN,PRKAG3,ENO3,TJP2,GAPDH,ENO1,EIF6,NUDT9	MTOR,GIT1,COL6A1,NT5E,PRKAA1,PRKAA2,STAT3,GALK1,MPP1,PFKM,PFKP,RPTOR,HK1,OGT,PFKFB2,HKDC1,OGDHL,PFKL,CASK,AK4,PGAM1,GPI,ALDOA,SLC4A1,AK5,INSR,SRC,ACTN3,OGDH,HTR2A,ALDOC,LDHA,FLCN,PGM1,ENO2,PSEN1,SLC4A4,PRKACA,ARL2,DLG1,HK2,MAGI3,NUDT9,AK1,P2RX7,ENTPD2,HDAC4,DLG2,GUK1,BCL2L13,PRKAG1,PGK1,TJP2,ENO3,MLST8,ENO1,PRKAG2,UCHL1,AK3,EIF6,PKM,GAPDH,PGK2,FBP1,APP,TPI1,PRKAG3	MTOR	MTOR,GIT1,COL6A1	effectsize_up	effectsize_up	4.40275	4.22292	1.06888e-05	2.41153e-05	0.123648	0.278965	FALSE	FALSE
GO_CC	GO:0098831	presynaptic active zone cytoplasmic component	17	17	17	0	1	OSBPL2,GUCY1B1,PPFIA3,CTNND1,STXBP1,UNC13A,UNC13B,ERC1,CTNNB1,PCLO,BSN,RIMS3,ERC2,RIMS1,RIMS2,UNC13C,CTBP1	OSBPL2,PPFIA3,GUCY1B1,CTNND1,UNC13B,BSN,STXBP1,UNC13A,PCLO,ERC1,RIMS1,UNC13C,CTBP1,CTNNB1,ERC2,RIMS2,RIMS3		OSBPL2	effectsize_up	effectsize_up	3.75899	3.96759	0.000170604	7.2603e-05	0.287127	0.122191	FALSE	FALSE
GO_BP	GO:0051649	establishment of localization in cell	2004	1043	1043	41	79	CLTA,CLTB,CPLX2,CALM1,CHP1,MAPK3,CHMP4B,SYT12,VPS13A,DYNC1LI1,CHMP1A,AP1G2,DNAJC19,AP1G1,EXOC6B,AP2M1,CADPS,ATP6V0D1,ATP6V1D,LMNB1,CLASP1,NAPG,AFG2B,ATP6V1B2,CPLX1,MAPK8IP3,AP3S1,CHMP2B,ATP6V1C1,CUL3,SRSF3,VPS35,MAP6,ATP6V0D2,RAB20,RAN,SNX6,HPCA,DST,PRKCG,NDEL1,NDUFAF2,KIF1B,NDFIP2,PAFAH1B1,AGAP2,TSG101,SYNE1,DYNC1H1,COPG2,VPS51,VAC14,ATP6V1F,PPP3CB,ATP6AP2,ATP6V1E1,KPNA5,CHMP1B,PTPN23,UPF1,KCNJ1…	CHP1,CPLX2,CPLX1,MAPK3,LMNB1,CLTA,SYT12,CLTB,AP1G1,VPS13C,CALM1,LMNB2,VPS13A,DYNC1LI1,PRKCG,MAP6,CADPS,CAMK2A,MAPK8IP3,MAPK1,ATP6V1D,ERGIC1,ATP6V0D1,CHMP4B,UPF1,VPS35,EXOC5,DNAJC19,PTPN23,NEFL,SNCG,STARD3NL,EXOC6B,ATP6V1F,VAC14,SMG5,PAFAH1B1,DYNC1H1,CUL3,MYO6,EXOC4,ANKFY1,DGKQ,NDEL1,AP2M1,EXOC1,SYNE1,AP1G2,RAN,VPS51,AGAP2,TUBA1B,SNAP25,SRSF3,MAP6D1,ABL1,ATP6AP2,SH3GL1,TTC21B,TFG,CHMP1A,GIT1,VPS53…	CLTA,CLTB,CPLX2,CALM1,CHP1,MAPK3,CHMP4B,SYT12,VPS13A,DYNC1LI1,CHMP1A,AP1G2,DNAJC19,AP1G1,EXOC6B,AP2M1,CADPS,ATP6V0D1,ATP6V1D,LMNB1,CLASP1,NAPG,AFG2B,ATP6V1B2,CPLX1,MAPK8IP3,AP3S1,CHMP2B,ATP6V1C1,CUL3,SRSF3,VPS35,MAP6,ATP6V0D2,RAB20,RAN,SNX6,HPCA,DST,PRKCG,NDEL1	CHP1,CPLX2,CPLX1,MAPK3,LMNB1,CLTA,SYT12,CLTB,AP1G1,VPS13C,CALM1,LMNB2,VPS13A,DYNC1LI1,PRKCG,MAP6,CADPS,CAMK2A,MAPK8IP3,MAPK1,ATP6V1D,ERGIC1,ATP6V0D1,CHMP4B,UPF1,VPS35,EXOC5,DNAJC19,PTPN23,NEFL,SNCG,STARD3NL,EXOC6B,ATP6V1F,VAC14,SMG5,PAFAH1B1,DYNC1H1,CUL3,MYO6,EXOC4,ANKFY1,DGKQ,NDEL1,AP2M1,EXOC1,SYNE1,AP1G2,RAN,VPS51,AGAP2,TUBA1B,SNAP25,SRSF3,MAP6D1,ABL1,ATP6AP2,SH3GL1,TTC21B,TFG,CHMP1A,GIT1,VPS53…	effectsize_up	effectsize_up	4.42891	4.19692	9.47126e-06	2.70565e-05	0.109563	0.312989	FALSE	FALSE
GO_BP	GO:0000375	RNA splicing, via transesterification reactions	340	136	136	4	9	ACIN1,C1QBP,SRSF3,HNRNPC,RALY,TRA2B,SF3B2,UPF1,HNRNPH1,SRSF2,PRDX6,DDX39A,KHDRBS3,SNRPE,CELF3,PABPC1,SNRPB,SF3B3,SRSF1,SNRPD1,SNRNP200,HSPA8,SNRPD2,TRA2A,DDX1,SNRPD3,SRSF7,SNW1,RBM8A,ILF3,WDR77,PRPF19,NCL,RBMX,SRSF10,SRSF5,DDX39B,CWC25,MAGOH,PNN,RBM17,RBFOX2,PRMT5,SF1,EIF4A3,SART3,NCBP1,SRPK2,KHDRBS2,SF3A3,SRRM1,SRSF9,NOVA1,PUF60,NOVA2,LUC7L,RNPS1,SYNCRIP,PRPF8,LSM3,RBFOX3,SNRPA1,SNU13,SFPQ,KHSRP…	C1QBP,TRA2B,HNRNPC,KHDRBS3,UPF1,RALY,ACIN1,SRSF3,RBM17,SNRPD2,RBM8A,SRSF7,SNW1,PRDX6,RBFOX3,SF3B3,SNRPD3,SF3B2,UPF3B,HSPA8,SRSF10,PABPC1,SRSF1,SNRPB,WDR77,SNRPD1,PUF60,CWC25,HNRNPH3,SNRPE,ILF3,TRA2A,NCL,THRAP3,QKI,SNRNP200,SF3A3,LSM3,HNRNPM,PNN,NOVA1,SRSF5,SNRPF,SRSF2,HNRNPR,DDX39A,EIF4A3,HNRNPUL2,SRSF9,KHDRBS1,SYNCRIP,RBM39,DHX9,HNRNPUL1,PRMT5,DDX1,SART1,SART3,EFTUD2,MAGOH,HNRNPK,CELF3,RBMX,PRPF…	ACIN1,C1QBP,SRSF3,HNRNPC	C1QBP,TRA2B,HNRNPC,KHDRBS3,UPF1,RALY,ACIN1,SRSF3,RBM17	effectsize_down	effectsize_down	-4.11412	-6.78702	3.88667e-05	1.14474e-11	0.44961	1.32424e-07	FALSE	TRUE	Excitatory_Layer_5_6_IT_neurons_II_up;Inhibitory_LAMP5_neurons_up;Inhibitory_PVALB_neurons_up;Inhibitory_VIP_neurons_up
GO_MF	GO:0015662	P-type ion transporter activity	25	17	17	0	0	ATP2B4,ATP2B3,ATP1A3,ATP1A1,TMEM94,ATP1A2,ATP13A1,ATP2B1,ATP4A,ATP2A3,ATP2A2,ATP1B1,ATP1A4,ATP2C1,ATP2A1,ATP13A2,ATP2B2	TMEM94,ATP2B4,ATP2B3,ATP1A1,ATP1A4,ATP2A2,ATP1A2,ATP1A3,ATP2B1,ATP1B1,ATP13A1,ATP2A1,ATP4A,ATP2C1,ATP2B2,ATP13A2,ATP2A3			effectsize_up	effectsize_up	3.74028	4.48219	0.000183818	7.38825e-06	0.433443	0.0174215	FALSE	TRUE
GO_MF	GO:0140358	P-type transmembrane transporter activity	25	17	17	0	0	ATP2B4,ATP2B3,ATP1A3,ATP1A1,TMEM94,ATP1A2,ATP13A1,ATP2B1,ATP4A,ATP2A3,ATP2A2,ATP1B1,ATP1A4,ATP2C1,ATP2A1,ATP13A2,ATP2B2	TMEM94,ATP2B4,ATP2B3,ATP1A1,ATP1A4,ATP2A2,ATP1A2,ATP1A3,ATP2B1,ATP1B1,ATP13A1,ATP2A1,ATP4A,ATP2C1,ATP2B2,ATP13A2,ATP2A3			effectsize_up	effectsize_up	3.74028	4.48219	0.000183818	7.38825e-06	0.433443	0.0174215	FALSE	TRUE
GO_CC	GO:0005882	intermediate filament	216	53	53	4	9	NCKIPSD,LMNB1,VIM,DST,LMNB2,MACF1,KRT72,INA,KRT73,DES,KRT32,GFAP,KRT2,NEFL,HTR2A,LMNA,KRT10,PNN,PRPH,SYNM,NRP1,KRT77,KRT6B,KRT27,KRT13,KRT5,KRT7,DLGAP2,PLEC,NES,KRT1,KRT14,MICAL1,NEFM,KRTAP10-12,GJA1,KRT16,DSP,CLDN11,KRT6A,KRT78,CLIP1,NEFH,KRT222,CSNK1A1,HLA-DRB1,JUP,KRT9,SLC1A4,KRT3,SHANK2,DYRK1A,EIF6	LMNB1,LMNB2,NCKIPSD,INA,PRPH,NEFL,KRT3,NEFM,MACF1,KRT77,DST,VIM,PLEC,KRT27,NEFH,KRT13,LMNA,KRT1,KRT10,KRT5,KRT32,KRT2,DLGAP2,PNN,NRP1,KRT9,KRT222,KRT14,HTR2A,KRT6A,KRT73,NES,DES,KRT78,KRT72,CSNK1A1,DSP,GFAP,SHANK2,MICAL1,KRT7,JUP,KRT16,DYRK1A,HLA-DRB1,CLDN11,GJA1,KRT6B,CLIP1,EIF6,KRTAP10-12,SLC1A4,SYNM	NCKIPSD,LMNB1,VIM,DST	LMNB1,LMNB2,NCKIPSD,INA,PRPH,NEFL,KRT3,NEFM,MACF1	effectsize_down	effectsize_down	-3.64098	-4.39935	0.000271602	1.08573e-05	0.457106	0.0182729	FALSE	TRUE
GO_BP	GO:0045103	intermediate filament-based process	97	44	44	3	7	VIM,DST,NDEL1,MACF1,KRT72,INA,KRT73,DES,KRT32,GFAP,SOD1,KRT2,TOR1A,ERBIN,NEFL,ATP8A2,RAF1,KRT10,PRPH,SYNM,KRT77,KRT6B,DNAJB6,KRT27,KRT13,KRT17,KRT5,KRT7,PLEC,NES,ATXN3,KRT1,KRT14,NEFM,AGFG1,KRT16,DSP,KRT6A,KRT78,NEFH,MTM1,CSNK1A1,KRT9,KRT3	INA,PRPH,NEFL,KRT3,NDEL1,NEFM,MACF1,ERBIN,KRT77,DST,VIM,PLEC,KRT27,DNAJB6,NEFH,KRT13,KRT1,KRT10,SOD1,KRT5,KRT32,KRT2,KRT17,TOR1A,KRT9,KRT14,KRT6A,KRT73,NES,DES,MTM1,KRT78,KRT72,CSNK1A1,DSP,GFAP,RAF1,ATP8A2,KRT7,AGFG1,KRT16,ATXN3,KRT6B,SYNM	VIM,DST,NDEL1	INA,PRPH,NEFL,KRT3,NDEL1,NEFM,MACF1	effectsize_down	effectsize_down	-4.11603	-4.68598	3.85448e-05	2.78626e-06	0.445887	0.0322314	FALSE	TRUE
GO_BP	GO:0045104	intermediate filament cytoskeleton organization	96	44	44	3	7	VIM,DST,NDEL1,MACF1,KRT72,INA,KRT73,DES,KRT32,GFAP,SOD1,KRT2,TOR1A,ERBIN,NEFL,ATP8A2,RAF1,KRT10,PRPH,SYNM,KRT77,KRT6B,DNAJB6,KRT27,KRT13,KRT17,KRT5,KRT7,PLEC,NES,ATXN3,KRT1,KRT14,NEFM,AGFG1,KRT16,DSP,KRT6A,KRT78,NEFH,MTM1,CSNK1A1,KRT9,KRT3	INA,PRPH,NEFL,KRT3,NDEL1,NEFM,MACF1,ERBIN,KRT77,DST,VIM,PLEC,KRT27,DNAJB6,NEFH,KRT13,KRT1,KRT10,SOD1,KRT5,KRT32,KRT2,KRT17,TOR1A,KRT9,KRT14,KRT6A,KRT73,NES,DES,MTM1,KRT78,KRT72,CSNK1A1,DSP,GFAP,RAF1,ATP8A2,KRT7,AGFG1,KRT16,ATXN3,KRT6B,SYNM	VIM,DST,NDEL1	INA,PRPH,NEFL,KRT3,NDEL1,NEFM,MACF1	effectsize_down	effectsize_down	-4.11603	-4.68598	3.85448e-05	2.78626e-06	0.445887	0.0322314	FALSE	TRUE
GO_BP	GO:0002764	immune response-regulating signaling pathway	598	193	193	6	10	CACNB3,PRKDC,SLC39A10,HSPD1,C1QBP,STOML2,TRIM3,MAPK1,ECSIT,PRKCE,RPS3,NAGLU,RTN4,PHB2,OGT,PTK2,MAP2K6,GRAMD4,ABL1,IGSF1,MAP2K4,TRIM25,DDX3X,PHB1,STK11,NAGK,SLC39A6,HSPA8,LIMK1,PTPRS,MNDA,CACNB4,PSEN1,CSK,NLRP1,ZC3HAV1,PLCL2,THY1,PLA2G6,MAPK8,WASHC4,MAPK10,CD47,PDPK1,EIF2B4,TESPA1,EIF2B5,ITCH,BTN1A1,NCKAP1L,ERBIN,CLPB,SRC,MOG,IRAK1,MAP3K7,RNF170,PUM1,PIK3R1,UFD1,PCBP2,NEK7,EIF2B3,MARK4,DGKZ,DAB2IP…	C1QBP,MAPK1,PRKDC,HSPD1,CACNB3,SLC39A10,TRIM3,STOML2,ABL1,RPS3,ZC3HAV1,ERBIN,PDPK1,RAB29,GRAMD4,ECSIT,RTN4,MAP2K6,BTN1A1,MAP2K4,PRKCE,PTK2,PHB2,HSPA8,PDE4D,PLA2G6,PHB1,MAPK10,NAGK,MARK4,EIF2B3,LIMK1,NAGLU,PTPRS,OGT,PRKCD,CD47,CSK,MAPK8,TBK1,NEK7,PUM1,EIF2B4,CACNB4,VAV3,CYLD,TRIM25,IRAK1,PLCL2,PRKCB,DAB2IP,BAX,PLEKHA1,PIK3R1,KHDRBS1,WNK1,FYN,BANK1,SLC39A6,THY1,WASHC4,TAB1,ITGAM,MAP2K7,FBXL2,PLCG1,…	CACNB3,PRKDC,SLC39A10,HSPD1,C1QBP,STOML2	C1QBP,MAPK1,PRKDC,HSPD1,CACNB3,SLC39A10,TRIM3,STOML2,ABL1,RPS3	effectsize_up	effectsize_up	4.25526	4.2457	2.08809e-05	2.17913e-05	0.24155	0.252082	FALSE	FALSE	Microglial_cells_down
GO_CC	GO:0043230	extracellular organelle	2317	1108	1108	68	95	MYL12B,CHP1,BASP1,CHMP4B,RPL24,EEF1A1,PRDX2,CALML3,PSMB1,NACA,MYL6B,ATP5F1B,PSMB6,ATP5F1A,ANXA6,PSMB4,RPS18,MYL6,PSMA7,CHMP1A,PSMA4,PYGB,GNA11,RPS16,PSMA5,CRTAC1,PSMB5,PSMB2,CPNE5,AP2M1,H2BC15,SERBP1,ATP6V0D1,ARPC5L,ATP6V1D,PSMB3,CAPZA1,CAPZB,RPLP0,RPS26,IDH2,SLC16A1,NAPG,SERPINE2,ATP6V1B2,RPS25,HSPD1,CHMP2B,ATP6V1C1,CA4,CUL3,VIM,VPS35,PSMA1,ATP6V0D2,RAN,ARPC5,RPLP2,HNRNPC,CDC42BPB,MARCKSL1,CHCHD…	CHP1,NACA,ATP5F1B,RPL24,VPS13C,MYL12B,PRDX2,CALML3,PYGB,RPLP0,RPS26,ATP5F1A,PSMA7,MYL6B,IDH2,CRTAC1,CYFIP2,HNRNPC,PSMB1,ATP6V1D,PSMA5,MYL6,ATP6V0D1,CPNE5,EEF1A1,CHMP4B,CAPZA1,VPS35,HSPD1,PSMA4,BASP1,CA4,PTPN23,CAPN1,PRPH,PSMB2,SNCG,MARCKS,RPS25,SERPINE2,ATP6V1F,RPS18,HSPE1,SERBP1,BCAS1,KRT3,PAFAH1B1,DYNC1H1,PSMB4,CUL3,MYO6,TPM4,PSMA6,ANKFY1,CAPZA2,LGALS1,RPLP2,GNG7,AP2M1,RPS16,GFPT1,CPNE9,TPM3,CO…	MYL12B,CHP1,BASP1,CHMP4B,RPL24,EEF1A1,PRDX2,CALML3,PSMB1,NACA,MYL6B,ATP5F1B,PSMB6,ATP5F1A,ANXA6,PSMB4,RPS18,MYL6,PSMA7,CHMP1A,PSMA4,PYGB,GNA11,RPS16,PSMA5,CRTAC1,PSMB5,PSMB2,CPNE5,AP2M1,H2BC15,SERBP1,ATP6V0D1,ARPC5L,ATP6V1D,PSMB3,CAPZA1,CAPZB,RPLP0,RPS26,IDH2,SLC16A1,NAPG,SERPINE2,ATP6V1B2,RPS25,HSPD1,CHMP2B,ATP6V1C1,CA4,CUL3,VIM,VPS35,PSMA1,ATP6V0D2,RAN,ARPC5,RPLP2,HNRNPC,CDC42BPB,MARCKSL1,CHCHD…	CHP1,NACA,ATP5F1B,RPL24,VPS13C,MYL12B,PRDX2,CALML3,PYGB,RPLP0,RPS26,ATP5F1A,PSMA7,MYL6B,IDH2,CRTAC1,CYFIP2,HNRNPC,PSMB1,ATP6V1D,PSMA5,MYL6,ATP6V0D1,CPNE5,EEF1A1,CHMP4B,CAPZA1,VPS35,HSPD1,PSMA4,BASP1,CA4,PTPN23,CAPN1,PRPH,PSMB2,SNCG,MARCKS,RPS25,SERPINE2,ATP6V1F,RPS18,HSPE1,SERBP1,BCAS1,KRT3,PAFAH1B1,DYNC1H1,PSMB4,CUL3,MYO6,TPM4,PSMA6,ANKFY1,CAPZA2,LGALS1,RPLP2,GNG7,AP2M1,RPS16,GFPT1,CPNE9,TPM3,CO…	effectsize_down	effectsize_down	-3.95529	-3.69847	7.64416e-05	0.000216901	0.128651	0.365045	FALSE	FALSE
GO_CC	GO:0065010	extracellular membrane-bounded organelle	2317	1108	1108	68	95	MYL12B,CHP1,BASP1,CHMP4B,RPL24,EEF1A1,PRDX2,CALML3,PSMB1,NACA,MYL6B,ATP5F1B,PSMB6,ATP5F1A,ANXA6,PSMB4,RPS18,MYL6,PSMA7,CHMP1A,PSMA4,PYGB,GNA11,RPS16,PSMA5,CRTAC1,PSMB5,PSMB2,CPNE5,AP2M1,H2BC15,SERBP1,ATP6V0D1,ARPC5L,ATP6V1D,PSMB3,CAPZA1,CAPZB,RPLP0,RPS26,IDH2,SLC16A1,NAPG,SERPINE2,ATP6V1B2,RPS25,HSPD1,CHMP2B,ATP6V1C1,CA4,CUL3,VIM,VPS35,PSMA1,ATP6V0D2,RAN,ARPC5,RPLP2,HNRNPC,CDC42BPB,MARCKSL1,CHCHD…	CHP1,NACA,ATP5F1B,RPL24,VPS13C,MYL12B,PRDX2,CALML3,PYGB,RPLP0,RPS26,ATP5F1A,PSMA7,MYL6B,IDH2,CRTAC1,CYFIP2,HNRNPC,PSMB1,ATP6V1D,PSMA5,MYL6,ATP6V0D1,CPNE5,EEF1A1,CHMP4B,CAPZA1,VPS35,HSPD1,PSMA4,BASP1,CA4,PTPN23,CAPN1,PRPH,PSMB2,SNCG,MARCKS,RPS25,SERPINE2,ATP6V1F,RPS18,HSPE1,SERBP1,BCAS1,KRT3,PAFAH1B1,DYNC1H1,PSMB4,CUL3,MYO6,TPM4,PSMA6,ANKFY1,CAPZA2,LGALS1,RPLP2,GNG7,AP2M1,RPS16,GFPT1,CPNE9,TPM3,CO…	MYL12B,CHP1,BASP1,CHMP4B,RPL24,EEF1A1,PRDX2,CALML3,PSMB1,NACA,MYL6B,ATP5F1B,PSMB6,ATP5F1A,ANXA6,PSMB4,RPS18,MYL6,PSMA7,CHMP1A,PSMA4,PYGB,GNA11,RPS16,PSMA5,CRTAC1,PSMB5,PSMB2,CPNE5,AP2M1,H2BC15,SERBP1,ATP6V0D1,ARPC5L,ATP6V1D,PSMB3,CAPZA1,CAPZB,RPLP0,RPS26,IDH2,SLC16A1,NAPG,SERPINE2,ATP6V1B2,RPS25,HSPD1,CHMP2B,ATP6V1C1,CA4,CUL3,VIM,VPS35,PSMA1,ATP6V0D2,RAN,ARPC5,RPLP2,HNRNPC,CDC42BPB,MARCKSL1,CHCHD…	CHP1,NACA,ATP5F1B,RPL24,VPS13C,MYL12B,PRDX2,CALML3,PYGB,RPLP0,RPS26,ATP5F1A,PSMA7,MYL6B,IDH2,CRTAC1,CYFIP2,HNRNPC,PSMB1,ATP6V1D,PSMA5,MYL6,ATP6V0D1,CPNE5,EEF1A1,CHMP4B,CAPZA1,VPS35,HSPD1,PSMA4,BASP1,CA4,PTPN23,CAPN1,PRPH,PSMB2,SNCG,MARCKS,RPS25,SERPINE2,ATP6V1F,RPS18,HSPE1,SERBP1,BCAS1,KRT3,PAFAH1B1,DYNC1H1,PSMB4,CUL3,MYO6,TPM4,PSMA6,ANKFY1,CAPZA2,LGALS1,RPLP2,GNG7,AP2M1,RPS16,GFPT1,CPNE9,TPM3,CO…	effectsize_down	effectsize_down	-3.95529	-3.69847	7.64416e-05	0.000216901	0.128651	0.365045	FALSE	FALSE
GO_CC	GO:1903561	extracellular vesicle	2316	1108	1108	68	95	MYL12B,CHP1,BASP1,CHMP4B,RPL24,EEF1A1,PRDX2,CALML3,PSMB1,NACA,MYL6B,ATP5F1B,PSMB6,ATP5F1A,ANXA6,PSMB4,RPS18,MYL6,PSMA7,CHMP1A,PSMA4,PYGB,GNA11,RPS16,PSMA5,CRTAC1,PSMB5,PSMB2,CPNE5,AP2M1,H2BC15,SERBP1,ATP6V0D1,ARPC5L,ATP6V1D,PSMB3,CAPZA1,CAPZB,RPLP0,RPS26,IDH2,SLC16A1,NAPG,SERPINE2,ATP6V1B2,RPS25,HSPD1,CHMP2B,ATP6V1C1,CA4,CUL3,VIM,VPS35,PSMA1,ATP6V0D2,RAN,ARPC5,RPLP2,HNRNPC,CDC42BPB,MARCKSL1,CHCHD…	CHP1,NACA,ATP5F1B,RPL24,VPS13C,MYL12B,PRDX2,CALML3,PYGB,RPLP0,RPS26,ATP5F1A,PSMA7,MYL6B,IDH2,CRTAC1,CYFIP2,HNRNPC,PSMB1,ATP6V1D,PSMA5,MYL6,ATP6V0D1,CPNE5,EEF1A1,CHMP4B,CAPZA1,VPS35,HSPD1,PSMA4,BASP1,CA4,PTPN23,CAPN1,PRPH,PSMB2,SNCG,MARCKS,RPS25,SERPINE2,ATP6V1F,RPS18,HSPE1,SERBP1,BCAS1,KRT3,PAFAH1B1,DYNC1H1,PSMB4,CUL3,MYO6,TPM4,PSMA6,ANKFY1,CAPZA2,LGALS1,RPLP2,GNG7,AP2M1,RPS16,GFPT1,CPNE9,TPM3,CO…	MYL12B,CHP1,BASP1,CHMP4B,RPL24,EEF1A1,PRDX2,CALML3,PSMB1,NACA,MYL6B,ATP5F1B,PSMB6,ATP5F1A,ANXA6,PSMB4,RPS18,MYL6,PSMA7,CHMP1A,PSMA4,PYGB,GNA11,RPS16,PSMA5,CRTAC1,PSMB5,PSMB2,CPNE5,AP2M1,H2BC15,SERBP1,ATP6V0D1,ARPC5L,ATP6V1D,PSMB3,CAPZA1,CAPZB,RPLP0,RPS26,IDH2,SLC16A1,NAPG,SERPINE2,ATP6V1B2,RPS25,HSPD1,CHMP2B,ATP6V1C1,CA4,CUL3,VIM,VPS35,PSMA1,ATP6V0D2,RAN,ARPC5,RPLP2,HNRNPC,CDC42BPB,MARCKSL1,CHCHD…	CHP1,NACA,ATP5F1B,RPL24,VPS13C,MYL12B,PRDX2,CALML3,PYGB,RPLP0,RPS26,ATP5F1A,PSMA7,MYL6B,IDH2,CRTAC1,CYFIP2,HNRNPC,PSMB1,ATP6V1D,PSMA5,MYL6,ATP6V0D1,CPNE5,EEF1A1,CHMP4B,CAPZA1,VPS35,HSPD1,PSMA4,BASP1,CA4,PTPN23,CAPN1,PRPH,PSMB2,SNCG,MARCKS,RPS25,SERPINE2,ATP6V1F,RPS18,HSPE1,SERBP1,BCAS1,KRT3,PAFAH1B1,DYNC1H1,PSMB4,CUL3,MYO6,TPM4,PSMA6,ANKFY1,CAPZA2,LGALS1,RPLP2,GNG7,AP2M1,RPS16,GFPT1,CPNE9,TPM3,CO…	effectsize_down	effectsize_down	-3.95529	-3.69847	7.64416e-05	0.000216901	0.128651	0.365045	FALSE	FALSE
GO_BP	GO:1901293	nucleoside phosphate biosynthetic process	323	187	187	28	34	ATP5F1C,NDUFA5,NDUFS3,PDHB,NDUFS7,DLAT,ATP5PD,NDUFB10,NDUFA10,ATP5F1B,NDUFS2,ATP5F1A,ATP5PO,ATP5PF,NDUFA7,NDUFS1,ATP5F1D,SDHB,NDUFA12,NDUFS8,NDUFA2,ATP5F1E,NDUFV2,PDHX,COX11,PDHA1,STOML2,HPRT1,NDUFA3,GFPT1,DMAC2L,NDUFB4,NDUFB1,PANK4,NDUFA6,NME3,NDUFS6,NDUFV3,ATP5MG,NDUFS5,ATP5ME,GUCY1A2,NDUFA13,SDHA,GUCY1B1,NDUFA11,ATP5MK,NME2P1,BCKDK,COASY,HSD17B12,NDUFB3,ACACA,NDUFV1,NDUFB9,NDUFB2,SNCA,NDUFS4,P…	ATP5F1C,PDHB,NDUFS3,ATP5F1B,DLAT,NDUFA7,NDUFS2,ATP5PO,ATP5F1A,NDUFA10,ATP5F1D,NDUFS1,ATP5PD,NDUFB10,SDHB,NDUFS8,NDUFS7,NDUFB1,NDUFA5,PDHX,PDHA1,GFPT1,NDUFS5,NDUFA12,STOML2,NDUFV2,HPRT1,NDUFB4,GUCY1A2,DMAC2L,ACACA,PDHA2,NDUFA2,NDUFB3,ATP5PF,NDUFA3,ATP5ME,SDHA,NDUFA13,ATP5F1E,PANK4,ATP5MG,NME2P1,SLC27A2,NDUFA11,NDUFS6,COASY,ADCY2,NDUFA6,GUCY1B1,UMPS,ACSL3,NDUFB9,NDUFB7,NAGK,MTHFD1,NDUFA9,HK1,GUCY1A…	ATP5F1C,NDUFA5,NDUFS3,PDHB,NDUFS7,DLAT,ATP5PD,NDUFB10,NDUFA10,ATP5F1B,NDUFS2,ATP5F1A,ATP5PO,ATP5PF,NDUFA7,NDUFS1,ATP5F1D,SDHB,NDUFA12,NDUFS8,NDUFA2,ATP5F1E,NDUFV2,PDHX,COX11,PDHA1,STOML2,HPRT1	ATP5F1C,PDHB,NDUFS3,ATP5F1B,DLAT,NDUFA7,NDUFS2,ATP5PO,ATP5F1A,NDUFA10,ATP5F1D,NDUFS1,ATP5PD,NDUFB10,SDHB,NDUFS8,NDUFS7,NDUFB1,NDUFA5,PDHX,PDHA1,GFPT1,NDUFS5,NDUFA12,STOML2,NDUFV2,HPRT1,NDUFB4,GUCY1A2,DMAC2L,ACACA,PDHA2,NDUFA2,NDUFB3	effectsize_down	effectsize_down	-5.0007	-4.08754	5.71222e-07	4.35968e-05	0.00660789	0.504327	TRUE	FALSE	Excitatory_Layer_2_3_IT_neurons_I_down
GO_BP	GO:0000377	RNA splicing, via transesterification reactions with bulged adenosine as nucleophile	336	135	135	4	9	ACIN1,C1QBP,SRSF3,HNRNPC,RALY,TRA2B,SF3B2,UPF1,HNRNPH1,SRSF2,PRDX6,DDX39A,KHDRBS3,SNRPE,CELF3,PABPC1,SNRPB,SF3B3,SRSF1,SNRPD1,SNRNP200,HSPA8,SNRPD2,TRA2A,DDX1,SNRPD3,SRSF7,SNW1,RBM8A,ILF3,WDR77,PRPF19,NCL,RBMX,SRSF10,SRSF5,DDX39B,CWC25,MAGOH,PNN,RBM17,RBFOX2,PRMT5,SF1,EIF4A3,SART3,NCBP1,SRPK2,KHDRBS2,SF3A3,SRRM1,SRSF9,NOVA1,PUF60,NOVA2,LUC7L,RNPS1,SYNCRIP,PRPF8,LSM3,RBFOX3,SNRPA1,SNU13,SFPQ,PPIL3…	C1QBP,TRA2B,HNRNPC,KHDRBS3,UPF1,RALY,ACIN1,SRSF3,RBM17,SNRPD2,RBM8A,SRSF7,SNW1,PRDX6,RBFOX3,SF3B3,SNRPD3,SF3B2,UPF3B,HSPA8,SRSF10,PABPC1,SRSF1,SNRPB,WDR77,SNRPD1,PUF60,CWC25,HNRNPH3,SNRPE,ILF3,TRA2A,NCL,THRAP3,QKI,SNRNP200,SF3A3,LSM3,HNRNPM,PNN,NOVA1,SRSF5,SNRPF,SRSF2,HNRNPR,DDX39A,EIF4A3,HNRNPUL2,SRSF9,KHDRBS1,SYNCRIP,RBM39,DHX9,HNRNPUL1,PRMT5,DDX1,SART1,SART3,EFTUD2,MAGOH,HNRNPK,CELF3,RBMX,PRPF…	ACIN1,C1QBP,SRSF3,HNRNPC	C1QBP,TRA2B,HNRNPC,KHDRBS3,UPF1,RALY,ACIN1,SRSF3,RBM17	effectsize_down	effectsize_down	-4.0801	-6.77113	4.50172e-05	1.27776e-11	0.520759	1.47812e-07	FALSE	TRUE
GO_BP	GO:0000398	mRNA splicing, via spliceosome	336	135	135	4	9	ACIN1,C1QBP,SRSF3,HNRNPC,RALY,TRA2B,SF3B2,UPF1,HNRNPH1,SRSF2,PRDX6,DDX39A,KHDRBS3,SNRPE,CELF3,PABPC1,SNRPB,SF3B3,SRSF1,SNRPD1,SNRNP200,HSPA8,SNRPD2,TRA2A,DDX1,SNRPD3,SRSF7,SNW1,RBM8A,ILF3,WDR77,PRPF19,NCL,RBMX,SRSF10,SRSF5,DDX39B,CWC25,MAGOH,PNN,RBM17,RBFOX2,PRMT5,SF1,EIF4A3,SART3,NCBP1,SRPK2,KHDRBS2,SF3A3,SRRM1,SRSF9,NOVA1,PUF60,NOVA2,LUC7L,RNPS1,SYNCRIP,PRPF8,LSM3,RBFOX3,SNRPA1,SNU13,SFPQ,PPIL3…	C1QBP,TRA2B,HNRNPC,KHDRBS3,UPF1,RALY,ACIN1,SRSF3,RBM17,SNRPD2,RBM8A,SRSF7,SNW1,PRDX6,RBFOX3,SF3B3,SNRPD3,SF3B2,UPF3B,HSPA8,SRSF10,PABPC1,SRSF1,SNRPB,WDR77,SNRPD1,PUF60,CWC25,HNRNPH3,SNRPE,ILF3,TRA2A,NCL,THRAP3,QKI,SNRNP200,SF3A3,LSM3,HNRNPM,PNN,NOVA1,SRSF5,SNRPF,SRSF2,HNRNPR,DDX39A,EIF4A3,HNRNPUL2,SRSF9,KHDRBS1,SYNCRIP,RBM39,DHX9,HNRNPUL1,PRMT5,DDX1,SART1,SART3,EFTUD2,MAGOH,HNRNPK,CELF3,RBMX,PRPF…	ACIN1,C1QBP,SRSF3,HNRNPC	C1QBP,TRA2B,HNRNPC,KHDRBS3,UPF1,RALY,ACIN1,SRSF3,RBM17	effectsize_down	effectsize_down	-4.0801	-6.77113	4.50172e-05	1.27776e-11	0.520759	1.47812e-07	FALSE	TRUE
GO_BP	GO:1905145	cellular response to acetylcholine	48	20	20	2	2	GNA11,GRK2,ATP2B4,CHRNA4,CHRM4,ROCK2,LYNX1,CHRM3,CHRM1,GNAQ,PRKCB,ITPR1,CRKL,GNB1,GNAI2,PLCB1,CHRM2,AGRN,CHRNB4,LY6H	GRK2,GNA11,ATP2B4,CHRNA4,CHRM3,ITPR1,CHRM4,GNB1,CHRM1,LYNX1,ROCK2,PRKCB,GNAI2,GNAQ,CRKL,PLCB1,LY6H,CHRNB4,CHRM2,AGRN	GNA11,GRK2	GRK2,GNA11	effectsize_up	effectsize_up	4.11782	4.49578	3.82469e-05	6.93149e-06	0.44244	0.0801834	FALSE	FALSE
GO_BP	GO:1901698	response to nitrogen compound	1154	466	466	22	29	GPX1,MAPK3,ATP5F1A,GNA11,PTK2B,PRKDC,GRK2,VGF,MTOR,BCKDHB,AFG2B,AP3S1,CUL3,VIM,VPS35,SNX6,HPCA,ECPAS,PRKCG,NDEL1,HPRT1,HOMER1,ATP2B4,CACNB1,MAPK1,PPP3CA,PRKCE,GAD2,CHRNA4,ABAT,GNG2,LARP1,PRKCI,OGT,COL6A1,GUCY1B1,VPS13C,P2RY12,SLC1A2,RANBP2,PRKAA1,EPHA5,GRM5,PTK2,CAMK2A,NT5E,LRP1,OS9,TXN,AKAP7,MTCL2,TMEM38A,ABL1,CHRM4,ROCK2,GSK3B,NHERF1,DGKQ,CYFIP1,TRIM25,ATP1A3,SLC25A33,NDUFS4,MYO5A,CAT,LYNX1,PRK…	GPX1,MAPK3,VPS13C,PTK2B,PRKCG,ATP5F1A,PDE2A,CAMK2A,MAPK1,PRKDC,VGF,GRM5,MTOR,VPS35,GRK2,NEFL,CUL3,IRS2,DGKQ,NDEL1,HPRT1,ABL1,ECPAS,GNG2,COL6A1,AP3S1,NPM1,GNA11,CYFIP1,HPCA,ERBIN,GRM2,DIAPH1,HOMER1,CACNB1,RAPGEF2,ATP2B4,MYO5A,PDPK1,PTPRA,CHRNA4,MYO1C,ERLEC1,GAD2,UQCRC1,VIM,NT5E,PRKAA1,SNX6,AFG2B,NCOA5,PRKCE,MECP2,WFS1,STAT3,PTK2,ABAT,PDE4D,GUCY1B1,BCL2L2,GSK3B,RYR2,PPP3CA,UBE4A,AKAP7,SNX5,PRKN,STX…	GPX1,MAPK3,ATP5F1A,GNA11,PTK2B,PRKDC,GRK2,VGF,MTOR,BCKDHB,AFG2B,AP3S1,CUL3,VIM,VPS35,SNX6,HPCA,ECPAS,PRKCG,NDEL1,HPRT1,HOMER1	GPX1,MAPK3,VPS13C,PTK2B,PRKCG,ATP5F1A,PDE2A,CAMK2A,MAPK1,PRKDC,VGF,GRM5,MTOR,VPS35,GRK2,NEFL,CUL3,IRS2,DGKQ,NDEL1,HPRT1,ABL1,ECPAS,GNG2,COL6A1,AP3S1,NPM1,GNA11,CYFIP1	effectsize_up	effectsize_up	4.11889	4.47983	3.80697e-05	7.4703e-06	0.440391	0.0864164	FALSE	FALSE
GO_BP	GO:0010632	regulation of epithelial cell migration	69	35	35	2	5	CLASP1,MTOR,PTPN23,PRKCE,RTN4,MACF1,PTK2,ARF6,PTPRG,IQSEC1,ARHGAP5,RAB11A,CORO1C,PTPRR,IRS2,SRC,ITGA3,DOCK1,DAB2IP,GLIPR2,PLCG1,MAP4K4,PTEN,PFN2,CLASP2,HDAC6,EVL,MCC,PFN1,BMPR2,EPB41L4B,EPB41L5,PPM1F,MAPRE2,TACSTD2	MTOR,PTPN23,IRS2,GLIPR2,MACF1,CLASP1,RTN4,PRKCE,IQSEC1,PTK2,PTPRG,ARHGAP5,ARF6,MCC,DAB2IP,CORO1C,PTPRR,PLCG1,EPB41L5,SRC,CLASP2,PTEN,PFN2,DOCK1,RAB11A,EPB41L4B,HDAC6,PFN1,EVL,MAP4K4,TACSTD2,PPM1F,ITGA3,MAPRE2,BMPR2	CLASP1,MTOR	MTOR,PTPN23,IRS2,GLIPR2,MACF1	effectsize_up	effectsize_up	4.08737	4.66734	4.36298e-05	3.05123e-06	0.50471	0.0352966	FALSE	TRUE	Astrocytes_down;Inhibitory_LAMP5_neurons_down
GO_BP	GO:1904951	positive regulation of establishment of protein localization	331	163	163	8	13	CHP1,GNA11,DNM1L,VPS35,RAN,HPCA,MYO18A,SH3GLB1,TSG101,PFKM,PPP3CB,PTPN23,SNAP25,PRKCE,ABAT,ANK3,VSNL1,PRKAA1,DOC2B,ARF6,PFKFB2,GSK3B,NLGN2,CDC42,PRKAR1A,RAC2,BSG,MYH10,TPR,GOLPH3,PSEN1,PCSK1,VPS11,PLA2G6,MAPK8,MYO1C,IRS2,IER3IP1,HUWE1,FGG,AKAP5,HSPA1L,UBE2D3,APOE,MYRIP,ARIH2,SRC,GSK3A,FGB,CHRM3,TRPM5,OSBP,UNC13B,BCAP31,ACSL3,PRKCA,TMEM132A,PIK3R1,CHRM1,TCP1,TMEM97,SEC24A,KIF20B,APP,PRKCD,ITGB2,MP…	CHP1,DNM1L,VPS35,PTPN23,IRS2,SH3GLB1,RAN,MYO18A,SNAP25,MYH10,RAC2,GNA11,VSNL1,PPP3CB,HPCA,OSBP,MYO1C,RAB29,B3GAT3,PRKAA1,PRKCE,NLGN2,FGG,ABAT,ANK3,TSG101,GSK3B,VPS11,PLA2G6,PFKM,ACSL3,TRPM5,CHRM3,ITPR1,HUWE1,PFKFB2,FGB,PRKCD,APBB1,UNC13B,BSG,MAPK8,ARF6,TMED10,BAIAP3,PIK3R2,CHRM1,PRKCA,FLNA,PRKCB,USP36,RAPGEF3,PIK3R1,DOC2B,GSK3A,ARIH2,FYN,SYBU,ERGIC3,ITGAM,APOE,TMEM132A,RAPGEF4,PCSK1,MCU,IER3IP1,U…	CHP1,GNA11,DNM1L,VPS35,RAN,HPCA,MYO18A,SH3GLB1	CHP1,DNM1L,VPS35,PTPN23,IRS2,SH3GLB1,RAN,MYO18A,SNAP25,MYH10,RAC2,GNA11,VSNL1	effectsize_up	effectsize_up	4.2854	4.17288	1.82414e-05	3.00777e-05	0.211016	0.347939	FALSE	FALSE
GO_CC	GO:0070062	extracellular exosome	2213	1097	1097	67	94	MYL12B,CHP1,BASP1,CHMP4B,RPL24,EEF1A1,PRDX2,CALML3,PSMB1,NACA,MYL6B,ATP5F1B,PSMB6,ATP5F1A,ANXA6,PSMB4,RPS18,MYL6,PSMA7,CHMP1A,PSMA4,PYGB,GNA11,RPS16,PSMA5,CRTAC1,PSMB5,PSMB2,CPNE5,AP2M1,H2BC15,SERBP1,ATP6V0D1,ARPC5L,ATP6V1D,PSMB3,CAPZA1,CAPZB,RPLP0,RPS26,IDH2,SLC16A1,NAPG,ATP6V1B2,RPS25,HSPD1,CHMP2B,ATP6V1C1,CA4,CUL3,VIM,VPS35,PSMA1,ATP6V0D2,RAN,ARPC5,RPLP2,HNRNPC,CDC42BPB,MARCKSL1,CHCHD3,HPRT1,H…	CHP1,NACA,ATP5F1B,RPL24,VPS13C,MYL12B,PRDX2,CALML3,PYGB,RPLP0,RPS26,ATP5F1A,PSMA7,MYL6B,IDH2,CRTAC1,CYFIP2,HNRNPC,PSMB1,ATP6V1D,PSMA5,MYL6,ATP6V0D1,CPNE5,EEF1A1,CHMP4B,CAPZA1,VPS35,HSPD1,PSMA4,BASP1,CA4,PTPN23,CAPN1,PRPH,PSMB2,SNCG,MARCKS,RPS25,ATP6V1F,RPS18,HSPE1,SERBP1,BCAS1,KRT3,PAFAH1B1,DYNC1H1,PSMB4,CUL3,MYO6,TPM4,PSMA6,ANKFY1,CAPZA2,LGALS1,RPLP2,GNG7,AP2M1,RPS16,GFPT1,CPNE9,TPM3,COL6A2,PI4K…	MYL12B,CHP1,BASP1,CHMP4B,RPL24,EEF1A1,PRDX2,CALML3,PSMB1,NACA,MYL6B,ATP5F1B,PSMB6,ATP5F1A,ANXA6,PSMB4,RPS18,MYL6,PSMA7,CHMP1A,PSMA4,PYGB,GNA11,RPS16,PSMA5,CRTAC1,PSMB5,PSMB2,CPNE5,AP2M1,H2BC15,SERBP1,ATP6V0D1,ARPC5L,ATP6V1D,PSMB3,CAPZA1,CAPZB,RPLP0,RPS26,IDH2,SLC16A1,NAPG,ATP6V1B2,RPS25,HSPD1,CHMP2B,ATP6V1C1,CA4,CUL3,VIM,VPS35,PSMA1,ATP6V0D2,RAN,ARPC5,RPLP2,HNRNPC,CDC42BPB,MARCKSL1,CHCHD3,HPRT1,H…	CHP1,NACA,ATP5F1B,RPL24,VPS13C,MYL12B,PRDX2,CALML3,PYGB,RPLP0,RPS26,ATP5F1A,PSMA7,MYL6B,IDH2,CRTAC1,CYFIP2,HNRNPC,PSMB1,ATP6V1D,PSMA5,MYL6,ATP6V0D1,CPNE5,EEF1A1,CHMP4B,CAPZA1,VPS35,HSPD1,PSMA4,BASP1,CA4,PTPN23,CAPN1,PRPH,PSMB2,SNCG,MARCKS,RPS25,ATP6V1F,RPS18,HSPE1,SERBP1,BCAS1,KRT3,PAFAH1B1,DYNC1H1,PSMB4,CUL3,MYO6,TPM4,PSMA6,ANKFY1,CAPZA2,LGALS1,RPLP2,GNG7,AP2M1,RPS16,GFPT1,CPNE9,TPM3,COL6A2,PI4K…	effectsize_down	effectsize_down	-3.93268	-3.66349	8.40054e-05	0.000248805	0.141381	0.418738	FALSE	FALSE
GO_CC	GO:0005768	endosome	1080	543	543	23	39	CLTA,MAPK3,CHMP4B,VPS13A,ANXA6,DYNC1LI1,CHMP1A,AP1G2,AP1G1,AP2M1,ATP6V0D1,ATP6V1D,AP3S1,HSPD1,CHMP2B,VPS35,ATP6V0D2,RAB20,RAN,SNX6,ECPAS,HLA-C,ARFGEF2,NDFIP2,AGAP2,TSG101,RAB40B,RAP1GAP,TRIM3,VPS51,VAC14,OCRL,ATP6V1F,ATP6AP2,ATP6V1E1,CHMP1B,PTPN23,MAPK1,SNAP25,ANTXR1,SORCS2,ANKFY1,WASHC5,LLGL1,WDR48,SH3GL1,VPS35L,TRAPPC10,PIK3R4,PRKCI,RAB15,NEU3,VPS13C,CLTC,ARHGAP1,LAMTOR3,ARF6,SYT3,SLC9A6,LRP1,U…	MAPK3,CLTA,AP1G1,VPS13C,ARFGEF2,VPS13A,DYNC1LI1,MAPK1,ATP6V1D,ATP6V0D1,CHMP4B,VPS35,HSPD1,PTPN23,STARD3NL,ATP6V1F,VAC14,MYO6,ANKFY1,DGKQ,AP2M1,AP1G2,TRIM3,RAN,VPS51,AGAP2,SNAP25,ANXA6,ATP6AP2,SH3GL1,ECPAS,CHMP1A,VPS53,CLTC,OCRL,AP3S1,CHMP2B,PIK3R4,HLA-C,ZC3HAV1,HTT,RAB15,WASHC5,UBR4,VTI1A,RAPGEF2,ATP6V0D2,ARHGAP26,SNX2,MYO5A,RAB29,STS,VPS52,SNX6,TMEM230,NAPEPLD,RAP1GAP,SLC9A6,RAB20,LAMTOR3,PLD3,S…	CLTA,MAPK3,CHMP4B,VPS13A,ANXA6,DYNC1LI1,CHMP1A,AP1G2,AP1G1,AP2M1,ATP6V0D1,ATP6V1D,AP3S1,HSPD1,CHMP2B,VPS35,ATP6V0D2,RAB20,RAN,SNX6,ECPAS,HLA-C,ARFGEF2	MAPK3,CLTA,AP1G1,VPS13C,ARFGEF2,VPS13A,DYNC1LI1,MAPK1,ATP6V1D,ATP6V0D1,CHMP4B,VPS35,HSPD1,PTPN23,STARD3NL,ATP6V1F,VAC14,MYO6,ANKFY1,DGKQ,AP2M1,AP1G2,TRIM3,RAN,VPS51,AGAP2,SNAP25,ANXA6,ATP6AP2,SH3GL1,ECPAS,CHMP1A,VPS53,CLTC,OCRL,AP3S1,CHMP2B,PIK3R4,HLA-C	effectsize_up	effectsize_up	3.72649	3.79775	0.000194161	0.000146016	0.326773	0.245746	FALSE	FALSE
GO_BP	GO:1903432	regulation of TORC1 signaling	100	53	53	2	3	MAPK3,CUL3,SAR1B,OGT,PRKAA1,LAMTOR3,SAR1A,DGKQ,TBC1D7,PRKAA2,STK11,SEH1L,SMCR8,UBE2D1,STAMBPL1,SRC,TSC1,LARS1,USP7,PIP4P1,USP32,NPC1,SIK3,TBK1,OTUB1,SEC13,KLHL22,LAMTOR1,TSC2,ATXN3,UBE3A,PRMT1,RHEB,GPR155,RPS6KB1,UBE2N,RRAGC,CSNK1A1,OTUD7B,YWHAG,MIOS,RRAGB,AKT1,PRKACB,RRAGA,PRKACA,FLCN,C9ORF72,MAT2A,SESN3,YWHAZ,USP4,NPRL3	MAPK3,CUL3,DGKQ,SAR1B,SMCR8,PRKAA1,PRKAA2,LAMTOR3,OGT,LARS1,TBK1,TSC2,RRAGC,RHEB,SIK3,SAR1A,LAMTOR1,NPC1,PIP4P1,TSC1,SRC,STK11,C9ORF72,SEH1L,STAMBPL1,FLCN,USP7,PRMT1,OTUB1,PRKACA,GPR155,KLHL22,CSNK1A1,TBC1D7,RRAGB,USP32,UBE2N,MIOS,UBE3A,SEC13,UBE2D1,YWHAG,RRAGA,MAT2A,RPS6KB1,PRKACB,AKT1,ATXN3,SESN3,YWHAZ,USP4,OTUD7B,NPRL3	MAPK3,CUL3	MAPK3,CUL3,DGKQ	effectsize_up	effectsize_up	4.13003	4.35633	3.62721e-05	1.32261e-05	0.419596	0.152999	FALSE	FALSE
GO_BP	GO:0098662	inorganic cation transmembrane transport	880	380	380	39	44	ATP5F1C,NDUFA5,CALM1,CHP1,NDUFS3,COX5A,NDUFS7,COX5B,ATP5PD,NDUFB10,NDUFA10,ATP5F1B,NDUFS2,ATP5F1A,ATP5PO,ATP5PF,NDUFA7,NDUFS1,ATP5F1D,WNK4,PTK2B,NDUFA12,CACNB3,NDUFS8,ATP6V0D1,NDUFA2,ATP6V1D,NCS1,ATP5F1E,SLC39A10,NDUFV2,FKBP1A,SLC16A1,ATP6V1B2,ATP6V1C1,ATP6V0D2,HPCA,SLC13A5,COX7A1,CBARP,NDUFA3,DMAC2L,NDUFB4,KCNAB1,ATP2B4,NDUFB1,ATP6V1F,PPP3CB,ATP6AP2,ATP6V1E1,NDUFA6,CACNB1,KCNJ10,SNAP25,MT-CO3,PP…	CHP1,ATP5F1C,NDUFS3,COX5A,ATP5F1B,CALM1,PTK2B,NDUFA7,COX5B,NDUFS2,ATP5PO,ATP5F1A,NDUFA10,ATP5F1D,NDUFS1,ATP5PD,ATP6V1D,NDUFB10,ATP6V0D1,NDUFS8,NDUFS7,NDUFB1,NDUFA5,ATP6V1F,CACNB3,TESC,NCS1,NDUFS5,SLC39A10,NDUFA12,NDUFV2,NDUFB4,SNAP25,WNK4,ABL1,ATP6AP2,DMAC2L,COX7A1,ATP6V1B2,ATP6V1C1,KCNAB2,FKBP1A,NDUFA2,NDUFB3,CAMK2D,ATP5PF,NDUFA3,PPP3CB,HPCA,SLC16A1,ATP5ME,DIAPH1,HTT,ATP5F1E,TMEM94,CACNB1,COX7A2…	ATP5F1C,NDUFA5,CALM1,CHP1,NDUFS3,COX5A,NDUFS7,COX5B,ATP5PD,NDUFB10,NDUFA10,ATP5F1B,NDUFS2,ATP5F1A,ATP5PO,ATP5PF,NDUFA7,NDUFS1,ATP5F1D,WNK4,PTK2B,NDUFA12,CACNB3,NDUFS8,ATP6V0D1,NDUFA2,ATP6V1D,NCS1,ATP5F1E,SLC39A10,NDUFV2,FKBP1A,SLC16A1,ATP6V1B2,ATP6V1C1,ATP6V0D2,HPCA,SLC13A5,COX7A1	CHP1,ATP5F1C,NDUFS3,COX5A,ATP5F1B,CALM1,PTK2B,NDUFA7,COX5B,NDUFS2,ATP5PO,ATP5F1A,NDUFA10,ATP5F1D,NDUFS1,ATP5PD,ATP6V1D,NDUFB10,ATP6V0D1,NDUFS8,NDUFS7,NDUFB1,NDUFA5,ATP6V1F,CACNB3,TESC,NCS1,NDUFS5,SLC39A10,NDUFA12,NDUFV2,NDUFB4,SNAP25,WNK4,ABL1,ATP6AP2,DMAC2L,COX7A1,ATP6V1B2,ATP6V1C1,KCNAB2,FKBP1A,NDUFA2,NDUFB3	effectsize_down	effectsize_down	-5.1225	-4.05249	3.01507e-07	5.06747e-05	0.00348784	0.586205	TRUE	FALSE
GO_BP	GO:0043687	post-translational protein modification	986	298	298	9	12	CHP1,DCAF7,SKP1,WDR45,DNAJA3,CUL3,PRKCG,CUL1,PSMD14,NDFIP2,RAB40B,TRIM3,UFC1,NSMCE2,CAND2,USP9Y,PRKCE,FN3K,RPS3,USP24,WDR48,USP9X,FBXL12,RPS7,OGT,VCPIP1,RANBP2,USP31,COPS5,UBR4,BAG2,PEF1,OS9,USP17L13,UBE3C,CUL4A,ABL1,GSK3B,HERC4,TRIM25,TBC1D7,CDC34,DDX3X,LIMK1,WFS1,PRICKLE1,UBE4A,PARK7,DDB1,UBE2D1,VPS11,USP46,MKRN2,UBA6,HACE1,HUWE1,USP8,BAG5,PSMD10,STAMBPL1,ITCH,WDR77,PKN1,TOR1A,UBE2D3,ARIH2,PRPF…	CHP1,PRKCG,TRIM38,CUL1,RPS7,SKP1,CUL3,DNAJA3,WDR45,TRIM3,ABL1,RPS3,NSMCE2,UFC1,LRSAM1,UBR4,USP9Y,DCAF7,USP9X,PRKCE,VCPIP1,SH3RF3,WFS1,UBE3C,CAND2,USP24,GSK3B,PSMD14,VPS11,UBE4A,PRKN,FN3K,NUB1,HERC1,PARK7,HECW1,WDR77,MYCBP2,CDC34,DERL1,LIMK1,CUL2,SEPTIN4,UBA6,OGT,HUWE1,PRKCD,HECTD4,BLMH,BAG2,COPS7A,FBXL12,CBLL1,RNF11,DNAJA1,CAND1,VPS18,UBE3B,WDR48,CYLD,UBR3,TRIM25,DDB1,PRKCA,SHMT2,TCF25,USP31,PRKC…	CHP1,DCAF7,SKP1,WDR45,DNAJA3,CUL3,PRKCG,CUL1,PSMD14	CHP1,PRKCG,TRIM38,CUL1,RPS7,SKP1,CUL3,DNAJA3,WDR45,TRIM3,ABL1,RPS3	effectsize_up	effectsize_up	4.30093	4.10584	1.70081e-05	4.02853e-05	0.19675	0.46602	FALSE	FALSE
GO_CC	GO:0045240	alpha-ketoacid dehydrogenase complex	19	17	17	6	6	DLST,PDHB,DLAT,PDHX,BCKDHB,PDHA1,BCKDHA,BCKDK,PDHA2,DLD,KGD4,PDK1,PDK2,DBT,OGDHL,OGDH,ABHD11	DLST,PDHB,DLAT,PDHX,PDHA1,PDHA2,BCKDHA,OGDHL,ABHD11,BCKDK,DLD,OGDH,PDK2,DBT,KGD4,PDK1,BCKDHB	DLST,PDHB,DLAT,PDHX,BCKDHB,PDHA1	DLST,PDHB,DLAT,PDHX,PDHA1,PDHA2	effectsize_down	effectsize_down	-4.31845	-3.55446	1.57126e-05	0.000378753	0.0264443	0.637441	TRUE	FALSE
GO_CC	GO:0098799	outer mitochondrial membrane protein complex	23	18	18	2	3	CHCHD6,CHCHD3,MICOS13,APOO,MTX3,HSPA9,MTX2,TOMM22,APOOL,SAMM50,TOMM20,TOMM40,TOMM70,MTX1,TOMM40L,IMMT,DNAJC11,MFN1	CHCHD6,MICOS13,CHCHD3,APOO,TOMM22,MTX2,HSPA9,TOMM20,SAMM50,TOMM40,MTX3,IMMT,TOMM70,MTX1,APOOL,TOMM40L,DNAJC11,MFN1	CHCHD6,CHCHD3	CHCHD6,MICOS13,CHCHD3	effectsize_down	effectsize_down	-3.5621	-4.15995	0.000367906	3.18316e-05	0.619186	0.0535726	FALSE	FALSE
GO_BP	GO:0032869	cellular response to insulin stimulus	260	114	114	6	10	MAPK3,PRKDC,MTOR,AP3S1,CUL3,NDEL1,MAPK1,PRKCI,OGT,COL6A1,PRKAA1,EPHA5,MTCL2,GSK3B,CYFIP1,SLC25A33,MYO5A,EPHB2,TBC1D4,SNX5,MYO1C,IRS2,PDPK1,PIP4K2B,LONP1,CPEB2,NCL,SRC,GSK3A,INSR,GOT1,PIK3R1,SLC9A1,RAF1,OSBPL8,NUCKS1,ATP2B1,PTPRA,RAB8A,RAB31,PIP4K2C,PRKCD,PARP1,PRKCB,STAT1,PDK2,EPHB1,IGF1R,SYAP1,ERBB4,FBP1,NCK1,VAMP2,APPL1,TSC2,PIK3CA,KIT,NCOA5,GRB10,APPL2,PCK2,RHOQ,NCOA2,NTRK3,USO1,C2CD5,HRAS,GNA…	MAPK3,MAPK1,PRKDC,MTOR,CUL3,IRS2,NDEL1,COL6A1,AP3S1,CYFIP1,MYO5A,PDPK1,PTPRA,MYO1C,PRKAA1,NCOA5,GSK3B,SNX5,PDGFRB,OGT,PIP4K2B,PRKCD,TNS2,IGF1R,LONP1,NCL,EPHB2,PIK3R2,NUCKS1,STAT1,SLC25A33,ATP2B1,GOT1,PRKCB,PRKCI,TBC1D4,MTCL2,PIK3R1,TSC2,GSK3A,RAB8A,PIP4K2C,RHOQ,OSBPL8,INSR,SRC,VAMP2,SORL1,PTPN1,NTRK2,NCK1,GNAI2,PDK2,GRB10,PTPN11,NTRK3,APC,EPHB1,RBM4,C2CD5,USO1,GCLC,KBTBD2,SLC9A1,BLVRB,APPL1,PIK3C…	MAPK3,PRKDC,MTOR,AP3S1,CUL3,NDEL1	MAPK3,MAPK1,PRKDC,MTOR,CUL3,IRS2,NDEL1,COL6A1,AP3S1,CYFIP1	effectsize_up	effectsize_up	4.08075	4.33609	4.48912e-05	1.45038e-05	0.519301	0.16778	FALSE	FALSE
[truncated: 4,881 more rows]
