# Supplementary material for: Human brain prefrontal cortex proteomics identifies compromised energy metabolism and neuronal function in Schizophrenia
Source: Nat Commun. 2026 Jan 29;17:2131. doi: 10.1038/s41467-026-68950-y (PMC12957516; doi:10.1038/s41467-026-68950-y)
Supplement: Supplementary file 8 — Supplementary Data 6 [file 41467_2026_68950_MOESM8_ESM.xlsx]

## Sheet: legend
Supplementary Data 6. SynGO analysis via www.syngoportal.org from Figure 3f.
GO term ID	SynGO ontology term ID
GO domain	SynGO ontology term domain (CC or BP)
GO term name	SynGO ontology term name
GSEA p-value	p-value from overrepresentation analysis (not adjusted)
GSEA 'gene cluster' FDR corrected p-value	FDR adjusted p-value
GSEA count foreground/input	Number of (unique) genes from input list of foreground/provided gene IDs/symbols that overlapped with this ontology term
GSEA count background	Number of (unique) genes from background set that overlapped with this ontology term
genes - hgnc_id	list of all genes from input list that matched this ontology term; HGNC gene identifier
genes - hgnc_symbol	list of all genes from input list that matched this ontology term; HGNC gene symbol

## Sheet: data
GO term ID	GO domain	GO term name	GSEA p-value	GSEA 'gene cluster' FDR corrected p-value	GSEA count foreground/input	GSEA count background	genes - hgnc_id	genes - hgnc_symbol
GO:0045202	CC	synapse	0.000159699	0.002726	115	1126	HGNC:13760;HGNC:10377;HGNC:10440;HGNC:10401;HGNC:10420;HGNC:10371;HGNC:10325;HGNC:10413;HGNC:10397;HGNC:10442;HGNC:10922;HGNC:3711;HGNC:7642;HGNC:2465;HGNC:23366;HGNC:10410;HGNC:2380;HGNC:12684;HGNC:10830;HGNC:974;HGNC:10396;HGNC:10411;HGNC:10414;HGNC:10416;HGNC:10430;HGNC:564;HGNC:13531;HGNC:556;HGNC:20295;HGNC:4404;HGNC:4410;HGNC:7953;HGNC:29478;HGNC:1426;HGNC:2310;HGNC:2309;HGNC:11276;HGNC:285…	CYFIP2;RPLP2;RPS7;RPS18;RPS3;RPLP0;RPL24;RPS25;RPS17;RPS9;SLC16A1;FKBP1A;NAPG;NCAN;ARPC5L;RPS23;HAPLN1;VGF;SH3GL1;BCAS1;RPS16;RPS24;RPS26;RPS27;RPS6KA1;AP2M1;ATP8A1;AP1G2;SLITRK5;GNG2;GNG7;NPTX2;ROGDI;CADPS;CPLX2;CPLX1;SPTBN2;DGKQ;AP1G1;VPS35;ARFGEF2;GRK2;PTK2B;NECAB2;GIT1;CAPN1;GNA11;LINGO1;PRKCG;NCS1;MARCKS;MARCKSL1;CAMK2A;CALM1;GDA;NEFM;NEFL;C1QBP;OSBPL2;NTNG2;MYO6;CLTC;DNM1L;CLTB;CLTA;VAC14;S…
GO:0097060	CC	synaptic membrane			0	18
GO:0099243	CC	extrinsic component of synaptic membrane			0	2
GO:0099699	CC	integral component of synaptic membrane			0	11
GO:0098793	CC	presynapse	0.00167027	0.00801732	59	532	HGNC:29478;HGNC:10416;HGNC:1426;HGNC:2310;HGNC:2309;HGNC:11276;HGNC:2856;HGNC:555;HGNC:13487;HGNC:10830;HGNC:15853;HGNC:289;HGNC:9612;HGNC:23746;HGNC:4272;HGNC:1476;HGNC:7953;HGNC:4379;HGNC:21205;HGNC:9402;HGNC:3953;HGNC:6759;HGNC:7142;HGNC:1460;HGNC:1442;HGNC:4212;HGNC:7734;HGNC:7739;HGNC:1243;HGNC:15761;HGNC:14288;HGNC:7605;HGNC:2092;HGNC:2973;HGNC:2091;HGNC:2090;HGNC:564;HGNC:25507;HGNC:11501;…	ROGDI;RPS27;CADPS;CPLX2;CPLX1;SPTBN2;DGKQ;AP1G1;VPS35;SH3GL1;ARFGEF2;GRK2;PTK2B;NECAB2;GIT1;CAPN1;NPTX2;GNA11;LINGO1;PRKCG;NCS1;MARCKS;MARCKSL1;CAMK2A;CALM1;GDA;NEFM;NEFL;C1QBP;OSBPL2;NTNG2;MYO6;CLTC;DNM1L;CLTB;CLTA;AP2M1;VAC14;SYNGR3;EXOC4;WDR7;AP3S1;GNG7;ATP6V1B2;ATP6V1C1;ATP6V1D;ATP6V1F;ATP8A1;SYT12;ATP6V0D1;ATP6AP2;SNAP25;RPS6;RPL24;RPLP0;RPLP2;RPS16;RPS24;RPS26
GO:0099523	CC	presynaptic cytosol	0.0439122	0.0771934	7	41	HGNC:9402;HGNC:3953;HGNC:6759;HGNC:7142;HGNC:1460;HGNC:1442;HGNC:4212	PRKCG;NCS1;MARCKS;MARCKSL1;CAMK2A;CALM1;GDA
GO:0099569	CC	presynaptic cytoskeleton			2	4	HGNC:7734;HGNC:7739	NEFM;NEFL
GO:0099182	CC	presynaptic intermediate filament cytoskeleton			2	2	HGNC:7734;HGNC:7739	NEFM;NEFL
GO:0099143	CC	presynaptic actin cytoskeleton			0	0
GO:0048786	CC	presynaptic active zone	0.961824	0.961824	3	91	HGNC:1243;HGNC:15761;HGNC:14288	C1QBP;OSBPL2;NTNG2
GO:0098831	CC	presynaptic active zone cytoplasmic component			1	17	HGNC:15761	OSBPL2
GO:0048787	CC	presynaptic active zone membrane			1	56	HGNC:14288	NTNG2
GO:0099029	CC	anchored component of presynaptic active zone membrane			1	7	HGNC:14288	NTNG2
GO:0098891	CC	extrinsic component of presynaptic active zone membrane			0	3
GO:0099059	CC	integral component of presynaptic active zone membrane			0	39
GO:0098833	CC	presynaptic endocytic zone	0.00229648	0.00918593	7	21	HGNC:7605;HGNC:13487;HGNC:2092;HGNC:2973;HGNC:2091;HGNC:2090;HGNC:564	MYO6;VPS35;CLTC;DNM1L;CLTB;CLTA;AP2M1
GO:0098835	CC	presynaptic endocytic zone membrane	0.0148544	0.0356505	5	17	HGNC:2092;HGNC:2973;HGNC:2091;HGNC:2090;HGNC:564	CLTC;DNM1L;CLTB;CLTA;AP2M1
GO:0098894	CC	extrinsic component of presynaptic endocytic zone membrane			1	11	HGNC:564	AP2M1
GO:0098830	CC	presynaptic endosome			1	12	HGNC:25507	VAC14
GO:0098954	CC	presynaptic endosome membrane			0	2
GO:0099067	CC	integral component of presynaptic endosome membrane			0	2
GO:0008021	CC	synaptic vesicle	0.00535136	0.0183475	19	128	HGNC:7142;HGNC:11501;HGNC:30389;HGNC:13490;HGNC:564;HGNC:2013;HGNC:2973;HGNC:2090;HGNC:2091;HGNC:4410;HGNC:2092;HGNC:854;HGNC:856;HGNC:13527;HGNC:16832;HGNC:13531;HGNC:18381;HGNC:13724;HGNC:18305	MARCKSL1;SYNGR3;EXOC4;WDR7;AP2M1;AP3S1;DNM1L;CLTA;CLTB;GNG7;CLTC;ATP6V1B2;ATP6V1C1;ATP6V1D;ATP6V1F;ATP8A1;SYT12;ATP6V0D1;ATP6AP2
GO:0034592	CC	synaptic vesicle lumen			0	0
GO:0030672	CC	synaptic vesicle membrane	0.0452151	0.0771934	13	100	HGNC:2973;HGNC:2090;HGNC:2091;HGNC:4410;HGNC:2092;HGNC:854;HGNC:856;HGNC:13527;HGNC:16832;HGNC:13531;HGNC:18381;HGNC:13724;HGNC:18305	DNM1L;CLTA;CLTB;GNG7;CLTC;ATP6V1B2;ATP6V1C1;ATP6V1D;ATP6V1F;ATP8A1;SYT12;ATP6V0D1;ATP6AP2
GO:0098993	CC	anchored component of synaptic vesicle membrane			0	18
GO:0098850	CC	extrinsic component of synaptic vesicle membrane	0.0395738	0.0771934	5	23	HGNC:2092;HGNC:854;HGNC:856;HGNC:13527;HGNC:16832	CLTC;ATP6V1B2;ATP6V1C1;ATP6V1D;ATP6V1F
GO:0030285	CC	integral component of synaptic vesicle membrane	0.390317	0.446076	4	42	HGNC:13531;HGNC:18381;HGNC:13724;HGNC:18305	ATP8A1;SYT12;ATP6V0D1;ATP6AP2
GO:0098992	CC	neuronal dense core vesicle			1	11	HGNC:1426	CADPS
GO:0099013	CC	neuronal dense core vesicle lumen			0	0
GO:0099012	CC	neuronal dense core vesicle membrane			1	4	HGNC:1426	CADPS
GO:0098674	CC	extrinsic component of neuronal dense core vesicle membrane			1	2	HGNC:1426	CADPS
GO:0099066	CC	integral component of neuronal dense core vesicle membrane			0	2
GO:0042734	CC	presynaptic membrane	0.985041		3	108	HGNC:11132;HGNC:6759;HGNC:7142	SNAP25;MARCKS;MARCKSL1
GO:0099026	CC	anchored component of presynaptic membrane	0.0550082	0.0771934	3	10	HGNC:11132;HGNC:6759;HGNC:7142	SNAP25;MARCKS;MARCKSL1
GO:0098888	CC	extrinsic component of presynaptic membrane			1	6	HGNC:11132	SNAP25
GO:0099056	CC	integral component of presynaptic membrane			0	79
SYNGO:presyn_ribosome	CC	presynaptic ribosome	0.0327964	0.0715559	8	47	HGNC:10429;HGNC:10325;HGNC:10371;HGNC:10377;HGNC:10396;HGNC:10411;HGNC:10414;HGNC:10416	RPS6;RPL24;RPLP0;RPLP2;RPS16;RPS24;RPS26;RPS27
SYNGO:presyn_er	CC	presynaptic ER			0	4
SYNGO:presyn_er_membrane	CC	presynaptic ER membrane			0	1
SYNGO:presyn_er_membrane_integral	CC	integral component of presynaptic ER membrane			0	1
SYNGO:presyn_ser	CC	presynaptic SER			0	2
SYNGO:presyn_ser_membrane	CC	presynaptic SER membrane			0	2
SYNGO:presyn_ser_membrane_integral	CC	integral component of presynaptic SER membrane			0	1
GO:0043083	CC	synaptic cleft			2	15	HGNC:6572;HGNC:7953	LGI1;NPTX2
GO:0098965	CC	extracellular matrix of synaptic cleft			0	4
GO:0098794	CC	postsynapse	0.00034075	0.002726	77	698	HGNC:13759;HGNC:10064;HGNC:2309;HGNC:2310;HGNC:3953;HGNC:10371;HGNC:6057;HGNC:28788;HGNC:2856;HGNC:4272;HGNC:5144;HGNC:9612;HGNC:13487;HGNC:29351;HGNC:15853;HGNC:16921;HGNC:23746;HGNC:1476;HGNC:3380;HGNC:3189;HGNC:15486;HGNC:19744;HGNC:888;HGNC:9876;HGNC:4212;HGNC:17512;HGNC:9402;HGNC:1460;HGNC:3942;HGNC:1442;HGNC:1463;HGNC:6759;HGNC:7734;HGNC:7739;HGNC:15679;HGNC:7605;HGNC:7568;HGNC:17089;HGNC:1…	CYFIP1;TRIM3;CPLX1;CPLX2;NCS1;RPLP0;INA;CAMKV;DGKQ;GIT1;HPCA;PTK2B;VPS35;ARHGAP39;ARFGEF2;AGAP2;NECAB2;CAPN1;EPB41L3;EEF1A1;NCKIPSD;SRGAP3;KIF1A;RASGRF2;GDA;HOMER1;PRKCG;CAMK2A;MTOR;CALM1;CAMK2G;MARCKS;NEFM;NEFL;CTTNBP2;MYO6;MYH10;SYNE1;SPTBN2;GPHN;NPTX2;NLGN4X;CHMP4B;CAMK2B;CHMP2B;MAPK1;RPS27;RPS3;RPS25;RPS18;CAPZB;ABL1;GRK2;CRTAC1;ARPC5;RPS6KA1;SH3GL1;EXOC4;DGKB;LRRC4B;KCNAB2;SLITRK5;SH3GLB2;CL…
GO:0099524	CC	postsynaptic cytosol	0.00798898	0.0239669	8	35	HGNC:17512;HGNC:9402;HGNC:3953;HGNC:1460;HGNC:3942;HGNC:1442;HGNC:1463;HGNC:4212	HOMER1;PRKCG;NCS1;CAMK2A;MTOR;CALM1;CAMK2G;GDA
GO:0099571	CC	postsynaptic cytoskeleton	0.000273259	0.002726	9	24	HGNC:6759;HGNC:6057;HGNC:7734;HGNC:7739;HGNC:15679;HGNC:7605;HGNC:7568;HGNC:17089;HGNC:11276	MARCKS;INA;NEFM;NEFL;CTTNBP2;MYO6;MYH10;SYNE1;SPTBN2
GO:0099160	CC	postsynaptic intermediate filament cytoskeleton	0.00915704	0.0244188	3	4	HGNC:6057;HGNC:7734;HGNC:7739	INA;NEFM;NEFL
GO:0098871	CC	postsynaptic actin cytoskeleton	0.0517999	0.0771934	4	17	HGNC:15679;HGNC:7605;HGNC:7568;HGNC:17089	CTTNBP2;MYO6;MYH10;SYNE1
GO:0150050	CC	postsynaptic septin cytoskeleton			0	1
GO:0099189	CC	postsynaptic spectrin-associated cytoskeleton			1	1	HGNC:11276	SPTBN2
GO:0097444	CC	spine apparatus			0	5
GO:0098897	CC	spine apparatus membrane			0	1
GO:0099065	CC	integral component of spine apparatus membrane			0	1
GO:0150051	CC	postsynaptic Golgi apparatus			0	4
GO:0099572	CC	postsynaptic specialization	0.104469	0.131961	30	315	HGNC:15465;HGNC:7953;HGNC:14287;HGNC:17512;HGNC:16171;HGNC:1461;HGNC:1460;HGNC:24537;HGNC:7605;HGNC:6871;HGNC:10371;HGNC:10416;HGNC:10420;HGNC:10413;HGNC:10401;HGNC:1491;HGNC:76;HGNC:289;HGNC:1476;HGNC:14882;HGNC:708;HGNC:10430;HGNC:10830;HGNC:6057;HGNC:9612;HGNC:30389;HGNC:2850;HGNC:25042;HGNC:6229;HGNC:20295	GPHN;NPTX2;NLGN4X;HOMER1;CHMP4B;CAMK2B;CAMK2A;CHMP2B;MYO6;MAPK1;RPLP0;RPS27;RPS3;RPS25;RPS18;CAPZB;ABL1;GRK2;CAPN1;CRTAC1;ARPC5;RPS6KA1;SH3GL1;INA;PTK2B;EXOC4;DGKB;LRRC4B;KCNAB2;SLITRK5
GO:0099091	CC	postsynaptic specialization, intracellular component			1	8	HGNC:15465	GPHN
GO:0099634	CC	postsynaptic specialization membrane			2	28	HGNC:7953;HGNC:14287	NPTX2;NLGN4X
GO:0098892	CC	extrinsic component of postsynaptic specialization membrane			1	1	HGNC:7953	NPTX2
GO:0099060	CC	integral component of postsynaptic specialization membrane			1	26	HGNC:14287	NLGN4X
GO:0014069	CC	postsynaptic density	0.057895	0.0771934	28	272	HGNC:17512;HGNC:16171;HGNC:1461;HGNC:1460;HGNC:24537;HGNC:7605;HGNC:6871;HGNC:10371;HGNC:10416;HGNC:10420;HGNC:10413;HGNC:10401;HGNC:1491;HGNC:76;HGNC:289;HGNC:1476;HGNC:14882;HGNC:708;HGNC:10430;HGNC:10830;HGNC:6057;HGNC:9612;HGNC:30389;HGNC:2850;HGNC:25042;HGNC:6229;HGNC:20295;HGNC:14287	HOMER1;CHMP4B;CAMK2B;CAMK2A;CHMP2B;MYO6;MAPK1;RPLP0;RPS27;RPS3;RPS25;RPS18;CAPZB;ABL1;GRK2;CAPN1;CRTAC1;ARPC5;RPS6KA1;SH3GL1;INA;PTK2B;EXOC4;DGKB;LRRC4B;KCNAB2;SLITRK5;NLGN4X
GO:0099092	CC	postsynaptic density, intracellular component	0.326305	0.391566	4	38	HGNC:10830;HGNC:6057;HGNC:9612;HGNC:30389	SH3GL1;INA;PTK2B;EXOC4
GO:0098839	CC	postsynaptic density membrane	0.868626	0.906392	5	102	HGNC:2850;HGNC:25042;HGNC:6229;HGNC:20295;HGNC:14287	DGKB;LRRC4B;KCNAB2;SLITRK5;NLGN4X
GO:0099031	CC	anchored component of postsynaptic density membrane			0	10
GO:0099147	CC	extrinsic component of postsynaptic density membrane			1	8	HGNC:2850	DGKB
GO:0099061	CC	integral component of postsynaptic density membrane	0.817832	0.892181	4	77	HGNC:25042;HGNC:6229;HGNC:20295;HGNC:14287	LRRC4B;KCNAB2;SLITRK5;NLGN4X
GO:0099629	CC	postsynaptic specialization of symmetric synapse			0	3
GO:0099164	CC	postsynaptic specialization membrane of symmetric synapse			0	0
GO:0098843	CC	postsynaptic endocytic zone	0.0517999	0.0771934	4	17	HGNC:17089;HGNC:10834;HGNC:2090;HGNC:2092	SYNE1;SH3GLB2;CLTA;CLTC
GO:0098844	CC	postsynaptic endocytic zone membrane			0	2
GO:0098845	CC	postsynaptic endosome			1	21	HGNC:14970	SNX6
GO:0098895	CC	postsynaptic endosome membrane			0	2
GO:0098999	CC	extrinsic component of postsynaptic endosome membrane			0	1
GO:0098842	CC	postsynaptic early endosome			1	5	HGNC:14970	SNX6
GO:0098896	CC	postsynaptic early endosome membrane			0	1
GO:0098998	CC	extrinsic component of postsynaptic early endosome membrane			0	1
GO:0098837	CC	postsynaptic recycling endosome			0	10
GO:0098944	CC	postsynaptic recycling endosome membrane			0	6
GO:0099033	CC	anchored component of postsynaptic recycling endosome membrane			0	2
GO:0099063	CC	integral component of postsynaptic recycling endosome membrane			0	2
GO:0045211	CC	postsynaptic membrane			2	107	HGNC:6759;HGNC:4597	MARCKS;GRM5
GO:0099025	CC	anchored component of postsynaptic membrane			1	6	HGNC:6759	MARCKS
GO:0098890	CC	extrinsic component of postsynaptic membrane			0	10
GO:0099055	CC	integral component of postsynaptic membrane			1	78	HGNC:4597	GRM5
SYNGO:postsyn_ribosome	CC	postsynaptic ribosome	0.000735814	0.00441488	14	64	HGNC:10325;HGNC:10371;HGNC:10377;HGNC:10396;HGNC:10411;HGNC:10414;HGNC:10397;HGNC:10401;HGNC:10410;HGNC:10420;HGNC:10429;HGNC:10440;HGNC:10442;HGNC:10416	RPL24;RPLP0;RPLP2;RPS16;RPS24;RPS26;RPS17;RPS18;RPS23;RPS3;RPS6;RPS7;RPS9;RPS27
SYNGO:postsyn_er	CC	postsynaptic ER			0	9
SYNGO:postsyn_er_membrane	CC	postsynaptic ER membrane			0	2
SYNGO:postsyn_er_membrane_integral	CC	integral component of postsynaptic ER membrane			0	2
SYNGO:postsyn_ser	CC	postsynaptic SER			0	4
SYNGO:postsyn_ser_membrane	CC	postsynaptic SER membrane			0	1
SYNGO:postsyn_ser_membrane_integral	CC	integral component of postsynaptic SER membrane			0	1
GO:0099544	CC	extrasynaptic space			1	5	HGNC:2465	NCAN
GO:0098966	CC	perisynaptic extracellular matrix			1	5	HGNC:2465	NCAN
SYNGO:synprocess	BP	process in the synapse	0.0017474	0.0372498	87	860	HGNC:3953;HGNC:7142;HGNC:15761;HGNC:1442;HGNC:555;HGNC:11132;HGNC:9402;HGNC:4272;HGNC:1460;HGNC:2309;HGNC:2310;HGNC:1426;HGNC:28970;HGNC:11501;HGNC:854;HGNC:856;HGNC:13527;HGNC:16832;HGNC:13724;HGNC:18305;HGNC:2092;HGNC:564;HGNC:2973;HGNC:2090;HGNC:2091;HGNC:13531;HGNC:2856;HGNC:13487;HGNC:14406;HGNC:17512;HGNC:7953;HGNC:14970;HGNC:1463;HGNC:15465;HGNC:6572;HGNC:30389;HGNC:3380;HGNC:7605;HGNC:108…	NCS1;MARCKSL1;OSBPL2;CALM1;AP1G1;SNAP25;PRKCG;GIT1;CAMK2A;CPLX1;CPLX2;CADPS;EFR3A;SYNGR3;ATP6V1B2;ATP6V1C1;ATP6V1D;ATP6V1F;ATP6V0D1;ATP6AP2;CLTC;AP2M1;DNM1L;CLTA;CLTB;ATP8A1;DGKQ;VPS35;PTPN23;HOMER1;NPTX2;SNX6;CAMK2G;GPHN;LGI1;EXOC4;EPB41L3;MYO6;SH3GLB2;HPCA;SYNE1;VAC14;SLITRK5;GRM5;NTNG2;DGKB;NCAN;VGF;MAPK3;CAMKV;CHMP2B;PAFAH1B1;NLGN4X;SYT12;INA;NEFL;PTK2B;RASGRF2;SPTBN2;ARHGAP39;CHMP4B;CTTNBP2;…
SYNGO:presynprocess	BP	process in the presynapse	0.0117091	0.0966804	29	244	HGNC:3953;HGNC:7142;HGNC:15761;HGNC:1442;HGNC:555;HGNC:11132;HGNC:9402;HGNC:4272;HGNC:1460;HGNC:2309;HGNC:2310;HGNC:1426;HGNC:28970;HGNC:11501;HGNC:854;HGNC:856;HGNC:13527;HGNC:16832;HGNC:13724;HGNC:18305;HGNC:2092;HGNC:564;HGNC:2973;HGNC:2090;HGNC:2091;HGNC:13531;HGNC:2856;HGNC:13487;HGNC:14406	NCS1;MARCKSL1;OSBPL2;CALM1;AP1G1;SNAP25;PRKCG;GIT1;CAMK2A;CPLX1;CPLX2;CADPS;EFR3A;SYNGR3;ATP6V1B2;ATP6V1C1;ATP6V1D;ATP6V1F;ATP6V0D1;ATP6AP2;CLTC;AP2M1;DNM1L;CLTA;CLTB;ATP8A1;DGKQ;VPS35;PTPN23
GO:0099509	BP	regulation of presynaptic cytosolic calcium levels	0.189362	0.27676	3	19	HGNC:3953;HGNC:7142;HGNC:15761	NCS1;MARCKSL1;OSBPL2
GO:1905056	BP	ATPase-coupled calcium ion transmembrane transporter activity involved in regulation of presynaptic cytosolic calcium levels			0	1
GO:0099534	BP	calcium ion binding involved in regulation of presynaptic cytosolic calcium levels			0	1
GO:0099626	BP	voltage-gated calcium channel activity involved in regulation of presynaptic cytosolic calcium levels			0	7
GO:0099505	BP	regulation of presynaptic membrane potential			0	34
GO:0099507	BP	ligand-gated ion channel activity involved in regulation of presynaptic membrane potential			0	16
GO:0099508	BP	voltage-gated ion channel activity involved in regulation of presynaptic membrane potential			0	13
GO:0150047	BP	G protein-coupled neurotransmitter receptor activity involved in regulation of presynaptic membrane potential			0	5
GO:0140232	BP	intracellular cAMP-activated cation channel activity involved in regulation of presynaptic membrane potential			0	1
GO:0140238	BP	presynaptic endocytosis			1	4	HGNC:1442	CALM1
GO:0099504	BP	synaptic vesicle cycle	0.00240902	0.0372498	26	185	HGNC:555;HGNC:11132;HGNC:9402;HGNC:3953;HGNC:4272;HGNC:1460;HGNC:2309;HGNC:2310;HGNC:1426;HGNC:28970;HGNC:11501;HGNC:15761;HGNC:854;HGNC:856;HGNC:13527;HGNC:16832;HGNC:13724;HGNC:18305;HGNC:2092;HGNC:564;HGNC:2973;HGNC:2090;HGNC:2091;HGNC:13531;HGNC:2856;HGNC:13487	AP1G1;SNAP25;PRKCG;NCS1;GIT1;CAMK2A;CPLX1;CPLX2;CADPS;EFR3A;SYNGR3;OSBPL2;ATP6V1B2;ATP6V1C1;ATP6V1D;ATP6V1F;ATP6V0D1;ATP6AP2;CLTC;AP2M1;DNM1L;CLTA;CLTB;ATP8A1;DGKQ;VPS35
GO:0098693	BP	regulation of synaptic vesicle cycle			0	16
GO:0097091	BP	synaptic vesicle clustering			0	9
GO:0099532	BP	synaptic vesicle endosomal processing			1	13	HGNC:555	AP1G1
GO:0016182	BP	synaptic vesicle budding from endosome			1	4	HGNC:555	AP1G1
GO:0016189	BP	synaptic vesicle to endosome fusion			0	5
GO:0016079	BP	synaptic vesicle exocytosis	0.0127211	0.0966804	11	64	HGNC:11132;HGNC:9402;HGNC:3953;HGNC:4272;HGNC:1460;HGNC:2309;HGNC:2310;HGNC:1426;HGNC:28970;HGNC:11501;HGNC:15761	SNAP25;PRKCG;NCS1;GIT1;CAMK2A;CPLX1;CPLX2;CADPS;EFR3A;SYNGR3;OSBPL2
GO:0099502	BP	calcium-dependent activation of synaptic vesicle fusion			0	12
GO:0150037	BP	regulation of calcium-dependent activation of synaptic vesicle fusion			0	7
GO:2000300	BP	regulation of synaptic vesicle exocytosis	0.263587	0.333876	3	23	HGNC:9402;HGNC:3953;HGNC:4272	PRKCG;NCS1;GIT1
GO:0016081	BP	synaptic vesicle docking			1	8	HGNC:1460	CAMK2A
GO:0099148	BP	regulation of synaptic vesicle docking			1	3	HGNC:1460	CAMK2A
GO:0031629	BP	synaptic vesicle fusion to presynaptic active zone membrane			2	5	HGNC:2309;HGNC:2310	CPLX1;CPLX2
GO:0031630	BP	regulation of synaptic vesicle fusion to presynaptic active zone membrane			2	4	HGNC:2309;HGNC:2310	CPLX1;CPLX2
GO:0016082	BP	synaptic vesicle priming	0.06001	0.152025	4	18	HGNC:1426;HGNC:28970;HGNC:11501;HGNC:15761	CADPS;EFR3A;SYNGR3;OSBPL2
GO:0010807	BP	regulation of synaptic vesicle priming			2	7	HGNC:11501;HGNC:15761	SYNGR3;OSBPL2
GO:0098700	BP	synaptic vesicle neurotransmitter loading			0	4
GO:0099162	BP	regulation of synaptic vesicle neurotransmitter loading			0	1
GO:0099180	BP	zinc ion import into synaptic vesicle			0	2
GO:0097401	BP	synaptic vesicle proton loading	0.00294078	0.0372498	6	16	HGNC:854;HGNC:856;HGNC:13527;HGNC:16832;HGNC:13724;HGNC:18305	ATP6V1B2;ATP6V1C1;ATP6V1D;ATP6V1F;ATP6V0D1;ATP6AP2
GO:1901546	BP	regulation of proton loading			0	2
GO:0048488	BP	synaptic vesicle endocytosis	0.0750114	0.158357	9	67	HGNC:2092;HGNC:564;HGNC:2973;HGNC:555;HGNC:2090;HGNC:2091;HGNC:13531;HGNC:2856;HGNC:13487	CLTC;AP2M1;DNM1L;AP1G1;CLTA;CLTB;ATP8A1;DGKQ;VPS35
GO:1900242	BP	regulation of synaptic vesicle endocytosis			2	23	HGNC:2856;HGNC:13487	DGKQ;VPS35
GO:0016185	BP	synaptic vesicle budding from presynaptic endocytic zone membrane			0	0
GO:0098694	BP	regulation of synaptic vesicle budding from presynaptic endocytic zone membrane			0	0
GO:0016191	BP	synaptic vesicle uncoating			0	3
GO:0099525	BP	presynaptic dense core vesicle exocytosis	0.207436	0.291947	3	20	HGNC:1426;HGNC:11132;HGNC:14406	CADPS;SNAP25;PTPN23
GO:0099161	BP	regulation of presynaptic dense core vesicle exocytosis			1	8	HGNC:14406	PTPN23
GO:0001504	BP	neurotransmitter uptake			0	2
GO:0098810	BP	neurotransmitter reuptake			1	5	HGNC:11501	SYNGR3
GO:0051580	BP	regulation of neurotransmitter uptake			1	3	HGNC:11501	SYNGR3
SYNGO:presyn_chaperoneProteinFolding	BP	presynaptic chaperone-mediated protein folding			0	3
GO:0098928	BP	presynaptic signaling pathway			0	1
GO:0099526	BP	presynapse to nucleus signaling pathway			0	1
SYNGO:postsynprocess	BP	process in the postsynapse	0.30133	0.347747	17	197	HGNC:17512;HGNC:7953;HGNC:14970;HGNC:1463;HGNC:15465;HGNC:6572;HGNC:4272;HGNC:1460;HGNC:30389;HGNC:3380;HGNC:2309;HGNC:7605;HGNC:564;HGNC:10834;HGNC:5144;HGNC:17089;HGNC:25507	HOMER1;NPTX2;SNX6;CAMK2G;GPHN;LGI1;GIT1;CAMK2A;EXOC4;EPB41L3;CPLX1;MYO6;AP2M1;SH3GLB2;HPCA;SYNE1;VAC14
GO:0099566	BP	regulation of postsynaptic cytosolic calcium levels			0	8
GO:1905059	BP	ATPase-coupled calcium ion transmembrane transporter activity involved in regulation of postsynaptic cytosolic calcium levels			0	1
GO:0099567	BP	calcium ion binding involved in regulation of postsynaptic cytosolic calcium levels			0	1
GO:1905060	BP	calcium:cation antiporter activity involved in regulation of postsynaptic cytosolic calcium ion levels			0	2
GO:0098695	BP	inositol 1,4,5-trisphosphate receptor activity involved in regulation of postsynaptic cytosolic calcium levels			0	1
GO:0099583	BP	neurotransmitter receptor activity involved in regulation of postsynaptic cytosolic calcium levels			0	1
GO:0098872	BP	G-protein coupled neurotransmitter receptor activity involved in regulation of postsynaptic cytosolic calcium levels			0	1
GO:0060078	BP	regulation of postsynaptic membrane potential			0	36
GO:0140233	BP	intracellular cAMP-activated cation channel activity involved in regulation of postsynaptic membrane potential			0	3
GO:0099579	BP	G protein-coupled neurotransmitter receptor activity involved in regulation of postsynaptic membrane potential			0	3
GO:1904315	BP	transmitter-gated ion channel activity involved in regulation of postsynaptic membrane potential			0	22
GO:1905030	BP	voltage-gated ion channel activity involved in regulation of postsynaptic membrane potential			0	4
GO:0098962	BP	regulation of postsynaptic neurotransmitter receptor activity			2	15	HGNC:17512;HGNC:7953	HOMER1;NPTX2
GO:0099072	BP	regulation of postsynaptic membrane neurotransmitter receptor levels	0.0417298	0.131832	16	130	HGNC:14970;HGNC:1463;HGNC:7953;HGNC:15465;HGNC:6572;HGNC:4272;HGNC:1460;HGNC:30389;HGNC:3380;HGNC:2309;HGNC:7605;HGNC:564;HGNC:10834;HGNC:5144;HGNC:17089;HGNC:25507	SNX6;CAMK2G;NPTX2;GPHN;LGI1;GIT1;CAMK2A;EXOC4;EPB41L3;CPLX1;MYO6;AP2M1;SH3GLB2;HPCA;SYNE1;VAC14
GO:0099645	BP	neurotransmitter receptor localization to postsynaptic specialization membrane	0.0688145	0.153821	7	46	HGNC:7953;HGNC:15465;HGNC:6572;HGNC:4272;HGNC:1460;HGNC:30389;HGNC:3380	NPTX2;GPHN;LGI1;GIT1;CAMK2A;EXOC4;EPB41L3
GO:0098696	BP	regulation of neurotransmitter receptor localization to postsynaptic specialization membrane	0.301991	0.347747	3	25	HGNC:1460;HGNC:30389;HGNC:3380	CAMK2A;EXOC4;EPB41L3
GO:0098967	BP	exocytic insertion of neurotransmitter receptor to postsynaptic membrane			1	7	HGNC:2309	CPLX1
GO:0099145	BP	regulation of exocytic insertion of neurotransmitter receptor to postsynaptic membrane			1	2	HGNC:2309	CPLX1
GO:0098970	BP	postsynaptic neurotransmitter receptor diffusion trapping			0	4
GO:0150054	BP	regulation of postsynaptic neurotransmitter receptor diffusion trapping			0	2
GO:0098884	BP	postsynaptic neurotransmitter receptor endocytosis	0.0928862	0.16808	6	40	HGNC:7605;HGNC:564;HGNC:10834;HGNC:5144;HGNC:17089;HGNC:25507	MYO6;AP2M1;SH3GLB2;HPCA;SYNE1;VAC14
GO:0099149	BP	regulation of postsynaptic neurotransmitter receptor endocytosis	0.39821	0.432343	3	30	HGNC:5144;HGNC:17089;HGNC:25507	HPCA;SYNE1;VAC14
GO:0140239	BP	postsynaptic endocytosis			0	1
GO:0150038	BP	postsynaptic dense core vesicle exocytosis			0	0
GO:0150044	BP	regulation of postsynaptic dense core vesicle exocytosis			0	0
GO:0098926	BP	postsynaptic signaling pathway			0	13
GO:0099527	BP	postsynapse to nucleus signaling pathway			0	11
GO:1905539	BP	regulation of postsynapse to nucleus signaling pathway			0	0
GO:0099536	BP	synaptic signaling	0.047317		18	154	HGNC:20295;HGNC:4597;HGNC:14288;HGNC:2850;HGNC:2465;HGNC:12684;HGNC:6877;HGNC:28788;HGNC:24537;HGNC:8574;HGNC:13487;HGNC:14287;HGNC:7605;HGNC:18381;HGNC:6057;HGNC:7739;HGNC:9612;HGNC:9876	SLITRK5;GRM5;NTNG2;DGKB;NCAN;VGF;MAPK3;CAMKV;CHMP2B;PAFAH1B1;VPS35;NLGN4X;MYO6;SYT12;INA;NEFL;PTK2B;RASGRF2
GO:0099537	BP	trans-synaptic signaling	0.0451004	0.131832	18	153	HGNC:20295;HGNC:4597;HGNC:14288;HGNC:2850;HGNC:2465;HGNC:12684;HGNC:6877;HGNC:28788;HGNC:24537;HGNC:8574;HGNC:13487;HGNC:14287;HGNC:7605;HGNC:18381;HGNC:6057;HGNC:7739;HGNC:9612;HGNC:9876	SLITRK5;GRM5;NTNG2;DGKB;NCAN;VGF;MAPK3;CAMKV;CHMP2B;PAFAH1B1;VPS35;NLGN4X;MYO6;SYT12;INA;NEFL;PTK2B;RASGRF2
GO:0099541	BP	trans-synaptic signaling by lipid			0	10
GO:0099542	BP	trans-synaptic signaling by endocannabinoid			0	10
GO:0098921	BP	retrograde trans-synaptic signaling by endocannabinoid			0	6
GO:0099178	BP	regulation of retrograde trans-synaptic signaling by endocanabinoid			0	3
GO:0099553	BP	trans-synaptic signaling by endocannabinoid, modulating synaptic transmission			0	4
GO:0150036	BP	regulation of trans-synaptic signaling by endocannabinoid, modulating synaptic transmission			0	4
GO:0099540	BP	trans-synaptic signaling by neuropeptide			0	0
GO:0099543	BP	trans-synaptic signaling by soluble gas			0	1
GO:0099548	BP	trans-synaptic signaling by nitric oxide			0	1
GO:0099555	BP	trans-synaptic signaling by nitric oxide, modulating synaptic transmission			0	1
GO:0098925	BP	retrograde trans-synaptic signaling by nitric oxide, modulating synaptic transmission			0	1
GO:0099545	BP	trans-synaptic signaling by trans-synaptic complex			0	9
GO:0098942	BP	retrograde trans-synaptic signaling by trans-synaptic protein complex			0	4
GO:0099557	BP	trans-synaptic signaling by trans-synaptic complex, modulating synaptic transmission			0	2
GO:0099157	BP	trans-synaptic signalling via exosome			0	1
GO:0099183	BP	trans-synaptic signaling by BDNF, modulating synaptic transmission			1	2	HGNC:20295	SLITRK5
GO:0150035	BP	regulation of trans-synaptic signaling by BDNF, modulating synaptic transmission			1	1	HGNC:20295	SLITRK5
GO:0099550	BP	trans-synaptic signaling, modulating synaptic transmission			0	6
GO:0007268	BP	chemical synaptic transmission	0.0192558	0.121954	17	127	HGNC:4597;HGNC:14288;HGNC:2850;HGNC:2465;HGNC:12684;HGNC:6877;HGNC:28788;HGNC:24537;HGNC:8574;HGNC:13487;HGNC:14287;HGNC:7605;HGNC:18381;HGNC:6057;HGNC:7739;HGNC:9612;HGNC:9876	GRM5;NTNG2;DGKB;NCAN;VGF;MAPK3;CAMKV;CHMP2B;PAFAH1B1;VPS35;NLGN4X;MYO6;SYT12;INA;NEFL;PTK2B;RASGRF2
GO:0050804	BP	modulation of chemical synaptic transmission	0.0432504	0.131832	11	79	HGNC:4597;HGNC:14288;HGNC:2850;HGNC:2465;HGNC:12684;HGNC:6877;HGNC:28788;HGNC:24537;HGNC:8574;HGNC:13487;HGNC:14287	GRM5;NTNG2;DGKB;NCAN;VGF;MAPK3;CAMKV;CHMP2B;PAFAH1B1;VPS35;NLGN4X
GO:0099531	BP	presynaptic process involved in chemical synaptic transmission			2	24	HGNC:7605;HGNC:18381	MYO6;SYT12
GO:0099171	BP	presynaptic modulation of chemical synaptic transmission			2	24	HGNC:7605;HGNC:18381	MYO6;SYT12
GO:0099565	BP	postsynaptic process involved in chemical synaptic transmission	0.160614		4	27	HGNC:6057;HGNC:7739;HGNC:9612;HGNC:9876	INA;NEFL;PTK2B;RASGRF2
GO:0099170	BP	postsynaptic modulation of chemical synaptic transmission	0.134557	0.232417	4	25	HGNC:6057;HGNC:7739;HGNC:9612;HGNC:9876	INA;NEFL;PTK2B;RASGRF2
GO:0099538	BP	synaptic signaling via neuropeptide			1	1	HGNC:12684	VGF
GO:0099163	BP	synaptic signaling by nitric oxide			0	1
GO:0150045	BP	regulation of synaptic signaling by nitric oxide			0	0
GO:0050808	BP	synapse organization	0.230448	0.303976	30	349	HGNC:11276;HGNC:29351;HGNC:24537;HGNC:16171;HGNC:2850;HGNC:8574;HGNC:2465;HGNC:28788;HGNC:15679;HGNC:13759;HGNC:6759;HGNC:7568;HGNC:17512;HGNC:1461;HGNC:6057;HGNC:7739;HGNC:4272;HGNC:25042;HGNC:14288;HGNC:20295;HGNC:14882;HGNC:14287;HGNC:13487;HGNC:15486;HGNC:19744;HGNC:13760;HGNC:76;HGNC:3189;HGNC:9612;HGNC:10899	SPTBN2;ARHGAP39;CHMP2B;CHMP4B;DGKB;PAFAH1B1;NCAN;CAMKV;CTTNBP2;CYFIP1;MARCKS;MYH10;HOMER1;CAMK2B;INA;NEFL;GIT1;LRRC4B;NTNG2;SLITRK5;CRTAC1;NLGN4X;VPS35;NCKIPSD;SRGAP3;CYFIP2;ABL1;EEF1A1;PTK2B;SKP1
GO:0099172	BP	presynapse organization			0	2
GO:0099174	BP	regulation of presynapse organization			0	2
GO:0099173	BP	postsynapse organization	0.156633	0.248002	7	58	HGNC:11276;HGNC:29351;HGNC:24537;HGNC:16171;HGNC:2850;HGNC:8574;HGNC:2465	SPTBN2;ARHGAP39;CHMP2B;CHMP4B;DGKB;PAFAH1B1;NCAN
GO:0099175	BP	regulation of postsynapse organization	0.231982	0.303976	5	43	HGNC:24537;HGNC:16171;HGNC:2850;HGNC:8574;HGNC:2465	CHMP2B;CHMP4B;DGKB;PAFAH1B1;NCAN
GO:0099084	BP	postsynaptic specialization organization			0	3
GO:0099563	BP	modification of synaptic structure	0.206143		6	52	HGNC:28788;HGNC:24537;HGNC:15679;HGNC:13759;HGNC:6759;HGNC:7568	CAMKV;CHMP2B;CTTNBP2;CYFIP1;MARCKS;MYH10
GO:0099010	BP	modification of postsynaptic structure	0.184557	0.27676	6	50	HGNC:28788;HGNC:24537;HGNC:15679;HGNC:13759;HGNC:6759;HGNC:7568	CAMKV;CHMP2B;CTTNBP2;CYFIP1;MARCKS;MYH10
GO:0099159	BP	regulation of modification of postsynaptic structure			2	19	HGNC:28788;HGNC:24537	CAMKV;CHMP2B
GO:0098885	BP	modification of postsynaptic actin cytoskeleton	0.134557		4	25	HGNC:15679;HGNC:13759;HGNC:6759;HGNC:7568	CTTNBP2;CYFIP1;MARCKS;MYH10
GO:1905274	BP	regulation of modification of postsynaptic actin cytoskeleton	0.0311289	0.131433	4	14	HGNC:15679;HGNC:13759;HGNC:6759;HGNC:7568	CTTNBP2;CYFIP1;MARCKS;MYH10
GO:0099564	BP	modification of synaptic structure, modulating synaptic transmission			0	0
GO:1905244	BP	regulation of modification of synaptic structure			0	2
GO:0098987	BP	regulation of modification of synapse structure, modulating synaptic transmission			0	2
GO:0050807	BP	regulation of synapse organization			1	24	HGNC:15679	CTTNBP2
GO:0098918	BP	structural constituent of synapse	0.0716043		6	37	HGNC:11276;HGNC:17512;HGNC:1461;HGNC:6057;HGNC:7739;HGNC:4272	SPTBN2;HOMER1;CAMK2B;INA;NEFL;GIT1
GO:0099181	BP	structural constituent of presynapse			0	11
GO:0098882	BP	structural constituent of active zone			0	8
GO:0098699	BP	structural constituent of presynaptic actin cytoskeleton			0	1
GO:0099186	BP	structural constituent of postsynapse	0.0230291	0.125015	6	27	HGNC:11276;HGNC:17512;HGNC:1461;HGNC:6057;HGNC:7739;HGNC:4272	SPTBN2;HOMER1;CAMK2B;INA;NEFL;GIT1
GO:0098973	BP	structural constituent of postsynaptic actin cytoskeleton			1	5	HGNC:1461	CAMK2B
GO:0099184	BP	structural constituent of postsynaptic intermediate filament cytoskeleton			2	3	HGNC:6057;HGNC:7739	INA;NEFL
GO:0098879	BP	structural constituent of postsynaptic specialization			1	2	HGNC:4272	GIT1
GO:0098919	BP	structural constituent of postsynaptic density			0	13
GO:0150043	BP	structural constituent of synapse-associated extracellular matrix			0	1
GO:0099560	BP	synapse adhesion between pre- and post-synapse	0.575382	0.590933	3	40	HGNC:25042;HGNC:14288;HGNC:20295	LRRC4B;NTNG2;SLITRK5
GO:0099179	BP	regulation of synaptic membrane adhesion			0	4
GO:0008039	BP	synaptic target recognition			0	2
GO:0007416	BP	synapse assembly	0.285421	0.347747	12	132	HGNC:14882;HGNC:14287;HGNC:25042;HGNC:14288;HGNC:13487;HGNC:15486;HGNC:19744;HGNC:13760;HGNC:76;HGNC:11276;HGNC:3189;HGNC:9612	CRTAC1;NLGN4X;LRRC4B;NTNG2;VPS35;NCKIPSD;SRGAP3;CYFIP2;ABL1;SPTBN2;EEF1A1;PTK2B
GO:0099054	BP	presynapse assembly			0	14
GO:0051963	BP	regulation of synapse assembly	0.360142	0.402512	8	90	HGNC:14882;HGNC:14287;HGNC:25042;HGNC:14288;HGNC:13487;HGNC:15486;HGNC:19744;HGNC:13760	CRTAC1;NLGN4X;LRRC4B;NTNG2;VPS35;NCKIPSD;SRGAP3;CYFIP2
GO:1905606	BP	regulation of presynapse assembly			2	24	HGNC:25042;HGNC:14288	LRRC4B;NTNG2
GO:0150052	BP	regulation of postsynapse assembly	0.514282	0.542853	4	50	HGNC:13487;HGNC:15486;HGNC:19744;HGNC:13760	VPS35;NCKIPSD;SRGAP3;CYFIP2
GO:0098698	BP	postsynaptic specialization assembly	0.0591519	0.152025	6	35	HGNC:14288;HGNC:76;HGNC:11276;HGNC:3189;HGNC:25042;HGNC:9612	NTNG2;ABL1;SPTBN2;EEF1A1;LRRC4B;PTK2B
GO:0099150	BP	regulation of postsynaptic specialization assembly	0.0351348	0.131832	3	8	HGNC:76;HGNC:11276;HGNC:3189	ABL1;SPTBN2;EEF1A1
GO:0097107	BP	postsynaptic density assembly			2	22	HGNC:25042;HGNC:9612	LRRC4B;PTK2B
GO:0099151	BP	regulation of postsynaptic density assembly			2	17	HGNC:25042;HGNC:9612	LRRC4B;PTK2B
GO:0097104	BP	postsynaptic membrane assembly			0	1
GO:0098883	BP	synapse disassembly			1	9	HGNC:10899	SKP1
GO:1905806	BP	regulation of synapse disassembly			1	9	HGNC:10899	SKP1
GO:0060074	BP	synapse maturation	0.244614		3	22	HGNC:7739;HGNC:1461;HGNC:13487	NEFL;CAMK2B;VPS35
GO:0090128	BP	regulation of synapse maturation	0.154591	0.248002	3	17	HGNC:7739;HGNC:1461;HGNC:13487	NEFL;CAMK2B;VPS35
GO:0099558	BP	maintenance of synapse structure			0	19
GO:0099559	BP	maintenance of alignment of postsynaptic density and presynaptic active zone			0	3
GO:0098880	BP	maintenance of postsynaptic specialization structure			0	12
GO:0099562	BP	maintenance of postsynaptic density structure			0	6
GO:0099187	BP	presynaptic cytoskeleton organization			0	9
GO:0099140	BP	presynaptic actin cytoskeleton organization			0	8
GO:0099188	BP	postsynaptic cytoskeleton organization			1	22	HGNC:7568	MYH10
GO:0098974	BP	postsynaptic actin cytoskeleton organization			1	19	HGNC:7568	MYH10
GO:0099190	BP	postsynaptic spectrin-associated cytoskeleton organization			0	3
SYNGO:metabolism	BP	metabolism	0.0285269	0.131433	12	83	HGNC:3942;HGNC:13759;HGNC:1476;HGNC:10064;HGNC:2553;HGNC:10325;HGNC:10371;HGNC:10377;HGNC:10396;HGNC:10411;HGNC:10414;HGNC:10416	MTOR;CYFIP1;CAPN1;TRIM3;CUL3;RPL24;RPLP0;RPLP2;RPS16;RPS24;RPS26;RPS27
SYNGO:presyn_ATPmetabolic	BP	ATP metabolic process in the presynapse			0	1
SYNGO:presyn_regulationATPmetabolic	BP	regulation of ATP metabolic process in the presynapse			0	1
SYNGO:postsyn_ATPmetabolic	BP	ATP metabolic process in the postsynapse			0	1
GO:0099546	BP	protein catabolic process, modulating synaptic transmission			0	0
GO:0099574	BP	regulation of protein catabolic process at synapse, modulating synaptic transmission			0	4
GO:0099576	BP	regulation of protein catabolic process at postsynapse, modulating synaptic transmission			0	3
GO:0099575	BP	regulation of protein catabolic process at presynapse, modulating synaptic transmission			0	0
GO:0099547	BP	regulation of translation at synapse, modulating synaptic transmission			2	6	HGNC:3942;HGNC:13759	MTOR;CYFIP1
GO:0099578	BP	regulation of translation at postsynapse, modulating synaptic transmission			1	4	HGNC:13759	CYFIP1
GO:0099577	BP	regulation of translation at presynapse, modulating synaptic transmission			0	1
GO:0042135	BP	neurotransmitter catabolic process			0	1
GO:0140246	BP	protein catabolic process at synapse	0.154591		3	17	HGNC:1476;HGNC:10064;HGNC:2553	CAPN1;TRIM3;CUL3
GO:0140247	BP	protein catabolic process at presynapse			0	4
GO:0140251	BP	regulation protein catabolic process at presynapse			0	3
GO:0140249	BP	protein catabolic process at postsynapse	0.0926061	0.16808	3	13	HGNC:1476;HGNC:10064;HGNC:2553	CAPN1;TRIM3;CUL3
GO:0140252	BP	regulation protein catabolic process at postsynapse			2	9	HGNC:10064;HGNC:2553	TRIM3;CUL3
GO:0042136	BP	neurotransmitter biosynthetic process			0	2
GO:0140241	BP	translation at synapse	0.080736		7	48	HGNC:10325;HGNC:10371;HGNC:10377;HGNC:10396;HGNC:10411;HGNC:10414;HGNC:10416	RPL24;RPLP0;RPLP2;RPS16;RPS24;RPS26;RPS27
GO:0140236	BP	translation at presynapse	0.0688145	0.153821	7	46	HGNC:10325;HGNC:10371;HGNC:10377;HGNC:10396;HGNC:10411;HGNC:10414;HGNC:10416	RPL24;RPLP0;RPLP2;RPS16;RPS24;RPS26;RPS27
GO:0140242	BP	translation at postsynapse	0.080736	0.161472	7	48	HGNC:10325;HGNC:10371;HGNC:10377;HGNC:10396;HGNC:10411;HGNC:10414;HGNC:10416	RPL24;RPLP0;RPLP2;RPS16;RPS24;RPS26;RPS27
GO:0140245	BP	regulation of translation at postsynapse			0	1
GO:0140235	BP	RNA polyadenylation at postsynapse			0	0
SYNGO:transport	BP	transport	0.716287	0.716287	3	50	HGNC:6318;HGNC:888;HGNC:13487	KIF2A;KIF1A;VPS35
GO:0008088	BP	axo-dendritic transport			2	27	HGNC:6318;HGNC:888	KIF2A;KIF1A
GO:0098930	BP	axonal transport			1	10	HGNC:6318	KIF2A
GO:0008089	BP	anterograde axonal transport			1	6	HGNC:6318	KIF2A
GO:0099641	BP	anterograde axonal protein transport			0	2
GO:0140231	BP	anterograde axonal transport of neurotransmitter receptor complex			0	1
GO:0099088	BP	axonal transport of messenger ribonucleoprotein complex			0	1
GO:0098935	BP	dendritic transport			2	18	HGNC:6318;HGNC:888	KIF2A;KIF1A
GO:0098937	BP	anterograde dendritic transport			1	8	HGNC:888	KIF1A
GO:0098971	BP	anterograde dendritic transport of neurotransmitter receptor complex			0	6
GO:0098939	BP	dendritic transport of mitochondrion			0	1
GO:0098961	BP	dendritic transport of ribonucleoprotein complex			0	6
GO:0098963	BP	dendritic transport of messenger ribonucleoprotein complex			0	6
GO:0098964	BP	anterograde dendritic transport of messenger ribonucleoprotein complex			0	2
GO:0098934	BP	retrograde dendritic transport			0	1
GO:0099514	BP	synaptic vesicle cytoskeletal transport			1	4	HGNC:888	KIF1A
GO:0099517	BP	synaptic vesicle transport along microtubule			1	4	HGNC:888	KIF1A
GO:0048490	BP	anterograde synaptic vesicle transport			1	4	HGNC:888	KIF1A
GO:1903742	BP	regulation of anterograde synaptic vesicle transport			0	2
GO:0099090	BP	synaptic vesicle recycling via endosome			0	3
GO:0099158	BP	regulation of recycling endosome localization within postsynapse			0	1
GO:0099089	BP	establishment of endoplasmic reticulum localization to postsynapse			0	1
GO:0099637	BP	neurotransmitter receptor transport			1	17	HGNC:13487	VPS35
GO:0098968	BP	neurotransmitter receptor transport postsynaptic membrane to endosome			0	1
GO:0098877	BP	neurotransmitter receptor transport to plasma membrane			1	14	HGNC:13487	VPS35
GO:0098969	BP	neurotransmitter receptor transport to postsynaptic membrane			0	5
GO:0099639	BP	neurotransmitter receptor transport, endosome to plasma membrane			1	10	HGNC:13487	VPS35
GO:0098887	BP	neurotransmitter receptor transport, endosome to postsynaptic membrane			1	9	HGNC:13487	VPS35
GO:0099152	BP	regulation of neurotransmitter receptor transport, endosome to postsynaptic membrane			0	2
GO:0098943	BP	neurotransmitter receptor transport, postsynaptic endosome to lysosome			0	2
