# Supplementary material for: Human brain prefrontal cortex proteomics identifies compromised energy metabolism and neuronal function in Schizophrenia
Source: Nat Commun. 2026 Jan 29;17:2131. doi: 10.1038/s41467-026-68950-y (PMC12957516; doi:10.1038/s41467-026-68950-y)
Supplement: Supplementary file 11 — Source data [file 41467_2026_68950_MOESM11_ESM.xlsx]

## Sheet: Figure 1b
Figure 1b	Results from control versus SCZ linear regression analysis of only Layers 1-3 samples using limma and DEqMS.
	hgnc_id = HGNC gene identifier
	hgnc_symbol = HGNC official gene symbol
	log2fc = log2 foldchange
	pvalue_adjust = FDR adjusted p-value
	classification = classification of significant proteins at adjusted p-value < 0.05
	hgnc_id	hgnc_symbol	log2fc	pvalue_adjust	classification
	HGNC:833	ATP5F1C	-0.4516982942812	0.001592099	down
	HGNC:2310	CPLX2	-0.5240767402148	0.001592099	down
	HGNC:17433	CHP1	-0.4268506431586	0.001954233	down
	HGNC:4553	GPX1	-0.2652848949599	0.002251324	down
	HGNC:2911	DLST	-0.4997939744121	0.002251324	down
	HGNC:2090	CLTA	-0.4254720638269	0.001592099	down
	HGNC:7710	NDUFS3	-0.4305418968805	0.001964819	down
	HGNC:2091	CLTB	-0.6095214880687	0.001592099	down
	HGNC:2267	COX5A	-0.6997045827773	0.002251324	down
	HGNC:8808	PDHB	-0.4084387717937	0.002251324	down
	HGNC:29827	MYL12B	-0.4508323330420	0.001592099	down
	HGNC:1442	CALM1	-0.6002330501976	0.001749241	down
	HGNC:6877	MAPK3	0.3790138885144	0.002687877	up
	HGNC:2896	DLAT	-0.4462576557412	0.003269224	down
	HGNC:15465	GPHN	-0.2712702938052	0.002251324	down
	HGNC:16654	MRPL50	-0.3919398438757	0.004581725	down
	HGNC:10325	RPL24	-0.5894462309617	0.003269224	down
	HGNC:18381	SYT12	-0.1768738191576	0.003269224	down
	HGNC:7629	NACA	-0.3820881784578	0.005401582	down
	HGNC:10500	S100B	0.6203071852880	0.002687877	up
	HGNC:830	ATP5F1B	-0.5453799056458	0.005717613	down
	HGNC:15754	MYL9	-0.3945534537878	0.002251324	down
	HGNC:9353	PRDX2	-0.3698272577530	0.004797793	down
	HGNC:14132	DOCK9	0.1730898923670	0.005401582	up
	HGNC:2269	COX5B	-0.6814059957794	0.003504862	down
	HGNC:14508	MRPS22	-0.2406236591923	0.004797793	down
	HGNC:1452	CALML3	-0.6508107069168	0.005000986	down
	HGNC:1908	VPS13A	0.1384666428163	0.004797793	up
	HGNC:10416	RPS27	-0.5856585870936	0.004797793	down
	HGNC:7691	NDUFA7	-0.5475608940598	0.009174614	down
	HGNC:7708	NDUFS2	-0.2719279475366	0.006250554	down
	HGNC:25042	LRRC4B	-0.1608003078807	0.008971713	down
	HGNC:9612	PTK2B	0.2286309022010	0.012305106	up
	HGNC:29823	MYL6B	-0.4038866556539	0.005701498	down
	HGNC:823	ATP5F1A	-0.4184469384867	0.007238391	down
	HGNC:850	ATP5PO	-0.6406849120019	0.007392631	down
	HGNC:555	AP1G1	0.2362667822186	0.012927183	up
	HGNC:18745	DYNC1LI1	-0.3942878185613	0.009566876	down
	HGNC:6572	LGI1	-0.4735096168109	0.011329592	down
	HGNC:7684	NDUFA10	-0.2530791671179	0.005701498	down
	HGNC:28346	FAM210A	-0.3093863286488	0.003996405	down
	HGNC:10834	SH3GLB2	0.3026876089639	0.012603525	up
	HGNC:9723	PYGB	0.3452735816471	0.012087471	up
	HGNC:845	ATP5PD	-0.4790522030342	0.005351043	down
	HGNC:9536	PSMA7	-0.4593457917732	0.010112040	down
	HGNC:10410	RPS23	-0.4742699988749	0.012087471	down
	HGNC:6037	ILF2	-0.3912567630900	0.011420801	down
	HGNC:9537	PSMB1	-0.6349097302708	0.005000986	down
	HGNC:2973	DNM1L	0.4433305562943	0.012305106	up
	HGNC:7707	NDUFS1	-0.3130512314682	0.009174614	down
	HGNC:837	ATP5F1D	-0.4475118879256	0.009204855	down
	HGNC:15486	NCKIPSD	0.3010779364243	0.013498644	up
	HGNC:6637	LMNB1	-0.2001682124734	0.019598980	down
	HGNC:16171	CHMP4B	-0.4206632552971	0.002970428	down
	HGNC:7696	NDUFB10	-0.3885078126957	0.005416606	down
	HGNC:3189	EEF1A1	0.2237574484158	0.004654653	up
	HGNC:957	BASP1	-0.6479379637391	0.002251324	down
	HGNC:7688	NDUFA5	-0.5963454981678	0.001592099	down
	HGNC:7714	NDUFS7	-0.3716552489350	0.002687877	down
	HGNC:28184	CHCHD6	-0.3017889725150	0.013490373	down
	HGNC:21096	GFOD1	-0.2499150858850	0.012305106	down
	HGNC:10681	SDHB	-0.4355447012599	0.009566876	down
	HGNC:7587	MYL6	-0.2475827984722	0.009204855	down
	HGNC:8654	PCCB	-0.3602191447481	0.016856162	down
	HGNC:14882	CRTAC1	-0.1910598846171	0.013954756	down
	HGNC:25655	TCP11L1	-0.1533417570143	0.012305106	down
	HGNC:2309	CPLX1	-0.4869581736282	0.027825546	down
	HGNC:14346	C1QTNF4	-0.2131725226516	0.021386615	down
	HGNC:7655	NCALD	-0.2902593925714	0.020580922	down
	HGNC:1426	CADPS	0.2825328206911	0.017424087	up
	HGNC:9534	PSMA5	-0.2509096954664	0.012539618	down
	HGNC:9413	PRKDC	0.2104641467873	0.016483302	up
	HGNC:3212	EEF1E1	-0.3518436389078	0.027505179	down
	HGNC:10371	RPLP0	-0.1868814532622	0.021861723	down
	HGNC:9533	PSMA4	-0.4268645967529	0.012087471	down
	HGNC:10414	RPS26	-0.2629960072147	0.023316380	down
	HGNC:25187	TAMM41	-0.2428054525885	0.017425405	down
	HGNC:12684	VGF	-0.2723275884092	0.017424087	down
	HGNC:12582	UQCRB	-0.5781671516051	0.012305106	down
	HGNC:29478	ROGDI	-0.4023630765149	0.017977189	down
	HGNC:11871	TMOD1	-0.3888083351119	0.016667504	down
	HGNC:5383	IDH2	0.3359440656171	0.024450188	up
	HGNC:13527	ATP6V1D	-0.2862963356582	0.017977189	down
	HGNC:2318	CPNE5	-0.3742566278666	0.017424087	down
	HGNC:10401	RPS18	-0.5100455251515	0.009204855	down
	HGNC:30528	DNAJC19	-0.3305109196245	0.012927183	down
	HGNC:289	GRK2	0.1991105121327	0.016650914	up
	HGNC:13724	ATP6V0D1	-0.2113522706687	0.017977189	down
	HGNC:1266	C2CD2	0.1984235739499	0.027505179	up
	HGNC:1243	C1QBP	-0.3249918628827	0.030881384	down
	HGNC:9541	PSMB4	-0.5548919185335	0.009204855	down
	HGNC:7715	NDUFS8	-0.2538876744790	0.017424087	down
	HGNC:6318	KIF2A	0.1475079268840	0.023485439	up
	HGNC:23746	NECAB2	-0.2685885262228	0.005918841	down
	HGNC:1488	CAPZA1	-0.4691283917487	0.020116488	down
	HGNC:30923	WIPF2	-0.3322285020388	0.012087471	down
	HGNC:6884	MAPK8IP3	0.1501997002749	0.029141030	up
	HGNC:9539	PSMB2	-0.4073254739237	0.016915985	down
	HGNC:12505	UBL4A	-0.3365634150210	0.020671010	down
	HGNC:17085	EXOC6B	0.1582508845594	0.014671723	up
	HGNC:6868	MAP6	-0.1746552234084	0.036923726	down
	HGNC:10542	SBF1	0.1685632798994	0.029141030	up
	HGNC:3942	MTOR	0.1337961416400	0.023395692	up
	HGNC:31406	WDR37	0.1298105876764	0.024837267	up
	HGNC:321	AGL	0.3550647925637	0.017977189	up
	HGNC:1403	CACNB3	-0.3070714396877	0.014861434	down
	HGNC:31357	HAPLN4	-0.3617076311921	0.017977189	down
	HGNC:9402	PRKCG	0.2313032433115	0.044033353	up
	HGNC:15853	ARFGEF2	0.1507799460922	0.046492729	up
	HGNC:14686	JAM2	-0.2954156810422	0.017977189	down
	HGNC:10396	RPS16	-0.3284415210426	0.012087471	down
	HGNC:10899	SKP1	-0.3147817551190	0.017424087	down
	HGNC:17860	SERBP1	-0.5025136772267	0.017977189	down
	HGNC:12410	TUBA8	0.1681070978750	0.038385197	up
	HGNC:5035	HNRNPC	-0.2422853857944	0.042685277	down
	HGNC:51235	HNRNPCL3	-0.2619522284252	0.020199194	down
	HGNC:3483	ETFDH	-0.1676180886582	0.029697222	down
	HGNC:5261	HSPD1	-0.3058103820872	0.029141030	down
	HGNC:2551	CUL1	0.2234312455189	0.045568591	up
	HGNC:13487	VPS35	0.3130298906614	0.035232674	up
	HGNC:1375	CA4	-0.2920093712033	0.029697222	down
	HGNC:21350	PDHX	-0.3030552024101	0.023316380	down
	HGNC:556	AP1G2	0.3109493180108	0.012666745	up
	HGNC:13870	NUDT21	-0.3491058544934	0.056034207	unchanged
	HGNC:10429	RPS6	-0.3498043010464	0.013490373	down
	HGNC:564	AP2M1	-0.1571661265483	0.017424087	down
	HGNC:2465	NCAN	-0.2355312104564	0.032299920	down
	HGNC:14511	MRPS25	-0.1728980108022	0.045473053	down
	HGNC:8951	SERPINE2	-0.2580759013103	0.027505179	down
	HGNC:544	ANXA6	0.3930502162068	0.007431753	up
	HGNC:23987	NDUFA12	-0.3364411480216	0.013498644	down
	HGNC:10413	RPS25	-0.3753666855400	0.029141030	down
	HGNC:3516	EXTL2	-0.3530431075528	0.061650595	unchanged
	HGNC:11808	DNAJA3	-0.2116268060481	0.022846260	down
	HGNC:10397	RPS17	-0.3684686531589	0.045615956	down
	HGNC:28912	WDR45	-0.3745856677314	0.019607555	down
	HGNC:14544	WNK4	0.2109114671377	0.012305106	up
	HGNC:10781	TRA2B	-0.2456216238626	0.056458591	unchanged
	HGNC:7953	NPTX2	-0.3368966321288	0.020985757	down
	HGNC:3953	NCS1	-0.2791673660228	0.020671010	down
	HGNC:8740	CHMP1A	-0.3539976308749	0.010565915	down
	HGNC:2553	CUL3	0.3305207537677	0.030493397	up
	HGNC:1027	BDH1	-0.2619005206390	0.016915985	down
	HGNC:20861	SLC39A10	-0.1896342859026	0.021386615	down
	HGNC:13760	CYFIP2	0.2594451548705	0.059632990	unchanged
	HGNC:17066	ACIN1	-0.2572635431980	0.028142155	down
	HGNC:7179	ALDH6A1	0.3806092709776	0.042685277	up
	HGNC:7717	NDUFV2	-0.4421065666405	0.023304486	down
	HGNC:15921	RALY	-0.1870725883709	0.054284253	unchanged
	HGNC:6759	MARCKS	-0.4221248983361	0.046935779	down
	HGNC:6638	LMNB2	-0.1727430126182	0.069818682	unchanged
	HGNC:23366	ARPC5L	-0.4777279061484	0.017977189	down
	HGNC:10377	RPLP2	-0.3935076542731	0.041136215	down
	HGNC:4379	GNA11	0.1431241058315	0.012087471	up
	HGNC:14889	DNAJB11	-0.1846109576328	0.056592740	unchanged
	HGNC:10378	MRPL12	-0.3572639142947	0.050321267	unchanged
	HGNC:28959	CKAP5	0.1541591683613	0.042685277	up
	HGNC:8806	PDHA1	-0.4069121325091	0.040903655	down
	HGNC:6871	MAPK1	0.2706650616486	0.064978941	unchanged
	HGNC:19744	SRGAP3	0.1518102121020	0.038436197	up
	HGNC:847	ATP5PF	-0.5288120274674	0.008982326	down
	HGNC:12586	UQCRC2	-0.2499754746642	0.062837789	unchanged
	HGNC:17620	NDEL1	-0.1716162624649	0.044033353	down
	HGNC:14288	NTNG2	-0.1866113096157	0.054385202	unchanged
	HGNC:6937	MCCC2	-0.3282808481017	0.009566876	down
	HGNC:4749	H2BC15	-0.4404103229809	0.017836246	down
	HGNC:1491	CAPZB	-0.3598024899635	0.021386615	down
	HGNC:8574	PAFAH1B1	0.2297328472028	0.051431573	unchanged
	HGNC:9846	RAN	0.2996086397659	0.038445120	up
	HGNC:7695	NDUFB1	-0.2357320285214	0.061107158	unchanged
	HGNC:10833	SH3GLB1	0.1732458773063	0.047562719	up
	HGNC:9962	UPF1	0.0768421978672	0.064656633	unchanged
	HGNC:10785	SRSF3	-0.2760961293536	0.032576180	down
	HGNC:2961	DYNC1H1	0.1720036606615	0.056458591	unchanged
	HGNC:14559	STOML2	-0.1945942296975	0.043419579	down
	HGNC:5269	HSPE1	-0.4834848532970	0.057297593	unchanged
	HGNC:25507	VAC14	0.1039802308709	0.060661601	unchanged
	HGNC:854	ATP6V1B2	-0.4013407406208	0.027505179	down
	HGNC:24336	CPNE9	-0.2974964920737	0.046609101	down
	HGNC:14406	PTPN23	0.1621076473030	0.062837789	unchanged
	HGNC:21874	FBXL18	0.3262195154446	0.067847269	unchanged
	HGNC:16832	ATP6V1F	-0.2079781812758	0.061107158	unchanged
	HGNC:31104	MYO18A	0.1263236541747	0.042685277	up
	HGNC:29598	MACROD1	0.5077787419613	0.014057912	up
	HGNC:7685	NDUFA2	-0.5038992906402	0.017977189	down
	HGNC:20295	SLITRK5	-0.2195122893361	0.025124782	down
	HGNC:4241	GFPT1	0.2842637535674	0.054385202	unchanged
	HGNC:5157	HPRT1	-0.3262432613587	0.045899208	down
	HGNC:29205	ERGIC1	-0.1758641673510	0.075868918	unchanged
	HGNC:9535	PSMA6	-0.2872199122130	0.060243854	unchanged
	HGNC:16650	MRPL44	-0.2198337936362	0.067847269	unchanged
	HGNC:24925	FUNDC2	-0.1950012306888	0.056458591	unchanged
	HGNC:17089	SYNE1	0.1341871790558	0.055439547	unchanged
	HGNC:21906	CHCHD3	-0.2030429963859	0.044033353	down
	HGNC:2013	AP3S1	-0.2322895845490	0.029141030	down
	HGNC:23594	VPS13C	0.1067035697413	0.099604749	unchanged
	HGNC:3711	FKBP1A	0.6474625259471	0.024837267	up
	HGNC:6561	LGALS1	-0.3890522514714	0.060873865	unchanged
	HGNC:7142	MARCKSL1	-0.4395354103763	0.044033353	down
	HGNC:1463	CAMK2G	0.2186449179691	0.045995770	up
	HGNC:1738	CDC42BPB	0.1645727765185	0.043316550	up
	HGNC:3005	DPM1	-0.2091580907290	0.050869978	unchanged
	HGNC:29020	ECPAS	0.1970470569498	0.043936879	up
	HGNC:856	ATP6V1C1	-0.3440952081484	0.029158153	down
	HGNC:24537	CHMP2B	-0.2782234441787	0.029158153	down
	HGNC:9542	PSMB5	-0.3027322255363	0.015014550	down
	HGNC:17301	PCSK1N	-0.4315805758028	0.039141523	down
	HGNC:14033	MRPL38	-0.2561341757545	0.059632990	unchanged
	HGNC:10064	TRIM3	0.1485127416582	0.056458591	unchanged
	HGNC:17088	CLASP1	0.1304875085490	0.020671010	up
	HGNC:2287	COX7A1	-0.2596581926505	0.043996439	down
	HGNC:16921	AGAP2	0.3563313323286	0.054385202	unchanged
	HGNC:2212	COL6A2	0.4744774044428	0.057048409	unchanged
	HGNC:11141	SNCG	-0.4956673691546	0.070968188	unchanged
	HGNC:7642	NAPG	-0.3078928151182	0.025871547	down
	HGNC:28763	PGAM5	-0.2014967441297	0.059148377	unchanged
	HGNC:7699	NDUFB4	-0.2128131591155	0.057048409	unchanged
	HGNC:14944	PPP1R3F	0.1556454301823	0.048065530	up
	HGNC:11276	SPTBN2	0.1343665833583	0.047398335	up
	HGNC:1172	VPS51	0.1294256118999	0.060080261	unchanged
	HGNC:10922	SLC16A1	0.2085753276970	0.025127409	up
	HGNC:4410	GNG7	-0.2524813271392	0.065869656	unchanged
	HGNC:18828	NDUFAF1	-0.2462190445946	0.062837789	unchanged
	HGNC:20514	H2BC26	-0.4508042597557	0.017424087	down
	HGNC:838	ATP5F1E	-0.6087691613692	0.021386615	down
	HGNC:16974	SRCAP	0.2091103651452	0.042118744	up
	HGNC:18799	DMAC2L	0.2337768688294	0.054404727	unchanged
	HGNC:30915	DCAF7	-0.2831096756443	0.008982326	down
	HGNC:10696	EXOC5	0.1213267261396	0.088654751	unchanged
	HGNC:20763	ANKFY1	0.1792313988612	0.074405846	unchanged
	HGNC:21205	LINGO1	-0.1452229352123	0.046906909	down
	HGNC:10475	RUVBL2	-0.1931054298282	0.056458591	unchanged
	HGNC:13490	WDR7	0.1745321830446	0.060877955	unchanged
	HGNC:4933	HLA-C	-0.4582603174129	0.045995770	down
	HGNC:30389	EXOC4	0.1271099600243	0.079729716	unchanged
	HGNC:4740	MACROH2A1	-0.2738859211613	0.065640324	unchanged
	HGNC:5144	HPCA	-0.2463004401898	0.041882090	down
	HGNC:18305	ATP6AP2	-0.1950532073781	0.061590234	unchanged
	HGNC:28086	NDUFAF2	-0.2235107969530	0.050321267	unchanged
	HGNC:10440	RPS7	-0.2601477559747	0.089799935	unchanged
	HGNC:2943	DNAH12	0.1860731394046	0.099604749	unchanged
	HGNC:24644	SMG5	-0.2247850145588	0.086299820	unchanged
	HGNC:14517	MRPL43	-0.4128478555448	0.034954807	down
	HGNC:14054	MRPL15	-0.2463065503675	0.013091580	down
	HGNC:11132	SNAP25	-0.1546744717930	0.065878678	unchanged
	HGNC:1460	CAMK2A	0.1733962296208	0.114133872	unchanged
	HGNC:8108	OCRL	0.1996059357155	0.060877955	unchanged
	HGNC:4597	GRM5	0.1380793950337	0.106148479	unchanged
	HGNC:33702	MICOS13	-0.2096348029405	0.067493614	unchanged
	HGNC:9540	PSMB3	-0.3576678666557	0.018886755	down
	HGNC:10442	RPS9	-0.2099009947770	0.061298734	unchanged
	HGNC:30380	EXOC1	0.1109075135977	0.082181030	unchanged
	HGNC:7712	NDUFS5	-0.3716818341813	0.079729716	unchanged
	HGNC:4456	GPD2	-0.1038499793057	0.061107158	unchanged
	HGNC:10322	MRPL23	-0.2847209023020	0.011420801	down
	HGNC:7686	NDUFA3	-0.2166981117204	0.054205577	unchanged
	HGNC:17512	HOMER1	-0.2229488977753	0.046255685	down
	HGNC:9060	PLCD1	0.1693967628871	0.058053000	unchanged
	HGNC:1490	CAPZA2	-0.3141575248719	0.095366375	unchanged
	HGNC:18266	ATP6V0D2	-0.2703176344880	0.036923726	down
	HGNC:10349	RPL38	-0.3088226897847	0.054404727	unchanged
	HGNC:20753	SLC35A4	-0.1850128067563	0.067847269	unchanged
	HGNC:4213	GDAP1L1	0.2639730370935	0.020846383	up
	HGNC:14884	DNAJA2	-0.1263478361248	0.085844267	unchanged
	HGNC:888	KIF1A	0.1553468218073	0.066844056	unchanged
	HGNC:18117	KHDRBS3	-0.2196896689378	0.120426465	unchanged
	HGNC:3192	EEF1A2	0.2430323031189	0.060120917	unchanged
	HGNC:10420	RPS3	-0.2374907582482	0.073795728	unchanged
	HGNC:9315	PPP3CB	-0.3135928494046	0.061298734	unchanged
	HGNC:4212	GDA	-0.2907395907327	0.106148479	unchanged
	HGNC:10430	RPS6KA1	0.1519341947727	0.094422743	unchanged
	HGNC:2292	COX7C	-0.3434906912515	0.029141030	down
	HGNC:20498	DGLUCY	0.4345422611758	0.056458591	unchanged
	HGNC:26513	NSMCE2	-0.2743048863694	0.065168409	unchanged
	HGNC:29141	WDR47	0.1725458128329	0.085844267	unchanged
	HGNC:4684	GUCY1A2	0.1330947026833	0.085629352	unchanged
	HGNC:4404	GNG2	-0.2795648436951	0.079729716	unchanged
	HGNC:10830	SH3GL1	0.2761123589270	0.084978271	unchanged
	HGNC:11758	TFG	-0.3013363856870	0.083922012	unchanged
	HGNC:12692	VIM	-0.4282792258860	0.032299920	down
	HGNC:29207	LRRC47	0.1477116059190	0.070448863	unchanged
	HGNC:16636	KIF1B	0.2398216777721	0.050460974	unchanged
	HGNC:14479	MRPL21	-0.2809906718409	0.054700742	unchanged
	HGNC:10431	RPS6KA2	0.2163459764455	0.046492729	up
	HGNC:19169	STARD3NL	-0.1679384635377	0.122412042	unchanged
	HGNC:28762	AFG2B	-0.4165789554942	0.027482523	down
	HGNC:1090	DST	0.1295490573569	0.043936879	up
	HGNC:15761	OSBPL2	0.2060957845885	0.076489952	unchanged
	HGNC:16632	MRPS31	-0.1704116271748	0.101155972	unchanged
	HGNC:26941	UFC1	0.3498990984364	0.063543524	unchanged
	HGNC:2380	HAPLN1	-0.1839369706238	0.087718634	unchanged
	HGNC:1401	CACNB1	-0.2026351119298	0.064262045	unchanged
	HGNC:9229	PLPP3	-0.1732083480074	0.082641967	unchanged
	HGNC:19366	PANK4	0.1289814957425	0.063374756	unchanged
	HGNC:4272	GIT1	0.1163790246338	0.098965847	unchanged
	HGNC:24600	ANKS1B	0.2080199182206	0.065699315	unchanged
	HGNC:817	ATP2B4	0.1402202824187	0.061107158	unchanged
	HGNC:14970	SNX6	0.2740575887084	0.040464409	up
	HGNC:2211	COL6A1	0.3864408643635	0.098965847	unchanged
	HGNC:10535	SAR1B	0.1494598902279	0.077668823	unchanged
	HGNC:9565	PSMD7	-0.1990845144738	0.075939182	unchanged
	HGNC:2092	CLTC	0.1777670714811	0.099911156	unchanged
	HGNC:8982	PIK3R4	0.1221512789531	0.089799935	unchanged
	HGNC:11501	SYNGR3	-0.1631002371504	0.091168918	unchanged
	HGNC:7605	MYO6	0.1139358301191	0.125856231	unchanged
	HGNC:406	ALDH4A1	0.3339269608770	0.107431353	unchanged
	HGNC:18749	RIN1	0.1482919720167	0.130192777	unchanged
	HGNC:16618	MRPS34	-0.2354361704319	0.082641967	unchanged
	HGNC:846	ATP5ME	-0.2104751405997	0.083922012	unchanged
	HGNC:29410	SGSM1	0.1674282304043	0.065869656	unchanged
	HGNC:18260	RAB20	-0.3432790575885	0.037069186	down
	HGNC:14484	MRPL28	-0.2548842353156	0.027505179	down
	HGNC:12408	TUBA3C	0.6286353929517	0.063374756	unchanged
	HGNC:12722	VSNL1	-0.1526223500610	0.098022032	unchanged
	HGNC:12738	WBP2	-0.2771617319829	0.065869656	unchanged
	HGNC:40050	MCIDAS	0.1528339537528	0.099604749	unchanged
	HGNC:1476	CAPN1	-0.1368967876658	0.141152532	unchanged
	HGNC:10411	RPS24	-0.3570077458060	0.045995770	down
	HGNC:13664	MACF1	0.1109040856476	0.103192049	unchanged
	HGNC:10680	SDHA	-0.2338188109687	0.086299820	unchanged
	HGNC:28984	WASHC5	0.1719298103578	0.081173009	unchanged
	HGNC:17194	NDUFA13	-0.1615382429613	0.085844267	unchanged
	HGNC:3214	EEF2	0.2090874846295	0.095816793	unchanged
	HGNC:14027	MRPL39	-0.1664527200713	0.132097573	unchanged
	HGNC:18181	SHC3	0.0978928489923	0.159895751	unchanged
	HGNC:12633	USP9Y	0.1646256796000	0.067847269	unchanged
	HGNC:9858	RAP1GAP	0.1393256891132	0.056458591	unchanged
	HGNC:28716	C10ORF67	0.2351481574064	0.066171592	unchanged
	HGNC:1462	CAMK2D	0.1643704942568	0.103036163	unchanged
	HGNC:708	ARPC5	-0.3399430937010	0.038919653	down
	HGNC:1867	CETN2	-0.3890163338533	0.125856231	unchanged
	HGNC:1958	CHRNA4	0.4724254612427	0.075868918	unchanged
	HGNC:29521	C12ORF57	-0.3475144842863	0.042685277	down
	HGNC:30520	CCDC127	-0.1653438730971	0.103192049	unchanged
	HGNC:4093	GAD2	0.2353444310931	0.070964122	unchanged
	HGNC:9543	PSMB6	-0.3728397901972	0.006250554	down
	HGNC:4169	GAS7	0.3065560242901	0.034868781	up
	HGNC:2856	DGKQ	0.1400858214647	0.141862542	unchanged
	HGNC:14247	ATP5MG	-0.1909652982301	0.075868918	unchanged
	HGNC:14509	MRPS23	-0.2631035884245	0.054330867	unchanged
	HGNC:29548	ECSIT	-0.2289229432043	0.067493614	unchanged
	HGNC:17975	REEP2	-0.1369686833648	0.105338848	unchanged
	HGNC:20150	RAB15	-0.1221895561068	0.093762200	unchanged
	HGNC:2231	COPB1	0.1407099205551	0.073059764	unchanged
	HGNC:6057	INA	-0.1277149491638	0.173885739	unchanged
	HGNC:84	ACACA	0.1076891703292	0.124835991	unchanged
	HGNC:17867	NPTN	-0.1640192092592	0.099911156	unchanged
	HGNC:8983	PI4KA	0.1153380337436	0.137419420	unchanged
	HGNC:19986	CYCS	0.4407145273978	0.067658975	unchanged
	HGNC:12825	XPO1	0.2222921343864	0.101048937	unchanged
	HGNC:3750	FLII	0.1249860546952	0.093728311	unchanged
	HGNC:9530	PSMA1	-0.3002512148661	0.035317450	down
	HGNC:535	ANXA11	0.1581103980458	0.046228838	up
	HGNC:14085	RTN4	-0.1341564710444	0.075939182	unchanged
	HGNC:76	ABL1	0.2030499694105	0.133106302	unchanged
	HGNC:2230	COPA	0.1241677898649	0.102850092	unchanged
	HGNC:28963	EMC2	-0.1979136265109	0.098878166	unchanged
	HGNC:12632	USP9X	0.1746063274118	0.084543991	unchanged
	HGNC:11581	TBCD	0.2251893485137	0.069818682	unchanged
	HGNC:7713	NDUFS6	-0.3266572947590	0.071915011	unchanged
	HGNC:16889	PSMD14	-0.3746885704866	0.045995770	down
	HGNC:4738	H2AC20	-0.4053713932550	0.045995770	down
	HGNC:986	BCKDHA	-0.2597877493867	0.066171592	unchanged
	HGNC:20499	L2HGDH	-0.1843147404632	0.037069186	down
	HGNC:2905	DLGAP1	0.2289692604492	0.101090102	unchanged
	HGNC:15971	TSG101	-0.1501844078725	0.055019242	unchanged
	HGNC:9401	PRKCE	0.1469697023011	0.069059688	unchanged
	HGNC:7698	NDUFB3	-0.1655070462942	0.123800402	unchanged
	HGNC:10383	RPS10	-0.3060238771645	0.057048409	unchanged
	HGNC:20390	SQOR	-0.1915715211853	0.143083699	unchanged
	HGNC:10424	RPS4X	-0.1761952112468	0.072178524	unchanged
	HGNC:28617	CBARP	-0.1679226798252	0.053216960	unchanged
	HGNC:18809	TUBA1B	0.6553745060344	0.143708110	unchanged
	HGNC:14466	NDRG4	-0.2570948760466	0.128276732	unchanged
	HGNC:6398	KPNA5	0.2070973207484	0.061667960	unchanged
	HGNC:8777	PDE2A	0.1149629683228	0.183498111	unchanged
	HGNC:10769	SF3B2	-0.1985031969383	0.061667960	unchanged
	HGNC:7422	MT-CO3	0.4198101982598	0.067847269	unchanged
	HGNC:4805	HAGH	0.1778838111224	0.148179795	unchanged
	HGNC:18955	SYNJ2BP	-0.1659520146296	0.086299820	unchanged
	HGNC:29685	IARS2	0.1581745757834	0.108463177	unchanged
	HGNC:5145	HPCAL1	-0.2822457443969	0.047271052	down
	HGNC:4251	GGT2P	-0.1907357407256	0.061298734	unchanged
	HGNC:30689	CAND2	0.1691533370397	0.065750688	unchanged
	HGNC:22042	ARL10	-0.1480310456085	0.164956387	unchanged
	HGNC:19034	MAST1	0.1015928803856	0.146969120	unchanged
	HGNC:816	ATP2B3	0.1441831442399	0.089799935	unchanged
	HGNC:8653	PCCA	-0.1843923864353	0.118576271	unchanged
	HGNC:7690	NDUFA6	-0.3582650576149	0.063673731	unchanged
	HGNC:9725	PYGL	0.4170057174368	0.115235645	unchanged
	HGNC:2289	COX7A2L	-0.1661007092756	0.112545477	unchanged
	HGNC:12840	YARS1	0.2707004988914	0.061590234	unchanged
	HGNC:19002	DCLK2	0.1153897313163	0.102397087	unchanged
	HGNC:16753	PRDX6	-0.3419869779679	0.116106633	unchanged
	HGNC:4907	HIBADH	-0.2887475291907	0.105140294	unchanged
	HGNC:9544	PSMB7	-0.3289773092398	0.069818682	unchanged
	HGNC:21606	MPC1	-0.1596553644874	0.119456886	unchanged
	HGNC:20371	NDUFA11	-0.1674673886199	0.101090102	unchanged
	HGNC:26958	MROH1	0.1466543502230	0.117334644	unchanged
	HGNC:8556	PABPC3	-0.2041102242035	0.120846194	unchanged
	HGNC:13759	CYFIP1	0.2003045065495	0.143708110	unchanged
	HGNC:393	AKT3	0.1765593969514	0.101090102	unchanged
	HGNC:31358	NME2P1	-0.2381727792387	0.109410950	unchanged
	HGNC:30313	UBR4	0.1185412540189	0.121643575	unchanged
	HGNC:7579	MYH9	0.1438441348896	0.089799935	unchanged
	HGNC:25608	VPS53	0.0989653317251	0.149098479	unchanged
	HGNC:8877	PFKM	0.3801673933341	0.060243854	unchanged
	HGNC:10807	SGCD	-0.1540739385384	0.114768021	unchanged
	HGNC:21524	DHRS7	0.0832104014168	0.114768021	unchanged
	HGNC:23	ABAT	0.3558501888660	0.078770711	unchanged
	HGNC:21497	ACAD9	-0.1527684786607	0.107353630	unchanged
	HGNC:30306	PHB2	-0.1780960986479	0.084543991	unchanged
	HGNC:16508	RAB3IP	0.2076795009650	0.144309137	unchanged
	HGNC:25753	MAP6D1	-0.2245466173037	0.164469324	unchanged
	HGNC:26965	PTPMT1	-0.1672188858999	0.046081014	down
	HGNC:9376	PRKAA1	0.1125408974376	0.101090102	unchanged
	HGNC:1014	BCR	0.1187251729998	0.129711866	unchanged
	HGNC:11173	SNX2	0.2074605192543	0.123541601	unchanged
	HGNC:2237	COPG2	0.1398845817711	0.057297593	unchanged
	HGNC:30897	VCPIP1	0.1626623565890	0.095366375	unchanged
	HGNC:28593	HYCC2	-0.1736653679256	0.046228838	down
	HGNC:20778	TUBB	0.0767039540453	0.123791243	unchanged
	HGNC:9314	PPP3CA	-0.3257197764142	0.068027337	unchanged
	HGNC:14034	MRPL37	-0.1692002978163	0.093728311	unchanged
	HGNC:494	ANK3	0.1472266358996	0.079729716	unchanged
	HGNC:343	AHCY	-0.2339470326321	0.124835991	unchanged
	HGNC:805	ATP1B2	-0.1759116010686	0.098965847	unchanged
	HGNC:8016	NSF	0.1159150029469	0.140609923	unchanged
	HGNC:18632	KIF27	0.3352517749363	0.067493614	unchanged
	HGNC:12623	USP24	0.2170140877534	0.080487664	unchanged
	HGNC:30029	PGS1	-0.1932631504393	0.119970224	unchanged
	HGNC:6628	LLGL1	0.1896285698518	0.083236035	unchanged
	HGNC:3378	EPB41L1	0.0959369350373	0.139346932	unchanged
	HGNC:6702	LRRFIP1	-0.1584796271955	0.119456886	unchanged
	HGNC:6846	MAP2K6	0.2145726631272	0.116106633	unchanged
	HGNC:2342	CRAT	0.3893112160472	0.022103264	up
	HGNC:2713	DCTN3	-0.3168971886307	0.083102032	unchanged
	HGNC:3591	FARP1	0.1045895548875	0.120739264	unchanged
	HGNC:9802	RAC2	0.2627251174085	0.166914072	unchanged
	HGNC:8021	NT5E	-0.1618103972436	0.118576271	unchanged
	HGNC:857	ATP6V1E1	-0.2921052563065	0.061664109	unchanged
	HGNC:17972	NRN1	-0.1811569152435	0.119036363	unchanged
	HGNC:29932	COASY	0.1071372942582	0.114768021	unchanged
	HGNC:28942	KRTCAP2	-0.2643916721215	0.119456886	unchanged
	HGNC:1187	ERG28	-0.1389837096735	0.188384905	unchanged
	HGNC:9876	RASGRF2	0.1292415827549	0.190610668	unchanged
	HGNC:24822	FN3K	0.1985910062634	0.070968188	unchanged
	HGNC:6719	LTC4S	-0.1920511599123	0.151350841	unchanged
	HGNC:13727	RANBP9	-0.1937820660021	0.107357693	unchanged
	HGNC:8807	PDHA2	-0.2968442991644	0.164659539	unchanged
	HGNC:9476	HTRA1	-0.2172442257665	0.113839537	unchanged
	HGNC:29113	GRAMD4	-0.1031644276631	0.128267864	unchanged
	HGNC:123	ACP2	-0.1480156345050	0.123800402	unchanged
	HGNC:4687	GUCY1B1	0.1258421117165	0.099206582	unchanged
	HGNC:28817	LRRC59	-0.1355215245297	0.170140715	unchanged
	HGNC:16018	CADPS2	0.1682035180191	0.125185520	unchanged
	HGNC:15606	LAMTOR3	-0.2895339422792	0.105529423	unchanged
	HGNC:14512	MRPS27	-0.0971403601087	0.189539468	unchanged
	HGNC:9611	PTK2	0.1473942812313	0.109858076	unchanged
	HGNC:29918	NDUFAF3	-0.2168937004949	0.089767214	unchanged
	HGNC:7568	MYH10	0.0852451511944	0.177809742	unchanged
	HGNC:17069	FNBP1	0.1393755959190	0.058882450	unchanged
	HGNC:16661	WDR17	0.1602783563782	0.181647676	unchanged
	HGNC:53426	C1ORF232	-0.3935623915606	0.013954756	down
	HGNC:11079	SLC9A6	0.1403090433175	0.120474329	unchanged
	HGNC:19701	CNKSR2	0.1315046081176	0.149510885	unchanged
	HGNC:17792	VTI1A	-0.1704490939637	0.146245331	unchanged
	HGNC:28970	EFR3A	0.1393388508414	0.041882090	up
	HGNC:16231	CBLN4	-0.2232547788939	0.119456886	unchanged
	HGNC:33154	ELFN1	-0.2389371949708	0.061667960	unchanged
	HGNC:4512	ADGRG1	-0.2868583293953	0.067334341	unchanged
	HGNC:19086	HDAC11	-0.1983033143423	0.119456886	unchanged
	HGNC:11159	SNRPD2	-0.2504414633589	0.174109154	unchanged
	HGNC:15679	CTTNBP2	-0.1381727262729	0.214789383	unchanged
	HGNC:30	ABCA10	0.1543238208478	0.101090102	unchanged
	HGNC:7602	MYO5A	0.1215502344294	0.151350841	unchanged
	HGNC:16635	MRPS35	-0.2071718121929	0.195675149	unchanged
	HGNC:1985	CIT	0.1260264082039	0.170917457	unchanged
	HGNC:14052	MRPL19	-0.2101388359000	0.065750688	unchanged
	HGNC:16803	UBE3C	0.1228528164197	0.128681175	unchanged
	HGNC:24287	CHMP1B	-0.2856807035708	0.061667960	unchanged
	HGNC:28727	APOO	-0.1357927404768	0.163441903	unchanged
	HGNC:14045	MRPS26	-0.1679420888192	0.206662893	unchanged
	HGNC:6844	MAP2K4	0.2292060525709	0.142645446	unchanged
	HGNC:17187	OLFM1	-0.1230395167131	0.140827965	unchanged
	HGNC:2175	CNTN5	-0.2180275568735	0.064656633	unchanged
	HGNC:11323	SSR1	-0.1680435827998	0.147455846	unchanged
	HGNC:6126	IRS2	0.1218212452579	0.216930343	unchanged
	HGNC:16854	RAPGEF2	0.0970372410187	0.170560779	unchanged
	HGNC:9247	PPFIA3	0.1015310399973	0.159228950	unchanged
	HGNC:799	ATP1A1	0.1262025746930	0.148299097	unchanged
	HGNC:23319	NTNG1	-0.1843958203033	0.130860526	unchanged
	HGNC:29351	ARHGAP39	0.1166570723999	0.191225910	unchanged
	HGNC:21577	KDM1B	-0.1476356926991	0.199147598	unchanged
	HGNC:15714	LRPPRC	0.1338991427945	0.151350841	unchanged
	HGNC:30378	EXOC3	0.0924354246334	0.143708110	unchanged
	HGNC:7632	NAGLU	-0.2410423581245	0.075868918	unchanged
	HGNC:7687	NDUFA4	-0.1367772623339	0.130860526	unchanged
	HGNC:8636	PC	0.1794020236869	0.105338848	unchanged
	HGNC:16865	PHYHIP	0.2790253287859	0.082181030	unchanged
	HGNC:12662	VBP1	-0.2282219248941	0.110189379	unchanged
	HGNC:377	AKAP7	-0.2008875380917	0.125856231	unchanged
	HGNC:1737	CDC42BPA	0.1029947707524	0.190571555	unchanged
	HGNC:29097	TBC1D9B	0.1345545147465	0.107974030	unchanged
	HGNC:10770	SF3B3	-0.1634176158101	0.152890812	unchanged
	HGNC:24858	MFF	-0.1017893210046	0.153599940	unchanged
	HGNC:13531	ATP8A1	0.1000367687107	0.201681770	unchanged
	HGNC:14290	NLGN2	-0.0967781875327	0.147069289	unchanged
	HGNC:21208	WDR26	-0.2223824622014	0.123800402	unchanged
	HGNC:8554	PABPC1	-0.2096186207548	0.136325669	unchanged
	HGNC:30077	REEP5	-0.1088865027994	0.172249296	unchanged
	HGNC:11425	STS	-0.1452397143664	0.174182658	unchanged
	HGNC:9377	PRKAA2	0.1079050965102	0.158018893	unchanged
	HGNC:17565	MINK1	0.0779995502565	0.192013133	unchanged
	HGNC:10518	VPS52	0.0869434113515	0.170982804	unchanged
	HGNC:7219	MPP1	0.1174421613373	0.130192777	unchanged
	HGNC:17273	KIF15	-0.1389923583450	0.227084639	unchanged
	HGNC:23721	ZC3HAV1	0.1350650055192	0.202385879	unchanged
	HGNC:4617	GSK3B	0.1428775420403	0.136477061	unchanged
	HGNC:9192	POLR2E	-0.1948918172903	0.235392319	unchanged
	HGNC:10992	SLC25A6	-0.1502651801855	0.058854947	unchanged
	HGNC:2712	DCTN2	-0.2976515814816	0.147372922	unchanged
	HGNC:2728	DDOST	-0.1069001373710	0.188384905	unchanged
	HGNC:24641	VPS35L	0.1603659877164	0.085844267	unchanged
	HGNC:10402	RPS19	-0.1862103888625	0.144796055	unchanged
	HGNC:12391	TTC1	-0.1672490159491	0.134527472	unchanged
	HGNC:26065	TESC	-0.1050518971199	0.231959356	unchanged
	HGNC:3242	EHD1	0.1665909084670	0.140609923	unchanged
	HGNC:26945	MTFP1	-0.1631641970717	0.128276732	unchanged
	HGNC:2850	DGKB	0.1522650393374	0.216099568	unchanged
	HGNC:14973	SNX9	0.1097671523570	0.159228950	unchanged
	HGNC:2902	DLG3	0.1126440200641	0.120827540	unchanged
	HGNC:2849	DGKA	0.1236758016569	0.216930343	unchanged
	HGNC:29150	DIP2C	0.1192546688718	0.128681175	unchanged
	HGNC:17921	SMCR8	0.0966036340575	0.196755045	unchanged
	HGNC:11174	SNX3	-0.1754423470845	0.128276732	unchanged
	HGNC:21365	LYRM4	-0.2621991598472	0.191272503	unchanged
	HGNC:7719	NDUFV3	-0.2588314412942	0.074117591	unchanged
	HGNC:8127	OGT	0.2187766325557	0.091906363	unchanged
	HGNC:189	ADAM11	-0.1054111551713	0.216930343	unchanged
	HGNC:29112	IQSEC1	0.1118559652915	0.170140715	unchanged
	HGNC:5359	MRPL58	-0.2910517867998	0.037235632	down
	HGNC:20233	COQ6	-0.2247959707634	0.062387342	unchanged
	HGNC:17158	PLD3	-0.1265779054555	0.160887346	unchanged
	HGNC:7108	MKKS	-0.2048068617774	0.139346932	unchanged
	HGNC:25694	TBC1D15	0.1293346714437	0.131401600	unchanged
	HGNC:28788	CAMKV	0.0934408773286	0.235695318	unchanged
	HGNC:16919	VAT1	-0.1937789249032	0.211457007	unchanged
	HGNC:8878	PFKP	0.2133246770727	0.128276732	unchanged
	HGNC:23057	BRK1	-0.4053248695061	0.068256686	unchanged
	HGNC:7704	NDUFB9	-0.1363729804158	0.137521191	unchanged
	HGNC:10002	RGS6	0.1769521857384	0.065640324	unchanged
	HGNC:11511	SYT3	-0.1286476620820	0.119456886	unchanged
	HGNC:7454	MTMR7	0.1148661251465	0.146969120	unchanged
	HGNC:28983	TMEM94	0.1148870246863	0.210913904	unchanged
	HGNC:4803	HADHB	-0.1828897735515	0.112327717	unchanged
	HGNC:2288	COX7A2	-0.1519453557661	0.183286721	unchanged
	HGNC:28246	IGSF21	-0.1558280938552	0.124127163	unchanged
	HGNC:11868	TRAPPC10	0.1262750944420	0.089656045	unchanged
	HGNC:9671	PTPRG	-0.1446530632748	0.130192777	unchanged
	HGNC:10701	SEC23A	0.1659189425138	0.163441903	unchanged
	HGNC:23169	RTRAF	-0.2137238535855	0.207748568	unchanged
	HGNC:30182	POTEKP	-0.2319008257311	0.085629352	unchanged
	HGNC:6324	KIF5B	0.1625788020927	0.113839537	unchanged
	HGNC:9662	SIRPA	-0.1245319408532	0.217630860	unchanged
	HGNC:19946	CAMSAP1	0.1157834062209	0.191116538	unchanged
	HGNC:11153	SNRPB	-0.2012222108265	0.139785268	unchanged
	HGNC:10382	RPN2	-0.1086794898514	0.216930343	unchanged
	HGNC:9001	PITPNA	0.1816612092465	0.140609923	unchanged
	HGNC:95	SLC33A1	0.2561878480032	0.129240122	unchanged
	HGNC:30216	CHMP2A	-0.1561820497706	0.131114107	unchanged
	HGNC:13389	NID2	-0.1538676847711	0.183357010	unchanged
	HGNC:2213	COL6A3	0.3234206617709	0.176428810	unchanged
	HGNC:13390	NIF3L1	-0.3185073640776	0.124236504	unchanged
	HGNC:1461	CAMK2B	0.1168936189501	0.224777774	unchanged
	HGNC:5241	HSPA8	-0.1269613596955	0.174109154	unchanged
	HGNC:11973	TNS1	0.1897050860496	0.170195451	unchanged
	HGNC:30889	ATP5MK	-0.1589906647892	0.105529423	unchanged
	HGNC:12005	TPD52	-0.2300601852198	0.134527472	unchanged
	HGNC:12392	DNAJC7	0.1151835700790	0.189368042	unchanged
	HGNC:12435	TXN	-0.2931998561669	0.125185520	unchanged
	HGNC:20081	IGFBPL1	0.4348239662019	0.201681770	unchanged
	HGNC:13415	PNCK	0.1397508073979	0.137521191	unchanged
	HGNC:25601	WDR41	-0.1004502327156	0.217077869	unchanged
	HGNC:12585	UQCRC1	-0.1816234014610	0.200789373	unchanged
	HGNC:2236	COPG1	0.1502438177378	0.107353630	unchanged
	HGNC:7739	NEFL	-0.1264120653489	0.268805239	unchanged
	HGNC:12303	TRIO	0.1178463214374	0.211457007	unchanged
	HGNC:6835	MAP1A	-0.1447483227192	0.174743434	unchanged
	HGNC:9208	POR	0.0684898043508	0.170560779	unchanged
	HGNC:10780	SRSF1	-0.1855251767325	0.158018893	unchanged
	HGNC:2695	DBN1	-0.1558433140239	0.170917457	unchanged
	HGNC:1384	CABP1	-0.0939202115673	0.224777774	unchanged
	HGNC:20040	CAP1	-0.2914153828144	0.143077195	unchanged
	HGNC:24903	PRRC2C	-0.1354586305977	0.235695318	unchanged
	HGNC:22219	KIAA1549	-0.1073659064097	0.186299602	unchanged
	HGNC:18646	HSD17B12	-0.1158258140342	0.121030347	unchanged
	HGNC:13611	FBXL12	-0.2402385113882	0.087482833	unchanged
	HGNC:18986	GBA2	-0.2044070585791	0.050321267	unchanged
	HGNC:21045	PITPNC1	0.1417032035549	0.189637904	unchanged
	HGNC:29419	EARS2	0.1306859041571	0.182836788	unchanged
	HGNC:6492	LAMC1	0.1563276758167	0.195379466	unchanged
	HGNC:11364	STAT3	0.1034734234787	0.189709286	unchanged
	HGNC:974	BCAS1	-0.1588229096041	0.269164681	unchanged
	HGNC:12762	WFS1	0.1110486717730	0.190869982	unchanged
	HGNC:8912	PHB1	-0.1354401814701	0.165024281	unchanged
	HGNC:6692	LRP1	-0.1131579770741	0.121030347	unchanged
	HGNC:9905	RBM8A	-0.1720853611782	0.235392319	unchanged
	HGNC:694	ARL3	0.2271545757163	0.078461599	unchanged
	HGNC:10831	SH3GL2	0.2602942012876	0.190571555	unchanged
	HGNC:3016	DPYSL4	0.1461913510023	0.146952094	unchanged
	HGNC:7597	MYO1C	0.1018474784988	0.216930343	unchanged
	HGNC:17174	NAGK	0.2336541288620	0.167598852	unchanged
	HGNC:16058	NLN	-0.2075874878267	0.268805239	unchanged
	HGNC:233	ADCY2	0.0901706936180	0.197374004	unchanged
	HGNC:18175	COQ3	-0.2901931136309	0.091906363	unchanged
	HGNC:7716	NDUFV1	-0.1971856325374	0.125927982	unchanged
	HGNC:10789	SRSF7	-0.1248672712663	0.232316786	unchanged
	HGNC:26927	FOXRED1	-0.1369735790447	0.099604749	unchanged
	HGNC:16448	ASRGL1	-0.2683638937316	0.115983164	unchanged
	HGNC:19005	DCLK3	0.1419089247166	0.135495858	unchanged
	HGNC:9785	RAB5C	-0.1272501224145	0.147455846	unchanged
	HGNC:17157	EDC4	0.1275392664660	0.115235645	unchanged
	HGNC:1759	CDH2	-0.1500102349353	0.132267166	unchanged
	HGNC:19253	PPP6R2	0.1181514188086	0.211801358	unchanged
	HGNC:2853	DGKG	0.2192865141058	0.243614703	unchanged
	HGNC:8873	PFKFB2	0.1272243009724	0.126716985	unchanged
	HGNC:20593	VPS39	0.1061642367697	0.186611799	unchanged
	HGNC:89	ACADM	-0.2965348122747	0.090923753	unchanged
	HGNC:16698	SORCS2	-0.1058185823774	0.074405846	unchanged
	HGNC:1953	CHRM4	0.2361045532945	0.134314705	unchanged
	HGNC:16696	SNW1	-0.2743079667929	0.234155730	unchanged
	HGNC:2974	DNM2	0.1477633659695	0.164469324	unchanged
	HGNC:2314	CPNE1	0.1517974613900	0.242342280	unchanged
	HGNC:12669	VDAC1	-0.1118191113378	0.190610668	unchanged
	HGNC:4669	GTPBP1	0.1230461230114	0.105649321	unchanged
	HGNC:11158	SNRPD1	-0.2230465687856	0.159326565	unchanged
	HGNC:8000	NRGN	-0.2232672291652	0.146031068	unchanged
	HGNC:8816	PDPK1	0.1525627630102	0.224777774	unchanged
	HGNC:17990	OLFM3	-0.1367136836911	0.126056076	unchanged
	HGNC:1734	CDC34	-0.1861432887205	0.148629411	unchanged
	HGNC:10387	RPS14	-0.2277798608973	0.100123958	unchanged
	HGNC:14513	MRPS28	-0.1737193710242	0.183286721	unchanged
	HGNC:7851	NME3	-0.1156818375371	0.067124011	unchanged
	HGNC:18142	DAAM1	0.0696394772170	0.235695318	unchanged
	HGNC:14502	MRPS10	-0.2113026965634	0.175954257	unchanged
	HGNC:11138	SNCA	-0.4262453917591	0.146031068	unchanged
	HGNC:8009	NRXN2	-0.1241982209878	0.099604749	unchanged
	HGNC:13939	VWA7	-0.1704780842708	0.164966304	unchanged
	HGNC:6487	LAMB2	0.1287949468304	0.217121923	unchanged
	HGNC:14251	BRI3BP	-0.1468996289941	0.181647676	unchanged
	HGNC:9839	RALA	-0.1246807404687	0.225845999	unchanged
	HGNC:17822	PTGES2	-0.1433369030189	0.189544352	unchanged
	HGNC:28514	CEP112	-0.1925553334443	0.105338848	unchanged
	HGNC:6925	MBP	-0.2278490437085	0.272365385	unchanged
	HGNC:4594	GRM2	0.0979939544987	0.248203169	unchanged
	HGNC:23595	VPS13D	0.0813188835061	0.185208055	unchanged
	HGNC:11161	SNRPE	-0.2726045953005	0.128816458	unchanged
	HGNC:938	BAG2	-0.1884071390646	0.122326425	unchanged
	HGNC:11105	SMARCC2	-0.2436989045374	0.074405846	unchanged
	HGNC:8751	CDK18	0.1529160938090	0.057048409	unchanged
	HGNC:4834	HBS1L	0.1114429434816	0.216930343	unchanged
	HGNC:12012	TPM3	-0.2716993894731	0.280219922	unchanged
	HGNC:12499	UBE4A	0.1451070252830	0.195546430	unchanged
	HGNC:11388	STK10	0.1517568753482	0.243614703	unchanged
	HGNC:2664	DAD1	-0.1114733087322	0.167714519	unchanged
	HGNC:30782	NAA15	0.1996588252912	0.181647676	unchanged
	HGNC:1995	CKMT1B	0.1874882434180	0.180277703	unchanged
	HGNC:4851	HTT	0.1201913762830	0.252868404	unchanged
	HGNC:19735	EPM2AIP1	0.1151477810745	0.189637904	unchanged
	HGNC:29534	ESYT1	0.0799755533876	0.125927982	unchanged
	HGNC:16835	TAOK2	0.0730727769183	0.236351467	unchanged
	HGNC:10923	SLC16A2	0.2823979260057	0.096456912	unchanged
	HGNC:26512	BROX	0.2306399963447	0.176428810	unchanged
	HGNC:6186	IVD	0.1283295216970	0.197742070	unchanged
	HGNC:7421	MT-CO2	-0.1235348038350	0.141862542	unchanged
	HGNC:11160	SNRPD3	-0.2000168909834	0.216930343	unchanged
	HGNC:18514	SPART	0.0987339236424	0.144725771	unchanged
	HGNC:29608	MTDH	-0.1576658111731	0.216930343	unchanged
	HGNC:20157	HECTD1	0.1628817376089	0.189539468	unchanged
	HGNC:30032	PACS1	0.0644904446318	0.159228950	unchanged
	HGNC:23519	FAM241B	-0.1274628415500	0.220100536	unchanged
	HGNC:30914	WDR48	-0.1972197871566	0.083565633	unchanged
	HGNC:25012	LGALSL	0.3623574038392	0.098878166	unchanged
	HGNC:2244	COQ7	-0.1589923542102	0.174109154	unchanged
	HGNC:13838	ADGRA1	-0.2644856634287	0.070968188	unchanged
	HGNC:10372	RPLP1	-0.2081808968277	0.189426720	unchanged
	HGNC:3244	EHD3	0.1759480644741	0.163515906	unchanged
	HGNC:15842	ERBIN	0.1147572672029	0.266319293	unchanged
	HGNC:9317	PPP3R1	-0.2913905524663	0.086891942	unchanged
	HGNC:10484	RYR2	0.1263642274264	0.211469782	unchanged
	HGNC:26161	CORO7	-0.1225412519967	0.083438423	unchanged
	HGNC:19835	MDGA2	-0.1390995290580	0.148162339	unchanged
	HGNC:21701	BRAT1	0.1378890732795	0.236366688	unchanged
	HGNC:3332	MARK2	0.0947507197294	0.160838192	unchanged
	HGNC:12843	YME1L1	-0.0952163666069	0.275551558	unchanged
	HGNC:659	ARF6	0.1214304227660	0.115981348	unchanged
	HGNC:13785	MRS2	-0.1417310966703	0.215540287	unchanged
	HGNC:14583	VPS11	0.0956791214642	0.214789383	unchanged
	HGNC:14969	SNX5	0.1617934871316	0.211469782	unchanged
	HGNC:14678	KCTD12	-0.1578630918149	0.118395570	unchanged
	HGNC:7682	NDST3	0.1536720224201	0.176428810	unchanged
	HGNC:16369	PARK7	-0.3398683646459	0.197374004	unchanged
	HGNC:1497	CASK	0.1227585637956	0.119456886	unchanged
	HGNC:3380	EPB41L3	0.4198492344726	0.045949755	up
	HGNC:995	BCL2L2	-0.1636119424044	0.216930343	unchanged
	HGNC:33711	MBLAC2	-0.1259866275430	0.177581026	unchanged
	HGNC:4586	GRIN2B	0.0895936872686	0.216930343	unchanged
	HGNC:6613	LIMK1	0.1129036732927	0.177581026	unchanged
	HGNC:9039	PLA2G6	0.0975494141611	0.215240483	unchanged
	HGNC:3762	FLRT3	-0.1791854824857	0.255092196	unchanged
	HGNC:29531	LARP1	0.0898804184097	0.083464120	unchanged
	HGNC:1750	CDH11	-0.1073916572511	0.214789383	unchanged
	HGNC:3250	EIF1AX	-0.1247719214202	0.253779253	unchanged
	HGNC:29177	MON2	0.1073724056453	0.217630860	unchanged
	HGNC:8994	PIP5K1A	0.1753553874087	0.274231995	unchanged
	HGNC:29320	FHIP2A	0.1173645115664	0.164008900	unchanged
	HGNC:567	AP3B2	0.0903607695860	0.222887463	unchanged
	HGNC:24065	ARMCX3	-0.1156879151264	0.223742381	unchanged
	HGNC:9312	PPP2R5D	0.0850452557206	0.160156843	unchanged
	HGNC:1135	BTN1A1	-0.1554683263084	0.247057700	unchanged
	HGNC:20367	FRY	0.1069642024053	0.215117445	unchanged
	HGNC:2510	CTNNA2	-0.1272876411491	0.085844267	unchanged
	HGNC:12587	UQCRFS1	-0.1260424444930	0.187454454	unchanged
	HGNC:2285	COX6C	-0.1559332745573	0.170982804	unchanged
	HGNC:11180	SOD2	-0.2368883345020	0.173340945	unchanged
	HGNC:14499	MRPS7	-0.1997839379291	0.084978271	unchanged
	HGNC:9681	PTPRS	-0.1042325229441	0.181647676	unchanged
	HGNC:14501	MRPS9	-0.1917928196504	0.134970702	unchanged
	HGNC:1369	CA10	-0.1203089881338	0.268805239	unchanged
	HGNC:18537	NDFIP2	-0.2960439936346	0.051340967	unchanged
	HGNC:29307	CAMSAP3	0.0681463811158	0.272365385	unchanged
	HGNC:3560	FABP5	-0.3975617664775	0.170982804	unchanged
	HGNC:13811	SLC4A10	0.1191878782645	0.139346932	unchanged
	HGNC:7706	NDUFC2	-0.1184351698692	0.183882137	unchanged
	HGNC:2559	CXADR	-0.1628515564841	0.159228950	unchanged
	HGNC:3694	FGG	0.3341046003188	0.236496518	unchanged
	HGNC:565	AP2S1	-0.1368450582710	0.125185520	unchanged
	HGNC:9553	PSMC6	0.0883475818353	0.216930343	unchanged
	HGNC:17964	RDH11	0.0831455640535	0.249277012	unchanged
	HGNC:4413	GNL1	0.1011434586861	0.206662893	unchanged
	HGNC:9356	PREB	0.1106961457777	0.196743456	unchanged
	HGNC:20768	TUBA1C	0.0995139135958	0.146969120	unchanged
	HGNC:12007	TPD52L2	-0.1678067384239	0.189709286	unchanged
	HGNC:5461	IGBP1	-0.1112797602115	0.265957455	unchanged
	HGNC:19663	GNG12	-0.1831618471777	0.201282036	unchanged
	HGNC:7697	NDUFB2	-0.1740734205730	0.144320766	unchanged
	HGNC:9183	POLK	-0.1999317132652	0.188384905	unchanged
	HGNC:9117	PMP2	-0.3346249434338	0.086299820	unchanged
	HGNC:2515	CTNND1	0.0911826050846	0.170214144	unchanged
	HGNC:16268	PNPLA6	0.0866131429684	0.198962030	unchanged
	HGNC:28900	PNPLA8	-0.1054694606498	0.081112934	unchanged
	HGNC:22082	VMA21	-0.1328876699958	0.288032305	unchanged
	HGNC:6658	VWA5A	0.2529465920621	0.165213580	unchanged
	HGNC:25222	ERLEC1	-0.1031260449706	0.271195625	unchanged
	HGNC:6872	MAPK10	0.1342686134727	0.222104891	unchanged
	HGNC:26164	NAA16	0.2387003780097	0.096456912	unchanged
	HGNC:15447	TLN2	0.1627934355192	0.190610668	unchanged
	HGNC:2243	COPZ1	-0.2545452103287	0.091205278	unchanged
	HGNC:4622	GSPT2	0.1871071464267	0.103962688	unchanged
	HGNC:2964	DYNC1I2	-0.1845978999175	0.093243872	unchanged
	HGNC:34550	IGLON5	-0.1268966517818	0.254746385	unchanged
	HGNC:6509	LANCL2	0.1318150570425	0.086891942	unchanged
	HGNC:27088	VWA3A	-0.1726259506673	0.191272503	unchanged
	HGNC:26756	LCLAT1	-0.0972503326520	0.283246686	unchanged
	HGNC:18174	STK26	0.1899915972579	0.254509702	unchanged
	HGNC:7702	NDUFB7	-0.1712193808190	0.226712242	unchanged
	HGNC:18601	RTN4R	-0.1382273400098	0.206826319	unchanged
	HGNC:25675	CHMP6	-0.1137973396791	0.176150033	unchanged
	HGNC:26777	ALDH1L2	0.1725850885823	0.297298734	unchanged
	HGNC:1116	BSG	-0.1393690151752	0.167978467	unchanged
	HGNC:10379	MRPL3	-0.1932954198126	0.177581026	unchanged
	HGNC:15468	DYNLRB1	-0.2712904301308	0.215540287	unchanged
	HGNC:12010	TPM1	-0.2640993324652	0.322983445	unchanged
	HGNC:6229	KCNAB2	-0.1143742319950	0.304187146	unchanged
	HGNC:20	AARS1	0.1865249100224	0.157388292	unchanged
	HGNC:8503	OSBP	0.0813644316924	0.282408068	unchanged
	HGNC:4177	GBA1	-0.2521052685587	0.123541601	unchanged
	HGNC:800	ATP1A2	0.1016621847274	0.212133963	unchanged
	HGNC:12644	VAMP3	-0.1507509632971	0.168170807	unchanged
	HGNC:19085	CTDNEP1	-0.1642088330423	0.151350841	unchanged
	HGNC:19408	LRRTM1	-0.1620512445548	0.273396383	unchanged
	HGNC:1516	CAT	-0.1580302255950	0.158998120	unchanged
	HGNC:21213	ARFGEF3	0.1234630544954	0.174743434	unchanged
	HGNC:8550	PA2G4	0.1984284942770	0.180731480	unchanged
	HGNC:27089	CARMIL2	-0.1358985661591	0.223742381	unchanged
	HGNC:19192	DOCK4	0.0943437032318	0.214088417	unchanged
	HGNC:32060	H3-7	-0.2195480045067	0.090923753	unchanged
	HGNC:7432	MTHFD1	0.1900891430423	0.222819804	unchanged
	HGNC:9026	PKP4	0.0843277204444	0.235695318	unchanged
	HGNC:9461	PRPH	-0.0947963823363	0.347488892	unchanged
	HGNC:1544	CBLN2	-0.1901752018504	0.216930343	unchanged
	HGNC:728	ARVCF	0.0833182614356	0.279497802	unchanged
	HGNC:23089	SLC13A5	-0.2066446908608	0.042118744	down
	HGNC:10588	SCN2A	0.0954329704198	0.181002210	unchanged
	HGNC:11273	SPTAN1	-0.1130609027268	0.260241876	unchanged
	HGNC:14372	SCYL1	0.0952421172884	0.237190122	unchanged
	HGNC:7711	NDUFS4	-0.2972230460646	0.151350841	unchanged
	HGNC:29125	DNM3	0.1741807849971	0.190610668	unchanged
	HGNC:12407	TUBA4A	0.0808358884788	0.274357155	unchanged
	HGNC:30228	PREPL	0.2545661189132	0.243317766	unchanged
	HGNC:6840	MAP2K1	0.2727596899656	0.189544352	unchanged
	HGNC:3227	EFNB2	-0.1197451419746	0.262089207	unchanged
	HGNC:18212	HPCAL4	-0.1454776109812	0.211469782	unchanged
	HGNC:6175	ITM2C	-0.1117862214606	0.243317766	unchanged
	HGNC:16652	MRPL47	-0.1980936769067	0.122412042	unchanged
	HGNC:29876	C1ORF43	-0.1106846574080	0.278962386	unchanged
	HGNC:21528	DIABLO	-0.2335327783580	0.115235645	unchanged
	HGNC:16280	TRIM36	0.1203989629204	0.242978713	unchanged
	HGNC:17302	NEGR1	-0.1298449503726	0.216930343	unchanged
	HGNC:2972	DNM1	0.1677432789445	0.177581026	unchanged
	HGNC:675	ARHGAP5	0.1233829046875	0.178432869	unchanged
	HGNC:16877	MFN2	0.0919447763512	0.235695318	unchanged
	HGNC:402	ALDH1A1	-0.2896740949171	0.189539468	unchanged
	HGNC:29550	RIC8A	0.0701110509111	0.239141200	unchanged
	HGNC:29917	MDM1	-0.2625179590313	0.159228950	unchanged
	HGNC:26198	MAIP1	-0.1160015648361	0.214789383	unchanged
	HGNC:4765	H3-3B	-0.1908483180346	0.123800402	unchanged
	HGNC:16398	OSBPL1A	0.2126255359186	0.194523573	unchanged
	HGNC:17983	MRGPRX2	-0.2475538606693	0.155501397	unchanged
	HGNC:16645	TRA2A	-0.2095057244567	0.181647676	unchanged
	HGNC:801	ATP1A3	0.1306030036152	0.146090094	unchanged
	HGNC:9404	PRKCI	0.2014256908112	0.091906363	unchanged
	HGNC:7700	NDUFB5	-0.1165924731779	0.223773968	unchanged
	HGNC:30012	PDF	-0.1588998104455	0.107357693	unchanged
	HGNC:20060	USP31	0.1493263892840	0.107134938	unchanged
	HGNC:10704	SEC24B	0.1274367244002	0.259049871	unchanged
	HGNC:32537	HSP90AB2P	0.3401994015030	0.136345581	unchanged
	HGNC:25581	UBA6	0.1707878542001	0.222795349	unchanged
	HGNC:4199	GCN1	0.0852482107230	0.217077869	unchanged
	HGNC:10940	SLC1A2	0.3058574262909	0.101090102	unchanged
	HGNC:3393	EPHB2	-0.0831655583984	0.168590309	unchanged
	HGNC:2444	CSK	0.1497564744652	0.189368042	unchanged
	HGNC:12730	WARS2	-0.1129568863788	0.257469403	unchanged
	HGNC:673	ARHGAP1	0.1699219376490	0.101090102	unchanged
	HGNC:25412	SGIP1	-0.2053220193776	0.128079524	unchanged
	HGNC:28292	EID2	0.1317330606040	0.302053349	unchanged
	HGNC:7459	MT-ND4	0.1777495360346	0.183286721	unchanged
	HGNC:17941	NTM	-0.1185977099462	0.257501605	unchanged
	HGNC:25135	LRSAM1	0.0925668463585	0.314833302	unchanged
	HGNC:8594	PALM	-0.1377354293216	0.170917457	unchanged
	HGNC:18101	DEFB121	-0.1502856681178	0.374755217	unchanged
	HGNC:23186	CLINT1	-0.0817509607161	0.254674253	unchanged
	HGNC:8876	PFKL	0.2130179802018	0.179744548	unchanged
	HGNC:17062	HABP4	-0.1321609967486	0.321051021	unchanged
	HGNC:29652	WDR77	-0.1500496163482	0.251773266	unchanged
	HGNC:5273	HSPG2	0.1444005372589	0.183357010	unchanged
	HGNC:17073	ARHGAP26	0.0933638589208	0.306009263	unchanged
	HGNC:67	ABCD3	0.0544078111639	0.313629377	unchanged
	HGNC:4010	FUS	-0.1143980587751	0.278962386	unchanged
	HGNC:18007	GLIPR2	-0.1503863916699	0.348740026	unchanged
	HGNC:11449	SUCLG1	0.2738832063504	0.136325669	unchanged
	HGNC:12932	TRIM25	0.1528848834692	0.145393946	unchanged
	HGNC:4596	GRM4	0.1715705718154	0.245243179	unchanged
	HGNC:658	ARF5	0.1863721074427	0.070964122	unchanged
	HGNC:27172	GAREM2	-0.1964018865036	0.159228950	unchanged
	HGNC:24666	FAF2	0.0739037573237	0.236442225	unchanged
	HGNC:26212	SPCS3	-0.1131315275856	0.278884190	unchanged
	HGNC:7910	NPM1	-0.1007682716879	0.339563854	unchanged
	HGNC:8998	PIP4K2B	0.0964583961395	0.225624448	unchanged
	HGNC:30892	HUWE1	0.1081496811753	0.227122330	unchanged
	HGNC:10474	RUVBL1	-0.2104820655232	0.102424020	unchanged
	HGNC:11509	SYT1	-0.0936002227554	0.257540219	unchanged
	HGNC:1749	CDH10	-0.1187522021764	0.175954257	unchanged
	HGNC:243	ADD1	-0.1408085692404	0.211348657	unchanged
	HGNC:4113	GAK	0.1002055458597	0.268805239	unchanged
	HGNC:9783	RAB5A	-0.0999783128288	0.251773266	unchanged
	HGNC:17155	RABGAP1	0.1527928981184	0.205989287	unchanged
	HGNC:862	ATP6V1G2	-0.4449279642682	0.139252279	unchanged
	HGNC:132	ACTB	-0.1441874433383	0.178196811	unchanged
	HGNC:16902	BCKDK	-0.1137866122653	0.114211732	unchanged
	HGNC:30511	YIF1B	-0.1122000768532	0.165756930	unchanged
	HGNC:10783	SRSF2	-0.1730662700915	0.099604749	unchanged
	HGNC:7604	MYO5C	0.1279789476590	0.229895006	unchanged
	HGNC:7436	MTHFR	0.2261319856479	0.201681770	unchanged
	HGNC:7693	NDUFA9	-0.0845109054146	0.254509702	unchanged
	HGNC:23302	HKDC1	0.0982615879475	0.215240483	unchanged
	HGNC:8943	SERPINI1	-0.1813277037093	0.250336080	unchanged
	HGNC:30859	SNRNP200	0.0832259601693	0.163515906	unchanged
	HGNC:16944	RBM17	-0.1849670739293	0.350183045	unchanged
	HGNC:17317	TIMM22	-0.1290869100526	0.268322384	unchanged
	HGNC:10252	ROCK2	0.1537034216101	0.136345581	unchanged
	HGNC:11133	SNAP29	-0.1198748710714	0.196755045	unchanged
	HGNC:5244	HSPA9	-0.1574502363400	0.261832205	unchanged
	HGNC:11441	STX6	-0.1516095438878	0.132097573	unchanged
	HGNC:15925	SAMHD1	0.1361500923393	0.168170807	unchanged
	HGNC:1404	CACNB4	-0.1585102676933	0.183286721	unchanged
	HGNC:24667	MAPK15	0.2053220472343	0.310712119	unchanged
	HGNC:24694	MICAL3	0.0701248959617	0.217077869	unchanged
	HGNC:543	ANXA5	0.3145807079633	0.111170725	unchanged
	HGNC:29289	RELCH	0.1248002875099	0.286329176	unchanged
	HGNC:9797	RABIF	-0.1310242948425	0.088729740	unchanged
	HGNC:9352	PRDX1	-0.1756707870019	0.170982804	unchanged
	HGNC:2876	DIAPH1	0.0768628219629	0.343668424	unchanged
	HGNC:4922	HK1	0.0756340266420	0.261832205	unchanged
	HGNC:10918	SLC14A1	0.2700941075448	0.100936748	unchanged
	HGNC:10732	SEMA4D	0.1198795976367	0.238902877	unchanged
	HGNC:626	APRT	0.2849468409106	0.189539468	unchanged
	HGNC:18592	NEK10	0.1998085615785	0.118395570	unchanged
	HGNC:1682	CD47	-0.1297776368051	0.222181121	unchanged
	HGNC:14193	ARHGEF12	0.0803569806193	0.287638287	unchanged
	HGNC:493	ANK2	0.1148816660141	0.245243179	unchanged
	HGNC:11444	STXBP1	0.2172522930559	0.199285890	unchanged
	HGNC:8866	PFDN1	-0.1780262717957	0.202897241	unchanged
	HGNC:8014	YBX1	-0.2607058784817	0.292371446	unchanged
	HGNC:8647	PCBP1	0.1016764387412	0.171057943	unchanged
	HGNC:16713	SRSF10	-0.1263530916103	0.297298734	unchanged
	HGNC:6881	MAPK8	0.1470035705138	0.216930343	unchanged
	HGNC:4962	HLA-E	-0.1736122048354	0.251802442	unchanged
	HGNC:16922	AGAP1	0.0917667308524	0.148162339	unchanged
	HGNC:29681	SLC25A33	-0.1306339034678	0.147106975	unchanged
	HGNC:7765	NF1	0.0977529089847	0.224777774	unchanged
	HGNC:8043	NUCB1	-0.1344332188242	0.236344940	unchanged
	HGNC:20774	TUBB4A	0.0753555200244	0.193802749	unchanged
	HGNC:10991	SLC25A5	-0.1104006764725	0.197374004	unchanged
	HGNC:6190	JAK1	0.1312609631629	0.222104891	unchanged
	HGNC:12107	TRAV12-3	-0.1183505948530	0.257501605	unchanged
	HGNC:10302	RPL12	-0.1555607353590	0.163515906	unchanged
	HGNC:26902	RELL2	-0.1403947031849	0.136345581	unchanged
	HGNC:2986	DOC2B	0.2335937705324	0.115745915	unchanged
	HGNC:17821	DDX39A	0.2641132616872	0.118684257	unchanged
	HGNC:16111	MTCL2	-0.1957194398860	0.130117996	unchanged
	HGNC:29604	LYNX1	-0.1396309270601	0.160156843	unchanged
	HGNC:10483	RYR1	0.1236959344971	0.288219054	unchanged
	HGNC:9874	RASAL2	0.0999476831539	0.280219922	unchanged
	HGNC:14896	SPTBN4	0.0904975823997	0.150482339	unchanged
	HGNC:6040	ILK	0.1453017424477	0.340038960	unchanged
	HGNC:30009	PEF1	-0.1627273320188	0.124835991	unchanged
	HGNC:9479	LONP1	0.1332107749271	0.227556206	unchanged
	HGNC:7377	MSRA	0.2185258529372	0.191620719	unchanged
	HGNC:3570	ACSL3	0.0636619707084	0.293999098	unchanged
	HGNC:1370	CA11	-0.1634139997238	0.282504492	unchanged
	HGNC:16135	FITM2	-0.1235531092106	0.244870481	unchanged
	HGNC:29096	ARHGAP44	0.1108665767211	0.189539468	unchanged
	HGNC:14323	TRPM5	-0.1368663865198	0.280219922	unchanged
	HGNC:17623	NUB1	0.1600961025329	0.292371446	unchanged
	HGNC:648	ARC	-0.1081217481032	0.223423153	unchanged
	HGNC:30098	CPSF7	-0.1688607597066	0.125856231	unchanged
	HGNC:1188	ATP5MJ	-0.1549508199703	0.195404078	unchanged
	HGNC:7692	NDUFA8	-0.1920236769592	0.259960585	unchanged
	HGNC:14630	CRELD1	-0.1335050863363	0.176150033	unchanged
	HGNC:29188	CAMSAP2	0.1119779322188	0.197452385	unchanged
	HGNC:18124	P2RY12	-0.1386806806384	0.100123958	unchanged
	HGNC:20510	H4C16	-0.1865594369631	0.132972316	unchanged
	HGNC:17717	STK39	0.1242703811132	0.246837979	unchanged
	HGNC:16089	PGRMC2	-0.0901945498724	0.243614703	unchanged
	HGNC:3293	EIF4E2	-0.2656037677997	0.258477826	unchanged
	HGNC:20411	KRT77	-0.2403989324439	0.353059858	unchanged
	HGNC:10648	AIMP1	-0.1223696755520	0.278884190	unchanged
	HGNC:9302	PPP2R1A	0.1460034042826	0.216930343	unchanged
	HGNC:30237	CC2D1A	0.0532463421720	0.322520097	unchanged
	HGNC:9664	PTPRA	0.0570487139954	0.353059858	unchanged
	HGNC:6074	INPP4A	0.1080971151254	0.297258146	unchanged
	HGNC:3363	ENTPD1	-0.1852826022192	0.267930727	unchanged
	HGNC:19331	MMAB	0.1686099474620	0.391385571	unchanged
	HGNC:244	ADD2	-0.1834051327209	0.168796032	unchanged
	HGNC:17091	NCSTN	-0.1282840031803	0.234499029	unchanged
	HGNC:6038	ILF3	-0.1729271946060	0.251773266	unchanged
	HGNC:15876	TMEM230	-0.1326160150727	0.339118647	unchanged
	HGNC:10385	RPS12	-0.3305489447677	0.093728311	unchanged
	HGNC:1952	CHRM3	0.1464716474260	0.277749390	unchanged
	HGNC:20331	RASA3	0.1764851839464	0.172636159	unchanged
	HGNC:11872	TMOD2	-0.3345565509106	0.196743456	unchanged
	HGNC:9779	RAB3D	-0.1055780070389	0.177581026	unchanged
	HGNC:15931	SNPH	0.0825643580270	0.308601486	unchanged
	HGNC:7506	MTX2	-0.1097413534784	0.294945099	unchanged
	HGNC:1767	CDH8	-0.1273748015352	0.272722584	unchanged
	HGNC:568	AP3D1	0.0816710131556	0.289790634	unchanged
	HGNC:12563	UMPS	0.1280586439565	0.318597625	unchanged
	HGNC:12004	TPBG	-0.1103858315614	0.370714290	unchanged
	HGNC:14046	MRPS21	-0.3440387667461	0.147069289	unchanged
	HGNC:3271	EIF3A	0.1085857951779	0.200088336	unchanged
	HGNC:3724	FKBP8	0.1032808029008	0.268322384	unchanged
	HGNC:24717	PTCD3	-0.0840026578991	0.217077869	unchanged
	HGNC:11088	SLK	0.0794350743543	0.346304834	unchanged
	HGNC:8571	PACSIN2	0.2596364454879	0.167690028	unchanged
	HGNC:2469	CSRP1	0.2018723156187	0.171614512	unchanged
	HGNC:30291	G3BP2	-0.0993875222182	0.319020551	unchanged
	HGNC:8607	PRKN	0.1773385180686	0.319928929	unchanged
	HGNC:3662	FGB	0.2635154239800	0.272722584	unchanged
	HGNC:15928	SIRPB1	-0.2135385917182	0.168554728	unchanged
	HGNC:20508	H2AC21	-0.3411256812943	0.125428813	unchanged
	HGNC:7648	NBEA	0.0863310093809	0.268805239	unchanged
	HGNC:29869	SHC2	-0.2208358052178	0.136345581	unchanged
	HGNC:16193	HSPA12B	0.1006302800017	0.268805239	unchanged
	HGNC:11778	TGM2	0.2155369195580	0.242978713	unchanged
	HGNC:2717	DDB1	-0.1825108938026	0.201681770	unchanged
	HGNC:4426	GOLGA3	0.1188142208442	0.023304486	up
	HGNC:25523	CCDC88A	0.0757994719114	0.292117685	unchanged
	HGNC:2985	DOC2A	0.0931353726493	0.179744548	unchanged
	HGNC:11179	SOD1	-0.2823859700491	0.217077869	unchanged
	HGNC:2963	DYNC1I1	-0.1652422623169	0.248930660	unchanged
	HGNC:14480	MRPL22	-0.1757811790781	0.134471304	unchanged
	HGNC:3465	ESD	-0.1959069485426	0.328114371	unchanged
	HGNC:30287	RPTOR	0.0964353357869	0.307786461	unchanged
	HGNC:2852	DGKE	0.0715418689491	0.269824226	unchanged
	HGNC:23794	PACS2	0.1203823872899	0.206662893	unchanged
	HGNC:11741	TFAM	-0.1228540401069	0.272365385	unchanged
	HGNC:21332	STK32C	0.0888242221775	0.297258146	unchanged
	HGNC:26709	SCAI	0.1305413525353	0.289790634	unchanged
	HGNC:10981	SLC25A11	-0.0854133704318	0.217077869	unchanged
	HGNC:10534	SAR1A	0.1247723532482	0.116939372	unchanged
	HGNC:6256	KCNJ10	-0.2185565741723	0.064656633	unchanged
	HGNC:15607	ARHGEF7	0.0800787425264	0.300396461	unchanged
	HGNC:21088	SCD5	-0.1411120197984	0.195404078	unchanged
	HGNC:11317	SSBP1	-0.1696996247842	0.222762694	unchanged
	HGNC:15476	DYNLL1	0.2881588672793	0.301054228	unchanged
	HGNC:26022	TRMT10C	-0.1877992005324	0.170982804	unchanged
	HGNC:17854	UPF2	0.1536124133240	0.348663288	unchanged
	HGNC:6843	MAP2K3	0.1937907441319	0.144725771	unchanged
	HGNC:29397	TMEM132B	-0.1374662876618	0.254746385	unchanged
	HGNC:17312	TIMM23	-0.1118363681994	0.226712242	unchanged
	HGNC:14287	NLGN4X	-0.0747386393371	0.420887944	unchanged
	HGNC:6990	MECP2	-0.1248044488290	0.363134931	unchanged
	HGNC:6217	KATNB1	0.1018217010527	0.199786893	unchanged
	HGNC:11014	SLC30A3	-0.1150232376063	0.222795349	unchanged
	HGNC:18002	TOMM22	-0.1115257177224	0.330011976	unchanged
	HGNC:28027	WDPCP	-0.1489150478698	0.251773266	unchanged
	HGNC:16984	RUNDC3A	-0.0506300886077	0.330700367	unchanged
	HGNC:2898	DLD	-0.1886592153309	0.174998855	unchanged
	HGNC:85	ACACB	0.0978654090990	0.267081223	unchanged
	HGNC:3260	EIF2B4	0.0889647554390	0.236651682	unchanged
	HGNC:11498	SYNGR1	-0.1215072542020	0.229895006	unchanged
	HGNC:11075	NHERF1	-0.2518229753918	0.139252279	unchanged
	HGNC:25714	CCDC51	-0.0858836236208	0.255671265	unchanged
	HGNC:14596	MTMR9	0.1320958562239	0.274357155	unchanged
	HGNC:404	ALDH2	-0.2356600085493	0.268805239	unchanged
	HGNC:6449	KRT32	-0.3696611911576	0.214683462	unchanged
	HGNC:9064	PLCL2	0.1249327725433	0.211348657	unchanged
	HGNC:14885	DNAJA4	-0.1302023677908	0.141748001	unchanged
	HGNC:6228	KCNAB1	-0.2656428393191	0.059568359	unchanged
	HGNC:22408	ATG9A	0.0949612757845	0.281555745	unchanged
	HGNC:17168	RAB3GAP2	0.1283505964518	0.252731464	unchanged
	HGNC:400	ALCAM	-0.1318371622015	0.251773266	unchanged
	HGNC:26398	AIFM3	-0.1021018039123	0.238587418	unchanged
	HGNC:18415	HIP1R	0.0822421337362	0.322964449	unchanged
	HGNC:1763	CDH4	-0.1024365758804	0.253915616	unchanged
	HGNC:23732	PPP2R2D	0.1690245059475	0.159228950	unchanged
	HGNC:14044	MRPL51	-0.2433549874464	0.262711486	unchanged
	HGNC:18235	EPN3	0.3028273460736	0.146090094	unchanged
	HGNC:30785	SAP30BP	-0.1803231738093	0.293294250	unchanged
	HGNC:2157	CNN3	0.1954649485527	0.280219922	unchanged
	HGNC:17789	LIN7C	-0.1425364111749	0.197860329	unchanged
	HGNC:29798	MAP3K21	0.1953832407993	0.143992066	unchanged
	HGNC:33758	BTBD17	-0.3522247326653	0.246977693	unchanged
	HGNC:20751	WDFY3	0.0900237490355	0.239141200	unchanged
	HGNC:44441	USP17L13	-0.5005293913347	0.125927982	unchanged
	HGNC:11474	SURF1	-0.1000893875579	0.312065716	unchanged
	HGNC:16925	ARAP1	0.2388802359146	0.135495858	unchanged
	HGNC:9706	NECTIN1	-0.1669435280535	0.143083699	unchanged
	HGNC:12013	TPM4	-0.1997680988718	0.461448204	unchanged
	HGNC:3259	EIF2B3	0.0696374640758	0.327242252	unchanged
	HGNC:3382	DMTN	-0.1225393161096	0.177958773	unchanged
	HGNC:16758	COPS7A	-0.1919215115522	0.280219922	unchanged
	HGNC:11446	STXBP3	0.0786159389784	0.340705766	unchanged
	HGNC:19165	TBC1D4	0.1356849654915	0.189544352	unchanged
	HGNC:6076	INPP5A	-0.1017515382895	0.221450275	unchanged
	HGNC:13538	MARK4	0.0838293466372	0.331681074	unchanged
	HGNC:24007	ATAD3B	-0.0879808183110	0.245674995	unchanged
	HGNC:33905	POTEF	-0.1152394192596	0.239212843	unchanged
	HGNC:23386	MYCBP2	0.0814308873020	0.322519523	unchanged
	HGNC:30652	STON2	0.1579779281916	0.296163972	unchanged
	HGNC:14937	PIGS	-0.1363809912753	0.099604749	unchanged
	HGNC:14047	MRPS17	-0.1810685177527	0.222932936	unchanged
	HGNC:2240	COPS5	-0.3873652877683	0.121030347	unchanged
	HGNC:586	APEH	-0.1996527385100	0.289790634	unchanged
	HGNC:12566	UNC13B	0.1205778431313	0.282908923	unchanged
	HGNC:30168	PDIA6	-0.1030059101254	0.329358524	unchanged
	HGNC:20662	SLC25A24	-0.0918676940028	0.322242222	unchanged
	HGNC:18712	LGI4	-0.1076790286369	0.474100832	unchanged
	HGNC:6512	LARS1	0.0937337483379	0.285695126	unchanged
	HGNC:9061	PLCD3	0.0908497127736	0.323173724	unchanged
	HGNC:12672	VDAC2	-0.0811121395799	0.248930660	unchanged
	HGNC:18583	PPM1H	-0.1352384201983	0.222932936	unchanged
	HGNC:19998	TNPO2	0.1589671061357	0.239673271	unchanged
	HGNC:7667	NCL	-0.1194727309707	0.268805239	unchanged
	HGNC:6182	ITPR3	0.1626040417651	0.203420026	unchanged
	HGNC:16264	TRAP1	0.1826102202225	0.243317766	unchanged
	HGNC:24212	CISD2	-0.0917212480092	0.272365385	unchanged
	HGNC:3978	ALDH1L1	0.1730640900045	0.308601486	unchanged
	HGNC:12006	TPD52L1	-0.1625124230624	0.170262422	unchanged
	HGNC:16490	DPP8	0.1123192109640	0.243317766	unchanged
	HGNC:6766	MADD	0.0644785187887	0.254509702	unchanged
	HGNC:17041	HSPA4L	0.1850956380916	0.216930343	unchanged
	HGNC:20422	POLR1D	-0.1157253920373	0.330540646	unchanged
	HGNC:27879	VSIG10L2	-0.2009634152775	0.300966764	unchanged
	HGNC:646	ARAF	0.0984234580763	0.390446144	unchanged
	HGNC:17858	GPSM1	0.1139087279532	0.216930343	unchanged
	HGNC:10059	TRIM38	0.1065877143615	0.494558270	unchanged
	HGNC:28462	TMEM38A	-0.1722273017865	0.132097573	unchanged
	HGNC:23498	CPNE8	-0.4037953141973	0.137001933	unchanged
	HGNC:3165	S1PR1	-0.1290447652039	0.160887346	unchanged
	HGNC:2720	ASAP1	0.0816880869368	0.289790634	unchanged
	HGNC:4084	GABRD	-0.1599161707462	0.119505070	unchanged
	HGNC:14104	ZNF326	-0.0956263417703	0.385949913	unchanged
	HGNC:11740	TF	-0.2265509693916	0.174182658	unchanged
	HGNC:17780	ACTBL2	-0.1390292974846	0.211457007	unchanged
	HGNC:13824	MMS19	0.0844870494264	0.392179005	unchanged
	HGNC:15772	ARFGEF1	0.0956485406109	0.253779253	unchanged
	HGNC:20187	ATG2B	0.0692097178555	0.289790634	unchanged
	HGNC:17705	SELENOF	-0.1209262141092	0.352080501	unchanged
	HGNC:1176	MRPL49	-0.1586860154382	0.227374752	unchanged
	HGNC:4395	GNAZ	0.0526237172346	0.362056970	unchanged
	HGNC:13780	GFM1	0.1659912691400	0.216930343	unchanged
	HGNC:7449	MTMR1	0.1160712541929	0.261832205	unchanged
	HGNC:10699	SEC14L2	0.2255603115741	0.279497802	unchanged
	HGNC:14289	NLGN3	-0.1145765906748	0.211457007	unchanged
	HGNC:71	ABCF2	0.1069065752088	0.224777774	unchanged
	HGNC:37260	SMIM20	-0.1833490874954	0.242978713	unchanged
	HGNC:8010	NRXN3	-0.0573517890281	0.408647392	unchanged
	HGNC:4248	GGH	-0.1924487844149	0.140609923	unchanged
	HGNC:20961	ANKS1A	-0.1926870339535	0.217077869	unchanged
	HGNC:20790	ATG4B	0.4145790245882	0.030493397	up
	HGNC:11834	TKT	0.2728499519587	0.311835681	unchanged
	HGNC:9848	RANBP2	0.1103756749830	0.101090102	unchanged
	HGNC:21494	MTCL3	0.0507972030751	0.236651682	unchanged
	HGNC:11005	SLC2A1	0.0956397729392	0.269164681	unchanged
	HGNC:18711	LGI3	-0.0852053629147	0.461725791	unchanged
	HGNC:2951	DNAH6	0.1172214612630	0.338153453	unchanged
	HGNC:9685	PTPRZ1	-0.1020626484785	0.307137027	unchanged
	HGNC:1059	BLMH	-0.2229618627854	0.319928929	unchanged
	HGNC:8819	PDXK	0.2391804432657	0.249997054	unchanged
	HGNC:4402	GNG10	-0.1847391817022	0.247057700	unchanged
	HGNC:10329	RPL27A	0.1139123399423	0.378643792	unchanged
	HGNC:18664	FAM3C	-0.1645790586873	0.345408591	unchanged
	HGNC:363	AK4	0.1599858031653	0.174109154	unchanged
	HGNC:2202	COL4A1	0.2497066600709	0.275410436	unchanged
	HGNC:6896	MARK1	0.0825009718550	0.223773968	unchanged
	HGNC:81	ABR	0.1122494320727	0.286633893	unchanged
	HGNC:2552	CUL2	0.1802834854349	0.338153453	unchanged
	HGNC:21014	ANTXR1	-0.2358818980573	0.070964122	unchanged
	HGNC:18607	SLC39A6	-0.1065222235059	0.168405666	unchanged
	HGNC:17060	KIFAP3	0.0751831868784	0.371904357	unchanged
	HGNC:25989	CWC25	-0.1273351403927	0.326662569	unchanged
	HGNC:9789	RAB29	0.0761891755634	0.429453683	unchanged
	HGNC:7969	NR1I3	0.1469377737326	0.442157458	unchanged
	HGNC:2890	DKC1	-0.1410814431737	0.385687189	unchanged
	HGNC:9246	PPFIA2	0.0733328933672	0.236344940	unchanged
	HGNC:20495	SLIRP	-0.2225901317195	0.283072910	unchanged
	HGNC:8867	PFDN2	-0.1599898052769	0.284018754	unchanged
	HGNC:14453	MACROH2A2	-0.1347643388402	0.320478367	unchanged
	HGNC:11326	SSR4	-0.0781467816942	0.338153453	unchanged
	HGNC:23400	SEC11C	-0.1059810338607	0.410071452	unchanged
	HGNC:21168	RHOT1	0.0626095805105	0.306730715	unchanged
	HGNC:13194	ZW10	0.0838684148346	0.280219922	unchanged
	HGNC:7541	MXRA7	-0.1585923976773	0.385003180	unchanged
	HGNC:4140	GAP43	-0.1027042552555	0.292718282	unchanged
	HGNC:10418	RPS28	-0.3460229455793	0.083464120	unchanged
	HGNC:3718	FKBP2	0.1523446487222	0.246837979	unchanged
	HGNC:2700	DCLK1	0.0679635925553	0.322462275	unchanged
	HGNC:30239	CYSTM1	-0.0949250051767	0.365602782	unchanged
	HGNC:2520	CTPS2	0.2244349692152	0.182602919	unchanged
	HGNC:6325	KIF5C	0.1186535556670	0.283808523	unchanged
	HGNC:24990	COA3	-0.1147817620561	0.373119496	unchanged
	HGNC:4591	ARHGAP35	0.1066766144023	0.270922747	unchanged
	HGNC:24659	EXOC8	0.0770297238898	0.276110850	unchanged
	HGNC:6439	KRT2	-0.3107637747490	0.254509702	unchanged
	HGNC:20362	CEP170B	0.0754647894328	0.360749734	unchanged
	HGNC:8775	PDE1B	0.1291326103621	0.321051021	unchanged
	HGNC:14276	MRPL4	-0.1292212720287	0.343668424	unchanged
	HGNC:609	APOC2	0.0699840664957	0.399072770	unchanged
	HGNC:2554	CUL4A	0.2498512614835	0.130883202	unchanged
	HGNC:25282	NIBAN2	0.2027693246767	0.319588540	unchanged
	HGNC:28977	IST1	-0.2081910002668	0.254674253	unchanged
	HGNC:24699	SH3RF3	0.1469233019746	0.420887944	unchanged
	HGNC:6636	LMNA	-0.1231315267049	0.312029684	unchanged
	HGNC:20974	ADGRL3	-0.0806664783788	0.310742296	unchanged
	HGNC:23683	RAB1C	-0.1066055574366	0.244869034	unchanged
	HGNC:20664	H2AZ2	-0.1850896173226	0.370873435	unchanged
	HGNC:17019	PRICKLE1	0.1715066632993	0.191225910	unchanged
	HGNC:9245	PPFIA1	0.0682711449241	0.346219999	unchanged
	HGNC:7453	MTMR6	0.1276782216082	0.336399237	unchanged
	HGNC:14957	PUM1	0.0860392154555	0.291511693	unchanged
	HGNC:23150	UNC13A	0.1072901027858	0.282504492	unchanged
	HGNC:2527	CTSB	-0.1309366868365	0.389677741	unchanged
	HGNC:2753	DECR1	-0.2320412905314	0.177581026	unchanged
	HGNC:8996	PIP5K1C	0.0719601653754	0.331681074	unchanged
	HGNC:30688	CAND1	0.1839929797834	0.307786461	unchanged
	HGNC:11806	TIAM2	0.1746014251448	0.065507586	unchanged
	HGNC:2254	CORO1C	0.2160770569104	0.213502957	unchanged
	HGNC:2431	CSE1L	0.1616091731365	0.222932936	unchanged
	HGNC:4273	GIT2	0.0779175324077	0.258477826	unchanged
	HGNC:14585	CAMK1G	0.1060751659694	0.417991422	unchanged
	HGNC:22952	DEPDC4	0.1574730993745	0.293999098	unchanged
	HGNC:9316	PPP3CC	-0.1724291630625	0.135495858	unchanged
	HGNC:3231	CELSR2	-0.1028310861864	0.227374752	unchanged
	HGNC:15513	SMYD3	0.0950795748556	0.362173435	unchanged
	HGNC:13180	ZFYVE1	0.1210160858264	0.220497010	unchanged
	HGNC:24836	KIAA1549L	-0.0914366978861	0.251773266	unchanged
	HGNC:23068	TRAPPC2	-0.1844744204512	0.316883241	unchanged
	HGNC:22195	HECW1	0.0681767255261	0.392198860	unchanged
	HGNC:30793	EIF5B	0.0851508243479	0.321051021	unchanged
	HGNC:12631	USP8	0.1555531378114	0.229895006	unchanged
	HGNC:29284	DIP2B	0.0872622333150	0.339118647	unchanged
	HGNC:23639	SKIC3	0.0999226971870	0.278884190	unchanged
	HGNC:15625	NBAS	0.1025123740506	0.281555745	unchanged
	HGNC:232	ADCY1	0.0657238485075	0.327960516	unchanged
	HGNC:368	AKAP10	0.0868530082414	0.304871992	unchanged
	HGNC:7994	NRCAM	-0.1364119987772	0.191272503	unchanged
	HGNC:6857	MAP3K5	0.0725629603696	0.344668378	unchanged
	HGNC:7703	NDUFB8	-0.0991223356441	0.298677656	unchanged
	HGNC:8783	PDE4D	0.0755554687371	0.425885453	unchanged
	HGNC:367	AKAP1	0.1076251420569	0.210476148	unchanged
	HGNC:6400	KPNB1	0.1318189179722	0.286328772	unchanged
	HGNC:812	ATP2A2	0.0682470579350	0.384431256	unchanged
	HGNC:11845	TLN1	0.1383191214645	0.344668378	unchanged
	HGNC:25370	ANKMY2	0.1452244293257	0.296513375	unchanged
	HGNC:6112	IRAK1	0.1982749336134	0.281359176	unchanged
	HGNC:20566	SV2A	0.0852892793119	0.229895006	unchanged
	HGNC:16937	ARL6IP5	-0.0946483061662	0.287559464	unchanged
	HGNC:9063	PLCL1	0.1474671161083	0.333557150	unchanged
	HGNC:5037	HNRNPDL	-0.1060432834913	0.486407551	unchanged
	HGNC:18138	EIF3L	0.1061823939497	0.281555745	unchanged
	HGNC:8526	OXA1L	-0.1050138259099	0.267081223	unchanged
	HGNC:12799	WWOX	-0.1338625203903	0.449273553	unchanged
	HGNC:4020	FUT9	-0.1983901733613	0.399072770	unchanged
	HGNC:17981	RTCA	0.0794255822407	0.270154931	unchanged
	HGNC:9862	RAP2B	-0.1221136785340	0.222795349	unchanged
	HGNC:3279	EIF3C	0.1076263792658	0.269164681	unchanged
	HGNC:15894	PANK2	0.1593145730369	0.186299602	unchanged
	HGNC:8888	PGAM1	0.3432987636568	0.195546430	unchanged
	HGNC:9680	PTPRR	-0.1254631262975	0.214789383	unchanged
	HGNC:944	ADGRB2	-0.0705560571481	0.281174306	unchanged
	HGNC:14460	NDRG2	-0.2425468321902	0.229895006	unchanged
	HGNC:12712	VPS33B	0.0778080002276	0.246837979	unchanged
	HGNC:30467	UBR3	0.1425103328057	0.295899397	unchanged
	HGNC:705	ARPC2	-0.1622041080066	0.197374004	unchanged
	HGNC:7603	MYO5B	0.1015267654571	0.287559464	unchanged
	HGNC:725	ART3	-0.1320610633877	0.287638287	unchanged
	HGNC:16410	DNAJC30	-0.1061903653174	0.263802136	unchanged
	HGNC:2519	CTPS1	0.1459608755904	0.276750311	unchanged
	HGNC:21683	NAPEPLD	-0.1011816178932	0.460996037	unchanged
	HGNC:16074	OCIAD1	-0.0987698142290	0.272365385	unchanged
	HGNC:26042	TMEM160	-0.1262961438115	0.304097355	unchanged
	HGNC:25338	PIANP	-0.2383335132170	0.123541601	unchanged
	HGNC:13386	NEK7	0.0795617207361	0.326615582	unchanged
	HGNC:17684	ARMC1	-0.1342005874126	0.171791647	unchanged
	HGNC:14888	DNAJB6	-0.0797265751666	0.400758555	unchanged
	HGNC:6183	ITSN1	0.0648254715491	0.320630232	unchanged
	HGNC:28974	TTLL12	0.2067387633647	0.251773266	unchanged
	HGNC:10485	RYR3	0.1121061646447	0.331901958	unchanged
	HGNC:4685	GUCY1A1	0.1278453296556	0.393492188	unchanged
	HGNC:10289	RPA1	0.1451289336179	0.277724562	unchanged
	HGNC:21034	NDUFAF4	-0.1008176238890	0.286329176	unchanged
	HGNC:21689	FIS1	-0.1172556933574	0.341651315	unchanged
	HGNC:77	ABL2	0.0966994184454	0.347197501	unchanged
	HGNC:18672	CDK5RAP2	-0.2029001174020	0.167975936	unchanged
	HGNC:11647	TCIRG1	0.2298230000298	0.216689017	unchanged
	HGNC:11801	THY1	0.1778405833539	0.213017764	unchanged
	HGNC:9581	PSTPIP2	-0.1271733672642	0.392016539	unchanged
	HGNC:4417	GNPDA1	-0.1824499603692	0.249625399	unchanged
	HGNC:6834	MAOB	0.0852278024360	0.265957455	unchanged
	HGNC:14669	DCD	-0.3021572624766	0.182965919	unchanged
	HGNC:4432	GOT1	-0.2713268245836	0.272365385	unchanged
	HGNC:20244	CYP4X1	0.0774095867034	0.274990996	unchanged
	HGNC:25514	MAP7D1	-0.0942873860480	0.285695126	unchanged
	HGNC:11967	CELF3	-0.1849345934201	0.130864411	unchanged
	HGNC:9393	PRKCA	0.0967827556207	0.297058580	unchanged
	HGNC:20883	GDPD1	-0.0558671905393	0.389551249	unchanged
	HGNC:6150	ITGAV	-0.0968021467980	0.321051021	unchanged
	HGNC:13308	GPRC5B	-0.1727810094208	0.334644047	unchanged
	HGNC:13540	ATP9A	0.0726474699820	0.319021681	unchanged
	HGNC:14923	GPR37L1	0.2074489932408	0.187454454	unchanged
	HGNC:3098	TOR1A	-0.0835673587876	0.254791666	unchanged
	HGNC:2734	DDX1	0.1547786558398	0.196743456	unchanged
	HGNC:29102	BLTP3B	0.0766692926605	0.328114371	unchanged
	HGNC:603	APOB	-0.2321795128653	0.227374752	unchanged
	HGNC:8570	PACSIN1	0.2076730825494	0.397478554	unchanged
	HGNC:19079	PLEKHB1	0.2440548928933	0.195379466	unchanged
	HGNC:29181	TCF25	0.1029387751130	0.282908923	unchanged
	HGNC:26591	PRRT3	-0.0859056476290	0.181647676	unchanged
	HGNC:3287	EIF4E	0.2391871948259	0.150187187	unchanged
	HGNC:25022	PITHD1	0.1382918371069	0.228032185	unchanged
	HGNC:30672	SYNPO	-0.2000510284517	0.190610668	unchanged
	HGNC:42973	SMIM18	-0.1342161278629	0.380969269	unchanged
	HGNC:17718	SEC11A	-0.0875036851658	0.375725418	unchanged
	HGNC:6940	MCF2	0.1425808052056	0.225182926	unchanged
	HGNC:1950	CHRM1	0.0960016700830	0.305703592	unchanged
	HGNC:23214	EXOC7	0.0576147288788	0.351112871	unchanged
	HGNC:6413	KRT10	-0.2798566561993	0.339547831	unchanged
	HGNC:30844	SEZ6L2	-0.1169282805883	0.300266687	unchanged
	HGNC:28975	ABRAXAS2	-0.1887746457838	0.279497802	unchanged
	HGNC:9399	PRKCD	0.0974417927026	0.392016539	unchanged
	HGNC:4025	FXYD1	-0.3309016945222	0.236366688	unchanged
	HGNC:4163	GART	0.1484586844037	0.297282514	unchanged
	HGNC:12674	VDAC3	-0.0735007594201	0.333557150	unchanged
	HGNC:30841	KRT27	-0.2597415245990	0.427354106	unchanged
	HGNC:29174	WASHC4	0.1121960755521	0.220636859	unchanged
	HGNC:10808	SGCE	-0.1583030005206	0.125927982	unchanged
	HGNC:29099	TELO2	0.1227978845380	0.397214373	unchanged
	HGNC:245	ADD3	-0.1460470362292	0.206662893	unchanged
	HGNC:2893	DKK3	0.2384719590224	0.128681175	unchanged
	HGNC:6401	TNPO1	0.1406142779420	0.236344940	unchanged
	HGNC:11140	SNCB	-0.3159247607748	0.282504492	unchanged
	HGNC:2745	DDX3X	0.1233127054050	0.151350841	unchanged
	HGNC:21043	PITPNM3	0.0746334935788	0.404692978	unchanged
	HGNC:30646	SND1	0.1648578042096	0.214789383	unchanged
	HGNC:23529	NSUN6	-0.1101013299521	0.393492188	unchanged
	HGNC:24526	ATL3	0.0937107780280	0.195920111	unchanged
	HGNC:23375	GAPVD1	0.0815286429976	0.282408068	unchanged
	HGNC:25192	ARL8A	0.1447737089479	0.143708110	unchanged
	HGNC:11275	SPTBN1	0.0817055140216	0.172980536	unchanged
	HGNC:11389	STK11	0.1400648323356	0.165558498	unchanged
	HGNC:15972	VPS18	0.0876727609172	0.346219999	unchanged
	HGNC:49210	TTC41P	-0.1832981191689	0.516740302	unchanged
	HGNC:19022	HSPA12A	0.0857206387944	0.211302101	unchanged
	HGNC:412	ALDH9A1	-0.2207358841252	0.283739224	unchanged
	HGNC:7061	MGST1	0.1903864942078	0.207377692	unchanged
	HGNC:10307	RPL17	0.1188739760030	0.200025719	unchanged
	HGNC:5229	DNAJA1	-0.0742499188128	0.371122289	unchanged
	HGNC:25541	TMEM33	-0.0681932812720	0.330475394	unchanged
	HGNC:3266	EIF2S2	-0.1518320671211	0.320238975	unchanged
	HGNC:3149	ECH1	-0.1277255079415	0.378567380	unchanged
	HGNC:2673	DAP3	-0.1006208306382	0.224777774	unchanged
	HGNC:9354	PRDX3	0.2020494325334	0.256694055	unchanged
	HGNC:2324	CPSF1	0.3338720026153	0.267985466	unchanged
	HGNC:4616	GSK3A	0.1856225259907	0.269164681	unchanged
	HGNC:26294	C22ORF46P	-0.1472569528578	0.281555745	unchanged
	HGNC:21226	LRFN2	-0.1709708659718	0.146969120	unchanged
	HGNC:690	ARIH2	0.1374030067882	0.267985466	unchanged
	HGNC:5411	IFIT3	-0.1732867795049	0.253779253	unchanged
	HGNC:21378	OGFRL1	-0.1115900445824	0.211457007	unchanged
	HGNC:25589	SEPTIN11	0.0963373936648	0.449317697	unchanged
	HGNC:10520	SAFB	-0.1833236507073	0.189539468	unchanged
	HGNC:1482	CAPN5	0.0600330418810	0.409288714	unchanged
	HGNC:19349	KIF21A	0.1141824454686	0.268805239	unchanged
	HGNC:24476	DLGAP4	0.0854309411072	0.282763869	unchanged
	HGNC:12636	UTS2	-0.1531048748818	0.144725771	unchanged
	HGNC:2860	DHCR7	0.0732589091280	0.392016539	unchanged
	HGNC:11443	STX8	-0.0912637176343	0.387292858	unchanged
	HGNC:17052	SEC31A	0.0954427120710	0.299870721	unchanged
	HGNC:31668	GOLGA7B	-0.0843704071236	0.374233614	unchanged
	HGNC:16906	GSTK1	0.1238926272772	0.269164681	unchanged
	HGNC:28454	DERL1	-0.1016678935443	0.438425406	unchanged
	HGNC:10577	STMN2	-0.1845106917941	0.271453374	unchanged
	HGNC:2989	DOCK3	0.0923458058216	0.362056970	unchanged
	HGNC:8743	PCSK1	-0.1252331391537	0.214789383	unchanged
	HGNC:225	ADAR	0.0850069829561	0.245876318	unchanged
	HGNC:9566	PSMD8	-0.1334641518816	0.383250713	unchanged
	HGNC:4244	GFRA2	-0.0938501314592	0.472599214	unchanged
	HGNC:30031	PI4K2A	-0.0612739703354	0.375873193	unchanged
	HGNC:28789	SARAF	-0.0944890724429	0.401844755	unchanged
	HGNC:32151	ATAD3C	-0.0971013343988	0.334984489	unchanged
	HGNC:1469	CAMKK1	0.1416264194781	0.286329176	unchanged
	HGNC:4852	HDAC1	-0.1355208255607	0.401925854	unchanged
	HGNC:30757	STXBP5L	0.0679841025786	0.350803570	unchanged
	HGNC:23046	CLVS2	-0.0713488978411	0.449528147	unchanged
	HGNC:23999	EMC3	-0.0909043877688	0.331681074	unchanged
	HGNC:16993	SEC61B	-0.0885030944767	0.379850459	unchanged
	HGNC:27036	RALYL	-0.0787741612443	0.458047293	unchanged
	HGNC:923	B3GAT3	-0.0641987295890	0.511282889	unchanged
	HGNC:18610	KSR2	0.1307970527163	0.254674253	unchanged
	HGNC:10787	SRSF5	-0.1414373228714	0.304703646	unchanged
	HGNC:1769	CDIPT	0.1106402957211	0.190610668	unchanged
	HGNC:20254	MGRN1	-0.0966752773883	0.269164681	unchanged
	HGNC:24520	FAM98A	-0.1532707739938	0.330475394	unchanged
	HGNC:9668	PTPRD	-0.0814891097256	0.268805239	unchanged
	HGNC:10565	SCAMP3	-0.0589182099130	0.465627543	unchanged
	HGNC:9840	RALB	-0.1018019781035	0.397478554	unchanged
	HGNC:24215	ATP13A1	0.0784759396049	0.289790634	unchanged
	HGNC:10056	RNF11	-0.0882092266576	0.400205482	unchanged
	HGNC:28122	VPS25	-0.1661134384531	0.159228950	unchanged
	HGNC:165	ACTN3	0.2170130111381	0.191225910	unchanged
	HGNC:9788	RAB7A	-0.0967651642857	0.328114371	unchanged
	HGNC:23059	BCAN	-0.1336203669333	0.290940757	unchanged
	HGNC:395	ALAD	-0.2283644105616	0.294487251	unchanged
	HGNC:16492	FHIP2B	0.0947900509228	0.517624859	unchanged
	HGNC:21868	COA1	-0.0979946954085	0.376942297	unchanged
	HGNC:30692	LRRC8B	0.0762905262168	0.321051021	unchanged
	HGNC:6703	LRRFIP2	-0.1888534659270	0.255092196	unchanged
	HGNC:2936	DMWD	0.0757087232765	0.323173724	unchanged
	HGNC:27097	RBFOX3	-0.0886675051210	0.534643302	unchanged
	HGNC:26309	COMTD1	0.1202513909568	0.331901958	unchanged
	HGNC:18550	IER3IP1	-0.1413502913075	0.222104891	unchanged
	HGNC:941	BAG5	0.1144479223770	0.234499029	unchanged
	HGNC:19708	LDHD	0.1879635825560	0.095471011	unchanged
	HGNC:29923	NUCKS1	-0.1859539411538	0.345408591	unchanged
	HGNC:27110	ANKRD29	-0.1667117822744	0.334644047	unchanged
	HGNC:9099	PLXNA1	0.0589017914711	0.281359176	unchanged
	HGNC:12592	UROS	0.2594860391558	0.215240483	unchanged
	HGNC:7989	NRAS	-0.0817176220823	0.327960516	unchanged
	HGNC:11584	TBK1	0.0701623456040	0.401723705	unchanged
	HGNC:22301	TMED4	-0.1185752715654	0.302328462	unchanged
	HGNC:7064	MGST3	-0.0670103916624	0.438800451	unchanged
	HGNC:2024	CLCN6	0.0590346638749	0.477450571	unchanged
	HGNC:15586	LRRC4	-0.2139362921862	0.114768021	unchanged
	HGNC:14542	WNK2	0.0491496712271	0.363763684	unchanged
	HGNC:24878	TMED9	-0.0881835049408	0.418494637	unchanged
	HGNC:14971	SNX7	0.1246851644339	0.326615582	unchanged
	HGNC:19665	STXBP5	0.0732935449141	0.272365385	unchanged
	HGNC:11131	SNAP23	-0.1153139219012	0.338153453	unchanged
	HGNC:8979	PIK3R1	0.1150551652933	0.304097355	unchanged
	HGNC:9069	PLEC	0.0777175182090	0.488242789	unchanged
	HGNC:11513	SYT5	-0.0833316762426	0.252731464	unchanged
	HGNC:6180	ITPR1	0.0688053583416	0.463759706	unchanged
	HGNC:8557	PABPC4	-0.1146793321486	0.382351764	unchanged
	HGNC:21624	KLC4	0.1307259713563	0.239933934	unchanged
	HGNC:2093	CLTCL1	0.3222358224733	0.125185520	unchanged
	HGNC:25660	TTC21B	-0.0949263848865	0.593028348	unchanged
	HGNC:9996	RGS14	0.1258938185958	0.281555745	unchanged
	HGNC:4118	GALK1	0.0629451737007	0.509502931	unchanged
	HGNC:11572	TARS1	0.0901192736942	0.526186479	unchanged
	HGNC:11313	RO60	0.1364336684964	0.272365385	unchanged
	HGNC:28973	MLEC	-0.0639871368280	0.429453683	unchanged
	HGNC:4621	GSPT1	0.1892444303306	0.338153453	unchanged
	HGNC:15909	NCOA5	-0.1233796457225	0.531267403	unchanged
	HGNC:26404	NADK2	-0.1408894963571	0.322964449	unchanged
	HGNC:7734	NEFM	-0.0621128735576	0.597673940	unchanged
	HGNC:23053	RTN4RL2	-0.0835284028712	0.447159630	unchanged
	HGNC:3702	FHL1	0.1675346884175	0.350803570	unchanged
	HGNC:613	APOE	-0.1252621856033	0.267129715	unchanged
	HGNC:10332	RPL3	0.1133613419638	0.159228950	unchanged
	HGNC:1192	MRPL46	-0.1450279081837	0.303230012	unchanged
	HGNC:14476	MRPL16	-0.2310848408823	0.206433226	unchanged
	HGNC:30379	SEH1L	-0.1847720396620	0.194500888	unchanged
	HGNC:17294	DAB2IP	0.0540042403431	0.338153453	unchanged
	HGNC:6415	KRT13	-0.2566351121428	0.432326481	unchanged
	HGNC:11299	SRP14	-0.1288246009901	0.260284845	unchanged
	HGNC:3999	FTL	-0.1613737546920	0.398299812	unchanged
	HGNC:29169	TRAPPC8	0.1384437419828	0.241178339	unchanged
	HGNC:4801	HADHA	-0.1010182335215	0.301749268	unchanged
	HGNC:28826	WDR82	0.0697033793873	0.421790176	unchanged
	HGNC:814	ATP2B1	0.0782622171841	0.345408591	unchanged
	HGNC:10299	RPL10A	-0.0834024409650	0.294373480	unchanged
	HGNC:29319	SHTN1	0.0867431435154	0.421330744	unchanged
	HGNC:25864	TMEM35A	-0.0946115005939	0.408823368	unchanged
	HGNC:9851	RANBP6	0.1709536039968	0.168405666	unchanged
	HGNC:1117	BSN	0.0878707397828	0.419881389	unchanged
	HGNC:21738	ADCK5	-0.0864333063903	0.350803570	unchanged
	HGNC:16511	SEPTIN8	0.0718183379923	0.202897116	unchanged
	HGNC:12826	XPOT	0.1686946927008	0.283739224	unchanged
	HGNC:26274	NARS2	0.1522138303326	0.338153453	unchanged
	HGNC:9003	PITPNM1	0.0969729784878	0.177581026	unchanged
	HGNC:30300	SKIC8	-0.0874497586614	0.465627543	unchanged
	HGNC:18263	RAB21	0.1239174755488	0.465263334	unchanged
	HGNC:26510	TMEM68	0.2115533010285	0.222104891	unchanged
	HGNC:12659	VAV3	0.1088924721696	0.401723705	unchanged
	HGNC:19308	SDK2	-0.1917243277194	0.113839537	unchanged
	HGNC:11510	SYT2	-0.0861803053967	0.354062432	unchanged
	HGNC:14083	MYO15B	-0.1297812650276	0.341509029	unchanged
	HGNC:16826	TSC22D1	-0.1704012430077	0.207487620	unchanged
	HGNC:10317	RPL23A	0.1789687932085	0.272365385	unchanged
	HGNC:1321	TIMMDC1	-0.1669016662826	0.190610668	unchanged
	HGNC:22222	TTYH3	-0.1162475009863	0.327087934	unchanged
	HGNC:11403	STK24	0.1973840666128	0.245876318	unchanged
	HGNC:1736	CDC42	-0.1121577484365	0.147455846	unchanged
	HGNC:24153	CEND1	-0.1027596740283	0.338153453	unchanged
	HGNC:9162	PNN	-0.1402350207023	0.347197501	unchanged
	HGNC:11787	THBS3	-0.3730002534653	0.136635264	unchanged
	HGNC:344	AHCYL1	-0.1624764851062	0.256793952	unchanged
	HGNC:14902	RAB6B	-0.1255689740082	0.313857139	unchanged
	HGNC:28744	CNIH2	0.1866375246116	0.235116120	unchanged
	HGNC:13890	ITCH	0.1147245908965	0.244533110	unchanged
	HGNC:23697	PHLDB1	0.1202442457443	0.272365385	unchanged
	HGNC:4082	GABRB2	-0.0698072522514	0.335435742	unchanged
	HGNC:992	BCL2L1	-0.1095192323798	0.331901958	unchanged
	HGNC:11325	SSR3	-0.1166044596674	0.341842282	unchanged
	HGNC:8539	P2RY1	-0.1003812956391	0.419330358	unchanged
	HGNC:1765	CDH6	-0.1215108618085	0.254674253	unchanged
	HGNC:14347	BCAS3	0.0829262239589	0.257540219	unchanged
	HGNC:24812	MTX3	-0.0920915395869	0.252144037	unchanged
	HGNC:17042	PUF60	-0.0751123970197	0.481268399	unchanged
	HGNC:3010	DPP6	-0.0577096864285	0.477250635	unchanged
	HGNC:16669	IGSF11	-0.1012566319205	0.432326481	unchanged
	HGNC:4405	GNG3	-0.1244927759280	0.331901958	unchanged
	HGNC:29028	ATG2A	0.0926596771996	0.225624448	unchanged
	HGNC:7899	NPDC1	-0.1970861390241	0.251773266	unchanged
	HGNC:29106	DDHD2	0.0595133944221	0.401438907	unchanged
	HGNC:30212	TANC2	0.0745812984796	0.420383817	unchanged
	HGNC:13753	FSD1L	0.1070730446060	0.422795524	unchanged
	HGNC:21033	HACE1	0.1782552395453	0.225624448	unchanged
	HGNC:9661	PTPN9	0.0674041993428	0.428475522	unchanged
	HGNC:26533	CCDC7	0.2433689057526	0.297579608	unchanged
	HGNC:18582	ADGRL2	-0.0900012289178	0.290700935	unchanged
	HGNC:14219	RBM14	-0.1072998375585	0.399072770	unchanged
	HGNC:581	APBB1	0.0777729808145	0.482657020	unchanged
	HGNC:3296	EIF4G1	0.0886717252801	0.196743456	unchanged
	HGNC:6499	LAMP1	-0.1325012226858	0.269164681	unchanged
	HGNC:319	ACAN	-0.0962414197064	0.498736729	unchanged
	HGNC:11578	TBC1D1	0.0981539794985	0.456460160	unchanged
	HGNC:166	ACTN4	-0.1460758900683	0.298043783	unchanged
	HGNC:16097	LAMP5	-0.0934189720972	0.461093664	unchanged
	HGNC:13799	ERP29	-0.1161732016751	0.370193197	unchanged
	HGNC:3365	ENTPD3	-0.0993090446855	0.323588901	unchanged
	HGNC:26611	HECTD4	0.0808079013465	0.485052668	unchanged
	HGNC:28928	KRT73	-0.4176331943682	0.189544352	unchanged
	HGNC:26434	C3ORF33	-0.1989608668438	0.143992066	unchanged
	HGNC:24718	TMX3	-0.0612279230748	0.448235634	unchanged
	HGNC:12645	VAMP4	-0.1109340447962	0.444506448	unchanged
	HGNC:30343	DNAJC13	0.0642598729202	0.410622437	unchanged
	HGNC:21492	VKORC1L1	-0.1231634442562	0.374846705	unchanged
	HGNC:11233	SPAST	0.1282742090245	0.211469782	unchanged
	HGNC:24510	TBC1D10B	0.0734483485825	0.404692978	unchanged
	HGNC:2464	VCAN	-0.1335082100133	0.340705766	unchanged
	HGNC:25754	VPS37B	-0.1553950045825	0.494558270	unchanged
	HGNC:10591	SCN4A	0.0814686771162	0.396644849	unchanged
	HGNC:4551	TECR	0.0984835739855	0.274231995	unchanged
	HGNC:29273	HEATR5B	0.1164348320696	0.401925854	unchanged
	HGNC:12476	UBE2D3	0.2225438207367	0.265129946	unchanged
	HGNC:20248	REM2	0.1302341408059	0.477450571	unchanged
	HGNC:8950	SERPINB6	-0.1408202614632	0.467809204	unchanged
	HGNC:9508	PSEN1	-0.1967868689051	0.188384905	unchanged
	HGNC:1392	CACNA1E	0.0721001669384	0.362056970	unchanged
	HGNC:20823	DPP10	-0.0792902235968	0.335575872	unchanged
	HGNC:17189	OLFM2	-0.1534313969121	0.214789383	unchanged
	HGNC:8974	PIK3C3	0.0604602175657	0.331681074	unchanged
	HGNC:11514	SYT7	-0.0875095943716	0.289341997	unchanged
	HGNC:13818	SLC12A5	0.0867185726682	0.327720086	unchanged
	HGNC:3123	EBAG9	-0.1477946648622	0.523880488	unchanged
	HGNC:14073	ATP1A4	0.0555868123703	0.528230439	unchanged
	HGNC:21489	ECHDC1	-0.2762606691706	0.298191748	unchanged
	HGNC:24011	ABI2	-0.1653131185034	0.346219999	unchanged
	HGNC:18706	GRIPAP1	0.0647807605712	0.406552522	unchanged
	HGNC:17281	GHITM	-0.1076590008964	0.297282514	unchanged
	HGNC:7760	NEU3	0.1679332678938	0.094669418	unchanged
	HGNC:18290	CMAS	0.0944180850414	0.222762694	unchanged
	HGNC:26278	ISOC2	0.2747616841094	0.154679946	unchanged
	HGNC:1399	CACNA2D1	-0.0944817778917	0.317702806	unchanged
	HGNC:28651	PRXL2A	-0.0940335114198	0.275551558	unchanged
	HGNC:11375	HSPA13	-0.0681552184717	0.420887944	unchanged
	HGNC:24968	EXOC2	0.0578397508733	0.395684112	unchanged
	HGNC:10421	RPS3A	-0.1910798981258	0.227374752	unchanged
	HGNC:10767	SF3A3	-0.1111499564289	0.425885453	unchanged
	HGNC:24703	RABL6	-0.0702144893049	0.413205269	unchanged
	HGNC:13406	PCLO	0.0662415666972	0.400896648	unchanged
	HGNC:5465	IGF1R	0.0939926398148	0.483509022	unchanged
	HGNC:9761	RAB11B	-0.0822115931817	0.435306910	unchanged
	HGNC:29023	PPIP5K1	0.1644011731142	0.222104891	unchanged
	HGNC:8811	PDK3	-0.0741701253791	0.255671265	unchanged
	HGNC:18994	BRSK1	0.0855849432135	0.283739224	unchanged
	HGNC:25699	TBC1D17	0.0688293963727	0.322723723	unchanged
	HGNC:3300	EIF5A	0.1784259022913	0.322983445	unchanged
	HGNC:28771	TMEM109	-0.1258486607200	0.227374752	unchanged
	HGNC:31092	TMEM132A	-0.0728716875209	0.297282514	unchanged
	HGNC:24521	HERC4	0.1639642074183	0.143708110	unchanged
	HGNC:9215	POU3F2	-0.1137301156072	0.498232413	unchanged
	HGNC:1085	BNIP3L	0.1748165745102	0.312065716	unchanged
	HGNC:9394	PICK1	0.0618364392648	0.382351764	unchanged
	HGNC:7007	RAB8A	-0.0767020135547	0.362056970	unchanged
	HGNC:6091	INSR	0.1169527640148	0.269287654	unchanged
	HGNC:4449	GPC1	-0.0725883084100	0.482657020	unchanged
	HGNC:5348	ICAM5	-0.1182719556075	0.272365385	unchanged
	HGNC:2516	CTNND2	0.0821983554563	0.385687189	unchanged
	HGNC:16064	GGA2	0.1005503275864	0.449273553	unchanged
	HGNC:17793	VTI1B	-0.0836740261717	0.466552562	unchanged
	HGNC:24837	C3ORF18	-0.1643750232206	0.381140997	unchanged
	HGNC:9107	PLXND1	0.0483703726314	0.504578536	unchanged
	HGNC:11283	SRC	0.0581550645545	0.268805239	unchanged
	HGNC:24289	CEPT1	0.0778544782010	0.502727395	unchanged
	HGNC:6541	LDHB	-0.3055433309095	0.265129946	unchanged
	HGNC:30262	PYCR2	-0.1084384948767	0.593732003	unchanged
	HGNC:21148	RNF123	0.0879993559687	0.332619262	unchanged
	HGNC:14090	RAB9B	0.1107472348801	0.211091293	unchanged
	HGNC:12362	TSC1	0.1272538460248	0.282504492	unchanged
	HGNC:28430	EMC6	-0.0997851285350	0.428960574	unchanged
	HGNC:619	APOL2	0.1161233895327	0.314186646	unchanged
	HGNC:8004	NRP1	-0.1018345396916	0.348215900	unchanged
	HGNC:414	ALDOA	-0.2855746425414	0.294487251	unchanged
	HGNC:122	ACP1	0.2109113771909	0.264664597	unchanged
	HGNC:23159	ALG2	0.0743733561687	0.404692978	unchanged
	HGNC:24105	STAMBPL1	0.1243810935611	0.242978713	unchanged
	HGNC:9002	PITPNB	0.0893212711218	0.216930343	unchanged
	HGNC:11494	SYN1	0.1186765273267	0.364979746	unchanged
	HGNC:5951	CADM1	-0.1150921624934	0.347916759	unchanged
	HGNC:21638	CEP85L	-0.1803652864061	0.253349346	unchanged
	HGNC:10984	SLC25A14	-0.0757245041071	0.289790634	unchanged
	HGNC:30036	PLEKHA5	0.0612729737790	0.518271386	unchanged
	HGNC:15759	ADRM1	-0.2177410145135	0.351112871	unchanged
	HGNC:18131	ILDR2	-0.0891862629919	0.297282514	unchanged
	HGNC:14275	MRPL1	-0.1048075797159	0.367225894	unchanged
	HGNC:819	ATP4A	0.0804627065282	0.367043555	unchanged
	HGNC:4623	GSR	-0.1712303275202	0.256694055	unchanged
	HGNC:10741	SEMA7A	-0.0754735484138	0.536663370	unchanged
	HGNC:179	ACYP1	0.2038949660865	0.438758596	unchanged
	HGNC:24547	DHRS7B	-0.0748105863669	0.295080197	unchanged
	HGNC:19751	SRGAP2	0.1031486525871	0.167598852	unchanged
	HGNC:10303	RPL13	0.1468146812325	0.282504492	unchanged
	HGNC:3557	FABP3	-0.4369130143890	0.267930727	unchanged
	HGNC:13541	ATP9B	-0.0981776295899	0.431550137	unchanged
	HGNC:30404	SDSL	0.1634997683300	0.340475525	unchanged
	HGNC:11370	STAU1	-0.1007895015823	0.482822883	unchanged
	HGNC:27007	TPRG1L	-0.2298159319176	0.268805239	unchanged
	HGNC:25358	RNF170	-0.0937157003092	0.288032305	unchanged
	HGNC:698	ARL4C	-0.0949073206995	0.432513390	unchanged
	HGNC:9043	PLAA	0.1428318914224	0.319020551	unchanged
	HGNC:17899	NKIRAS1	-0.0517973925451	0.481151960	unchanged
	HGNC:12628	USP5	0.1074876146088	0.361578261	unchanged
	HGNC:214	ADAM7	0.1976689325208	0.442815798	unchanged
	HGNC:79	ABO	0.2364446413163	0.290700935	unchanged
	HGNC:26101	ACSF2	0.1245357303887	0.420361825	unchanged
	HGNC:17572	EPDR1	-0.1228732391045	0.401925854	unchanged
	HGNC:30242	TUSC3	-0.0744929598812	0.471001476	unchanged
	HGNC:14988	POFUT1	0.1181808657800	0.417926075	unchanged
	HGNC:29849	CADM2	-0.0680972526486	0.490089140	unchanged
	HGNC:18683	EIF4A3	-0.0995097787042	0.389677741	unchanged
	HGNC:9310	PPP2R5B	0.1089958762730	0.202897116	unchanged
	HGNC:23786	PIP4K2C	0.0791639363650	0.383919158	unchanged
	HGNC:19651	SMAP1	0.1496885040820	0.326662569	unchanged
	HGNC:11497	SYNGAP1	0.0689816185641	0.460996037	unchanged
	HGNC:17072	ERC1	0.1235621326699	0.283072910	unchanged
	HGNC:11580	TBCC	0.1256087705842	0.391678008	unchanged
	HGNC:12520	UFD1	-0.1925341549525	0.309895898	unchanged
	HGNC:17090	ARHGEF18	0.1012965550226	0.433075271	unchanged
	HGNC:1470	CAMKK2	0.0729916041098	0.460996037	unchanged
	HGNC:13238	APMAP	-0.0707475160226	0.438514263	unchanged
	HGNC:17113	HIF1AN	-0.1909259615395	0.297550801	unchanged
	HGNC:22204	AHCYL2	-0.2362359347619	0.177809742	unchanged
	HGNC:10850	SHMT1	0.1871543081271	0.294487251	unchanged
	HGNC:9872	RASA2	0.1060790639059	0.409890673	unchanged
	HGNC:24634	EPS15L1	-0.0576613753822	0.419433605	unchanged
	HGNC:6442	KRT5	-0.2093059682372	0.462316778	unchanged
	HGNC:29329	ANO8	0.2461083132699	0.147455846	unchanged
	HGNC:8780	PDE4A	0.0996267148902	0.267985466	unchanged
	HGNC:5343	ICA1	0.0712191250013	0.331181505	unchanged
	HGNC:16396	OSBPL8	0.0618505397275	0.338153453	unchanged
	HGNC:11362	STAT1	0.0873198827950	0.444397152	unchanged
	HGNC:16469	ACAP2	0.1540548507260	0.373692213	unchanged
	HGNC:24457	DTX3	0.0876686115395	0.419881389	unchanged
	HGNC:10353	RPL4	0.0938959774547	0.264307242	unchanged
	HGNC:21696	TSC22D4	-0.1002851870644	0.472456902	unchanged
	HGNC:4593	GRM1	0.0810600212551	0.490553605	unchanged
	HGNC:14240	SMPD3	-0.0775445826938	0.265129946	unchanged
	HGNC:16923	AGAP3	0.0597485417822	0.547476483	unchanged
	HGNC:33276	FLG2	-0.2557600610265	0.458834946	unchanged
	HGNC:11111	SMC1A	-0.1077815087626	0.217316664	unchanged
	HGNC:18650	SPATS2	0.0971816978978	0.435367499	unchanged
	HGNC:14576	MCF2L	0.0784911201173	0.502727395	unchanged
	HGNC:5293	HTR2A	-0.1799742929506	0.275410436	unchanged
	HGNC:2770	DES	-0.3988553287944	0.200142480	unchanged
	HGNC:15848	SEPTIN6	0.1052084424791	0.436059805	unchanged
	HGNC:17034	TUSC2	-0.1231009949392	0.294373480	unchanged
	HGNC:4867	HERC1	0.0448710476823	0.590893858	unchanged
	HGNC:10604	SCO2	-0.0718399291937	0.528613029	unchanged
	HGNC:3185	EEA1	0.1791083807337	0.188384905	unchanged
	HGNC:6264	KCNJ3	-0.1389101528529	0.222795349	unchanged
	HGNC:15851	NECAB3	-0.5942917978272	0.163515906	unchanged
	HGNC:13518	CLIC4	0.2552476136548	0.274231995	unchanged
	HGNC:8754	PCYT1A	0.0401255401803	0.618503115	unchanged
	HGNC:14011	SMC2	0.1774945957304	0.211801358	unchanged
	HGNC:26176	REEP4	-0.1568785646193	0.420887944	unchanged
	HGNC:19074	THOC5	-0.1544342783254	0.197860329	unchanged
	HGNC:14510	MRPS24	-0.1583988357206	0.245632436	unchanged
	HGNC:9770	RAB30	-0.0673564943236	0.352221104	unchanged
	HGNC:17296	RRM2B	-0.1301230496336	0.217077869	unchanged
	HGNC:17514	HOMER3	-0.1465831263823	0.566407636	unchanged
	HGNC:25010	TIMM21	-0.0798327096744	0.283739224	unchanged
	HGNC:25334	ELMOD1	0.0947789775565	0.448521470	unchanged
	HGNC:4392	GNAS	0.0568830667672	0.319020551	unchanged
	HGNC:9395	PRKCB	0.0922974792172	0.441567901	unchanged
	HGNC:16836	TGFBRAP1	0.0782635266410	0.353059858	unchanged
	HGNC:12649	VAPB	-0.0560200440704	0.462897661	unchanged
	HGNC:3482	ETFB	-0.1785444806503	0.385617670	unchanged
	HGNC:28790	PBDC1	-0.1175628322993	0.410863620	unchanged
	HGNC:19341	CAMK1D	0.0925057653551	0.338153453	unchanged
	HGNC:12648	VAPA	0.1354807255209	0.122412042	unchanged
	HGNC:438	ALPL	-0.1186006196389	0.405086557	unchanged
	HGNC:9676	PTPRN	0.0739477266662	0.354167026	unchanged
	HGNC:16998	TMED10	-0.0727883080108	0.510589567	unchanged
	HGNC:23230	UBA5	0.2009794581818	0.285785503	unchanged
	HGNC:7618	PPP1R12A	-0.0660650077333	0.425530517	unchanged
	HGNC:689	ARIH1	0.2235056676434	0.292862568	unchanged
	HGNC:2158	CNP	0.1574372054858	0.205201612	unchanged
	HGNC:11486	VAMP7	-0.0631079371565	0.321051021	unchanged
	HGNC:16629	RAPGEF3	0.1203746735654	0.421477099	unchanged
	HGNC:2419	CRYZ	-0.1994898804736	0.360124865	unchanged
	HGNC:27302	IBA57	-0.2276833991771	0.190869982	unchanged
	HGNC:30417	SH2B1	0.1301646488749	0.265857119	unchanged
	HGNC:202	ADAM23	-0.0468472680629	0.569440467	unchanged
	HGNC:11655	TCP1	-0.1475705651398	0.306660199	unchanged
	HGNC:375	AKAP5	-0.1241358406636	0.241178339	unchanged
	HGNC:6427	KRT17	-0.2898016408101	0.448235634	unchanged
	HGNC:29165	SIK3	0.0783727132124	0.397620499	unchanged
	HGNC:18468	HINT3	-0.1321552744867	0.319020551	unchanged
	HGNC:30622	SPIRE1	0.0577622980082	0.509502931	unchanged
	HGNC:28932	KRT72	-0.3358218405320	0.170982804	unchanged
	HGNC:18191	MTMR12	0.1187374159782	0.485052668	unchanged
	HGNC:23373	NTMT1	0.2032193243248	0.288199947	unchanged
	HGNC:315	AFG3L2	-0.0691027705276	0.300927983	unchanged
	HGNC:19299	PIP4P1	0.1137864787718	0.348663288	unchanged
	HGNC:1760	CDH20	-0.0782238154729	0.440570057	unchanged
	HGNC:2906	DLGAP2	0.0724101549895	0.466552562	unchanged
	HGNC:4083	GABRB3	-0.0666622134621	0.390650064	unchanged
	HGNC:20076	USP47	0.1389739195611	0.378567380	unchanged
	HGNC:30377	SCRIB	0.0627400063460	0.388029127	unchanged
	HGNC:8992	PIN4	0.1208561570867	0.444506448	unchanged
	HGNC:20973	ADGRL1	-0.0737742235973	0.245243179	unchanged
	HGNC:4460	GPM6A	0.1071409164380	0.258847562	unchanged
	HGNC:10663	NEMF	0.0781742053928	0.243439309	unchanged
	HGNC:7666	NCKAP1	0.1055975592933	0.429782894	unchanged
	HGNC:35409	SHISA7	-0.0909922856843	0.448235634	unchanged
	HGNC:735	ASAH1	-0.1086725992829	0.367880031	unchanged
	HGNC:21581	CARMIL1	0.0522442705503	0.631147710	unchanged
	HGNC:21066	TBC1D7	-0.1962621228173	0.146668581	unchanged
	HGNC:7886	NOVA1	-0.0854082146967	0.455416473	unchanged
	HGNC:19359	C1QL3	-0.1047155001612	0.411292977	unchanged
	HGNC:10894	PRMT5	-0.1421328222794	0.373814613	unchanged
	HGNC:11465	SUPT16H	0.0778328803192	0.302194791	unchanged
	HGNC:7183	MNDA	0.2427854829920	0.182710474	unchanged
	HGNC:9726	PYGM	0.2034338595522	0.275410436	unchanged
	HGNC:1362	FRRS1L	-0.0880417230459	0.322723723	unchanged
	HGNC:29155	EFR3B	0.0441459517577	0.541376192	unchanged
	HGNC:16695	BCAP31	-0.1095439826338	0.291734128	unchanged
	HGNC:3700	FH	-0.1648284437532	0.401723705	unchanged
	HGNC:6815	MAGOH	-0.1188984702351	0.329327300	unchanged
	HGNC:26799	C2ORF69	0.1485479703873	0.205211748	unchanged
	HGNC:7864	EMC8	-0.1860178441617	0.266319293	unchanged
	HGNC:2799	GRHL2	-0.1041269631494	0.476331700	unchanged
	HGNC:12734	WASF3	-0.1522771326553	0.305937495	unchanged
	HGNC:9559	PSMD2	-0.0889638202613	0.414873013	unchanged
	HGNC:25813	GVINP1	-0.2948296945876	0.164966304	unchanged
	HGNC:11252	SPON1	-0.1158759517194	0.375725418	unchanged
	HGNC:23841	GRIP2	0.1893939513277	0.177581026	unchanged
	HGNC:19044	FER1L5	0.0944846180056	0.462316778	unchanged
	HGNC:30071	KIAA0319L	-0.0721669096914	0.572345651	unchanged
	HGNC:11030	SLC4A4	-0.0816145844975	0.253235255	unchanged
	HGNC:9760	RAB11A	0.2544294164398	0.195260608	unchanged
	HGNC:864	ATP6V1G1	-0.2261439560780	0.206433226	unchanged
	HGNC:28154	NUDT16L1	-0.1355340398000	0.245674995	unchanged
	HGNC:18553	PLLP	-0.0962892105627	0.528613029	unchanged
	HGNC:8648	PCBP2	0.0941860686445	0.322519523	unchanged
	HGNC:23510	WBP1L	-0.1607690546151	0.439572602	unchanged
	HGNC:17896	PRPF19	0.0750959290360	0.268805239	unchanged
	HGNC:19954	SLC25A22	0.0803770116880	0.308610709	unchanged
	HGNC:6412	KRT1	-0.1814205750948	0.543754262	unchanged
	HGNC:8076	NXPH2	-0.1545260215998	0.340743375	unchanged
	HGNC:4115	GALC	-0.0878601596204	0.559395666	unchanged
	HGNC:8576	PAFAH1B3	0.2272333436845	0.419584566	unchanged
	HGNC:16994	OS9	-0.2269946740252	0.125185520	unchanged
	HGNC:26019	BPNT2	-0.1267869941617	0.495137631	unchanged
	HGNC:11827	TJP1	-0.0771940835180	0.240920305	unchanged
	HGNC:9555	PSMD10	-0.2251751729084	0.241178339	unchanged
	HGNC:14462	NDRG3	-0.0909209738909	0.354167026	unchanged
	HGNC:14335	PLEKHA1	0.0641553694432	0.465627543	unchanged
	HGNC:9852	IPO7	0.1544683230202	0.319928929	unchanged
	HGNC:25055	SMDT1	-0.1717265272079	0.359870330	unchanged
	HGNC:12011	TPM2	-0.1733869364390	0.645490649	unchanged
	HGNC:804	ATP1B1	-0.0634305718757	0.470703164	unchanged
	HGNC:24546	CNRIP1	0.1689909281347	0.370520897	unchanged
	HGNC:70	ABCF1	0.0818751222509	0.230131429	unchanged
	HGNC:7230	MRE11	-0.1481138294092	0.303343869	unchanged
	HGNC:17053	PLEKHA6	0.0593187340883	0.467809204	unchanged
	HGNC:7569	MYH11	0.1242601959436	0.585529113	unchanged
	HGNC:29109	TESPA1	-0.2640225394698	0.239141200	unchanged
	HGNC:3359	ENPP4	-0.0603390567251	0.673401751	unchanged
	HGNC:9228	PLPP1	-0.0997556214671	0.331901958	unchanged
	HGNC:3299	EIF5	0.1294242950119	0.401723705	unchanged
	HGNC:3754	FLNA	0.1282675953388	0.489478279	unchanged
	HGNC:18155	TXNRD2	0.1897592884648	0.370714290	unchanged
	HGNC:3048	DSG1	-0.1893344612848	0.420887944	unchanged
	HGNC:8857	PEX16	-0.1051496504973	0.347916759	unchanged
	HGNC:9910	RBMX	-0.1938753596585	0.289875653	unchanged
	HGNC:23633	PLGRKT	-0.0929677165639	0.348663288	unchanged
	HGNC:10021	RIPK3	-0.0974181099058	0.435306910	unchanged
	HGNC:12494	UBE2V1	-0.2373326190943	0.425885453	unchanged
	HGNC:9065	PLCG1	0.1799861559994	0.387916504	unchanged
	HGNC:865	ATP6V0A1	0.0515688235912	0.474204777	unchanged
	HGNC:7036	MFGE8	-0.2100258418420	0.170140715	unchanged
	HGNC:6320	KIF3B	-0.0513239228090	0.453289952	unchanged
	HGNC:13478	UBE3B	0.0588128261328	0.531267403	unchanged
	HGNC:17028	SNF8	-0.0751800465104	0.464710616	unchanged
	HGNC:21225	CBLL1	-0.0738937962929	0.569440467	unchanged
	HGNC:1297	DNAJC28	-0.0912883911828	0.459075610	unchanged
	HGNC:21303	ADPRHL1	0.1673746701890	0.409890673	unchanged
	HGNC:29326	SLC7A14	0.0771137010036	0.319020551	unchanged
	HGNC:30781	TADA2B	-0.1371622562898	0.265344106	unchanged
	HGNC:7897	NPC1	0.0938364004810	0.394788557	unchanged
	HGNC:2687	BRINP1	-0.0574258939823	0.371622850	unchanged
	HGNC:20073	SNX27	0.1339600564228	0.225131769	unchanged
	HGNC:692	ARL1	-0.1013341864859	0.227374752	unchanged
	HGNC:25560	RPRD1A	-0.0645958861840	0.522025217	unchanged
	HGNC:14891	DNAJB12	-0.0765474122809	0.447043906	unchanged
	HGNC:26006	TTC19	-0.0841401303984	0.535313275	unchanged
	HGNC:20672	PHF8	-0.0580676300393	0.688096124	unchanged
	HGNC:9165	SEPTIN4	-0.0680138718312	0.619911443	unchanged
	HGNC:16860	SART3	0.0898880949112	0.398989681	unchanged
	HGNC:3569	ACSL1	0.0357871626627	0.599583246	unchanged
	HGNC:24432	SARNP	-0.1479226608860	0.298664074	unchanged
	HGNC:24285	RMDN1	-0.1290188890316	0.259049871	unchanged
	HGNC:3261	EIF2B5	0.1648618729922	0.241178339	unchanged
	HGNC:9416	PRKG2	0.1970001341809	0.158018893	unchanged
	HGNC:10791	SRSF9	-0.1068235534975	0.447159630	unchanged
	HGNC:6239	KCND3	0.0540370593946	0.593262050	unchanged
	HGNC:17722	SPRED2	-0.1222151440171	0.531267403	unchanged
	HGNC:19423	ING4	-0.0919532127314	0.556422383	unchanged
	HGNC:7456	MT-ND2	-0.0983913311877	0.385576715	unchanged
	HGNC:8142	OPA3	-0.1159711924340	0.269164681	unchanged
	HGNC:4124	GALNT2	-0.0721535114287	0.485052668	unchanged
	HGNC:840	ATP5PB	-0.0771628683001	0.365549435	unchanged
	HGNC:24877	YIPF5	0.1074008711321	0.449528147	unchanged
	HGNC:10666	STARD10	0.1519986609804	0.376895216	unchanged
	HGNC:16823	TMEM11	0.0716024273584	0.364205610	unchanged
	HGNC:30664	CLPB	0.0965777036643	0.267129715	unchanged
	HGNC:26773	FAM98B	-0.1671171876395	0.359542279	unchanged
	HGNC:5041	HNRNPH1	0.1581409902830	0.065657911	unchanged
	HGNC:7657	NCAM2	-0.0973621225149	0.305723375	unchanged
	HGNC:29036	SLC25A44	-0.0687382912865	0.493721559	unchanged
	HGNC:11331	SSTR2	-0.2135669478663	0.385617670	unchanged
	HGNC:30321	MPRIP	0.0560368704094	0.490089140	unchanged
	HGNC:7530	MVK	0.0783525854705	0.383919158	unchanged
	HGNC:2940	DNAH1	-0.2000066441689	0.239063432	unchanged
	HGNC:16286	ELMO1	-0.0689111887562	0.440334333	unchanged
	HGNC:30060	NOMO1	-0.0567199420453	0.628392107	unchanged
	HGNC:15487	TMX1	-0.0655496669107	0.440840815	unchanged
	HGNC:18044	SLC38A3	-0.0880087959830	0.431232958	unchanged
	HGNC:6740	LYZ	-0.3008197580933	0.319091413	unchanged
	HGNC:29884	UBASH3B	0.0822129245527	0.681360482	unchanged
	HGNC:10327	RPL26	0.1433530750810	0.401723705	unchanged
	HGNC:11430	STX12	-0.0887323421515	0.399072770	unchanged
	HGNC:32225	WIPI2	0.0904341941513	0.477261848	unchanged
	HGNC:11054	SLC6A7	0.0544896923087	0.531267403	unchanged
	HGNC:18658	NUP205	0.0768079717773	0.334414421	unchanged
	HGNC:4162	GARS1	0.1183853047642	0.470726094	unchanged
	HGNC:12630	USP7	0.0956504276507	0.308284690	unchanged
	HGNC:24275	SCCPDH	-0.0689107968772	0.328114371	unchanged
	HGNC:7999	NRG3	-0.1783996006843	0.261145010	unchanged
	HGNC:7458	MT-ND3	0.2399110427745	0.483176594	unchanged
	HGNC:3298	EIF4G3	0.1285336807272	0.222795349	unchanged
	HGNC:9453	PRODH	-0.0702136681173	0.437772030	unchanged
	HGNC:19943	TRAPPC4	-0.1151824004190	0.346304834	unchanged
	HGNC:32443	LRTM2	-0.0924463552437	0.433761502	unchanged
	HGNC:17874	LSM3	-0.1336191169006	0.528613029	unchanged
	HGNC:28108	CCDC90B	-0.0962197181231	0.385687189	unchanged
	HGNC:9621	TWF2	0.1651153498463	0.215191854	unchanged
	HGNC:10898	SKIC2	0.0691893107797	0.428475522	unchanged
	HGNC:19175	CMTM4	-0.1349474867320	0.272365385	unchanged
	HGNC:28106	TMEM97	-0.1096202489692	0.311173836	unchanged
	HGNC:19100	IL23R	-0.0973043128353	0.490089140	unchanged
	HGNC:9304	PPP2R2A	0.1259322111040	0.383541961	unchanged
	HGNC:24904	MOB2	0.1297488326341	0.331681074	unchanged
	HGNC:10763	SEZ6L	-0.0705206553569	0.490089140	unchanged
	HGNC:579	APBA2	0.0917914356283	0.462962762	unchanged
	HGNC:19195	ABLIM2	-0.0993034963454	0.306911901	unchanged
	HGNC:6859	MAP3K7	0.1225327261995	0.284482210	unchanged
	HGNC:15574	RB1CC1	0.0995508438264	0.547814005	unchanged
	HGNC:29122	VPS8	0.0750016071284	0.363187520	unchanged
	HGNC:4718	H1-4	-0.1226619179105	0.400243081	unchanged
	HGNC:24607	IGFN1	-0.2328292589774	0.118576271	unchanged
	HGNC:16653	MRPL48	-0.0637184380510	0.741491206	unchanged
	HGNC:14265	CDH24	-0.1561537941150	0.302194791	unchanged
	HGNC:2711	DCTN1	0.0807557185301	0.407114875	unchanged
	HGNC:10575	SCG2	-0.1569706407342	0.412730349	unchanged
	HGNC:12558	ULK1	0.0802726658453	0.473650382	unchanged
	HGNC:4401	GNB5	-0.0957152773007	0.392016539	unchanged
	HGNC:20297	SLITRK1	-0.1959294949039	0.079729716	unchanged
	HGNC:17930	PURG	-0.2430779702649	0.107431353	unchanged
	HGNC:15721	STRN4	0.0848234098553	0.425885453	unchanged
	HGNC:13058	ZRANB2	-0.0827582464301	0.542875141	unchanged
	HGNC:18157	TAB1	0.0768354979409	0.442449737	unchanged
	HGNC:12420	TUFM	0.0567861457281	0.482657020	unchanged
	HGNC:4078	GABRA4	-0.0971779943159	0.206527886	unchanged
	HGNC:2389	CRYAB	0.1927926568518	0.189426720	unchanged
	HGNC:15456	MBTPS1	0.1024585171142	0.347488892	unchanged
	HGNC:5034	HNRNPAB	-0.0746647925776	0.609227813	unchanged
	HGNC:9786	RAB6A	-0.0927598032576	0.428009174	unchanged
	HGNC:418	ALDOC	-0.2786528521932	0.342793298	unchanged
	HGNC:3029	DRG1	-0.1072353755459	0.420171552	unchanged
	HGNC:8140	OPA1	0.0624534825581	0.283486453	unchanged
	HGNC:17095	LARS2	0.1023984974796	0.372384558	unchanged
	HGNC:24253	TMED7	-0.0771046664003	0.398121846	unchanged
	HGNC:16991	CKAP4	-0.0595873536290	0.490089140	unchanged
	HGNC:27880	ANKRD13D	0.0757185937859	0.438680899	unchanged
	HGNC:6783	MAG	-0.0878673575202	0.674406250	unchanged
	HGNC:25903	ATAD1	0.0486481828742	0.484019110	unchanged
	HGNC:25386	PDE12	0.1059532271188	0.517912106	unchanged
	HGNC:20075	USP46	-0.1351599034603	0.215191854	unchanged
	HGNC:180	ACYP2	0.1155956887248	0.497452651	unchanged
	HGNC:405	ALDH3A1	0.1573468619825	0.346255137	unchanged
	HGNC:12713	VPS41	0.0529599018832	0.478538795	unchanged
	HGNC:28115	TBCEL	0.0931147910323	0.471001476	unchanged
	HGNC:28143	TMEM177	-0.1213329603047	0.143708110	unchanged
	HGNC:13247	FAM120A	-0.0526391666037	0.470538881	unchanged
	HGNC:4331	GLS	0.1366671356830	0.549083728	unchanged
	HGNC:17043	NIPA1	0.1014954216567	0.311844402	unchanged
	HGNC:26062	C1ORF159	-0.1042721259039	0.379110603	unchanged
	HGNC:1363	TMEM245	0.0357855895962	0.724306146	unchanged
	HGNC:6323	KIF5A	0.0607209493835	0.505065179	unchanged
	HGNC:30078	REEP6	-0.0648867954114	0.559809232	unchanged
	HGNC:4396	GNB1	0.2893305759491	0.609227748	unchanged
	HGNC:17059	SACM1L	0.0503734260839	0.435367499	unchanged
	HGNC:407	ALDH1B1	-0.1753803937254	0.423695801	unchanged
	HGNC:11368	STAT6	0.0845418157104	0.526641129	unchanged
	HGNC:2253	CORO1B	0.1001963410821	0.588011220	unchanged
	HGNC:14540	WNK1	0.0459153157334	0.489920804	unchanged
	HGNC:9457	PLPBP	0.1331634891912	0.482822883	unchanged
	HGNC:428	ALMS1	-0.1464136989967	0.441922865	unchanged
	HGNC:236	ADCY5	0.0725421618069	0.440303297	unchanged
	HGNC:29409	FBXO41	0.0720735892310	0.543754262	unchanged
	HGNC:25191	CCDC148	-0.1455014263981	0.354420921	unchanged
	HGNC:30801	AJAP1	0.1443098760583	0.331901958	unchanged
	HGNC:6897	MARK3	0.0698685060314	0.467511876	unchanged
	HGNC:6200	JRKL	-0.1510390785016	0.457531308	unchanged
	HGNC:3272	EIF3I	-0.1390282827539	0.322983445	unchanged
	HGNC:27820	MICU3	-0.0365768958427	0.526641129	unchanged
	HGNC:3396	EPHB6	0.0840314312065	0.319020551	unchanged
	HGNC:29378	PHYHIPL	0.1784401860783	0.475136553	unchanged
	HGNC:6705	LSAMP	-0.0728607660309	0.509159870	unchanged
	HGNC:24276	SAMM50	-0.0580515236123	0.474347891	unchanged
	HGNC:20947	TOMM20	-0.0742640434982	0.490553605	unchanged
	HGNC:4574	GRIA4	-0.0655753293314	0.429453683	unchanged
	HGNC:12370	CEP41	-0.1196070624062	0.385687189	unchanged
	HGNC:11302	SRP68	0.0433309538126	0.568445785	unchanged
	HGNC:16897	RIDA	-0.2877794210116	0.447159630	unchanged
	HGNC:2957	DNASE1L1	-0.1362650488481	0.350803570	unchanged
	HGNC:20267	TTC9	0.1097546750500	0.525893414	unchanged
	HGNC:24723	ACSS3	0.1350470204757	0.399072770	unchanged
	HGNC:27558	UQCC4	-0.1860416027600	0.247057700	unchanged
	HGNC:26935	RTCB	-0.0906472678402	0.489250954	unchanged
	HGNC:4235	GFAP	-0.4613078286869	0.215240483	unchanged
	HGNC:20461	NME7	0.0829833628903	0.507847080	unchanged
	HGNC:10683	SDHD	0.1168715904548	0.431550137	unchanged
	HGNC:4595	GRM3	0.0480782144916	0.585753250	unchanged
	HGNC:3719	FKBP3	0.0921364151676	0.598350531	unchanged
	HGNC:10852	SHMT2	0.0645934843048	0.564126301	unchanged
	HGNC:24239	TMCC2	0.0966615153754	0.305535782	unchanged
	HGNC:12363	TSC2	0.0521321450261	0.522025217	unchanged
	HGNC:12735	WASL	-0.1060756298468	0.245243179	unchanged
	HGNC:2857	DGKZ	0.0971274871307	0.333013117	unchanged
	HGNC:14440	FAM117B	0.0929865276353	0.504578536	unchanged
	HGNC:17410	HAPLN2	-0.1112846484426	0.565573906	unchanged
	HGNC:4398	GNB2	0.2443589172023	0.497452651	unchanged
	HGNC:21244	LEMD2	-0.0747277517862	0.517912106	unchanged
	HGNC:29035	PPIP5K2	0.0640888066860	0.643176539	unchanged
	HGNC:9871	RASA1	0.1311129351442	0.446440747	unchanged
	HGNC:5959	ELP1	0.0708597173878	0.383541961	unchanged
	HGNC:21055	MTHFD1L	0.0993438287160	0.473806415	unchanged
	HGNC:16989	MORF4L1	-0.1459732102550	0.446605985	unchanged
	HGNC:23098	FGFR1OP2	-0.0917775434025	0.530388199	unchanged
	HGNC:8008	NRXN1	-0.0604483684662	0.371834719	unchanged
	HGNC:6284	KCNMA1	0.0660404945904	0.435306910	unchanged
	HGNC:14374	NLRP1	0.1469469651181	0.194500888	unchanged
	HGNC:16626	RAPGEF4	0.0721306030256	0.465742646	unchanged
	HGNC:1333	FAM114A2	0.1245616366703	0.303230012	unchanged
	HGNC:6898	MARS1	0.0869389692473	0.345408591	unchanged
	HGNC:1237	UBQLN4	-0.0913716011374	0.391678008	unchanged
	HGNC:1549	CBR3	0.2616015279241	0.375725418	unchanged
	HGNC:16445	DHRS1	-0.1142665445517	0.410863620	unchanged
	HGNC:16918	SYNCRIP	-0.0549662593980	0.498350539	unchanged
	HGNC:16388	OSBPL6	0.0755395968696	0.392016539	unchanged
	HGNC:9879	RASGRP2	0.1128520488300	0.435306910	unchanged
	HGNC:25786	REEP1	-0.1038208656288	0.406800330	unchanged
	HGNC:12665	VCL	-0.1106120410957	0.364205610	unchanged
	HGNC:17217	DIP2A	0.1108505673637	0.488575965	unchanged
	HGNC:22407	TMEM106B	-0.0816204075417	0.420887944	unchanged
	HGNC:6272	KCNK1	0.0858899799944	0.536663370	unchanged
	HGNC:17950	BORCS5	-0.1187970184929	0.481268399	unchanged
	HGNC:2265	COX4I1	-0.0597053360382	0.526641129	unchanged
	HGNC:11404	STK25	0.1909368940954	0.083922012	unchanged
	HGNC:29500	FCSK	0.1715899733005	0.421790176	unchanged
	HGNC:29138	FAM169A	-0.0947872475392	0.490089140	unchanged
	HGNC:28911	PRAF2	-0.0819918106944	0.362056970	unchanged
	HGNC:11274	SPTB	0.0513806190496	0.479028568	unchanged
	HGNC:29905	CSDE1	0.0925812085677	0.373046178	unchanged
	HGNC:1623	CCT8	-0.1669667230485	0.365022941	unchanged
	HGNC:30308	RGMA	-0.0931870608807	0.406886529	unchanged
	HGNC:13280	ERO1A	-0.0698443037938	0.496787747	unchanged
	HGNC:26542	MPP7	-0.0458652341259	0.643176539	unchanged
	HGNC:11592	TBX1	-0.1072595281525	0.473806415	unchanged
	HGNC:16076	PARD6G	0.0755567336242	0.481268399	unchanged
	HGNC:28648	DIS3L2	0.2008766392433	0.510589567	unchanged
	HGNC:17634	NUFIP2	-0.1578600963708	0.489481005	unchanged
	HGNC:2418	CRYM	-0.1773438779253	0.453289952	unchanged
	HGNC:29877	UBAP2L	-0.0601844734319	0.568873523	unchanged
	HGNC:4390	GNAQ	0.0478053975490	0.348740026	unchanged
	HGNC:910	AZGP1	-0.2049032195933	0.406800330	unchanged
	HGNC:7137	AFDN	0.0485159601151	0.526641129	unchanged
	HGNC:7212	KIF20B	-0.1695404956403	0.323173724	unchanged
	HGNC:7414	MT-ATP6	-0.0878572795463	0.385617670	unchanged
	HGNC:16347	GALNT17	-0.0698210944304	0.619911443	unchanged
	HGNC:28474	CHID1	0.0856847455717	0.346484829	unchanged
	HGNC:1753	CDH13	-0.0984317862998	0.568445785	unchanged
	HGNC:18167	PALS2	0.0745747142152	0.504578536	unchanged
	HGNC:3313	ELAVL2	-0.0492325491992	0.666441196	unchanged
	HGNC:30884	TEX2	0.0731092232947	0.444506448	unchanged
	HGNC:4236	GFER	-0.1073460887348	0.634685398	unchanged
	HGNC:20716	KLC2	0.0561654211498	0.433723240	unchanged
	HGNC:307	TLE5	-0.1264943051494	0.359870330	unchanged
	HGNC:11506	SYP	-0.0663674953575	0.444975536	unchanged
	HGNC:2584	CYLD	0.0562151453798	0.629878523	unchanged
	HGNC:15452	GOLPH3	0.2581567457982	0.181647676	unchanged
	HGNC:26068	LAMTOR1	-0.0850907604277	0.489076248	unchanged
	HGNC:29788	MTIF3	0.1080670320041	0.581224669	unchanged
	HGNC:14352	WDR13	0.0671997436793	0.534643302	unchanged
	HGNC:6842	MAP2K2	0.0903001184051	0.413205269	unchanged
	HGNC:782	ATE1	0.1409072395840	0.317329999	unchanged
	HGNC:18063	STARD7	-0.1145711072325	0.438514263	unchanged
	HGNC:30045	SMG1	0.2247124990348	0.443714521	unchanged
	HGNC:6556	LETM1	-0.0558483586189	0.435306910	unchanged
	HGNC:24326	RMC1	0.1602548958960	0.493085668	unchanged
	HGNC:9438	PRKRA	0.1058403425640	0.408727198	unchanged
	HGNC:15518	DCTN4	-0.1599218723672	0.319030634	unchanged
	HGNC:17292	SLC44A2	-0.0856737507940	0.383541961	unchanged
	HGNC:9189	POLR2C	-0.2725128645196	0.193445238	unchanged
	HGNC:2987	DOCK1	0.1125693615364	0.303230012	unchanged
[truncated: 3,250 more rows]

## Sheet: Figure 1c
Figure 1c	Results from control versus SCZ linear regression analysis of only Layers 4-6 samples using limma and DEqMS.
	hgnc_id = HGNC gene identifier
	hgnc_symbol = HGNC official gene symbol
	log2fc = log2 foldchange
	pvalue_adjust = FDR adjusted p-value
	classification = classification of significant proteins at adjusted p-value < 0.05
	hgnc_id	hgnc_symbol	log2fc	pvalue_adjust	classification
	HGNC:833	ATP5F1C	-0.43764732471	0.002122622	down
	HGNC:2310	CPLX2	-0.52890657023	0.002122622	down
	HGNC:17433	CHP1	-0.46262168256	0.001566279	down
	HGNC:4553	GPX1	-0.30540467214	0.001493229	down
	HGNC:2911	DLST	-0.53395472815	0.002122622	down
	HGNC:2090	CLTA	-0.37648826298	0.002949842	down
	HGNC:7710	NDUFS3	-0.42960238647	0.002262971	down
	HGNC:2091	CLTB	-0.54698896553	0.003033580	down
	HGNC:2267	COX5A	-0.70386808391	0.002389526	down
	HGNC:8808	PDHB	-0.42266391085	0.002122622	down
	HGNC:29827	MYL12B	-0.39842232574	0.003845780	down
	HGNC:1442	CALM1	-0.55080121116	0.003412486	down
	HGNC:6877	MAPK3	0.38798324745	0.002389526	up
	HGNC:2896	DLAT	-0.46225313354	0.002493356	down
	HGNC:15465	GPHN	-0.25220807484	0.003959042	down
	HGNC:16654	MRPL50	-0.42229977917	0.002389526	down
	HGNC:10325	RPL24	-0.60651540161	0.002613802	down
	HGNC:18381	SYT12	-0.17874836372	0.003033580	down
	HGNC:7629	NACA	-0.43361358467	0.002122622	down
	HGNC:10500	S100B	0.58907949995	0.004049596	up
	HGNC:830	ATP5F1B	-0.60422697591	0.002389526	down
	HGNC:15754	MYL9	-0.35742376206	0.005818932	down
	HGNC:9353	PRDX2	-0.37201842623	0.004049596	down
	HGNC:14132	DOCK9	0.17950316902	0.003827521	up
	HGNC:2269	COX5B	-0.64512368288	0.005818932	down
	HGNC:14508	MRPS22	-0.24208432040	0.004049596	down
	HGNC:1452	CALML3	-0.64791193974	0.004955727	down
	HGNC:1908	VPS13A	0.13477783397	0.005818932	up
	HGNC:10416	RPS27	-0.56740773752	0.006014042	down
	HGNC:7691	NDUFA7	-0.58235605304	0.004955727	down
	HGNC:7708	NDUFS2	-0.27259054543	0.006014042	down
	HGNC:25042	LRRC4B	-0.16375783657	0.006564810	down
	HGNC:9612	PTK2B	0.26242863972	0.003827521	up
	HGNC:29823	MYL6B	-0.38221710479	0.008214621	down
	HGNC:823	ATP5F1A	-0.41017432879	0.007651513	down
	HGNC:850	ATP5PO	-0.63035504010	0.007651513	down
	HGNC:555	AP1G1	0.27776717755	0.003284824	up
	HGNC:18745	DYNC1LI1	-0.41286522580	0.006236589	down
	HGNC:6572	LGI1	-0.50513152750	0.006014042	down
	HGNC:7684	NDUFA10	-0.23627158312	0.009460046	down
	HGNC:28346	FAM210A	-0.26946990737	0.011207730	down
	HGNC:10834	SH3GLB2	0.34538953891	0.003959042	up
	HGNC:9723	PYGB	0.36794229470	0.006564810	up
	HGNC:845	ATP5PD	-0.43102647258	0.011207730	down
	HGNC:9536	PSMA7	-0.46817315897	0.007728202	down
	HGNC:10410	RPS23	-0.49555182285	0.007651513	down
	HGNC:6037	ILF2	-0.40049658433	0.008214621	down
	HGNC:9537	PSMB1	-0.56089566462	0.012228990	down
	HGNC:2973	DNM1L	0.47325173717	0.006774148	up
	HGNC:7707	NDUFS1	-0.30103268843	0.010689268	down
	HGNC:837	ATP5F1D	-0.43596633170	0.009524370	down
	HGNC:15486	NCKIPSD	0.32768008745	0.006564810	up
	HGNC:6637	LMNB1	-0.25761107094	0.002505282	down
	HGNC:16171	CHMP4B	-0.33765639581	0.016593651	down
	HGNC:7696	NDUFB10	-0.34276511080	0.013306601	down
	HGNC:3189	EEF1A1	0.18676985095	0.016593651	up
	HGNC:957	BASP1	-0.50158759344	0.017475225	down
	HGNC:7688	NDUFA5	-0.42835470037	0.020602719	down
	HGNC:7714	NDUFS7	-0.29197926222	0.017702847	down
	HGNC:28184	CHCHD6	-0.31153974572	0.009524370	down
	HGNC:21096	GFOD1	-0.25058723728	0.010885401	down
	HGNC:10681	SDHB	-0.40898758645	0.013414962	down
	HGNC:7587	MYL6	-0.22970852087	0.014080116	down
	HGNC:8654	PCCB	-0.38576556895	0.009183649	down
	HGNC:14882	CRTAC1	-0.19827595038	0.009524370	down
	HGNC:25655	TCP11L1	-0.15066195722	0.012217340	down
	HGNC:2309	CPLX1	-0.68947282119	0.002122622	down
	HGNC:14346	C1QTNF4	-0.24838547618	0.006564810	down
	HGNC:7655	NCALD	-0.33327873439	0.006774148	down
	HGNC:1426	CADPS	0.30204160797	0.009524370	up
	HGNC:9534	PSMA5	-0.24374549347	0.013770936	down
	HGNC:9413	PRKDC	0.21594998392	0.011748084	up
	HGNC:3212	EEF1E1	-0.45130870177	0.003959042	down
	HGNC:10371	RPLP0	-0.21819510598	0.006572375	down
	HGNC:9533	PSMA4	-0.39580701708	0.017318249	down
	HGNC:10414	RPS26	-0.30675874040	0.007234161	down
	HGNC:25187	TAMM41	-0.25273252712	0.011748084	down
	HGNC:12684	VGF	-0.27734621488	0.013306601	down
	HGNC:12582	UQCRB	-0.53777635869	0.017757776	down
	HGNC:29478	ROGDI	-0.41922286656	0.012228990	down
	HGNC:11871	TMOD1	-0.38312382957	0.016593651	down
	HGNC:5383	IDH2	0.37964356191	0.009524370	up
	HGNC:13527	ATP6V1D	-0.29606567575	0.013306601	down
	HGNC:2318	CPNE5	-0.37196327264	0.016593651	down
	HGNC:10401	RPS18	-0.44090862550	0.022427670	down
	HGNC:30528	DNAJC19	-0.30960882682	0.017828384	down
	HGNC:289	GRK2	0.19481571557	0.016601223	up
	HGNC:13724	ATP6V0D1	-0.21466738982	0.014870096	down
	HGNC:1266	C2CD2	0.22901606053	0.009460046	up
	HGNC:1243	C1QBP	-0.38933487887	0.008001665	down
	HGNC:9541	PSMB4	-0.47093858046	0.024879799	down
	HGNC:7715	NDUFS8	-0.24831754676	0.017475225	down
	HGNC:6318	KIF2A	0.16078219060	0.011943528	up
	HGNC:23746	NECAB2	-0.21549752108	0.026488834	down
	HGNC:1488	CAPZA1	-0.47585426392	0.016593651	down
	HGNC:30923	WIPF2	-0.29433018932	0.024228699	down
	HGNC:6884	MAPK8IP3	0.17117073515	0.010885401	up
	HGNC:9539	PSMB2	-0.38853835621	0.020697652	down
	HGNC:12505	UBL4A	-0.34322652127	0.016593651	down
	HGNC:17085	EXOC6B	0.14709936772	0.021563305	up
	HGNC:6868	MAP6	-0.20865929185	0.009524370	down
	HGNC:10542	SBF1	0.19017574856	0.011689404	up
	HGNC:3942	MTOR	0.14022447574	0.016550829	up
	HGNC:31406	WDR37	0.13673558015	0.016593651	up
	HGNC:321	AGL	0.34278588358	0.020870405	up
	HGNC:1403	CACNB3	-0.28112013423	0.024161374	down
	HGNC:31357	HAPLN4	-0.34772539036	0.020980152	down
	HGNC:9402	PRKCG	0.29629236436	0.007234161	up
	HGNC:15853	ARFGEF2	0.20230146453	0.005818932	up
	HGNC:14686	JAM2	-0.28533776719	0.020980152	down
	HGNC:10396	RPS16	-0.28394591520	0.027122153	down
	HGNC:10899	SKP1	-0.29239583800	0.024879799	down
	HGNC:17860	SERBP1	-0.47297263515	0.024228699	down
	HGNC:12410	TUBA8	0.19390534183	0.012733554	up
	HGNC:5035	HNRNPC	-0.28821654795	0.011689404	down
	HGNC:51235	HNRNPCL3	-0.25310806298	0.022450690	down
	HGNC:3483	ETFDH	-0.18066121916	0.016593651	down
	HGNC:5261	HSPD1	-0.32669337756	0.016981794	down
	HGNC:2551	CUL1	0.26974559564	0.011551066	up
	HGNC:13487	VPS35	0.34340843055	0.016601223	up
	HGNC:1375	CA4	-0.31079989251	0.017667549	down
	HGNC:21350	PDHX	-0.30062024649	0.022427670	down
	HGNC:556	AP1G2	0.26703627959	0.029702874	up
	HGNC:13870	NUDT21	-0.47433753440	0.006506273	down
	HGNC:10429	RPS6	-0.30421539829	0.029148533	down
	HGNC:564	AP2M1	-0.14354850509	0.027122153	down
	HGNC:2465	NCAN	-0.25282991229	0.017757776	down
	HGNC:14511	MRPS25	-0.20616796749	0.012228990	down
	HGNC:8951	SERPINE2	-0.26299927447	0.021740350	down
	HGNC:544	ANXA6	0.30348051217	0.037081878	up
	HGNC:23987	NDUFA12	-0.28978386123	0.031978841	down
	HGNC:10413	RPS25	-0.38734658317	0.021134645	down
	HGNC:3516	EXTL2	-0.53745923018	0.003284824	down
	HGNC:11808	DNAJA3	-0.20502912700	0.024879799	down
	HGNC:10397	RPS17	-0.42455888670	0.016593651	down
	HGNC:28912	WDR45	-0.34774546794	0.027234938	down
	HGNC:14544	WNK4	0.17483471037	0.035448845	up
	HGNC:10781	TRA2B	-0.31588685500	0.009524370	down
	HGNC:7953	NPTX2	-0.31489365662	0.028288955	down
	HGNC:3953	NCS1	-0.25761078169	0.029702874	down
	HGNC:8740	CHMP1A	-0.28008092864	0.041032561	down
	HGNC:2553	CUL3	0.33476420859	0.024879799	up
	HGNC:1027	BDH1	-0.22854645343	0.033376556	down
	HGNC:20861	SLC39A10	-0.17515697393	0.031755823	down
	HGNC:13760	CYFIP2	0.33353951577	0.010708587	up
	HGNC:17066	ACIN1	-0.25248887023	0.027234938	down
	HGNC:7179	ALDH6A1	0.40637278118	0.024279114	up
	HGNC:7717	NDUFV2	-0.40896223001	0.033143305	down
	HGNC:15921	RALY	-0.21755697428	0.017828384	down
	HGNC:6759	MARCKS	-0.47052274919	0.021078159	down
	HGNC:6638	LMNB2	-0.25486034123	0.005488950	down
	HGNC:23366	ARPC5L	-0.41513948802	0.038061823	down
	HGNC:10377	RPLP2	-0.40924761235	0.026764922	down
	HGNC:4379	GNA11	0.11231825917	0.046581432	up
	HGNC:14889	DNAJB11	-0.21866305384	0.017318249	down
	HGNC:10378	MRPL12	-0.40061209469	0.021641825	down
	HGNC:28959	CKAP5	0.16105225192	0.026936713	up
	HGNC:8806	PDHA1	-0.41990825782	0.027234938	down
	HGNC:6871	MAPK1	0.35382692414	0.011307841	up
	HGNC:19744	SRGAP3	0.15350311057	0.029148533	up
	HGNC:847	ATP5PF	-0.39021433428	0.050688575	unchanged
	HGNC:12586	UQCRC2	-0.31437875731	0.013982435	down
	HGNC:17620	NDEL1	-0.18073152362	0.026936713	down
	HGNC:14288	NTNG2	-0.21045443472	0.022427670	down
	HGNC:6937	MCCC2	-0.24550878807	0.050688575	unchanged
	HGNC:4749	H2BC15	-0.37097571325	0.043609402	down
	HGNC:1491	CAPZB	-0.31873480639	0.039863500	down
	HGNC:8574	PAFAH1B1	0.25272073586	0.024879799	up
	HGNC:9846	RAN	0.29757204149	0.033059934	up
	HGNC:7695	NDUFB1	-0.28097254927	0.018801086	down
	HGNC:10833	SH3GLB1	0.18566580029	0.026936713	up
	HGNC:9962	UPF1	0.09499764790	0.016593651	up
	HGNC:10785	SRSF3	-0.26553963601	0.034168629	down
	HGNC:2961	DYNC1H1	0.19225630552	0.024879799	up
	HGNC:14559	STOML2	-0.19776195741	0.032671113	down
	HGNC:5269	HSPE1	-0.55105663897	0.022869895	down
	HGNC:25507	VAC14	0.12034630024	0.022427670	up
	HGNC:854	ATP6V1B2	-0.36587509295	0.041286874	down
	HGNC:24336	CPNE9	-0.31188891892	0.029082473	down
	HGNC:14406	PTPN23	0.19492116141	0.018801086	up
	HGNC:21874	FBXL18	0.41529588787	0.015367552	up
	HGNC:16832	ATP6V1F	-0.24212463510	0.022192169	down
	HGNC:31104	MYO18A	0.12696887615	0.033376556	up
	HGNC:29598	MACROD1	0.39918388001	0.051728508	unchanged
	HGNC:7685	NDUFA2	-0.41808626159	0.048142422	down
	HGNC:20295	SLITRK5	-0.19398080406	0.044147159	down
	HGNC:4241	GFPT1	0.30966885781	0.027473644	up
	HGNC:5157	HPRT1	-0.33289851077	0.033376556	down
	HGNC:29205	ERGIC1	-0.23228455124	0.013306601	down
	HGNC:9535	PSMA6	-0.32421095813	0.025734759	down
	HGNC:16650	MRPL44	-0.27441548745	0.017149174	down
	HGNC:24925	FUNDC2	-0.21402616825	0.027234938	down
	HGNC:17089	SYNE1	0.14508891955	0.029082473	up
	HGNC:21906	CHCHD3	-0.20401590289	0.034611471	down
	HGNC:2013	AP3S1	-0.21047094145	0.044317811	down
	HGNC:23594	VPS13C	0.17888649527	0.003396234	up
	HGNC:3711	FKBP1A	0.56461402835	0.047231510	up
	HGNC:6561	LGALS1	-0.43708550868	0.026764922	down
	HGNC:7142	MARCKSL1	-0.43620851182	0.037901003	down
	HGNC:1463	CAMK2G	0.22181842134	0.034168629	up
	HGNC:1738	CDC42BPB	0.16184438935	0.038974462	up
	HGNC:3005	DPM1	-0.21784998429	0.033376556	down
	HGNC:29020	ECPAS	0.19441726670	0.038800379	up
	HGNC:856	ATP6V1C1	-0.31123231261	0.045018395	down
	HGNC:24537	CHMP2B	-0.25121816334	0.045400990	down
	HGNC:9542	PSMB5	-0.23617340791	0.055783126	unchanged
	HGNC:17301	PCSK1N	-0.40946954794	0.042960036	down
	HGNC:14033	MRPL38	-0.28175902217	0.029082473	down
	HGNC:10064	TRIM3	0.15863919475	0.032671113	up
	HGNC:17088	CLASP1	0.10816052147	0.053325812	unchanged
	HGNC:2287	COX7A1	-0.25357122655	0.041167980	down
	HGNC:16921	AGAP2	0.37403501167	0.033376556	up
	HGNC:2212	COL6A2	0.50834864261	0.032671113	up
	HGNC:11141	SNCG	-0.60703422607	0.020980152	down
	HGNC:7642	NAPG	-0.26542401137	0.051728508	unchanged
	HGNC:28763	PGAM5	-0.21655781602	0.033143305	down
	HGNC:7699	NDUFB4	-0.22609000482	0.033376556	down
	HGNC:14944	PPP1R3F	0.15638770039	0.039364501	up
	HGNC:11276	SPTBN2	0.13451625124	0.039585594	up
	HGNC:1172	VPS51	0.13963631033	0.033059934	up
	HGNC:10922	SLC16A1	0.17751379644	0.054864924	unchanged
	HGNC:4410	GNG7	-0.29032102294	0.026936713	down
	HGNC:18828	NDUFAF1	-0.27425475282	0.029702874	down
	HGNC:20514	H2BC26	-0.35428036188	0.058580673	unchanged
	HGNC:838	ATP5F1E	-0.50096056320	0.056480389	unchanged
	HGNC:16974	SRCAP	0.19670934176	0.047231510	up
	HGNC:18799	DMAC2L	0.23821797567	0.040540606	up
	HGNC:30915	DCAF7	-0.19439903045	0.069197354	unchanged
	HGNC:10696	EXOC5	0.16066336860	0.016657652	up
	HGNC:20763	ANKFY1	0.21292738159	0.026106323	up
	HGNC:21205	LINGO1	-0.14025046771	0.047195949	down
	HGNC:10475	RUVBL2	-0.19602728974	0.042960036	down
	HGNC:13490	WDR7	0.18399024469	0.038582833	up
	HGNC:4933	HLA-C	-0.43496809289	0.049152708	down
	HGNC:30389	EXOC4	0.15344698728	0.025734759	up
	HGNC:4740	MACROH2A1	-0.30177742669	0.033376556	down
	HGNC:5144	HPCA	-0.22543800377	0.053325812	unchanged
	HGNC:18305	ATP6AP2	-0.20742453797	0.037861324	down
	HGNC:28086	NDUFAF2	-0.21769737173	0.047195949	down
	HGNC:10440	RPS7	-0.33550562258	0.020870405	down
	HGNC:2943	DNAH12	0.25401903898	0.016593651	up
	HGNC:24644	SMG5	-0.28299942576	0.022450690	down
	HGNC:14517	MRPL43	-0.36073006553	0.056874357	unchanged
	HGNC:14054	MRPL15	-0.17838551412	0.071414709	unchanged
	HGNC:11132	SNAP25	-0.17083309666	0.033376556	down
	HGNC:1460	CAMK2A	0.26365378105	0.009524370	up
	HGNC:8108	OCRL	0.20574925660	0.043416192	up
	HGNC:4597	GRM5	0.19738470860	0.013357355	up
	HGNC:33702	MICOS13	-0.23165803137	0.034168629	down
	HGNC:9540	PSMB3	-0.27807260298	0.064608001	unchanged
	HGNC:10442	RPS9	-0.21709503948	0.043416192	down
	HGNC:30380	EXOC1	0.13201888235	0.028288955	up
	HGNC:7712	NDUFS5	-0.43351096670	0.031463413	down
	HGNC:4456	GPD2	-0.10685430982	0.044147159	down
	HGNC:10322	MRPL23	-0.19793066901	0.074691338	unchanged
	HGNC:7686	NDUFA3	-0.20899912462	0.051728508	unchanged
	HGNC:17512	HOMER1	-0.20624195819	0.056186236	unchanged
	HGNC:9060	PLCD1	0.16736341682	0.050248397	unchanged
	HGNC:1490	CAPZA2	-0.39326073950	0.026295628	down
	HGNC:18266	ATP6V0D2	-0.23352228642	0.061892712	unchanged
	HGNC:10349	RPL38	-0.29469404698	0.055243993	unchanged
	HGNC:20753	SLC35A4	-0.19687666314	0.043416192	down
	HGNC:4213	GDAP1L1	0.20311369800	0.073218669	unchanged
	HGNC:14884	DNAJA2	-0.14823722405	0.033376556	down
	HGNC:888	KIF1A	0.16319824288	0.045018395	up
	HGNC:18117	KHDRBS3	-0.31787640096	0.016313159	down
	HGNC:3192	EEF1A2	0.23814135812	0.054864924	unchanged
	HGNC:10420	RPS3	-0.25815328321	0.042312657	down
	HGNC:9315	PPP3CB	-0.31162996809	0.052460070	unchanged
	HGNC:4212	GDA	-0.38112159874	0.024228699	down
	HGNC:10430	RPS6KA1	0.18373226976	0.031978841	up
	HGNC:2292	COX7C	-0.27900751563	0.071979687	unchanged
	HGNC:20498	DGLUCY	0.41339043389	0.057210388	unchanged
	HGNC:26513	NSMCE2	-0.27955881680	0.050248397	unchanged
	HGNC:29141	WDR47	0.19871748713	0.037234074	up
	HGNC:4684	GUCY1A2	0.15248597774	0.037901003	up
	HGNC:4404	GNG2	-0.30925910952	0.041803436	down
	HGNC:10830	SH3GL1	0.31506234881	0.038554165	up
	HGNC:11758	TFG	-0.34117187605	0.039488868	down
	HGNC:12692	VIM	-0.35346562333	0.071535594	unchanged
	HGNC:29207	LRRC47	0.15540070444	0.047730826	up
	HGNC:16636	KIF1B	0.21911425805	0.062013177	unchanged
	HGNC:14479	MRPL21	-0.26131907993	0.060805266	unchanged
	HGNC:10431	RPS6KA2	0.19356888761	0.063905332	unchanged
	HGNC:19169	STARD3NL	-0.23358917988	0.020980152	down
	HGNC:28762	AFG2B	-0.32824685506	0.077656155	unchanged
	HGNC:1090	DST	0.11196784197	0.071414709	unchanged
	HGNC:15761	OSBPL2	0.21898667380	0.049152708	up
	HGNC:16632	MRPS31	-0.20780961306	0.033376556	down
	HGNC:26941	UFC1	0.34290980832	0.057171144	unchanged
	HGNC:2380	HAPLN1	-0.20598312727	0.044244823	down
	HGNC:1401	CACNB1	-0.19860072726	0.057770528	unchanged
	HGNC:9229	PLPP3	-0.18651432030	0.049443141	down
	HGNC:19366	PANK4	0.12555900685	0.058779509	unchanged
	HGNC:4272	GIT1	0.13567487604	0.041167980	up
	HGNC:24600	ANKS1B	0.20576984430	0.057612574	unchanged
	HGNC:817	ATP2B4	0.13330370627	0.061892712	unchanged
	HGNC:14970	SNX6	0.22858920828	0.076412470	unchanged
	HGNC:2211	COL6A1	0.44739354425	0.042357619	up
	HGNC:10535	SAR1B	0.15585532108	0.054864924	unchanged
	HGNC:9565	PSMD7	-0.20633831057	0.055138804	unchanged
	HGNC:2092	CLTC	0.20735751252	0.041803436	up
	HGNC:8982	PIK3R4	0.13563874021	0.047231510	up
	HGNC:11501	SYNGR3	-0.18185904514	0.047195949	down
	HGNC:7605	MYO6	0.15559170336	0.024879799	up
	HGNC:406	ALDH4A1	0.40657156818	0.037081878	up
	HGNC:18749	RIN1	0.20840715492	0.022427670	up
	HGNC:16618	MRPS34	-0.24795353159	0.055138804	unchanged
	HGNC:846	ATP5ME	-0.22293681564	0.055085321	unchanged
	HGNC:29410	SGSM1	0.16354517914	0.060930757	unchanged
	HGNC:18260	RAB20	-0.27966402134	0.081593980	unchanged
	HGNC:14484	MRPL28	-0.19490484694	0.087758304	unchanged
	HGNC:12408	TUBA3C	0.59631314873	0.065442357	unchanged
	HGNC:12722	VSNL1	-0.17162458581	0.048142422	down
	HGNC:12738	WBP2	-0.26897524504	0.062435430	unchanged
	HGNC:40050	MCIDAS	0.17405860559	0.047195949	up
	HGNC:1476	CAPN1	-0.20156585670	0.019559126	down
	HGNC:10411	RPS24	-0.30138892779	0.079645888	unchanged
	HGNC:13664	MACF1	0.12819516479	0.046048472	up
	HGNC:10680	SDHA	-0.24778873745	0.056186236	unchanged
	HGNC:28984	WASHC5	0.17708660298	0.058659249	unchanged
	HGNC:17194	NDUFA13	-0.17076537436	0.056321242	unchanged
	HGNC:3214	EEF2	0.23082537875	0.051728508	unchanged
	HGNC:14027	MRPL39	-0.22867479659	0.026295628	down
	HGNC:18181	SHC3	0.16496774155	0.009677563	up
	HGNC:12633	USP9Y	0.16005584209	0.063905332	unchanged
	HGNC:9858	RAP1GAP	0.12320370274	0.077862354	unchanged
	HGNC:28716	C10ORF67	0.22174590696	0.070861681	unchanged
	HGNC:1462	CAMK2D	0.18645716608	0.050039260	unchanged
	HGNC:708	ARPC5	-0.27036789618	0.088933983	unchanged
	HGNC:1867	CETN2	-0.50525982042	0.033819829	down
	HGNC:1958	CHRNA4	0.46815905706	0.063905332	unchanged
	HGNC:29521	C12ORF57	-0.27976238453	0.088933983	unchanged
	HGNC:30520	CCDC127	-0.18706419404	0.050688575	unchanged
	HGNC:4093	GAD2	0.22729306964	0.069999976	unchanged
	HGNC:9543	PSMB6	-0.21716946306	0.109581293	unchanged
	HGNC:4169	GAS7	0.23760249401	0.091824282	unchanged
	HGNC:2856	DGKQ	0.19673171958	0.026205761	up
	HGNC:14247	ATP5MG	-0.18891404212	0.065442357	unchanged
	HGNC:14509	MRPS23	-0.22547360961	0.083742397	unchanged
	HGNC:29548	ECSIT	-0.21626611107	0.073096987	unchanged
	HGNC:17975	REEP2	-0.15417890436	0.053325812	unchanged
	HGNC:20150	RAB15	-0.13027225097	0.058590973	unchanged
	HGNC:2231	COPB1	0.13603282195	0.071496548	unchanged
	HGNC:6057	INA	-0.22566168585	0.008724988	down
	HGNC:84	ACACA	0.13376180841	0.041803436	up
	HGNC:17867	NPTN	-0.17852041128	0.057171144	unchanged
	HGNC:8983	PI4KA	0.15412632283	0.033059934	up
	HGNC:19986	CYCS	0.41356422956	0.074691338	unchanged
	HGNC:12825	XPO1	0.24261409937	0.057171144	unchanged
	HGNC:3750	FLII	0.13159925077	0.061326688	unchanged
	HGNC:9530	PSMA1	-0.22948410372	0.097383157	unchanged
	HGNC:535	ANXA11	0.12929639787	0.090327657	unchanged
	HGNC:14085	RTN4	-0.12978232377	0.073218669	unchanged
	HGNC:76	ABL1	0.26241068168	0.037834822	up
	HGNC:2230	COPA	0.13612462511	0.057415211	unchanged
	HGNC:28963	EMC2	-0.21095367167	0.060737743	unchanged
	HGNC:12632	USP9X	0.17411758803	0.071399146	unchanged
	HGNC:11581	TBCD	0.21150244151	0.076088431	unchanged
	HGNC:7713	NDUFS6	-0.31071307298	0.074691338	unchanged
	HGNC:16889	PSMD14	-0.30344955705	0.093016841	unchanged
	HGNC:4738	H2AC20	-0.32802428069	0.093016841	unchanged
	HGNC:986	BCKDHA	-0.23886824582	0.078468947	unchanged
	HGNC:20499	L2HGDH	-0.14057013018	0.100611480	unchanged
	HGNC:2905	DLGAP1	0.24732101741	0.060331063	unchanged
	HGNC:15971	TSG101	-0.12684781018	0.089331873	unchanged
	HGNC:9401	PRKCE	0.13690132426	0.077862354	unchanged
	HGNC:7698	NDUFB3	-0.19866913870	0.048142422	down
	HGNC:10383	RPS10	-0.26162967355	0.088933983	unchanged
	HGNC:20390	SQOR	-0.25755120335	0.033376556	down
	HGNC:10424	RPS4X	-0.16583856590	0.077862354	unchanged
	HGNC:28617	CBARP	-0.13945613559	0.092329371	unchanged
	HGNC:18809	TUBA1B	0.88225693047	0.033376556	up
	HGNC:14466	NDRG4	-0.31504354421	0.046972212	down
	HGNC:6398	KPNA5	0.18234298887	0.086236379	unchanged
	HGNC:8777	PDE2A	0.20893227868	0.008208687	up
	HGNC:10769	SF3B2	-0.17452837806	0.086732567	unchanged
	HGNC:7422	MT-CO3	0.38441661952	0.081341076	unchanged
	HGNC:4805	HAGH	0.24467181870	0.032671113	up
	HGNC:18955	SYNJ2BP	-0.16529216270	0.073218669	unchanged
	HGNC:29685	IARS2	0.17414713660	0.060128127	unchanged
	HGNC:5145	HPCAL1	-0.22754920281	0.096651373	unchanged
	HGNC:4251	GGT2P	-0.16590433301	0.088933983	unchanged
	HGNC:30689	CAND2	0.15213025767	0.084309331	unchanged
	HGNC:22042	ARL10	-0.21844718852	0.025726445	down
	HGNC:19034	MAST1	0.13745567129	0.033819829	up
	HGNC:816	ATP2B3	0.14475044240	0.073229940	unchanged
	HGNC:8653	PCCA	-0.20896833410	0.057739980	unchanged
	HGNC:7690	NDUFA6	-0.31482988621	0.088933983	unchanged
	HGNC:9725	PYGL	0.46417368796	0.060331063	unchanged
	HGNC:2289	COX7A2L	-0.18329929283	0.060942004	unchanged
	HGNC:12840	YARS1	0.23422124404	0.090402672	unchanged
	HGNC:19002	DCLK2	0.12190309183	0.067243304	unchanged
	HGNC:16753	PRDX6	-0.38167416410	0.060433798	unchanged
	HGNC:4907	HIBADH	-0.30773021221	0.066241519	unchanged
	HGNC:9544	PSMB7	-0.29408285610	0.087758304	unchanged
	HGNC:21606	MPC1	-0.17925251221	0.060559636	unchanged
	HGNC:20371	NDUFA11	-0.17374335207	0.072042461	unchanged
	HGNC:26958	MROH1	0.16278227388	0.062069471	unchanged
	HGNC:8556	PABPC3	-0.23064674789	0.060377466	unchanged
	HGNC:13759	CYFIP1	0.25388873305	0.046972212	up
	HGNC:393	AKT3	0.18227928217	0.073227846	unchanged
	HGNC:31358	NME2P1	-0.25501127397	0.068576996	unchanged
	HGNC:30313	UBR4	0.13428260543	0.060377466	unchanged
	HGNC:7579	MYH9	0.14165134159	0.077862354	unchanged
	HGNC:25608	VPS53	0.13063985886	0.041167980	up
	HGNC:8877	PFKM	0.31869544600	0.099337736	unchanged
	HGNC:10807	SGCD	-0.16806999104	0.065442357	unchanged
	HGNC:21524	DHRS7	0.09057780088	0.066444616	unchanged
	HGNC:23	ABAT	0.32942691201	0.087789245	unchanged
	HGNC:21497	ACAD9	-0.16057289365	0.072746273	unchanged
	HGNC:30306	PHB2	-0.16924971947	0.083943749	unchanged
	HGNC:16508	RAB3IP	0.26286786352	0.048040492	up
	HGNC:25753	MAP6D1	-0.31322637327	0.034168629	down
	HGNC:26965	PTPMT1	-0.12970844973	0.106847413	unchanged
	HGNC:9376	PRKAA1	0.11517616210	0.075828434	unchanged
	HGNC:1014	BCR	0.13893090566	0.057686455	unchanged
	HGNC:11173	SNX2	0.23404763497	0.062069471	unchanged
	HGNC:2237	COPG2	0.11420597853	0.104066495	unchanged
	HGNC:30897	VCPIP1	0.16089743308	0.080077330	unchanged
	HGNC:28593	HYCC2	-0.13419182597	0.109099600	unchanged
	HGNC:20778	TUBB	0.08646864967	0.062410831	unchanged
	HGNC:9314	PPP3CA	-0.28675688744	0.094316803	unchanged
	HGNC:14034	MRPL37	-0.16609933614	0.081350421	unchanged
	HGNC:494	ANK3	0.13580225353	0.089331873	unchanged
	HGNC:343	AHCY	-0.26423119656	0.062410831	unchanged
	HGNC:805	ATP1B2	-0.17536324169	0.079931902	unchanged
	HGNC:8016	NSF	0.14118318121	0.055138804	unchanged
	HGNC:18632	KIF27	0.29259774132	0.096148331	unchanged
	HGNC:12623	USP24	0.20004301430	0.090327657	unchanged
	HGNC:30029	PGS1	-0.21047082647	0.071414709	unchanged
	HGNC:6628	LLGL1	0.17590877803	0.090327657	unchanged
	HGNC:3378	EPB41L1	0.11525432054	0.056913717	unchanged
	HGNC:6702	LRRFIP1	-0.17132517568	0.072051980	unchanged
	HGNC:6846	MAP2K6	0.22926464789	0.073229940	unchanged
	HGNC:2342	CRAT	0.25645567368	0.129444243	unchanged
	HGNC:2713	DCTN3	-0.29262753009	0.091217779	unchanged
	HGNC:3591	FARP1	0.11366500224	0.071979687	unchanged
	HGNC:9802	RAC2	0.35565125068	0.042312657	up
	HGNC:8021	NT5E	-0.17352228957	0.073265214	unchanged
	HGNC:857	ATP6V1E1	-0.24190985065	0.105515615	unchanged
	HGNC:17972	NRN1	-0.19439502163	0.073363643	unchanged
	HGNC:29932	COASY	0.11238923033	0.077656155	unchanged
	HGNC:28942	KRTCAP2	-0.28364792191	0.074550291	unchanged
	HGNC:1187	ERG28	-0.21252509463	0.027122153	down
	HGNC:9876	RASGRF2	0.20136813366	0.025734759	up
	HGNC:24822	FN3K	0.17313060293	0.100920412	unchanged
	HGNC:6719	LTC4S	-0.24248802612	0.053325812	unchanged
	HGNC:13727	RANBP9	-0.19732434099	0.080872442	unchanged
	HGNC:8807	PDHA2	-0.39017807346	0.048020198	down
	HGNC:9476	HTRA1	-0.22473683203	0.080235428	unchanged
	HGNC:29113	GRAMD4	-0.11468854873	0.071535594	unchanged
	HGNC:123	ACP2	-0.16075806317	0.074215667	unchanged
	HGNC:4687	GUCY1B1	0.12209825909	0.088953924	unchanged
	HGNC:28817	LRRC59	-0.18145432070	0.046486885	down
	HGNC:16018	CADPS2	0.18430506305	0.073229940	unchanged
	HGNC:15606	LAMTOR3	-0.29026907215	0.084179125	unchanged
	HGNC:14512	MRPS27	-0.14470982427	0.032671113	down
	HGNC:9611	PTK2	0.14953279161	0.083943749	unchanged
	HGNC:29918	NDUFAF3	-0.20192016352	0.095223376	unchanged
	HGNC:7568	MYH10	0.11931397128	0.040883094	up
	HGNC:17069	FNBP1	0.11081072021	0.115236238	unchanged
	HGNC:16661	WDR17	0.22907409868	0.037901003	up
	HGNC:53426	C1ORF232	-0.23028256760	0.148896185	unchanged
	HGNC:11079	SLC9A6	0.14838893273	0.078609768	unchanged
	HGNC:19701	CNKSR2	0.16103513080	0.057686455	unchanged
	HGNC:17792	VTI1A	-0.20457376399	0.060559636	unchanged
	HGNC:28970	EFR3A	0.09920300305	0.134506964	unchanged
	HGNC:16231	CBLN4	-0.23228061502	0.083943749	unchanged
	HGNC:33154	ELFN1	-0.19136710773	0.118056435	unchanged
	HGNC:4512	ADGRG1	-0.23862452048	0.111788514	unchanged
	HGNC:19086	HDAC11	-0.20535010818	0.084211256	unchanged
	HGNC:11159	SNRPD2	-0.33230246085	0.050533562	unchanged
	HGNC:15679	CTTNBP2	-0.22813186353	0.024228699	down
	HGNC:30	ABCA10	0.14597432130	0.098972981	unchanged
	HGNC:7602	MYO5A	0.14627063135	0.062569541	unchanged
	HGNC:16635	MRPS35	-0.30527362345	0.037081878	down
	HGNC:1985	CIT	0.16122569211	0.057102617	unchanged
	HGNC:14052	MRPL19	-0.17008770772	0.121630642	unchanged
	HGNC:16803	UBE3C	0.13084971214	0.083742397	unchanged
	HGNC:24287	CHMP1B	-0.22401014243	0.128328853	unchanged
	HGNC:28727	APOO	-0.16616626737	0.063388420	unchanged
	HGNC:14045	MRPS26	-0.25730180551	0.033376556	down
	HGNC:6844	MAP2K4	0.25671680955	0.077862354	unchanged
	HGNC:17187	OLFM1	-0.13725079222	0.077862354	unchanged
	HGNC:2175	CNTN5	-0.17266175981	0.128897738	unchanged
	HGNC:11323	SSR1	-0.19388472457	0.073265214	unchanged
	HGNC:6126	IRS2	0.20007856602	0.026106323	up
	HGNC:16854	RAPGEF2	0.12159516397	0.061558798	unchanged
	HGNC:9247	PPFIA3	0.12029822524	0.072000811	unchanged
	HGNC:799	ATP1A1	0.14518971389	0.074691338	unchanged
	HGNC:23319	NTNG1	-0.19448651662	0.088841312	unchanged
	HGNC:29351	ARHGAP39	0.16226817468	0.048142422	up
	HGNC:21577	KDM1B	-0.21396801351	0.044244823	down
	HGNC:15714	LRPPRC	0.15452165500	0.075828434	unchanged
	HGNC:30378	EXOC3	0.10264690600	0.080872442	unchanged
	HGNC:7632	NAGLU	-0.19957632927	0.123051850	unchanged
	HGNC:7687	NDUFA4	-0.14387124633	0.089221267	unchanged
	HGNC:8636	PC	0.16786506766	0.106572061	unchanged
	HGNC:16865	PHYHIP	0.23578504077	0.122545084	unchanged
	HGNC:12662	VBP1	-0.21680736457	0.105076654	unchanged
	HGNC:377	AKAP7	-0.20517334391	0.094316803	unchanged
	HGNC:1737	CDC42BPA	0.13889773835	0.055138804	unchanged
	HGNC:29097	TBC1D9B	0.12685145416	0.106783168	unchanged
	HGNC:10770	SF3B3	-0.18724866855	0.077862354	unchanged
	HGNC:24858	MFF	-0.11673672917	0.077862354	unchanged
	HGNC:13531	ATP8A1	0.14276744420	0.047195949	up
	HGNC:14290	NLGN2	-0.10815582399	0.081593980	unchanged
	HGNC:21208	WDR26	-0.22193228886	0.100268669	unchanged
	HGNC:8554	PABPC1	-0.22208537684	0.090327657	unchanged
	HGNC:30077	REEP5	-0.13309829438	0.071399146	unchanged
	HGNC:11425	STS	-0.17857401795	0.070861681	unchanged
	HGNC:9377	PRKAA2	0.12369291284	0.079486858	unchanged
	HGNC:17565	MINK1	0.10538878727	0.055660474	unchanged
	HGNC:10518	VPS52	0.10523129156	0.072983554	unchanged
	HGNC:7219	MPP1	0.12073579243	0.096027410	unchanged
	HGNC:17273	KIF15	-0.23026900160	0.027122153	down
	HGNC:23721	ZC3HAV1	0.19107124853	0.050039260	unchanged
	HGNC:4617	GSK3B	0.15083365604	0.091854540	unchanged
	HGNC:9192	POLR2E	-0.33402562782	0.024879799	down
	HGNC:10992	SLC25A6	-0.11031671688	0.148933077	unchanged
	HGNC:2712	DCTN2	-0.32819141031	0.086777478	unchanged
	HGNC:2728	DDOST	-0.13897298232	0.061415094	unchanged
	HGNC:24641	VPS35L	0.13506382418	0.129349410	unchanged
	HGNC:10402	RPS19	-0.20250320956	0.088933983	unchanged
	HGNC:12391	TTC1	-0.17334875802	0.096148331	unchanged
	HGNC:26065	TESC	-0.17618676392	0.027122153	down
	HGNC:3242	EHD1	0.17720257757	0.092433557	unchanged
	HGNC:26945	MTFP1	-0.16443349675	0.101505967	unchanged
	HGNC:2850	DGKB	0.22654398952	0.043915574	up
	HGNC:14973	SNX9	0.12547076628	0.081608152	unchanged
	HGNC:2902	DLG3	0.10910218793	0.106847413	unchanged
	HGNC:2849	DGKA	0.18535733414	0.043200009	up
	HGNC:29150	DIP2C	0.12003327026	0.102638828	unchanged
	HGNC:17921	SMCR8	0.13100025093	0.056534423	unchanged
	HGNC:11174	SNX3	-0.17616042349	0.102695888	unchanged
	HGNC:21365	LYRM4	-0.34641296948	0.059656657	unchanged
	HGNC:7719	NDUFV3	-0.20466243522	0.142907200	unchanged
	HGNC:8127	OGT	0.18754964489	0.128897738	unchanged
	HGNC:189	ADAM11	-0.15641567935	0.045018395	down
	HGNC:29112	IQSEC1	0.13146547816	0.079376037	unchanged
	HGNC:5359	MRPL58	-0.18745943362	0.169125320	unchanged
	HGNC:20233	COQ6	-0.16721906815	0.150101862	unchanged
	HGNC:17158	PLD3	-0.14343795447	0.085818476	unchanged
	HGNC:7108	MKKS	-0.21326171714	0.099170527	unchanged
	HGNC:25694	TBC1D15	0.13043939599	0.104066495	unchanged
	HGNC:28788	CAMKV	0.15365256293	0.031978841	up
	HGNC:16919	VAT1	-0.27164363932	0.055138804	unchanged
	HGNC:8878	PFKP	0.21138972732	0.106783168	unchanged
	HGNC:23057	BRK1	-0.31225016128	0.148854736	unchanged
	HGNC:7704	NDUFB9	-0.13990702177	0.102695888	unchanged
	HGNC:10002	RGS6	0.13298121063	0.150981970	unchanged
	HGNC:11511	SYT3	-0.12129795803	0.116372214	unchanged
	HGNC:7454	MTMR7	0.12273348716	0.095542347	unchanged
	HGNC:28983	TMEM94	0.15878422834	0.057171144	unchanged
	HGNC:4803	HADHB	-0.16669581115	0.122650727	unchanged
	HGNC:2288	COX7A2	-0.18742787759	0.074550291	unchanged
	HGNC:28246	IGSF21	-0.15036318789	0.111730668	unchanged
	HGNC:11868	TRAPPC10	0.10438953435	0.142907200	unchanged
	HGNC:9671	PTPRG	-0.14311602544	0.108860666	unchanged
	HGNC:10701	SEC23A	0.18573712080	0.090327657	unchanged
	HGNC:23169	RTRAF	-0.29152743664	0.059648319	unchanged
	HGNC:30182	POTEKP	-0.18796929981	0.146097488	unchanged
	HGNC:6324	KIF5B	0.14718231382	0.128186988	unchanged
	HGNC:9662	SIRPA	-0.18112817376	0.050688575	unchanged
	HGNC:19946	CAMSAP1	0.14689592939	0.071979687	unchanged
	HGNC:11153	SNRPB	-0.20574560229	0.105076654	unchanged
	HGNC:10382	RPN2	-0.15529707746	0.054968843	unchanged
	HGNC:9001	PITPNA	0.18568585943	0.105515615	unchanged
	HGNC:95	SLC33A1	0.25113864042	0.111276709	unchanged
	HGNC:30216	CHMP2A	-0.15403199182	0.110972345	unchanged
	HGNC:13389	NID2	-0.18709784408	0.077862354	unchanged
	HGNC:2213	COL6A3	0.38009924303	0.083943749	unchanged
	HGNC:13390	NIF3L1	-0.30590196404	0.118253881	unchanged
	HGNC:1461	CAMK2B	0.17421292035	0.048142422	up
	HGNC:5241	HSPA8	-0.14688526307	0.087789245	unchanged
	HGNC:11973	TNS1	0.21606337767	0.089331873	unchanged
	HGNC:30889	ATP5MK	-0.13855618225	0.137499392	unchanged
	HGNC:12005	TPD52	-0.22827547398	0.111037509	unchanged
	HGNC:12392	DNAJC7	0.14153067156	0.077862354	unchanged
	HGNC:12435	TXN	-0.27933448701	0.118758740	unchanged
	HGNC:20081	IGFBPL1	0.57297858380	0.068387038	unchanged
	HGNC:13415	PNCK	0.14021493513	0.110060473	unchanged
	HGNC:25601	WDR41	-0.14229332314	0.056480389	unchanged
	HGNC:12585	UQCRC1	-0.23523954087	0.071535594	unchanged
	HGNC:2236	COPG1	0.13078360187	0.139457647	unchanged
	HGNC:7739	NEFL	-0.23894222733	0.020870405	down
	HGNC:12303	TRIO	0.15824466678	0.064734459	unchanged
	HGNC:6835	MAP1A	-0.16667885128	0.089331873	unchanged
	HGNC:9208	POR	0.07686569813	0.094316803	unchanged
	HGNC:10780	SRSF1	-0.19794324191	0.103008866	unchanged
	HGNC:2695	DBN1	-0.17504970238	0.094316803	unchanged
	HGNC:1384	CABP1	-0.13575992820	0.055462449	unchanged
	HGNC:20040	CAP1	-0.29420018437	0.111276709	unchanged
	HGNC:24903	PRRC2C	-0.20563211289	0.048216129	down
	HGNC:22219	KIAA1549	-0.12801354641	0.085818476	unchanged
	HGNC:18646	HSD17B12	-0.10538549285	0.134275667	unchanged
	HGNC:13611	FBXL12	-0.19230024704	0.152874248	unchanged
	HGNC:18986	GBA2	-0.13460386143	0.184117922	unchanged
	HGNC:21045	PITPNC1	0.17201256300	0.082799628	unchanged
	HGNC:29419	EARS2	0.15392981846	0.087789245	unchanged
	HGNC:6492	LAMC1	0.19476579042	0.078047543	unchanged
	HGNC:11364	STAT3	0.12544875944	0.083153080	unchanged
	HGNC:974	BCAS1	-0.29212939733	0.024879799	down
	HGNC:12762	WFS1	0.13538431159	0.082799628	unchanged
	HGNC:8912	PHB1	-0.14657360412	0.103198888	unchanged
	HGNC:6692	LRP1	-0.10222166686	0.137499392	unchanged
	HGNC:9905	RBM8A	-0.25487155293	0.054864924	unchanged
	HGNC:694	ARL3	0.17255786778	0.163688231	unchanged
	HGNC:10831	SH3GL2	0.31298303958	0.086732567	unchanged
	HGNC:3016	DPYSL4	0.14855842981	0.112413578	unchanged
	HGNC:7597	MYO1C	0.13935708746	0.063905332	unchanged
	HGNC:17174	NAGK	0.25310944036	0.104066495	unchanged
	HGNC:16058	NLN	-0.37264521351	0.027802064	down
	HGNC:233	ADCY2	0.11234950227	0.079645888	unchanged
	HGNC:18175	COQ3	-0.23271461873	0.155884547	unchanged
	HGNC:7716	NDUFV1	-0.18203238235	0.134275667	unchanged
	HGNC:10789	SRSF7	-0.18230766759	0.056311438	unchanged
	HGNC:26927	FOXRED1	-0.11313353809	0.151648137	unchanged
	HGNC:16448	ASRGL1	-0.23470535883	0.145517205	unchanged
	HGNC:19005	DCLK3	0.13563614019	0.128328853	unchanged
	HGNC:9785	RAB5C	-0.12946524461	0.113397921	unchanged
	HGNC:17157	EDC4	0.11097681575	0.146313598	unchanged
	HGNC:1759	CDH2	-0.14207582503	0.129284866	unchanged
	HGNC:19253	PPP6R2	0.15398020952	0.074691338	unchanged
	HGNC:2853	DGKG	0.33528719122	0.050039260	unchanged
	HGNC:8873	PFKFB2	0.11725449405	0.136237457	unchanged
	HGNC:20593	VPS39	0.12424623770	0.091217779	unchanged
	HGNC:89	ACADM	-0.23593786714	0.157899896	unchanged
	HGNC:16698	SORCS2	-0.07841436955	0.169963029	unchanged
	HGNC:1953	CHRM4	0.22346080728	0.131161206	unchanged
	HGNC:16696	SNW1	-0.39914877517	0.058743493	unchanged
	HGNC:2974	DNM2	0.15674171237	0.108860666	unchanged
	HGNC:2314	CPNE1	0.22702574554	0.055138804	unchanged
	HGNC:12669	VDAC1	-0.13300170101	0.090040915	unchanged
	HGNC:4669	GTPBP1	0.10326569409	0.151372393	unchanged
	HGNC:11158	SNRPD1	-0.23300442395	0.111276709	unchanged
	HGNC:8000	NRGN	-0.22143846918	0.121634320	unchanged
	HGNC:8816	PDPK1	0.21311306045	0.062569541	unchanged
	HGNC:17990	OLFM3	-0.12462676258	0.140331021	unchanged
	HGNC:1734	CDC34	-0.18767860294	0.118253881	unchanged
	HGNC:10387	RPS14	-0.18570887252	0.157269228	unchanged
	HGNC:14513	MRPS28	-0.19800245600	0.099004013	unchanged
	HGNC:7851	NME3	-0.08202596358	0.180336259	unchanged
	HGNC:18142	DAAM1	0.10041442609	0.060331063	unchanged
	HGNC:14502	MRPS10	-0.23277060195	0.104164382	unchanged
	HGNC:11138	SNCA	-0.42089920100	0.123051850	unchanged
	HGNC:8009	NRXN2	-0.10054911806	0.158888378	unchanged
	HGNC:13939	VWA7	-0.18021321928	0.111730668	unchanged
	HGNC:6487	LAMB2	0.17137184535	0.073265214	unchanged
	HGNC:14251	BRI3BP	-0.16488588309	0.102695888	unchanged
	HGNC:9839	RALA	-0.17160287843	0.069197354	unchanged
	HGNC:17822	PTGES2	-0.16636469240	0.096651373	unchanged
	HGNC:28514	CEP112	-0.15865807236	0.157269228	unchanged
	HGNC:6925	MBP	-0.39754807423	0.033527825	down
	HGNC:4594	GRM2	0.14822742215	0.055243993	unchanged
	HGNC:23595	VPS13D	0.09216106790	0.101801858	unchanged
	HGNC:11161	SNRPE	-0.24718348874	0.145370824	unchanged
	HGNC:938	BAG2	-0.16505821783	0.149455328	unchanged
	HGNC:11105	SMARCC2	-0.17596839379	0.182038213	unchanged
	HGNC:8751	CDK18	0.10052759122	0.195671605	unchanged
	HGNC:4834	HBS1L	0.14432340627	0.079486858	unchanged
	HGNC:12012	TPM3	-0.48846372084	0.031755823	down
	HGNC:12499	UBE4A	0.17176393322	0.094316803	unchanged
	HGNC:11388	STK10	0.22302736377	0.060128127	unchanged
	HGNC:2664	DAD1	-0.11650294605	0.117830113	unchanged
	HGNC:30782	NAA15	0.22184323693	0.105745987	unchanged
	HGNC:1995	CKMT1B	0.20680893922	0.106847413	unchanged
	HGNC:4851	HTT	0.18296355392	0.055660474	unchanged
	HGNC:19735	EPM2AIP1	0.13189062187	0.101727705	unchanged
	HGNC:29534	ESYT1	0.07123268576	0.148896185	unchanged
	HGNC:16835	TAOK2	0.10311467043	0.066514166	unchanged
	HGNC:10923	SLC16A2	0.22098917247	0.170708011	unchanged
	HGNC:26512	BROX	0.24961569318	0.111037509	unchanged
	HGNC:6186	IVD	0.15221003830	0.095542347	unchanged
	HGNC:7421	MT-CO2	-0.11568179434	0.144478784	unchanged
	HGNC:11160	SNRPD3	-0.25577988110	0.083943749	unchanged
	HGNC:18514	SPART	0.09367821509	0.141235503	unchanged
	HGNC:29608	MTDH	-0.20035422128	0.086196669	unchanged
	HGNC:20157	HECTD1	0.18380581969	0.105572580	unchanged
	HGNC:30032	PACS1	0.06417180598	0.132347891	unchanged
	HGNC:23519	FAM241B	-0.16447206269	0.083153080	unchanged
	HGNC:30914	WDR48	-0.14438358106	0.188700707	unchanged
	HGNC:25012	LGALSL	0.28164480913	0.176513803	unchanged
	HGNC:2244	COQ7	-0.16838516134	0.118253881	unchanged
	HGNC:13838	ADGRA1	-0.18499431757	0.193493643	unchanged
	HGNC:10372	RPLP1	-0.23234002927	0.106847413	unchanged
	HGNC:3244	EHD3	0.17779453335	0.128797735	unchanged
	HGNC:15842	ERBIN	0.17975199720	0.055138804	unchanged
	HGNC:9317	PPP3R1	-0.21672192729	0.186027728	unchanged
	HGNC:10484	RYR2	0.15466231326	0.093016841	unchanged
	HGNC:26161	CORO7	-0.08904202048	0.191139007	unchanged
	HGNC:19835	MDGA2	-0.13276476744	0.142907200	unchanged
	HGNC:21701	BRAT1	0.19086571354	0.074489893	unchanged
	HGNC:3332	MARK2	0.09398591165	0.135249447	unchanged
	HGNC:12843	YME1L1	-0.15911842335	0.044852173	down
	HGNC:659	ARF6	0.10051862710	0.167231311	unchanged
	HGNC:13785	MRS2	-0.17683608111	0.090334276	unchanged
	HGNC:14583	VPS11	0.11787672381	0.093016841	unchanged
	HGNC:14969	SNX5	0.19660316459	0.095542347	unchanged
	HGNC:14678	KCTD12	-0.13124385250	0.167231311	unchanged
	HGNC:7682	NDST3	0.16335340608	0.121033026	unchanged
	HGNC:16369	PARK7	-0.39168746895	0.105076654	unchanged
	HGNC:1497	CASK	0.10271822469	0.166743572	unchanged
	HGNC:3380	EPB41L3	0.24949831053	0.221223014	unchanged
	HGNC:995	BCL2L2	-0.20482139744	0.090334276	unchanged
	HGNC:33711	MBLAC2	-0.13296372697	0.122650727	unchanged
	HGNC:4586	GRIN2B	0.11086620496	0.093623944	unchanged
	HGNC:6613	LIMK1	0.11893529384	0.122650727	unchanged
	HGNC:9039	PLA2G6	0.11966136599	0.095441366	unchanged
	HGNC:3762	FLRT3	-0.26554324900	0.062569541	unchanged
	HGNC:29531	LARP1	0.06476143605	0.194115481	unchanged
	HGNC:1750	CDH11	-0.13048178674	0.098591079	unchanged
	HGNC:3250	EIF1AX	-0.18198332986	0.066514166	unchanged
	HGNC:29177	MON2	0.13492060968	0.090327657	unchanged
	HGNC:8994	PIP5K1A	0.28326459564	0.051728508	unchanged
	HGNC:29320	FHIP2A	0.11551448330	0.141235503	unchanged
	HGNC:567	AP3B2	0.11502966521	0.089331873	unchanged
	HGNC:24065	ARMCX3	-0.14773575430	0.089162101	unchanged
	HGNC:9312	PPP2R5D	0.08246378405	0.145370824	unchanged
	HGNC:1135	BTN1A1	-0.21920850115	0.073265214	unchanged
	HGNC:20367	FRY	0.12923538774	0.100611480	unchanged
	HGNC:2510	CTNNA2	-0.09229770541	0.194637929	unchanged
	HGNC:12587	UQCRFS1	-0.13615839070	0.120458912	unchanged
	HGNC:2285	COX6C	-0.15678184970	0.138641749	unchanged
	HGNC:11180	SOD2	-0.24019612177	0.137120434	unchanged
	HGNC:14499	MRPS7	-0.14367308928	0.196961873	unchanged
	HGNC:9681	PTPRS	-0.10982427942	0.127995615	unchanged
	HGNC:14501	MRPS9	-0.16897427777	0.160232988	unchanged
	HGNC:1369	CA10	-0.18452724730	0.060708616	unchanged
	HGNC:18537	NDFIP2	-0.17853388415	0.228801521	unchanged
	HGNC:29307	CAMSAP3	0.10628949885	0.058743493	unchanged
	HGNC:3560	FABP5	-0.39745907291	0.142156375	unchanged
	HGNC:13811	SLC4A10	0.10640496461	0.158987182	unchanged
	HGNC:7706	NDUFC2	-0.12501825005	0.128787208	unchanged
	HGNC:2559	CXADR	-0.15530553259	0.149132255	unchanged
	HGNC:3694	FGG	0.44080397607	0.087292201	unchanged
	HGNC:565	AP2S1	-0.11459595118	0.173104046	unchanged
	HGNC:9553	PSMC6	0.10684050695	0.102638828	unchanged
	HGNC:17964	RDH11	0.11533912673	0.078039635	unchanged
	HGNC:4413	GNL1	0.11658211238	0.110349830	unchanged
	HGNC:9356	PREB	0.12332036216	0.117534630	unchanged
	HGNC:20768	TUBA1C	0.09111915204	0.156374124	unchanged
	HGNC:12007	TPD52L2	-0.18087478072	0.123913090	unchanged
	HGNC:5461	IGBP1	-0.16382854696	0.071414709	unchanged
	HGNC:19663	GNG12	-0.20708842952	0.114131517	unchanged
	HGNC:7697	NDUFB2	-0.15740780085	0.158307188	unchanged
	HGNC:9183	POLK	-0.21071074258	0.130474681	unchanged
	HGNC:9117	PMP2	-0.23833144002	0.203913176	unchanged
	HGNC:2515	CTNND1	0.08956348938	0.146416587	unchanged
	HGNC:16268	PNPLA6	0.09653675072	0.118653340	unchanged
	HGNC:28900	PNPLA8	-0.07293015232	0.209615211	unchanged
	HGNC:22082	VMA21	-0.22140707475	0.051130026	unchanged
	HGNC:6658	VWA5A	0.24366653332	0.149455328	unchanged
	HGNC:25222	ERLEC1	-0.15675788010	0.064410784	unchanged
	HGNC:6872	MAPK10	0.16307818480	0.104066495	unchanged
	HGNC:26164	NAA16	0.17450838532	0.203244686	unchanged
	HGNC:15447	TLN2	0.17314328175	0.132429843	unchanged
	HGNC:2243	COPZ1	-0.18278019810	0.205403708	unchanged
	HGNC:4622	GSPT2	0.14170596143	0.196023815	unchanged
	HGNC:2964	DYNC1I2	-0.13286558950	0.206048326	unchanged
	HGNC:34550	IGLON5	-0.17650451472	0.080872442	unchanged
	HGNC:6509	LANCL2	0.09279281377	0.209701127	unchanged
	HGNC:27088	VWA3A	-0.18319059409	0.134275667	unchanged
	HGNC:26756	LCLAT1	-0.15487320334	0.059397561	unchanged
	HGNC:18174	STK26	0.26255134859	0.083943749	unchanged
	HGNC:7702	NDUFB7	-0.21140364893	0.102695888	unchanged
	HGNC:18601	RTN4R	-0.15533888449	0.120766699	unchanged
	HGNC:25675	CHMP6	-0.11264906216	0.148896185	unchanged
	HGNC:26777	ALDH1L2	0.29580220691	0.050039260	unchanged
	HGNC:1116	BSG	-0.13319664030	0.155226947	unchanged
	HGNC:10379	MRPL3	-0.19231180269	0.147504322	unchanged
	HGNC:15468	DYNLRB1	-0.31604400525	0.113397921	unchanged
	HGNC:12010	TPM1	-0.51211346510	0.032671113	down
	HGNC:6229	KCNAB2	-0.20000969619	0.047195949	down
	HGNC:20	AARS1	0.17055463736	0.165086858	unchanged
	HGNC:8503	OSBP	0.12725312783	0.062554814	unchanged
	HGNC:4177	GBA1	-0.20130013630	0.193493643	unchanged
	HGNC:800	ATP1A2	0.11529237623	0.121033026	unchanged
	HGNC:12644	VAMP3	-0.14330334510	0.157269228	unchanged
	HGNC:19085	CTDNEP1	-0.14854164897	0.166951277	unchanged
	HGNC:19408	LRRTM1	-0.24155568466	0.073227846	unchanged
	HGNC:1516	CAT	-0.14484615489	0.165086858	unchanged
	HGNC:21213	ARFGEF3	0.12092172348	0.150981970	unchanged
	HGNC:8550	PA2G4	0.19797837857	0.149067568	unchanged
	HGNC:27089	CARMIL2	-0.16333131990	0.108860666	unchanged
	HGNC:19192	DOCK4	0.10677969619	0.122650727	unchanged
	HGNC:32060	H3-7	-0.15438142436	0.214467076	unchanged
	HGNC:7432	MTHFD1	0.22677493716	0.110972345	unchanged
	HGNC:9026	PKP4	0.10513720748	0.104066495	unchanged
	HGNC:9461	PRPH	-0.20908907106	0.019733402	down
	HGNC:1544	CBLN2	-0.21960345064	0.119806752	unchanged
	HGNC:728	ARVCF	0.12560569504	0.072746273	unchanged
	HGNC:23089	SLC13A5	-0.11138488605	0.268745209	unchanged
	HGNC:10588	SCN2A	0.09490261081	0.150101544	unchanged
	HGNC:11273	SPTAN1	-0.15568697623	0.087758304	unchanged
	HGNC:14372	SCYL1	0.11937845535	0.104066495	unchanged
	HGNC:7711	NDUFS4	-0.26558141337	0.171130342	unchanged
	HGNC:29125	DNM3	0.17963608096	0.145776503	unchanged
	HGNC:12407	TUBA4A	0.11920418260	0.076088431	unchanged
	HGNC:30228	PREPL	0.32408334259	0.102593670	unchanged
	HGNC:6840	MAP2K1	0.27810794929	0.148376762	unchanged
	HGNC:3227	EFNB2	-0.16522931426	0.087805584	unchanged
	HGNC:18212	HPCAL4	-0.16068358850	0.132714154	unchanged
	HGNC:6175	ITM2C	-0.14206241501	0.103008866	unchanged
	HGNC:16652	MRPL47	-0.15530017858	0.200183670	unchanged
	HGNC:29876	C1ORF43	-0.16467350448	0.075828434	unchanged
	HGNC:21528	DIABLO	-0.17699721929	0.206484647	unchanged
	HGNC:16280	TRIM36	0.15177732420	0.105076654	unchanged
	HGNC:17302	NEGR1	-0.14827361838	0.123051850	unchanged
	HGNC:2972	DNM1	0.16234763974	0.157899896	unchanged
	HGNC:675	ARHGAP5	0.12008514397	0.157269228	unchanged
	HGNC:16877	MFN2	0.11273279656	0.109659492	unchanged
	HGNC:402	ALDH1A1	-0.29311989423	0.150101862	unchanged
	HGNC:29550	RIC8A	0.08721386926	0.106847413	unchanged
	HGNC:29917	MDM1	-0.23496713851	0.177379677	unchanged
	HGNC:26198	MAIP1	-0.12798813376	0.136237457	unchanged
	HGNC:4765	H3-3B	-0.14887134813	0.204328035	unchanged
	HGNC:16398	OSBPL1A	0.21855229369	0.149067568	unchanged
	HGNC:17983	MRGPRX2	-0.21546521925	0.182038213	unchanged
	HGNC:16645	TRA2A	-0.20409446181	0.158307188	unchanged
	HGNC:801	ATP1A3	0.11113141137	0.190181231	unchanged
	HGNC:9404	PRKCI	0.13740353554	0.235227588	unchanged
	HGNC:7700	NDUFB5	-0.13544452753	0.122650727	unchanged
	HGNC:30012	PDF	-0.11587574363	0.218551537	unchanged
	HGNC:20060	USP31	0.10846211418	0.219349323	unchanged
	HGNC:10704	SEC24B	0.16931256639	0.098972981	unchanged
	HGNC:32537	HSP90AB2P	0.27907896118	0.195888077	unchanged
	HGNC:25581	UBA6	0.19584821795	0.128014463	unchanged
	HGNC:4199	GCN1	0.09555963545	0.133616225	unchanged
	HGNC:10940	SLC1A2	0.21649464463	0.226606333	unchanged
	HGNC:3393	EPHB2	-0.07629710609	0.173712103	unchanged
	HGNC:2444	CSK	0.14869052519	0.157269228	unchanged
	HGNC:12730	WARS2	-0.14881346000	0.100611480	unchanged
	HGNC:673	ARHGAP1	0.11995530226	0.227362122	unchanged
	HGNC:25412	SGIP1	-0.16203588498	0.204328035	unchanged
	HGNC:28292	EID2	0.21409287218	0.062554814	unchanged
	HGNC:7459	MT-ND4	0.17358564230	0.159334444	unchanged
	HGNC:17941	NTM	-0.15611400458	0.100868657	unchanged
	HGNC:25135	LRSAM1	0.15698089091	0.057686455	unchanged
	HGNC:8594	PALM	-0.12695208702	0.173712103	unchanged
	HGNC:18101	DEFB121	-0.34769842205	0.019559126	down
	HGNC:23186	CLINT1	-0.10595635181	0.104066495	unchanged
	HGNC:8876	PFKL	0.20367777865	0.166117339	unchanged
	HGNC:17062	HABP4	-0.22962861691	0.055462449	unchanged
	HGNC:29652	WDR77	-0.19168778685	0.105745987	unchanged
	HGNC:5273	HSPG2	0.14026728182	0.162574379	unchanged
	HGNC:17073	ARHGAP26	0.15331251664	0.062069471	unchanged
	HGNC:67	ABCD3	0.09119819152	0.060331063	unchanged
	HGNC:4010	FUS	-0.16387219465	0.087439610	unchanged
	HGNC:18007	GLIPR2	-0.30515903731	0.033190439	down
	HGNC:11449	SUCLG1	0.22103038346	0.202931107	unchanged
	HGNC:12932	TRIM25	0.12825715946	0.194501394	unchanged
	HGNC:4596	GRM4	0.21374057213	0.112059900	unchanged
	HGNC:658	ARF5	0.11448165232	0.261850316	unchanged
	HGNC:27172	GAREM2	-0.16996000341	0.192674417	unchanged
	HGNC:24666	FAF2	0.08801485951	0.122650727	unchanged
	HGNC:26212	SPCS3	-0.16043702645	0.089591609	unchanged
	HGNC:7910	NPM1	-0.18858301611	0.046581432	down
	HGNC:8998	PIP4K2B	0.10984564070	0.134275667	unchanged
	HGNC:30892	HUWE1	0.12367281888	0.134275667	unchanged
	HGNC:10474	RUVBL1	-0.14599843354	0.240807006	unchanged
	HGNC:11509	SYT1	-0.12080003896	0.106847413	unchanged
	HGNC:1749	CDH10	-0.10953753950	0.178773456	unchanged
	HGNC:243	ADD1	-0.14840486988	0.150101862	unchanged
	HGNC:4113	GAK	0.13486575494	0.100920412	unchanged
	HGNC:9783	RAB5A	-0.12524281389	0.113379033	unchanged
	HGNC:17155	RABGAP1	0.15782191095	0.155226947	unchanged
	HGNC:862	ATP6V1G2	-0.35789608570	0.206320085	unchanged
	HGNC:132	ACTB	-0.13440195972	0.176750715	unchanged
	HGNC:16902	BCKDK	-0.08163193269	0.236453373	unchanged
	HGNC:30511	YIF1B	-0.09882036644	0.191431400	unchanged
	HGNC:10783	SRSF2	-0.11731892894	0.246912191	unchanged
	HGNC:7604	MYO5C	0.14651355886	0.135894431	unchanged
	HGNC:7436	MTHFR	0.23187415945	0.157899896	unchanged
	HGNC:7693	NDUFA9	-0.10635309670	0.113402003	unchanged
	HGNC:23302	HKDC1	0.10495047779	0.149455328	unchanged
	HGNC:8943	SERPINI1	-0.22297005383	0.119392553	unchanged
	HGNC:30859	SNRNP200	0.07224882719	0.194657773	unchanged
	HGNC:16944	RBM17	-0.35721526337	0.044478177	down
	HGNC:17317	TIMM22	-0.17038231338	0.105745987	unchanged
	HGNC:10252	ROCK2	0.12130089153	0.212229705	unchanged
	HGNC:11133	SNAP29	-0.11908896428	0.165243763	unchanged
	HGNC:5244	HSPA9	-0.20229456492	0.111037509	unchanged
	HGNC:11441	STX6	-0.11716089310	0.219657244	unchanged
	HGNC:15925	SAMHD1	0.11940448582	0.194115481	unchanged
	HGNC:1404	CACNB4	-0.14729990200	0.183019744	unchanged
	HGNC:24667	MAPK15	0.32336720637	0.076088431	unchanged
	HGNC:24694	MICAL3	0.07523634782	0.150101862	unchanged
	HGNC:543	ANXA5	0.21997343498	0.246267310	unchanged
	HGNC:29289	RELCH	0.17809468129	0.092627568	unchanged
	HGNC:9797	RABIF	-0.08375960831	0.265530936	unchanged
	HGNC:9352	PRDX1	-0.15541724788	0.193998284	unchanged
	HGNC:2876	DIAPH1	0.13929893003	0.055462449	unchanged
	HGNC:4922	HK1	0.09583056698	0.117117590	unchanged
	HGNC:10918	SLC14A1	0.17933464324	0.261760151	unchanged
	HGNC:10732	SEMA4D	0.13802262008	0.139808765	unchanged
	HGNC:626	APRT	0.26900474507	0.182038213	unchanged
	HGNC:18592	NEK10	0.14209141420	0.246267310	unchanged
	HGNC:1682	CD47	-0.14029150582	0.150302704	unchanged
	HGNC:14193	ARHGEF12	0.11430362966	0.094316803	unchanged
	HGNC:493	ANK2	0.13503859440	0.136237457	unchanged
	HGNC:11444	STXBP1	0.21411416399	0.170708011	unchanged
	HGNC:8866	PFDN1	-0.17737253498	0.169125320	unchanged
	HGNC:8014	YBX1	-0.37731596520	0.092322050	unchanged
	HGNC:8647	PCBP1	0.08943382533	0.196577649	unchanged
	HGNC:16713	SRSF10	-0.18683102769	0.088933983	unchanged
	HGNC:6881	MAPK8	0.15429007708	0.157899896	unchanged
	HGNC:4962	HLA-E	-0.20904496551	0.130860115	unchanged
	HGNC:16922	AGAP1	0.07456104061	0.212229705	unchanged
	HGNC:29681	SLC25A33	-0.10551275041	0.213584389	unchanged
	HGNC:7765	NF1	0.10631124677	0.150667846	unchanged
	HGNC:8043	NUCB1	-0.15132680949	0.146313598	unchanged
	HGNC:20774	TUBB4A	0.07171196151	0.182622562	unchanged
	HGNC:10991	SLC25A5	-0.10678127402	0.178171277	unchanged
	HGNC:6190	JAK1	0.13990901446	0.156374124	unchanged
	HGNC:12107	TRAV12-3	-0.14502653322	0.128328853	unchanged
	HGNC:10302	RPL12	-0.13107310233	0.207226201	unchanged
	HGNC:26902	RELL2	-0.10691944517	0.234597149	unchanged
	HGNC:2986	DOC2B	0.16154805882	0.259564094	unchanged
	HGNC:17821	DDX39A	0.18438660481	0.258595713	unchanged
	HGNC:16111	MTCL2	-0.14383491289	0.241476270	unchanged
	HGNC:29604	LYNX1	-0.11628209999	0.211278676	unchanged
	HGNC:10483	RYR1	0.17310947110	0.100920412	unchanged
	HGNC:9874	RASAL2	0.13449205330	0.107152122	unchanged
	HGNC:14896	SPTBN4	0.07319307047	0.216980022	unchanged
	HGNC:6040	ILK	0.25326210231	0.062899033	unchanged
	HGNC:30009	PEF1	-0.11722751625	0.249241998	unchanged
	HGNC:9479	LONP1	0.14545798025	0.152883231	unchanged
	HGNC:7377	MSRA	0.20416460041	0.190600764	unchanged
	HGNC:3570	ACSL3	0.09015481542	0.100611480	unchanged
	HGNC:1370	CA11	-0.22158972616	0.106847413	unchanged
	HGNC:16135	FITM2	-0.14152403955	0.146313598	unchanged
	HGNC:29096	ARHGAP44	0.10179186737	0.193998284	unchanged
	HGNC:14323	TRPM5	-0.18254236269	0.111037509	unchanged
	HGNC:17623	NUB1	0.22457134011	0.102638828	unchanged
	HGNC:648	ARC	-0.11456400240	0.160232988	unchanged
	HGNC:30098	CPSF7	-0.12086809785	0.255855226	unchanged
	HGNC:1188	ATP5MJ	-0.14521001739	0.191961915	unchanged
	HGNC:7692	NDUFA8	-0.23149945964	0.137499392	unchanged
	HGNC:14630	CRELD1	-0.11598069956	0.206048326	unchanged
	HGNC:29188	CAMSAP2	0.10571567188	0.191139007	unchanged
	HGNC:18124	P2RY12	-0.08878109345	0.279783525	unchanged
	HGNC:20510	H4C16	-0.13712320174	0.249241998	unchanged
	HGNC:17717	STK39	0.14220050873	0.148541164	unchanged
	HGNC:16089	PGRMC2	-0.10210725350	0.149434152	unchanged
	HGNC:3293	EIF4E2	-0.31922137617	0.139817104	unchanged
	HGNC:20411	KRT77	-0.43389029963	0.061892712	unchanged
	HGNC:10648	AIMP1	-0.15943103974	0.119378450	unchanged
	HGNC:9302	PPP2R1A	0.14674201796	0.177379677	unchanged
	HGNC:30237	CC2D1A	0.08251246974	0.087789245	unchanged
	HGNC:9664	PTPRA	0.10148994023	0.063388420	unchanged
	HGNC:6074	INPP4A	0.15200950163	0.104591995	unchanged
	HGNC:3363	ENTPD1	-0.22686264826	0.137499392	unchanged
	HGNC:19331	MMAB	0.34824074877	0.044478177	up
	HGNC:244	ADD2	-0.15283651030	0.219295337	unchanged
	HGNC:17091	NCSTN	-0.13887165589	0.159707864	unchanged
	HGNC:6038	ILF3	-0.19852080362	0.149418475	unchanged
	HGNC:15876	TMEM230	-0.22002986885	0.077355195	unchanged
	HGNC:10385	RPS12	-0.20363504100	0.290420256	unchanged
	HGNC:1952	CHRM3	0.18866184758	0.123002989	unchanged
	HGNC:20331	RASA3	0.14989234265	0.215667384	unchanged
	HGNC:11872	TMOD2	-0.31138087409	0.195220614	unchanged
	HGNC:9779	RAB3D	-0.09089875741	0.212188808	unchanged
	HGNC:15931	SNPH	0.12048894872	0.100268669	unchanged
	HGNC:7506	MTX2	-0.15230525770	0.106847413	unchanged
	HGNC:1767	CDH8	-0.16041712179	0.130474681	unchanged
	HGNC:568	AP3D1	0.11049091851	0.113384241	unchanged
	HGNC:12563	UMPS	0.19052175671	0.098592821	unchanged
	HGNC:12004	TPBG	-0.20300691987	0.061892712	unchanged
	HGNC:14046	MRPS21	-0.26274344683	0.245035312	unchanged
	HGNC:3271	EIF3A	0.10180675822	0.194938274	unchanged
	HGNC:3724	FKBP8	0.12488188497	0.143639227	unchanged
	HGNC:24717	PTCD3	-0.08408505447	0.181704821	unchanged
	HGNC:11088	SLK	0.13398603566	0.076088431	unchanged
	HGNC:8571	PACSIN2	0.21045885509	0.231592648	unchanged
	HGNC:2469	CSRP1	0.16813373666	0.223411940	unchanged
	HGNC:30291	G3BP2	-0.14729096442	0.100268669	unchanged
	HGNC:8607	PRKN	0.26344139957	0.098972981	unchanged
	HGNC:3662	FGB	0.32714109614	0.137499392	unchanged
	HGNC:15928	SIRPB1	-0.17362976627	0.234493622	unchanged
	HGNC:20508	H2AC21	-0.23589749038	0.272845306	unchanged
	HGNC:7648	NBEA	0.10419948949	0.145370824	unchanged
	HGNC:29869	SHC2	-0.15978418965	0.264248817	unchanged
	HGNC:16193	HSPA12B	0.12170867862	0.145345374	unchanged
	HGNC:11778	TGM2	0.23494364334	0.165086858	unchanged
	HGNC:2717	DDB1	-0.16975604703	0.200183670	unchanged
	HGNC:4426	GOLGA3	0.04918404590	0.370565364	unchanged
	HGNC:25523	CCDC88A	0.10165579820	0.118758740	unchanged
	HGNC:2985	DOC2A	0.07917546233	0.221688209	unchanged
	HGNC:11179	SOD1	-0.27854066835	0.190140832	unchanged
	HGNC:2963	DYNC1I1	-0.18446884159	0.158307188	unchanged
	HGNC:14480	MRPL22	-0.12458440321	0.269879572	unchanged
	HGNC:3465	ESD	-0.30123299575	0.094316803	unchanged
	HGNC:30287	RPTOR	0.13727085870	0.106847413	unchanged
	HGNC:2852	DGKE	0.08634722749	0.146097488	unchanged
	HGNC:23794	PACS2	0.11270176396	0.200389862	unchanged
	HGNC:11741	TFAM	-0.14894409629	0.145776503	unchanged
	HGNC:21332	STK32C	0.12048784324	0.118253881	unchanged
	HGNC:26709	SCAI	0.17260036539	0.122650727	unchanged
	HGNC:10981	SLC25A11	-0.08388718296	0.191559894	unchanged
	HGNC:10534	SAR1A	0.08152656681	0.289206447	unchanged
	HGNC:6256	KCNJ10	-0.11484230038	0.331413799	unchanged
	HGNC:15607	ARHGEF7	0.10959072474	0.117524658	unchanged
	HGNC:21088	SCD5	-0.12625909788	0.211924270	unchanged
	HGNC:11317	SSBP1	-0.16829599064	0.191139007	unchanged
	HGNC:15476	DYNLL1	0.39333314474	0.118056435	unchanged
	HGNC:26022	TRMT10C	-0.15116672901	0.243240081	unchanged
	HGNC:17854	UPF2	0.25075702617	0.083943749	unchanged
	HGNC:6843	MAP2K3	0.14159392462	0.267416794	unchanged
	HGNC:29397	TMEM132B	-0.15501530684	0.159629393	unchanged
	HGNC:17312	TIMM23	-0.11278197079	0.188903828	unchanged
	HGNC:14287	NLGN4X	-0.16517087400	0.041803436	down
	HGNC:6990	MECP2	-0.21422918308	0.077862354	unchanged
	HGNC:6217	KATNB1	0.09227721829	0.210005579	unchanged
	HGNC:11014	SLC30A3	-0.11367990399	0.193275237	unchanged
	HGNC:18002	TOMM22	-0.16848453231	0.100852215	unchanged
	HGNC:28027	WDPCP	-0.16407951296	0.166743572	unchanged
	HGNC:16984	RUNDC3A	-0.07677593745	0.100434608	unchanged
	HGNC:2898	DLD	-0.15336225696	0.242522842	unchanged
	HGNC:85	ACACB	0.11407158787	0.155226947	unchanged
	HGNC:3260	EIF2B4	0.09285782969	0.179465237	unchanged
	HGNC:11498	SYNGR1	-0.12364878617	0.187621133	unchanged
	HGNC:11075	NHERF1	-0.17862395739	0.275667037	unchanged
	HGNC:25714	CCDC51	-0.09681171673	0.160826775	unchanged
	HGNC:14596	MTMR9	0.15993677080	0.148376762	unchanged
	HGNC:404	ALDH2	-0.27673286194	0.155226947	unchanged
	HGNC:6449	KRT32	-0.34687892365	0.204880213	unchanged
	HGNC:9064	PLCL2	0.11592328155	0.207226201	unchanged
	HGNC:14885	DNAJA4	-0.09296359324	0.275157871	unchanged
	HGNC:6228	KCNAB1	-0.13172213992	0.352243128	unchanged
	HGNC:22408	ATG9A	0.11724605933	0.145908132	unchanged
	HGNC:17168	RAB3GAP2	0.14109604084	0.169125320	unchanged
	HGNC:400	ALCAM	-0.14415412462	0.170598905	unchanged
	HGNC:26398	AIFM3	-0.10608271192	0.183956295	unchanged
	HGNC:18415	HIP1R	0.12003237170	0.106847413	unchanged
	HGNC:1763	CDH4	-0.11285090377	0.169125320	unchanged
	HGNC:23732	PPP2R2D	0.12752855868	0.265102516	unchanged
	HGNC:14044	MRPL51	-0.27815961177	0.162574379	unchanged
	HGNC:18235	EPN3	0.21788491671	0.274817251	unchanged
	HGNC:30785	SAP30BP	-0.23385663051	0.137499392	unchanged
	HGNC:2157	CNN3	0.23862733289	0.148896185	unchanged
	HGNC:17789	LIN7C	-0.12643516655	0.219579780	unchanged
	HGNC:29798	MAP3K21	0.13943769582	0.278575634	unchanged
	HGNC:33758	BTBD17	-0.37446981562	0.178773456	unchanged
	HGNC:20751	WDFY3	0.09274032046	0.189939266	unchanged
	HGNC:44441	USP17L13	-0.33286257897	0.295728056	unchanged
	HGNC:11474	SURF1	-0.13833315093	0.121452719	unchanged
	HGNC:16925	ARAP1	0.16350318764	0.289201028	unchanged
	HGNC:9706	NECTIN1	-0.11774217884	0.284037722	unchanged
	HGNC:12013	TPM4	-0.51853010340	0.025355489	down
	HGNC:3259	EIF2B3	0.10165945710	0.110060473	unchanged
	HGNC:3382	DMTN	-0.09899551456	0.249180714	unchanged
	HGNC:16758	COPS7A	-0.23327831418	0.150068467	unchanged
	HGNC:11446	STXBP3	0.12119079011	0.100920412	unchanged
	HGNC:19165	TBC1D4	0.11428280339	0.239476506	unchanged
	HGNC:6076	INPP5A	-0.09761702198	0.203913176	unchanged
	HGNC:13538	MARK4	0.12458110978	0.106847413	unchanged
	HGNC:24007	ATAD3B	-0.09251744906	0.185241921	unchanged
	HGNC:33905	POTEF	-0.11841930166	0.190622948	unchanged
	HGNC:23386	MYCBP2	0.11658438442	0.114071533	unchanged
	HGNC:30652	STON2	0.20377926530	0.139207806	unchanged
	HGNC:14937	PIGS	-0.07993252460	0.326211451	unchanged
	HGNC:14047	MRPS17	-0.17588495178	0.200389862	unchanged
	HGNC:2240	COPS5	-0.24927579924	0.304448338	unchanged
	HGNC:586	APEH	-0.25112477613	0.145517205	unchanged
	HGNC:12566	UNC13B	0.14808369635	0.148896185	unchanged
	HGNC:30168	PDIA6	-0.15072887952	0.110972345	unchanged
	HGNC:20662	SLC25A24	-0.13021596015	0.118253881	unchanged
	HGNC:18712	LGI4	-0.30570778301	0.017149174	down
	HGNC:6512	LARS1	0.11568427439	0.148896185	unchanged
	HGNC:9061	PLCD3	0.12992825993	0.116071595	unchanged
	HGNC:12672	VDAC2	-0.08532729989	0.187969802	unchanged
	HGNC:18583	PPM1H	-0.12989974755	0.205403708	unchanged
	HGNC:19998	TNPO2	0.16199754875	0.193966328	unchanged
	HGNC:7667	NCL	-0.13610279530	0.167249003	unchanged
	HGNC:6182	ITPR3	0.14304604038	0.230273567	unchanged
	HGNC:16264	TRAP1	0.18755070189	0.193493643	unchanged
	HGNC:24212	CISD2	-0.10644662782	0.164115943	unchanged
	HGNC:3978	ALDH1L1	0.23124729950	0.134377660	unchanged
	HGNC:12006	TPD52L1	-0.12413328131	0.270098192	unchanged
	HGNC:16490	DPP8	0.11519130793	0.193966328	unchanged
	HGNC:6766	MADD	0.06884567537	0.186010068	unchanged
	HGNC:17041	HSPA4L	0.17114780048	0.216980022	unchanged
	HGNC:20422	POLR1D	-0.17090160482	0.116024970	unchanged
	HGNC:27879	VSIG10L2	-0.25772331087	0.145345374	unchanged
	HGNC:646	ARAF	0.17706510323	0.079210795	unchanged
	HGNC:17858	GPSM1	0.10530059368	0.217459545	unchanged
	HGNC:10059	TRIM38	0.34739198773	0.009460046	up
	HGNC:28462	TMEM38A	-0.11411839280	0.304821044	unchanged
	HGNC:23498	CPNE8	-0.27164702556	0.301542801	unchanged
	HGNC:3165	S1PR1	-0.09478476851	0.281157031	unchanged
	HGNC:2720	ASAP1	0.10115766108	0.150101862	unchanged
	HGNC:4084	GABRD	-0.09952806887	0.320682382	unchanged
	HGNC:14104	ZNF326	-0.16863064764	0.083153080	unchanged
	HGNC:11740	TF	-0.17446515802	0.270347903	unchanged
	HGNC:17780	ACTBL2	-0.12306196566	0.234597149	unchanged
	HGNC:13824	MMS19	0.15292055831	0.078675134	unchanged
	HGNC:15772	ARFGEF1	0.10071070368	0.191431400	unchanged
	HGNC:20187	ATG2B	0.08532617120	0.152752299	unchanged
	HGNC:17705	SELENOF	-0.18854270802	0.104066495	unchanged
	HGNC:1176	MRPL49	-0.15270533265	0.209502927	unchanged
	HGNC:4395	GNAZ	0.08362214223	0.102644550	unchanged
	HGNC:13780	GFM1	0.15071976725	0.227095027	unchanged
	HGNC:7449	MTMR1	0.12531919968	0.187567675	unchanged
	HGNC:10699	SEC14L2	0.26290455696	0.167231311	unchanged
	HGNC:14289	NLGN3	-0.10057137076	0.239783028	unchanged
	HGNC:71	ABCF2	0.10151054694	0.212229705	unchanged
	HGNC:37260	SMIM20	-0.18435826899	0.202382264	unchanged
	HGNC:8010	NRXN3	-0.10917023933	0.073265214	unchanged
	HGNC:4248	GGH	-0.12959935788	0.305137967	unchanged
	HGNC:20961	ANKS1A	-0.17535382017	0.227009554	unchanged
	HGNC:20790	ATG4B	0.16221812402	0.419666721	unchanged
	HGNC:11834	TKT	0.35718135757	0.145517205	unchanged
	HGNC:9848	RANBP2	0.06309108393	0.343034021	unchanged
	HGNC:21494	MTCL3	0.04994122279	0.206484647	unchanged
	HGNC:11005	SLC2A1	0.10589041904	0.182038213	unchanged
	HGNC:18711	LGI3	-0.20081333380	0.043491885	down
	HGNC:2951	DNAH6	0.17069771264	0.119392553	unchanged
	HGNC:9685	PTPRZ1	-0.13195329539	0.147109064	unchanged
	HGNC:1059	BLMH	-0.29769025057	0.143352469	unchanged
	HGNC:8819	PDXK	0.24518044105	0.199232247	unchanged
	HGNC:4402	GNG10	-0.18775784008	0.202261898	unchanged
	HGNC:10329	RPL27A	0.18770895212	0.100204895	unchanged
	HGNC:18664	FAM3C	-0.24422093027	0.117570285	unchanged
	HGNC:363	AK4	0.12004582695	0.284802623	unchanged
	HGNC:2202	COL4A1	0.28242218861	0.178082315	unchanged
	HGNC:6896	MARK1	0.07648735610	0.224494048	unchanged
	HGNC:81	ABR	0.13321036734	0.166023974	unchanged
	HGNC:2552	CUL2	0.26053281456	0.122650727	unchanged
	HGNC:21014	ANTXR1	-0.11599947699	0.386860426	unchanged
	HGNC:18607	SLC39A6	-0.07791126854	0.290420256	unchanged
	HGNC:17060	KIFAP3	0.12039202588	0.105076654	unchanged
	HGNC:25989	CWC25	-0.17280954588	0.142534717	unchanged
	HGNC:9789	RAB29	0.15288760729	0.069278158	unchanged
	HGNC:7969	NR1I3	0.31104105472	0.060377466	unchanged
	HGNC:2890	DKC1	-0.23836247776	0.096368592	unchanged
	HGNC:9246	PPFIA2	0.07049543015	0.216980022	unchanged
	HGNC:20495	SLIRP	-0.25835574461	0.171972549	unchanged
	HGNC:8867	PFDN2	-0.18700940061	0.170708011	unchanged
	HGNC:14453	MACROH2A2	-0.17783834697	0.147469483	unchanged
	HGNC:11326	SSR4	-0.11090684046	0.131161206	unchanged
	HGNC:23400	SEC11C	-0.19675603553	0.080802868	unchanged
	HGNC:21168	RHOT1	0.07916963418	0.155226947	unchanged
	HGNC:13194	ZW10	0.09498883186	0.181704821	unchanged
	HGNC:7541	MXRA7	-0.26330881545	0.101361132	unchanged
	HGNC:4140	GAP43	-0.12310280400	0.166938840	unchanged
	HGNC:10418	RPS28	-0.17690456633	0.382396893	unchanged
	HGNC:3718	FKBP2	0.15150005380	0.210341540	unchanged
	HGNC:2700	DCLK1	0.08999769577	0.147504322	unchanged
	HGNC:30239	CYSTM1	-0.14771805713	0.111276709	unchanged
	HGNC:2520	CTPS2	0.17110135702	0.285911543	unchanged
	HGNC:6325	KIF5C	0.13706917595	0.176508950	unchanged
	HGNC:24990	COA3	-0.18281854710	0.106847413	unchanged
	HGNC:4591	ARHGAP35	0.11586037121	0.193394283	unchanged
	HGNC:24659	EXOC8	0.08535936792	0.190011747	unchanged
	HGNC:6439	KRT2	-0.31581999607	0.206484647	unchanged
	HGNC:20362	CEP170B	0.11454320992	0.118253881	unchanged
	HGNC:8775	PDE1B	0.16959461321	0.149418475	unchanged
	HGNC:14276	MRPL4	-0.18418677976	0.134124043	unchanged
	HGNC:609	APOC2	0.12186426169	0.094316803	unchanged
	HGNC:2554	CUL4A	0.15703722262	0.333010145	unchanged
	HGNC:25282	NIBAN2	0.26362142247	0.154141217	unchanged
	HGNC:28977	IST1	-0.21063507382	0.209629900	unchanged
	HGNC:24699	SH3RF3	0.27967437538	0.080698555	unchanged
	HGNC:6636	LMNA	-0.15596501692	0.157408893	unchanged
	HGNC:20974	ADGRL3	-0.10168475520	0.158307188	unchanged
	HGNC:23683	RAB1C	-0.10324894675	0.222003958	unchanged
	HGNC:20664	H2AZ2	-0.28725281340	0.114578477	unchanged
	HGNC:17019	PRICKLE1	0.13478203198	0.281084286	unchanged
	HGNC:9245	PPFIA1	0.09761720305	0.134506964	unchanged
	HGNC:7453	MTMR6	0.17528596221	0.145189758	unchanged
	HGNC:14957	PUM1	0.10066283128	0.176750715	unchanged
	HGNC:23150	UNC13A	0.12030348005	0.190140832	unchanged
	HGNC:2527	CTSB	-0.21781876755	0.104066495	unchanged
	HGNC:2753	DECR1	-0.17133474533	0.297019191	unchanged
	HGNC:8996	PIP5K1C	0.09728094177	0.146701658	unchanged
	HGNC:30688	CAND1	0.22841514323	0.164110835	unchanged
	HGNC:11806	TIAM2	0.07955997491	0.418705179	unchanged
	HGNC:2254	CORO1C	0.18099042623	0.267331349	unchanged
	HGNC:2431	CSE1L	0.14299170189	0.250068981	unchanged
	HGNC:4273	GIT2	0.07912332555	0.211353341	unchanged
	HGNC:14585	CAMK1G	0.19467501462	0.088841312	unchanged
	HGNC:22952	DEPDC4	0.18347775757	0.178171277	unchanged
	HGNC:9316	PPP3CC	-0.10783449841	0.338520880	unchanged
	HGNC:3231	CELSR2	-0.09276949309	0.245084650	unchanged
	HGNC:15513	SMYD3	0.14225038768	0.125413434	unchanged
	HGNC:13180	ZFYVE1	0.10469094799	0.260113997	unchanged
	HGNC:24836	KIAA1549L	-0.08987696847	0.221495653	unchanged
	HGNC:23068	TRAPPC2	-0.23208428882	0.164110835	unchanged
	HGNC:22195	HECW1	0.11374232161	0.105076654	unchanged
	HGNC:30793	EIF5B	0.10916723763	0.158307188	unchanged
	HGNC:12631	USP8	0.14049781086	0.246670735	unchanged
	HGNC:29284	DIP2B	0.11987591423	0.146313598	unchanged
	HGNC:23639	SKIC3	0.10908484758	0.196616177	unchanged
	HGNC:15625	NBAS	0.11309196847	0.194501394	unchanged
	HGNC:232	ADCY1	0.08613442621	0.155226947	unchanged
	HGNC:368	AKAP10	0.10539538265	0.171130342	unchanged
	HGNC:7994	NRCAM	-0.10524134950	0.289206447	unchanged
	HGNC:6857	MAP3K5	0.10053394679	0.146313598	unchanged
	HGNC:7703	NDUFB8	-0.11677503568	0.180182519	unchanged
	HGNC:8783	PDE4D	0.14063894031	0.088933983	unchanged
	HGNC:367	AKAP1	0.08721940609	0.281084286	unchanged
	HGNC:6400	KPNB1	0.14720061605	0.193998284	unchanged
	HGNC:812	ATP2A2	0.10795104400	0.118253881	unchanged
	HGNC:11845	TLN1	0.19110934641	0.147469483	unchanged
	HGNC:25370	ANKMY2	0.16790988880	0.188171553	unchanged
	HGNC:6112	IRAK1	0.21659148853	0.200341585	unchanged
	HGNC:20566	SV2A	0.07558678495	0.259248739	unchanged
	HGNC:16937	ARL6IP5	-0.10583649385	0.194115481	unchanged
	HGNC:9063	PLCL1	0.19566252859	0.155226947	unchanged
	HGNC:5037	HNRNPDL	-0.25249888915	0.052891992	unchanged
	HGNC:18138	EIF3L	0.11542326071	0.201670231	unchanged
	HGNC:8526	OXA1L	-0.10670257630	0.218366418	unchanged
	HGNC:12799	WWOX	0.27379460650	0.076088431	unchanged
	HGNC:4020	FUT9	-0.33174185308	0.107109723	unchanged
	HGNC:17981	RTCA	0.08252502778	0.211924270	unchanged
	HGNC:9862	RAP2B	-0.10447773559	0.268455689	unchanged
	HGNC:3279	EIF3C	0.11144897016	0.212229705	unchanged
	HGNC:15894	PANK2	0.11706073222	0.308575733	unchanged
	HGNC:8888	PGAM1	0.26363836064	0.296416715	unchanged
	HGNC:9680	PTPRR	-0.10236434239	0.282675713	unchanged
	HGNC:944	ADGRB2	-0.07602895365	0.204880213	unchanged
	HGNC:14460	NDRG2	-0.21360871989	0.261785177	unchanged
	HGNC:12712	VPS33B	0.07294824028	0.243576975	unchanged
	HGNC:30467	UBR3	0.16271159752	0.192669613	unchanged
	HGNC:705	ARPC2	-0.12540966533	0.294721235	unchanged
	HGNC:7603	MYO5B	0.11287373201	0.196577649	unchanged
	HGNC:725	ART3	-0.14638129595	0.198517315	unchanged
	HGNC:16410	DNAJC30	-0.10518632237	0.230273567	unchanged
	HGNC:2519	CTPS1	0.15412214982	0.210341540	unchanged
	HGNC:21683	NAPEPLD	-0.20821946294	0.077381868	unchanged
	HGNC:16074	OCIAD1	-0.10279139103	0.213411460	unchanged
	HGNC:26042	TMEM160	-0.14765895288	0.190140832	unchanged
	HGNC:25338	PIANP	-0.13345201631	0.388714796	unchanged
	HGNC:13386	NEK7	0.10049440522	0.169963029	unchanged
	HGNC:17684	ARMC1	-0.09224862360	0.328592051	unchanged
	HGNC:14888	DNAJB6	-0.13205072698	0.112202849	unchanged
	HGNC:6183	ITSN1	0.07975847446	0.177379677	unchanged
	HGNC:28974	TTLL12	0.19369251656	0.248698924	unchanged
	HGNC:10485	RYR3	0.14498937934	0.165086858	unchanged
	HGNC:4685	GUCY1A1	0.20488230220	0.120766699	unchanged
	HGNC:10289	RPA1	0.15253351441	0.212522790	unchanged
	HGNC:21034	NDUFAF4	-0.10965417126	0.205403708	unchanged
	HGNC:21689	FIS1	-0.15665260062	0.157899896	unchanged
	HGNC:77	ABL2	0.13140293195	0.155884547	unchanged
	HGNC:18672	CDK5RAP2	-0.13554142671	0.337852820	unchanged
	HGNC:11647	TCIRG1	0.18601322688	0.289206447	unchanged
	HGNC:11801	THY1	0.14164801754	0.293276587	unchanged
	HGNC:9581	PSTPIP2	-0.19985455285	0.128328853	unchanged
	HGNC:4417	GNPDA1	-0.16823336072	0.257319126	unchanged
	HGNC:6834	MAOB	0.08352746583	0.239107264	unchanged
	HGNC:14669	DCD	-0.21471877128	0.325352507	unchanged
	HGNC:4432	GOT1	-0.27721729892	0.223829006	unchanged
	HGNC:20244	CYP4X1	0.07991493530	0.221016864	unchanged
	HGNC:25514	MAP7D1	-0.10176518459	0.207705758	unchanged
	HGNC:11967	CELF3	-0.10628442831	0.384218096	unchanged
	HGNC:9393	PRKCA	0.10871286071	0.200255033	unchanged
	HGNC:20883	GDPD1	-0.08635479301	0.134124043	unchanged
	HGNC:6150	ITGAV	-0.11762237175	0.185114546	unchanged
	HGNC:13308	GPRC5B	-0.22251676627	0.169125320	unchanged
	HGNC:13540	ATP9A	0.08708646078	0.189939266	unchanged
	HGNC:14923	GPR37L1	0.14829507448	0.325332844	unchanged
	HGNC:3098	TOR1A	-0.07874463811	0.249429489	unchanged
	HGNC:2734	DDX1	0.11561150087	0.312865418	unchanged
	HGNC:29102	BLTP3B	0.09553339920	0.178171277	unchanged
	HGNC:603	APOB	-0.19688276218	0.278706704	unchanged
	HGNC:8570	PACSIN1	0.32948076987	0.128328853	unchanged
	HGNC:19079	PLEKHB1	0.18022031823	0.315543012	unchanged
	HGNC:29181	TCF25	0.10906642034	0.214467076	unchanged
	HGNC:26591	PRRT3	-0.05990506402	0.331394141	unchanged
	HGNC:3287	EIF4E	0.14836869674	0.364881702	unchanged
	HGNC:25022	PITHD1	0.11710318561	0.280852183	unchanged
	HGNC:30672	SYNPO	-0.14468345320	0.324496936	unchanged
	HGNC:42973	SMIM18	-0.19708783012	0.146701658	unchanged
	HGNC:17718	SEC11A	-0.12667377724	0.148896185	unchanged
	HGNC:6940	MCF2	0.11899434994	0.287881463	unchanged
	HGNC:1950	CHRM1	0.11044242142	0.197197460	unchanged
	HGNC:23214	EXOC7	0.07823836547	0.158625983	unchanged
	HGNC:6413	KRT10	-0.36194367174	0.170724196	unchanged
	HGNC:30844	SEZ6L2	-0.13079904682	0.204880213	unchanged
	HGNC:28975	ABRAXAS2	-0.19315066996	0.231526000	unchanged
	HGNC:9399	PRKCD	0.14967839337	0.139207806	unchanged
	HGNC:4025	FXYD1	-0.28470418511	0.279537712	unchanged
	HGNC:4163	GART	0.16404116176	0.207223654	unchanged
	HGNC:12674	VDAC3	-0.09249239095	0.178773456	unchanged
	HGNC:30841	KRT27	-0.45335546501	0.110738308	unchanged
	HGNC:29174	WASHC4	0.09049217332	0.296983892	unchanged
	HGNC:10808	SGCE	-0.08691331072	0.405609601	unchanged
	HGNC:29099	TELO2	0.18966136904	0.139032686	unchanged
	HGNC:245	ADD3	-0.11005542503	0.317090583	unchanged
	HGNC:2893	DKK3	0.13133677971	0.407301923	unchanged
	HGNC:6401	TNPO1	0.11958273698	0.286013936	unchanged
	HGNC:11140	SNCB	-0.32527085880	0.231526000	unchanged
	HGNC:2745	DDX3X	0.07512680228	0.377812480	unchanged
	HGNC:21043	PITPNM3	0.11854949396	0.134275667	unchanged
	HGNC:30646	SND1	0.12694391525	0.313794964	unchanged
	HGNC:23529	NSUN6	-0.16757242350	0.145098111	unchanged
	HGNC:24526	ATL3	0.06784910600	0.328426508	unchanged
	HGNC:23375	GAPVD1	0.08322915444	0.236398345	unchanged
	HGNC:25192	ARL8A	0.08414170479	0.396049793	unchanged
	HGNC:11275	SPTBN1	0.05342534648	0.358985726	unchanged
	HGNC:11389	STK11	0.08839629344	0.371153664	unchanged
	HGNC:15972	VPS18	0.11348392284	0.176513803	unchanged
	HGNC:49210	TTC41P	-0.45899852385	0.056868060	unchanged
	HGNC:19022	HSPA12A	0.06468687192	0.320517342	unchanged
	HGNC:412	ALDH9A1	-0.22687982797	0.234597149	unchanged
	HGNC:7061	MGST1	0.14192341445	0.324766230	unchanged
	HGNC:10307	RPL17	0.08670150294	0.328592051	unchanged
	HGNC:5229	DNAJA1	-0.10353669874	0.160232988	unchanged
	HGNC:25541	TMEM33	-0.08278478190	0.193493643	unchanged
	HGNC:3266	EIF2S2	-0.17701584933	0.202382264	unchanged
	HGNC:3149	ECH1	-0.18167855879	0.157269228	unchanged
	HGNC:2673	DAP3	-0.08131445649	0.301913409	unchanged
	HGNC:9354	PRDX3	0.18350382970	0.271977244	unchanged
	HGNC:2324	CPSF1	0.31386436197	0.263457146	unchanged
	HGNC:4616	GSK3A	0.17679368018	0.260113997	unchanged
	HGNC:26294	C22ORF46P	-0.14792492433	0.243576975	unchanged
	HGNC:21226	LRFN2	-0.09948697632	0.401049364	unchanged
	HGNC:690	ARIH2	0.12900030540	0.264732234	unchanged
	HGNC:5411	IFIT3	0.15420357912	0.277478198	unchanged
	HGNC:21378	OGFRL1	-0.08351528142	0.325707366	unchanged
	HGNC:25589	SEPTIN11	0.17837830230	0.105076654	unchanged
	HGNC:10520	SAFB	-0.12596009920	0.347827980	unchanged
	HGNC:1482	CAPN5	0.09502444567	0.139677746	unchanged
	HGNC:19349	KIF21A	0.10720908054	0.265530936	unchanged
	HGNC:24476	DLGAP4	0.08604425774	0.243607473	unchanged
	HGNC:12636	UTS2	-0.08777618056	0.408079947	unchanged
	HGNC:2860	DHCR7	0.10907271010	0.150194588	unchanged
	HGNC:11443	STX8	-0.13290229619	0.155884547	unchanged
	HGNC:17052	SEC31A	0.10271226230	0.224437213	unchanged
	HGNC:31668	GOLGA7B	-0.11632862575	0.168125662	unchanged
	HGNC:16906	GSTK1	0.11658675875	0.266055566	unchanged
	HGNC:28454	DERL1	-0.17630483692	0.120968892	unchanged
	HGNC:10577	STMN2	-0.17445689022	0.265530936	unchanged
	HGNC:2989	DOCK3	0.12199826096	0.178773456	unchanged
	HGNC:8743	PCSK1	-0.09351669873	0.329858714	unchanged
	HGNC:225	ADAR	0.07283353774	0.291018169	unchanged
	HGNC:9566	PSMD8	-0.18806901911	0.165243763	unchanged
	HGNC:4244	GFRA2	-0.18418971081	0.100434608	unchanged
	HGNC:30031	PI4K2A	-0.08422722882	0.170598905	unchanged
	HGNC:28789	SARAF	-0.14382433259	0.149418475	unchanged
	HGNC:32151	ATAD3C	-0.11704201824	0.200183670	unchanged
	HGNC:1469	CAMKK1	0.14100606111	0.255554304	unchanged
	HGNC:4852	HDAC1	-0.20596137743	0.150068467	unchanged
	HGNC:30757	STXBP5L	0.08632280934	0.191139007	unchanged
	HGNC:23046	CLVS2	-0.12881581889	0.114131517	unchanged
	HGNC:23999	EMC3	-0.10746471039	0.205549664	unchanged
	HGNC:16993	SEC61B	-0.12188562230	0.172587045	unchanged
	HGNC:27036	RALYL	-0.14458536792	0.112121064	unchanged
	HGNC:923	B3GAT3	-0.14771890730	0.074691338	unchanged
	HGNC:18610	KSR2	0.11380162508	0.291018169	unchanged
	HGNC:10787	SRSF5	-0.15076949288	0.236871727	unchanged
	HGNC:1769	CDIPT	0.07405642028	0.368234958	unchanged
	HGNC:20254	MGRN1	-0.08897666655	0.278575634	unchanged
	HGNC:24520	FAM98A	-0.17954548206	0.209726190	unchanged
	HGNC:9668	PTPRD	-0.07445933635	0.281084286	unchanged
	HGNC:10565	SCAMP3	-0.11068247495	0.109659492	unchanged
	HGNC:9840	RALB	-0.14961354673	0.158653705	unchanged
	HGNC:24215	ATP13A1	0.07820665074	0.259248739	unchanged
	HGNC:10056	RNF11	-0.13066716785	0.157899896	unchanged
	HGNC:28122	VPS25	-0.09619670735	0.416154239	unchanged
	HGNC:165	ACTN3	0.14503974104	0.372306346	unchanged
	HGNC:9788	RAB7A	-0.11177754618	0.212522790	unchanged
	HGNC:23059	BCAN	-0.13332449622	0.259479612	unchanged
	HGNC:395	ALAD	-0.22991044505	0.256806328	unchanged
	HGNC:16492	FHIP2B	0.21827872112	0.077862354	unchanged
	HGNC:21868	COA1	-0.13100999450	0.186010068	unchanged
	HGNC:30692	LRRC8B	0.08480519637	0.227362122	unchanged
	HGNC:6703	LRRFIP2	-0.16165474546	0.297242768	unchanged
	HGNC:2936	DMWD	0.08535861577	0.222234591	unchanged
	HGNC:27097	RBFOX3	-0.22399243258	0.062410831	unchanged
	HGNC:26309	COMTD1	0.14021751215	0.212229705	unchanged
	HGNC:18550	IER3IP1	-0.10623195317	0.335121709	unchanged
	HGNC:941	BAG5	0.08983492911	0.326282236	unchanged
	HGNC:19708	LDHD	0.08245632489	0.483736448	unchanged
	HGNC:29923	NUCKS1	-0.22540613497	0.206048326	unchanged
	HGNC:27110	ANKRD29	-0.19521213886	0.212229705	unchanged
	HGNC:9099	PLXNA1	0.05569857621	0.275667037	unchanged
	HGNC:12592	UROS	0.18750407768	0.351125556	unchanged
	HGNC:7989	NRAS	-0.09254896410	0.223564416	unchanged
	HGNC:11584	TBK1	0.10277391969	0.165086858	unchanged
	HGNC:22301	TMED4	-0.12196427238	0.253730676	unchanged
	HGNC:7064	MGST3	-0.11090500183	0.143773440	unchanged
	HGNC:2024	CLCN6	0.11446824431	0.106847413	unchanged
	HGNC:15586	LRRC4	-0.10045680887	0.473536631	unchanged
	HGNC:14542	WNK2	0.06282339651	0.195340356	unchanged
	HGNC:24878	TMED9	-0.13601475559	0.155226947	unchanged
	HGNC:14971	SNX7	0.13919915259	0.230608695	unchanged
	HGNC:19665	STXBP5	0.06660927305	0.289170619	unchanged
	HGNC:11131	SNAP23	-0.13531438104	0.213832056	unchanged
	HGNC:8979	PIK3R1	0.11842467555	0.255851950	unchanged
	HGNC:9069	PLEC	0.15496242976	0.104591995	unchanged
	HGNC:11513	SYT5	-0.06932301905	0.314408811	unchanged
	HGNC:6180	ITPR1	0.12428704725	0.123371547	unchanged
	HGNC:8557	PABPC4	-0.15304448511	0.191139007	unchanged
	HGNC:21624	KLC4	0.10351012955	0.327872144	unchanged
	HGNC:2093	CLTCL1	0.15794490387	0.467164857	unchanged
	HGNC:25660	TTC21B	-0.29928952992	0.039291725	down
	HGNC:9996	RGS14	0.11705633455	0.286013936	unchanged
	HGNC:4118	GALK1	0.13637662731	0.091217779	unchanged
	HGNC:11572	TARS1	0.20702888856	0.083153080	unchanged
	HGNC:11313	RO60	0.12178989996	0.297022105	unchanged
	HGNC:28973	MLEC	-0.10082446204	0.155226947	unchanged
	HGNC:4621	GSPT1	0.22036255620	0.222234591	unchanged
	HGNC:15909	NCOA5	-0.29483925483	0.077862354	unchanged
	HGNC:26404	NADK2	-0.15283246535	0.243576975	unchanged
	HGNC:7734	NEFM	-0.19630605050	0.040608539	down
	HGNC:23053	RTN4RL2	-0.14002587785	0.145370824	unchanged
	HGNC:3702	FHL1	0.20270852588	0.211924270	unchanged
	HGNC:613	APOE	-0.10829623646	0.307606400	unchanged
	HGNC:10332	RPL3	0.06274788202	0.441671571	unchanged
	HGNC:1192	MRPL46	-0.14640494088	0.265272094	unchanged
	HGNC:14476	MRPL16	-0.15483851993	0.384721303	unchanged
	HGNC:30379	SEH1L	-0.11731113167	0.401729293	unchanged
	HGNC:17294	DAB2IP	0.06172366511	0.230273567	unchanged
	HGNC:6415	KRT13	-0.40558216891	0.155571629	unchanged
	HGNC:11299	SRP14	-0.10867319782	0.314439476	unchanged
	HGNC:3999	FTL	-0.22555924092	0.183918613	unchanged
	HGNC:29169	TRAPPC8	0.10822185512	0.334923433	unchanged
	HGNC:4801	HADHA	-0.10064080280	0.269808853	unchanged
	HGNC:28826	WDR82	0.10695219330	0.160232988	unchanged
	HGNC:814	ATP2B1	0.09186982177	0.222234591	unchanged
	HGNC:10299	RPL10A	-0.08059801123	0.278575634	unchanged
	HGNC:29319	SHTN1	0.13200295572	0.164557577	unchanged
	HGNC:25864	TMEM35A	-0.13723424438	0.176227933	unchanged
	HGNC:9851	RANBP6	0.09651209852	0.440623252	unchanged
	HGNC:1117	BSN	0.13202665140	0.167249003	unchanged
	HGNC:21738	ADCK5	-0.10358527935	0.216678264	unchanged
	HGNC:16511	SEPTIN8	0.04702491687	0.396911873	unchanged
	HGNC:12826	XPOT	0.15652881390	0.289206447	unchanged
	HGNC:26274	NARS2	0.17233937656	0.237493809	unchanged
	HGNC:9003	PITPNM1	0.05738592446	0.423900941	unchanged
	HGNC:30300	SKIC8	-0.15351047862	0.139207806	unchanged
	HGNC:18263	RAB21	0.21605714720	0.141793588	unchanged
	HGNC:26510	TMEM68	0.15008545225	0.371153664	unchanged
	HGNC:12659	VAV3	0.15101247393	0.188525357	unchanged
	HGNC:19308	SDK2	-0.08526767728	0.499605599	unchanged
	HGNC:11510	SYT2	-0.10333564691	0.219295337	unchanged
	HGNC:14083	MYO15B	-0.14769891551	0.236871727	unchanged
	HGNC:16826	TSC22D1	-0.11162532265	0.399408105	unchanged
	HGNC:10317	RPL23A	0.15574962714	0.312354624	unchanged
	HGNC:1321	TIMMDC1	-0.10264930111	0.419263078	unchanged
	HGNC:22222	TTYH3	-0.12382647531	0.259248739	unchanged
	HGNC:11403	STK24	0.15501045917	0.340263812	unchanged
	HGNC:1736	CDC42	-0.05834931695	0.463409772	unchanged
	HGNC:24153	CEND1	-0.11457135166	0.243576975	unchanged
	HGNC:9162	PNN	-0.16232419227	0.234597149	unchanged
	HGNC:11787	THBS3	-0.18460632024	0.474385017	unchanged
	HGNC:344	AHCYL1	-0.13242962748	0.329825672	unchanged
	HGNC:14902	RAB6B	-0.12753026642	0.270347903	unchanged
	HGNC:28744	CNIH2	0.13869773600	0.360569933	unchanged
	HGNC:13890	ITCH	0.08848887533	0.346595210	unchanged
	HGNC:23697	PHLDB1	0.10401590920	0.314439476	unchanged
	HGNC:4082	GABRB2	-0.07697865231	0.247371208	unchanged
	HGNC:992	BCL2L1	-0.11883705230	0.254267925	unchanged
	HGNC:11325	SSR3	-0.13143140803	0.242678154	unchanged
	HGNC:8539	P2RY1	-0.14662095397	0.179804314	unchanged
	HGNC:1765	CDH6	-0.09749038292	0.335121709	unchanged
	HGNC:14347	BCAS3	0.06736384216	0.331413799	unchanged
	HGNC:24812	MTX3	-0.07283638640	0.340458623	unchanged
	HGNC:17042	PUF60	-0.13716737227	0.135249447	unchanged
	HGNC:3010	DPP6	-0.10386356066	0.138760371	unchanged
	HGNC:16669	IGSF11	-0.15474886301	0.169963029	unchanged
	HGNC:4405	GNG3	-0.13412141426	0.259119619	unchanged
	HGNC:29028	ATG2A	0.06576618450	0.377666652	unchanged
	HGNC:7899	NPDC1	-0.15505314037	0.344425055	unchanged
	HGNC:29106	DDHD2	0.08186468675	0.193998284	unchanged
	HGNC:30212	TANC2	0.10930292671	0.179805967	unchanged
	HGNC:13753	FSD1L	0.15874371778	0.177379677	unchanged
	HGNC:21033	HACE1	0.12628380048	0.378141736	unchanged
	HGNC:9661	PTPN9	0.10108452633	0.176305412	unchanged
	HGNC:26533	CCDC7	0.23333839405	0.289206447	unchanged
	HGNC:18582	ADGRL2	-0.08337447160	0.297196405	unchanged
	HGNC:14219	RBM14	-0.14563630037	0.197717070	unchanged
	HGNC:581	APBB1	0.14114754162	0.139207806	unchanged
	HGNC:3296	EIF4G1	0.05478498853	0.422296135	unchanged
	HGNC:6499	LAMP1	-0.11127287885	0.327678165	unchanged
	HGNC:319	ACAN	-0.18874834568	0.119392553	unchanged
	HGNC:11578	TBC1D1	0.16097437634	0.157899896	unchanged
	HGNC:166	ACTN4	-0.13826282244	0.293433899	unchanged
	HGNC:16097	LAMP5	-0.15533845661	0.156175978	unchanged
	HGNC:13799	ERP29	-0.13953492369	0.232736857	unchanged
	HGNC:3365	ENTPD3	-0.10217633966	0.273847172	unchanged
	HGNC:26611	HECTD4	0.14715439009	0.139677746	unchanged
	HGNC:28928	KRT73	-0.24553434742	0.443107309	unchanged
	HGNC:26434	C3ORF33	-0.09825081054	0.484118581	unchanged
	HGNC:24718	TMX3	-0.09757452589	0.165243763	unchanged
	HGNC:12645	VAMP4	-0.17380234331	0.169125320	unchanged
	HGNC:30343	DNAJC13	0.08989250558	0.194115481	unchanged
	HGNC:21492	VKORC1L1	-0.15008854781	0.228801521	unchanged
	HGNC:11233	SPAST	0.08203126172	0.418730101	unchanged
	HGNC:24510	TBC1D10B	0.10064455531	0.198696124	unchanged
	HGNC:2464	VCAN	-0.14559807438	0.260113997	unchanged
	HGNC:25754	VPS37B	-0.29291803064	0.131306077	unchanged
	HGNC:10591	SCN4A	0.10750881941	0.207226201	unchanged
	HGNC:4551	TECR	0.08336492277	0.328592051	unchanged
	HGNC:29273	HEATR5B	0.15742691095	0.202931107	unchanged
	HGNC:12476	UBE2D3	0.17903279442	0.344425055	unchanged
	HGNC:20248	REM2	0.22906578381	0.148541164	unchanged
	HGNC:8950	SERPINB6	-0.23815093264	0.155226947	unchanged
	HGNC:9508	PSEN1	-0.11374900283	0.449068862	unchanged
	HGNC:1392	CACNA1E	0.08354773782	0.245035312	unchanged
	HGNC:20823	DPP10	-0.08405153640	0.269808853	unchanged
	HGNC:17189	OLFM2	-0.09814721079	0.421110941	unchanged
	HGNC:8974	PIK3C3	0.06305366945	0.273927393	unchanged
	HGNC:11514	SYT7	-0.07802957981	0.316926133	unchanged
	HGNC:13818	SLC12A5	0.08846053597	0.281157031	unchanged
	HGNC:3123	EBAG9	-0.30764979140	0.114071533	unchanged
	HGNC:14073	ATP1A4	0.11861882625	0.109099600	unchanged
	HGNC:21489	ECHDC1	-0.25385824488	0.306871756	unchanged
	HGNC:24011	ABI2	-0.18027900577	0.264791352	unchanged
	HGNC:18706	GRIPAP1	0.08751927581	0.205877573	unchanged
	HGNC:17281	GHITM	-0.09863932232	0.310485867	unchanged
	HGNC:7760	NEU3	0.06404939816	0.553158329	unchanged
	HGNC:18290	CMAS	0.06230550515	0.416058720	unchanged
	HGNC:26278	ISOC2	0.13736687050	0.489591385	unchanged
	HGNC:1399	CACNA2D1	-0.09181665251	0.296983892	unchanged
	HGNC:28651	PRXL2A	-0.07858263828	0.335820994	unchanged
	HGNC:11375	HSPA13	-0.09655520297	0.196735526	unchanged
	HGNC:24968	EXOC2	0.07461758063	0.218865268	unchanged
	HGNC:10421	RPS3A	-0.12991628494	0.405609601	unchanged
	HGNC:10767	SF3A3	-0.15944156110	0.194662029	unchanged
	HGNC:24703	RABL6	-0.09664096705	0.203913176	unchanged
	HGNC:13406	PCLO	0.08730999385	0.212229705	unchanged
	HGNC:5465	IGF1R	0.16592816699	0.150101862	unchanged
	HGNC:9761	RAB11B	-0.12042546476	0.193493643	unchanged
	HGNC:29023	PPIP5K1	0.10746014182	0.419557058	unchanged
	HGNC:8811	PDK3	-0.05618313115	0.372315851	unchanged
	HGNC:18994	BRSK1	0.07359486468	0.330283304	unchanged
	HGNC:25699	TBC1D17	0.06813121993	0.292101094	unchanged
	HGNC:3300	EIF5A	0.17723493460	0.291067399	unchanged
	HGNC:28771	TMEM109	-0.08452101479	0.413619110	unchanged
	HGNC:31092	TMEM132A	-0.06580840566	0.317970824	unchanged
	HGNC:24521	HERC4	0.07719118665	0.506303918	unchanged
	HGNC:9215	POU3F2	-0.21050272253	0.145370824	unchanged
	HGNC:1085	BNIP3L	0.16605060576	0.304272193	unchanged
	HGNC:9394	PICK1	0.07436095030	0.243576975	unchanged
	HGNC:7007	RAB8A	-0.08631918414	0.261954337	unchanged
	HGNC:6091	INSR	0.09340425408	0.356194375	unchanged
	HGNC:4449	GPC1	-0.12601353386	0.156374124	unchanged
	HGNC:5348	ICAM5	-0.09498348279	0.356095837	unchanged
	HGNC:2516	CTNND2	0.10003035290	0.242522842	unchanged
	HGNC:16064	GGA2	0.15394343515	0.186716904	unchanged
	HGNC:17793	VTI1B	-0.13598532660	0.171130342	unchanged
	HGNC:24837	C3ORF18	-0.19443593466	0.252557569	unchanged
	HGNC:9107	PLXND1	0.09081014281	0.145345374	unchanged
	HGNC:11283	SRC	0.04557209231	0.367066191	unchanged
	HGNC:24289	CEPT1	0.14515251595	0.145517205	unchanged
	HGNC:6541	LDHB	-0.23315381940	0.377666652	unchanged
	HGNC:30262	PYCR2	-0.28928747182	0.080925352	unchanged
	HGNC:21148	RNF123	0.08939000968	0.289206447	unchanged
	HGNC:14090	RAB9B	0.06672679307	0.450570693	unchanged
	HGNC:12362	TSC1	0.10630772364	0.344474453	unchanged
	HGNC:28430	EMC6	-0.14076440377	0.204328035	unchanged
	HGNC:619	APOL2	0.10910129948	0.312899204	unchanged
	HGNC:8004	NRP1	-0.10913009342	0.276043354	unchanged
	HGNC:414	ALDOA	-0.25070001734	0.329858714	unchanged
	HGNC:122	ACP1	0.16061172744	0.381756662	unchanged
	HGNC:23159	ALG2	0.09641747231	0.225951851	unchanged
	HGNC:24105	STAMBPL1	0.08622918466	0.411834744	unchanged
	HGNC:9002	PITPNB	0.05547769686	0.443837034	unchanged
	HGNC:11494	SYN1	0.13241858317	0.268881166	unchanged
	HGNC:5951	CADM1	-0.12257091908	0.279537712	unchanged
	HGNC:21638	CEP85L	-0.12973487255	0.400972721	unchanged
	HGNC:10984	SLC25A14	-0.06517777564	0.335357088	unchanged
	HGNC:30036	PLEKHA5	0.11910726101	0.139677746	unchanged
	HGNC:15759	ADRM1	-0.23479802968	0.276043354	unchanged
	HGNC:18131	ILDR2	-0.07874368906	0.329858714	unchanged
	HGNC:14275	MRPL1	-0.11741938907	0.268815911	unchanged
	HGNC:819	ATP4A	0.08975903230	0.270347903	unchanged
	HGNC:4623	GSR	-0.12495725824	0.396864129	unchanged
	HGNC:10741	SEMA7A	-0.16072607027	0.118758740	unchanged
	HGNC:179	ACYP1	0.29300006440	0.203913176	unchanged
	HGNC:24547	DHRS7B	-0.06502463213	0.335121709	unchanged
	HGNC:19751	SRGAP2	0.05118831879	0.504295222	unchanged
	HGNC:10303	RPL13	0.12041771343	0.356095837	unchanged
	HGNC:3557	FABP3	-0.32954311804	0.390120371	unchanged
	HGNC:13541	ATP9B	-0.13719129671	0.210341540	unchanged
	HGNC:30404	SDSL	0.16711203831	0.293756205	unchanged
	HGNC:11370	STAU1	-0.16985120830	0.169963029	unchanged
	HGNC:27007	TPRG1L	-0.17514553526	0.384300033	unchanged
	HGNC:25358	RNF170	-0.07844950383	0.350149413	unchanged
	HGNC:698	ARL4C	-0.13284029414	0.210929406	unchanged
	HGNC:9043	PLAA	0.13264083256	0.323584838	unchanged
	HGNC:17899	NKIRAS1	-0.08604958606	0.174493132	unchanged
	HGNC:12628	USP5	0.11640497871	0.281157031	unchanged
	HGNC:214	ADAM7	0.28599798214	0.205403708	unchanged
	HGNC:79	ABO	0.19833811997	0.349263207	unchanged
	HGNC:26101	ACSF2	0.16709311341	0.222888383	unchanged
	HGNC:17572	EPDR1	-0.15420065895	0.242678154	unchanged
	HGNC:30242	TUSC3	-0.11851977457	0.187293847	unchanged
	HGNC:14988	POFUT1	0.15567758566	0.230273567	unchanged
	HGNC:29849	CADM2	-0.11786206621	0.165086858	unchanged
	HGNC:18683	EIF4A3	-0.11831704706	0.260113997	unchanged
	HGNC:9310	PPP2R5B	0.06232069387	0.471191612	unchanged
	HGNC:23786	PIP4K2C	0.09170578961	0.265817154	unchanged
	HGNC:19651	SMAP1	0.14271489813	0.316926133	unchanged
	HGNC:11497	SYNGAP1	0.10508246390	0.195388266	unchanged
	HGNC:17072	ERC1	0.09983480012	0.366724086	unchanged
	HGNC:11580	TBCC	0.15002036455	0.260113997	unchanged
	HGNC:12520	UFD1	-0.17203308613	0.331413799	unchanged
	HGNC:17090	ARHGEF18	0.14108919573	0.214467076	unchanged
	HGNC:1470	CAMKK2	0.11121917426	0.195671605	unchanged
	HGNC:13238	APMAP	-0.09976301062	0.212229705	unchanged
	HGNC:17113	HIF1AN	-0.16374779473	0.345966258	unchanged
	HGNC:22204	AHCYL2	-0.12021042857	0.504089615	unchanged
	HGNC:10850	SHMT1	0.15710165223	0.356095837	unchanged
	HGNC:9872	RASA2	0.13472595071	0.243576975	unchanged
	HGNC:24634	EPS15L1	-0.07523920771	0.237493809	unchanged
	HGNC:6442	KRT5	-0.31856060194	0.197717070	unchanged
	HGNC:29329	ANO8	-0.10936960045	0.539720547	unchanged
	HGNC:8780	PDE4A	0.07324327876	0.403119565	unchanged
	HGNC:5343	ICA1	0.06856206135	0.316926133	unchanged
	HGNC:16396	OSBPL8	0.06107117622	0.310485867	unchanged
	HGNC:11362	STAT1	0.12457432904	0.211924270	unchanged
	HGNC:16469	ACAP2	0.16963357796	0.283422016	unchanged
	HGNC:24457	DTX3	0.11418881343	0.239044366	unchanged
	HGNC:10353	RPL4	0.06747384056	0.412692315	unchanged
	HGNC:21696	TSC22D4	-0.15752648269	0.193493643	unchanged
	HGNC:4593	GRM1	0.13828753173	0.171355687	unchanged
	HGNC:14240	SMPD3	-0.05563513427	0.414973334	unchanged
	HGNC:16923	AGAP3	0.12692542309	0.129349410	unchanged
	HGNC:33276	FLG2	-0.37968166206	0.204880213	unchanged
	HGNC:11111	SMC1A	-0.06466044937	0.463741958	unchanged
	HGNC:18650	SPATS2	0.13394798996	0.222355017	unchanged
	HGNC:14576	MCF2L	0.13956965207	0.164557577	unchanged
	HGNC:5293	HTR2A	-0.13693663155	0.394879884	unchanged
	HGNC:2770	DES	-0.21886408930	0.484118581	unchanged
	HGNC:15848	SEPTIN6	0.14493810031	0.222834365	unchanged
	HGNC:17034	TUSC2	-0.10196063829	0.363637015	unchanged
	HGNC:4867	HERC1	0.11072281888	0.104066495	unchanged
	HGNC:10604	SCO2	-0.14085409264	0.146701658	unchanged
	HGNC:3185	EEA1	0.09296932783	0.503612895	unchanged
	HGNC:6264	KCNJ3	-0.08444001242	0.462715999	unchanged
	HGNC:15851	NECAB3	-0.27479405760	0.531378212	unchanged
	HGNC:13518	CLIC4	0.19115172046	0.401673981	unchanged
	HGNC:8754	PCYT1A	0.11110770445	0.087789245	unchanged
	HGNC:14011	SMC2	0.10226029720	0.478880248	unchanged
	HGNC:26176	REEP4	-0.20495186820	0.242732892	unchanged
	HGNC:19074	THOC5	-0.08418853861	0.490717807	unchanged
	HGNC:14510	MRPS24	-0.10424047727	0.440755812	unchanged
	HGNC:9770	RAB30	-0.06916436047	0.304051895	unchanged
	HGNC:17296	RRM2B	-0.07698959662	0.470453261	unchanged
	HGNC:17514	HOMER3	-0.32948397186	0.120766699	unchanged
	HGNC:25010	TIMM21	-0.06242114194	0.388377602	unchanged
	HGNC:25334	ELMOD1	0.13610528000	0.213219647	unchanged
	HGNC:4392	GNAS	0.05065435225	0.345008178	unchanged
	HGNC:9395	PRKCB	0.12753752382	0.227084195	unchanged
	HGNC:16836	TGFBRAP1	0.08034556634	0.304230690	unchanged
	HGNC:12649	VAPB	-0.08358492535	0.206734176	unchanged
	HGNC:3482	ETFB	-0.20062141115	0.285462201	unchanged
	HGNC:28790	PBDC1	-0.14522338900	0.259248739	unchanged
	HGNC:19341	CAMK1D	0.08908900827	0.324104054	unchanged
	HGNC:12648	VAPA	0.05132482759	0.589167113	unchanged
	HGNC:438	ALPL	-0.14390129554	0.264589176	unchanged
	HGNC:9676	PTPRN	0.07556495747	0.307413443	unchanged
	HGNC:16998	TMED10	-0.13026645403	0.167249003	unchanged
	HGNC:23230	UBA5	0.15673561913	0.391164079	unchanged
	HGNC:7618	PPP1R12A	-0.08560898730	0.247096092	unchanged
	HGNC:689	ARIH1	0.17903588126	0.382396893	unchanged
	HGNC:2158	CNP	0.08558589436	0.497395419	unchanged
	HGNC:11486	VAMP7	-0.05617359342	0.349080604	unchanged
	HGNC:16629	RAPGEF3	0.15309955438	0.255790229	unchanged
	HGNC:2419	CRYZ	-0.20380126601	0.312082470	unchanged
	HGNC:27302	IBA57	-0.11689447697	0.513929222	unchanged
	HGNC:30417	SH2B1	0.09049381380	0.433172483	unchanged
	HGNC:202	ADAM23	-0.10432335025	0.128478653	unchanged
	HGNC:11655	TCP1	-0.12401527858	0.370493085	unchanged
	HGNC:375	AKAP5	-0.07842256402	0.460767822	unchanged
	HGNC:6427	KRT17	-0.40568816784	0.230273567	unchanged
	HGNC:29165	SIK3	0.09093948630	0.279537712	unchanged
	HGNC:18468	HINT3	-0.11484166926	0.360248805	unchanged
	HGNC:30622	SPIRE1	0.10132236522	0.176316142	unchanged
	HGNC:28932	KRT72	-0.15414800335	0.543022167	unchanged
	HGNC:18191	MTMR12	0.18986427264	0.195671605	unchanged
	HGNC:23373	NTMT1	0.15728869940	0.400972721	unchanged
	HGNC:315	AFG3L2	-0.05654061053	0.379266733	unchanged
	HGNC:19299	PIP4P1	0.11230273483	0.320720050	unchanged
	HGNC:1760	CDH20	-0.10488800156	0.243576975	unchanged
	HGNC:2906	DLGAP2	0.10746328689	0.212592424	unchanged
	HGNC:4083	GABRB3	-0.07507917258	0.289206447	unchanged
	HGNC:20076	USP47	0.14873874233	0.303938583	unchanged
	HGNC:30377	SCRIB	0.07000147858	0.291018169	unchanged
	HGNC:8992	PIN4	0.16335996661	0.241849810	unchanged
	HGNC:20973	ADGRL1	-0.04684475848	0.461813204	unchanged
	HGNC:4460	GPM6A	0.07182787513	0.446903421	unchanged
	HGNC:10663	NEMF	0.04913944865	0.464573311	unchanged
	HGNC:7666	NCKAP1	0.13517899059	0.259809338	unchanged
	HGNC:35409	SHISA7	-0.12487399406	0.240313429	unchanged
	HGNC:735	ASAH1	-0.11190588461	0.314439476	unchanged
	HGNC:21581	CARMIL1	0.14503509807	0.095025530	unchanged
	HGNC:21066	TBC1D7	-0.08043660026	0.578169720	unchanged
	HGNC:7886	NOVA1	-0.11957121439	0.235227588	unchanged
	HGNC:19359	C1QL3	-0.12618484122	0.273847172	unchanged
	HGNC:10894	PRMT5	-0.14856078499	0.312354624	unchanged
	HGNC:11465	SUPT16H	0.06276482901	0.390356675	unchanged
	HGNC:7183	MNDA	0.11596509067	0.541894045	unchanged
	HGNC:9726	PYGM	0.14606969860	0.426488054	unchanged
	HGNC:1362	FRRS1L	-0.07655281338	0.365416865	unchanged
	HGNC:29155	EFR3B	0.08646617406	0.157269228	unchanged
	HGNC:16695	BCAP31	-0.08433662354	0.405513611	unchanged
	HGNC:3700	FH	-0.19078196647	0.286267674	unchanged
	HGNC:6815	MAGOH	-0.10601619753	0.357065293	unchanged
	HGNC:26799	C2ORF69	0.07801421549	0.515289588	unchanged
	HGNC:7864	EMC8	-0.12690519885	0.446903421	unchanged
	HGNC:2799	GRHL2	-0.15811080259	0.212229705	unchanged
	HGNC:12734	WASF3	-0.12366682816	0.390409251	unchanged
	HGNC:9559	PSMD2	-0.10740782886	0.275816195	unchanged
	HGNC:25813	GVINP1	-0.12748614474	0.571868291	unchanged
	HGNC:11252	SPON1	-0.12097026562	0.314655654	unchanged
	HGNC:23841	GRIP2	0.08691550992	0.554987857	unchanged
	HGNC:19044	FER1L5	0.13277338969	0.237650352	unchanged
	HGNC:30071	KIAA0319L	-0.15601076440	0.144893442	unchanged
	HGNC:11030	SLC4A4	-0.05242870940	0.463409772	unchanged
	HGNC:9760	RAB11A	0.12696631641	0.530755849	unchanged
	HGNC:864	ATP6V1G1	-0.11822334458	0.518044831	unchanged
	HGNC:28154	NUDT16L1	-0.08447753984	0.471997473	unchanged
	HGNC:18553	PLLP	-0.17615158629	0.175711443	unchanged
	HGNC:8648	PCBP2	0.08024274343	0.377812480	unchanged
	HGNC:23510	WBP1L	0.20905514522	0.262813554	unchanged
	HGNC:17896	PRPF19	0.05096259988	0.449997359	unchanged
	HGNC:19954	SLC25A22	0.06502241425	0.396049793	unchanged
	HGNC:6412	KRT1	-0.35205477530	0.163780569	unchanged
	HGNC:8076	NXPH2	-0.14311277961	0.351279481	unchanged
	HGNC:4115	GALC	-0.18053567958	0.152874248	unchanged
	HGNC:8576	PAFAH1B3	0.27333504719	0.281276988	unchanged
	HGNC:16994	OS9	-0.07966925095	0.627286514	unchanged
	HGNC:26019	BPNT2	-0.20302163837	0.204880213	unchanged
	HGNC:11827	TJP1	-0.04647018248	0.483420260	unchanged
	HGNC:9555	PSMD10	-0.13579475481	0.482845703	unchanged
	HGNC:14462	NDRG3	-0.08798367038	0.335588543	unchanged
	HGNC:14335	PLEKHA1	0.09039508068	0.242522842	unchanged
	HGNC:9852	IPO7	0.12824084197	0.390613269	unchanged
	HGNC:25055	SMDT1	-0.16748406157	0.336963186	unchanged
	HGNC:12011	TPM2	-0.50244499768	0.096027410	unchanged
	HGNC:804	ATP1B1	-0.09098051941	0.238070799	unchanged
	HGNC:24546	CNRIP1	0.16904586153	0.331236721	unchanged
	HGNC:70	ABCF1	0.04711748573	0.496425479	unchanged
	HGNC:7230	MRE11	-0.11588871046	0.409224622	unchanged
	HGNC:17053	PLEKHA6	0.08396954193	0.242522842	unchanged
	HGNC:7569	MYH11	0.27496868558	0.145370824	unchanged
	HGNC:29109	TESPA1	-0.15662235898	0.489593647	unchanged
	HGNC:3359	ENPP4	-0.19631062890	0.079376037	unchanged
	HGNC:9228	PLPP1	-0.08705579458	0.375231261	unchanged
	HGNC:3299	EIF5	0.14520626949	0.302848207	unchanged
	HGNC:3754	FLNA	0.19876308636	0.213997422	unchanged
	HGNC:18155	TXNRD2	0.18937380242	0.331916407	unchanged
	HGNC:3048	DSG1	-0.22571916668	0.289075403	unchanged
	HGNC:8857	PEX16	-0.09774693819	0.353980566	unchanged
	HGNC:9910	RBMX	-0.14256501064	0.430978974	unchanged
	HGNC:23633	PLGRKT	-0.08682188827	0.352243128	unchanged
	HGNC:10021	RIPK3	-0.12139037376	0.277356238	unchanged
	HGNC:12494	UBE2V1	-0.28822391398	0.286013936	unchanged
	HGNC:9065	PLCG1	0.19092670232	0.318515716	unchanged
	HGNC:865	ATP6V0A1	0.07468631251	0.237564864	unchanged
	HGNC:7036	MFGE8	-0.08934286058	0.585169633	unchanged
	HGNC:6320	KIF3B	-0.06824707164	0.262100331	unchanged
	HGNC:13478	UBE3B	0.10629885559	0.186010068	unchanged
	HGNC:17028	SNF8	-0.10363658252	0.253730676	unchanged
	HGNC:21225	CBLL1	-0.15403690155	0.155226947	unchanged
	HGNC:1297	DNAJC28	-0.12293205375	0.260113997	unchanged
	HGNC:21303	ADPRHL1	0.19159467590	0.299277402	unchanged
	HGNC:29326	SLC7A14	0.06217265502	0.405929028	unchanged
	HGNC:30781	TADA2B	-0.08782329817	0.472053538	unchanged
	HGNC:7897	NPC1	0.10111656215	0.317125401	unchanged
	HGNC:2687	BRINP1	-0.05661069815	0.340514655	unchanged
	HGNC:20073	SNX27	0.07370657038	0.514108289	unchanged
	HGNC:692	ARL1	-0.05643224376	0.511371517	unchanged
	HGNC:25560	RPRD1A	-0.11031648536	0.198696124	unchanged
	HGNC:14891	DNAJB12	-0.09879501716	0.272039902	unchanged
	HGNC:26006	TTC19	-0.15344740890	0.187200611	unchanged
	HGNC:20672	PHF8	-0.20112740559	0.074691338	unchanged
	HGNC:9165	SEPTIN4	-0.17027000531	0.123371547	unchanged
	HGNC:16860	SART3	0.09754108456	0.316926133	unchanged
	HGNC:3569	ACSL1	0.08138702979	0.145517205	unchanged
	HGNC:24432	SARNP	-0.11047268623	0.430508544	unchanged
	HGNC:24285	RMDN1	-0.08113540969	0.478880248	unchanged
	HGNC:3261	EIF2B5	0.09566807803	0.502340496	unchanged
	HGNC:9416	PRKG2	0.07676721954	0.612797356	unchanged
	HGNC:10791	SRSF9	-0.13740314446	0.273847172	unchanged
	HGNC:6239	KCND3	0.12009367185	0.148896185	unchanged
	HGNC:17722	SPRED2	-0.21993133458	0.191431400	unchanged
	HGNC:19423	ING4	-0.18036001794	0.170598905	unchanged
	HGNC:7456	MT-ND2	-0.10065971972	0.333746869	unchanged
	HGNC:8142	OPA3	-0.07572078204	0.471893302	unchanged
	HGNC:4124	GALNT2	-0.10601545776	0.241026658	unchanged
	HGNC:840	ATP5PB	-0.07342931996	0.356144549	unchanged
	HGNC:24877	YIPF5	0.13882873340	0.273927393	unchanged
	HGNC:10666	STARD10	0.15056656194	0.345966258	unchanged
	HGNC:16823	TMEM11	0.06766176505	0.359296398	unchanged
	HGNC:30664	CLPB	0.06138368434	0.480744918	unchanged
	HGNC:26773	FAM98B	-0.15465098293	0.367496626	unchanged
	HGNC:5041	HNRNPH1	0.03852888406	0.703703903	unchanged
	HGNC:7657	NCAM2	-0.07364848102	0.431819448	unchanged
	HGNC:29036	SLC25A44	-0.10410991683	0.234037733	unchanged
	HGNC:11331	SSTR2	0.21513074292	0.337346352	unchanged
	HGNC:30321	MPRIP	0.08384831052	0.237493809	unchanged
	HGNC:7530	MVK	0.07873469163	0.342618522	unchanged
	HGNC:2940	DNAH1	-0.11161846376	0.513949176	unchanged
	HGNC:16286	ELMO1	-0.08479622098	0.289206447	unchanged
	HGNC:30060	NOMO1	-0.14305203455	0.129266360	unchanged
	HGNC:15487	TMX1	-0.08073615183	0.289206447	unchanged
	HGNC:18044	SLC38A3	-0.10515246302	0.296983892	unchanged
	HGNC:6740	LYZ	-0.23654508162	0.421045158	unchanged
	HGNC:29884	UBASH3B	0.26913253652	0.087789245	unchanged
	HGNC:10327	RPL26	0.15446063851	0.325332844	unchanged
	HGNC:11430	STX12	-0.09448258591	0.327673327	unchanged
	HGNC:32225	WIPI2	0.12701400714	0.258733075	unchanged
	HGNC:11054	SLC6A7	0.09587199732	0.197088778	unchanged
	HGNC:18658	NUP205	0.06426740083	0.402692475	unchanged
	HGNC:4162	GARS1	0.16159289402	0.265272094	unchanged
	HGNC:12630	USP7	0.07200676745	0.437984668	unchanged
	HGNC:24275	SCCPDH	-0.05582094200	0.415383048	unchanged
	HGNC:7999	NRG3	-0.10944799788	0.492640703	unchanged
	HGNC:7458	MT-ND3	0.34410508578	0.252129707	unchanged
	HGNC:3298	EIF4G3	0.06661355366	0.541894045	unchanged
	HGNC:9453	PRODH	-0.08477568917	0.296983892	unchanged
	HGNC:19943	TRAPPC4	-0.10049821596	0.391164079	unchanged
	HGNC:32443	LRTM2	-0.10998023946	0.301542801	unchanged
	HGNC:17874	LSM3	-0.23070216969	0.203477890	unchanged
	HGNC:28108	CCDC90B	-0.09684016806	0.345841594	unchanged
	HGNC:9621	TWF2	0.08105533398	0.559248321	unchanged
	HGNC:10898	SKIC2	0.08021035347	0.310485867	unchanged
	HGNC:19175	CMTM4	-0.08690936635	0.481850602	unchanged
	HGNC:28106	TMEM97	-0.08232685384	0.440623252	unchanged
	HGNC:19100	IL23R	-0.14668420669	0.246267310	unchanged
	HGNC:9304	PPP2R2A	0.12312191089	0.358718497	unchanged
	HGNC:24904	MOB2	0.10538653162	0.416154239	unchanged
	HGNC:10763	SEZ6L	-0.10312684282	0.248967019	unchanged
	HGNC:579	APBA2	0.12021802556	0.279537712	unchanged
	HGNC:19195	ABLIM2	-0.07338292476	0.446182945	unchanged
	HGNC:6859	MAP3K7	0.08307601380	0.468505589	unchanged
	HGNC:15574	RB1CC1	0.18294711576	0.193493643	unchanged
	HGNC:29122	VPS8	0.06827813859	0.381756662	unchanged
	HGNC:4718	H1-4	-0.12920013735	0.333709955	unchanged
	HGNC:24607	IGFN1	-0.06987131181	0.680405474	unchanged
	HGNC:16653	MRPL48	-0.27481270723	0.057171144	unchanged
	HGNC:14265	CDH24	-0.11303109574	0.451449764	unchanged
	HGNC:2711	DCTN1	0.08710253164	0.329136594	unchanged
	HGNC:10575	SCG2	-0.17197241939	0.326211451	unchanged
	HGNC:12558	ULK1	0.10841240896	0.273847172	unchanged
	HGNC:4401	GNB5	-0.09674656436	0.349583268	unchanged
	HGNC:20297	SLITRK1	-0.04866486983	0.711961290	unchanged
	HGNC:17930	PURG	-0.06979666232	0.688105843	unchanged
	HGNC:15721	STRN4	0.09679845773	0.316926133	unchanged
	HGNC:13058	ZRANB2	-0.14715345556	0.201670231	unchanged
	HGNC:18157	TAB1	0.09251542311	0.304058335	unchanged
	HGNC:12420	TUFM	0.07907261389	0.267276211	unchanged
	HGNC:4078	GABRA4	-0.04483251068	0.579818627	unchanged
	HGNC:2389	CRYAB	0.08128455943	0.605904459	unchanged
	HGNC:15456	MBTPS1	0.08762324181	0.404809233	unchanged
	HGNC:5034	HNRNPAB	-0.16830222112	0.156803131	unchanged
	HGNC:9786	RAB6A	-0.10586390367	0.317970824	unchanged
	HGNC:418	ALDOC	-0.23204299125	0.415297227	unchanged
	HGNC:3029	DRG1	-0.11881616659	0.326419844	unchanged
	HGNC:8140	OPA1	0.04136533946	0.478723234	unchanged
	HGNC:17095	LARS2	0.09425505153	0.384300033	unchanged
	HGNC:24253	TMED7	-0.07872212736	0.349734859	unchanged
	HGNC:16991	CKAP4	-0.08504109117	0.262853736	unchanged
	HGNC:27880	ANKRD13D	0.08876358035	0.313989039	unchanged
	HGNC:6783	MAG	-0.26138554561	0.108860666	unchanged
	HGNC:25903	ATAD1	0.06752202022	0.270347903	unchanged
	HGNC:25386	PDE12	0.16675650157	0.238070799	unchanged
	HGNC:20075	USP46	-0.06364675445	0.578825588	unchanged
	HGNC:180	ACYP2	0.16853772323	0.259873218	unchanged
	HGNC:405	ALDH3A1	0.13093000332	0.418570762	unchanged
	HGNC:12713	VPS41	0.07166634036	0.278575634	unchanged
	HGNC:28115	TBCEL	0.12167886100	0.289170619	unchanged
	HGNC:28143	TMEM177	-0.04013759946	0.668503134	unchanged
	HGNC:13247	FAM120A	-0.06853196571	0.289206447	unchanged
	HGNC:4331	GLS	0.24455743872	0.206048326	unchanged
	HGNC:17043	NIPA1	0.07317566262	0.463079028	unchanged
	HGNC:26062	C1ORF159	-0.09530194744	0.396049793	unchanged
	HGNC:1363	TMEM245	0.13325833939	0.082820485	unchanged
	HGNC:6323	KIF5A	0.09020650225	0.259248739	unchanged
	HGNC:30078	REEP6	-0.11956893955	0.202643977	unchanged
	HGNC:4396	GNB1	0.63212012220	0.169963029	unchanged
	HGNC:17059	SACM1L	0.05721955080	0.328011356	unchanged
	HGNC:407	ALDH1B1	-0.19272555978	0.335107299	unchanged
	HGNC:11368	STAT6	0.13510249258	0.240313429	unchanged
	HGNC:2253	CORO1B	0.20128209221	0.190140832	unchanged
	HGNC:14540	WNK1	0.06398000204	0.274192594	unchanged
	HGNC:9457	PLPBP	0.17924446545	0.285610263	unchanged
	HGNC:428	ALMS1	-0.16931905190	0.325537489	unchanged
	HGNC:236	ADCY5	0.08341015260	0.326276973	unchanged
	HGNC:29409	FBXO41	0.12488723809	0.215300817	unchanged
	HGNC:25191	CCDC148	-0.12277115963	0.419299181	unchanged
	HGNC:30801	AJAP1	0.11225468199	0.446706282	unchanged
	HGNC:6897	MARK3	0.08880299357	0.300081752	unchanged
	HGNC:6200	JRKL	-0.18344906987	0.312354624	unchanged
	HGNC:3272	EIF3I	-0.10362962533	0.456576420	unchanged
	HGNC:27820	MICU3	-0.05800538119	0.243576975	unchanged
	HGNC:3396	EPHB6	0.06094182098	0.465052415	unchanged
	HGNC:29378	PHYHIPL	0.23430047005	0.290863483	unchanged
	HGNC:6705	LSAMP	-0.10820386288	0.261564042	unchanged
	HGNC:24276	SAMM50	-0.07592610854	0.292092201	unchanged
	HGNC:20947	TOMM20	-0.10343278277	0.276444130	unchanged
	HGNC:4574	GRIA4	-0.07239346152	0.336254751	unchanged
	HGNC:12370	CEP41	-0.11102013367	0.396049793	unchanged
	HGNC:11302	SRP68	0.08116717580	0.203244686	unchanged
	HGNC:16897	RIDA	-0.33645540957	0.323787954	unchanged
	HGNC:2957	DNASE1L1	-0.11290147354	0.425721804	unchanged
	HGNC:20267	TTC9	0.17276733072	0.247665415	unchanged
	HGNC:24723	ACSS3	0.13154315241	0.378458783	unchanged
	HGNC:27558	UQCC4	-0.09793511290	0.557318079	unchanged
	HGNC:26935	RTCB	-0.12367566323	0.285610263	unchanged
	HGNC:4235	GFAP	-0.20643257093	0.602064025	unchanged
	HGNC:20461	NME7	0.12235376111	0.265530936	unchanged
	HGNC:10683	SDHD	0.12886394629	0.338622890	unchanged
	HGNC:4595	GRM3	0.09516352126	0.193998284	unchanged
	HGNC:3719	FKBP3	0.18886008698	0.190538827	unchanged
	HGNC:10852	SHMT2	0.11817097307	0.208279680	unchanged
	HGNC:24239	TMCC2	0.06648285002	0.480511441	unchanged
	HGNC:12363	TSC2	0.07973717603	0.259248739	unchanged
	HGNC:12735	WASL	-0.05470180302	0.566276587	unchanged
	HGNC:2857	DGKZ	0.07388040302	0.455709086	unchanged
	HGNC:14440	FAM117B	0.13416353863	0.272092531	unchanged
	HGNC:17410	HAPLN2	-0.20362597431	0.210341540	unchanged
	HGNC:4398	GNB2	0.34231708062	0.280080714	unchanged
	HGNC:21244	LEMD2	-0.11218464067	0.264370431	unchanged
	HGNC:29035	PPIP5K2	0.15773658677	0.155226947	unchanged
	HGNC:9871	RASA1	0.15124430459	0.330950379	unchanged
	HGNC:5959	ELP1	0.06324194531	0.414973334	unchanged
	HGNC:21055	MTHFD1L	0.12626666943	0.306871756	unchanged
	HGNC:16989	MORF4L1	-0.16806219923	0.331413799	unchanged
	HGNC:23098	FGFR1OP2	-0.14621518691	0.247665415	unchanged
	HGNC:8008	NRXN1	-0.05193079991	0.422927677	unchanged
	HGNC:6284	KCNMA1	0.07234356510	0.347735233	unchanged
	HGNC:14374	NLRP1	0.05774403791	0.641007054	unchanged
	HGNC:16626	RAPGEF4	0.08808703998	0.320010133	unchanged
	HGNC:1333	FAM114A2	0.08288679164	0.495790901	unchanged
	HGNC:6898	MARS1	0.06806017168	0.451449764	unchanged
	HGNC:1237	UBQLN4	-0.08417345244	0.405513611	unchanged
	HGNC:1549	CBR3	0.22609712044	0.422927677	unchanged
	HGNC:16445	DHRS1	-0.11428161670	0.378458783	unchanged
	HGNC:16918	SYNCRIP	-0.07592745907	0.289170619	unchanged
	HGNC:16388	OSBPL6	0.06912314792	0.410993176	unchanged
	HGNC:9879	RASGRP2	0.12204990075	0.356095837	unchanged
	HGNC:25786	REEP1	-0.10106819960	0.390356675	unchanged
	HGNC:12665	VCL	-0.09110944979	0.440755812	unchanged
	HGNC:17217	DIP2A	0.14638141407	0.301551829	unchanged
	HGNC:22407	TMEM106B	-0.08379039840	0.373402351	unchanged
	HGNC:6272	KCNK1	0.13880314108	0.250716088	unchanged
	HGNC:17950	BORCS5	-0.15213741631	0.311021170	unchanged
	HGNC:2265	COX4I1	-0.09102119542	0.265530936	unchanged
	HGNC:11404	STK25	0.04204485990	0.748401928	unchanged
	HGNC:29500	FCSK	0.17585929356	0.375332175	unchanged
	HGNC:29138	FAM169A	-0.12618813809	0.300038033	unchanged
	HGNC:28911	PRAF2	-0.06662158705	0.446903421	unchanged
	HGNC:11274	SPTB	0.06513555491	0.314399008	unchanged
	HGNC:29905	CSDE1	0.07777984103	0.438691176	unchanged
	HGNC:1623	CCT8	-0.13665308432	0.445739924	unchanged
	HGNC:30308	RGMA	-0.08974425953	0.397943506	unchanged
	HGNC:13280	ERO1A	-0.09476528471	0.296869337	unchanged
	HGNC:26542	MPP7	-0.10923730252	0.168531592	unchanged
	HGNC:11592	TBX1	-0.13294318624	0.323782578	unchanged
	HGNC:16076	PARD6G	-0.09631618810	0.314439476	unchanged
	HGNC:28648	DIS3L2	0.28513566859	0.286013936	unchanged
	HGNC:17634	NUFIP2	-0.20792523497	0.304692452	unchanged
	HGNC:2418	CRYM	-0.20323403883	0.341138305	unchanged
	HGNC:29877	UBAP2L	-0.10783655280	0.226236115	unchanged
	HGNC:4390	GNAQ	0.03724189321	0.459447599	unchanged
	HGNC:910	AZGP1	-0.19467670282	0.401888880	unchanged
	HGNC:7137	AFDN	0.07287417442	0.273847172	unchanged
	HGNC:7212	KIF20B	-0.11840116409	0.489240162	unchanged
	HGNC:7414	MT-ATP6	-0.07628736412	0.433260565	unchanged
	HGNC:16347	GALNT17	-0.14915030204	0.193493643	unchanged
	HGNC:28474	CHID1	0.06530303920	0.467251610	unchanged
	HGNC:1753	CDH13	-0.17274982431	0.237542089	unchanged
	HGNC:18167	PALS2	0.10304770244	0.295728056	unchanged
	HGNC:3313	ELAVL2	-0.12782711015	0.156497571	unchanged
	HGNC:30884	TEX2	0.07935479890	0.364068483	unchanged
	HGNC:4236	GFER	-0.24434292587	0.182038213	unchanged
	HGNC:20716	KLC2	0.05816017154	0.380765486	unchanged
	HGNC:307	TLE5	-0.09973885756	0.461636706	unchanged
	HGNC:11506	SYP	-0.07232847166	0.363118307	unchanged
	HGNC:2584	CYLD	0.12392323799	0.190622948	unchanged
	HGNC:15452	GOLPH3	0.08949604370	0.681006992	unchanged
	HGNC:26068	LAMTOR1	-0.10927620052	0.317090583	unchanged
	HGNC:29788	MTIF3	0.19820510291	0.229927462	unchanged
	HGNC:14352	WDR13	0.10384892231	0.270347903	unchanged
	HGNC:6842	MAP2K2	0.08678444856	0.404963099	unchanged
	HGNC:782	ATE1	0.09321927286	0.508143925	unchanged
	HGNC:18063	STARD7	-0.11852738601	0.380751053	unchanged
	HGNC:30045	SMG1	0.24211042603	0.373412547	unchanged
	HGNC:6556	LETM1	-0.05770937061	0.384295837	unchanged
	HGNC:24326	RMC1	0.20898082956	0.314439476	unchanged
	HGNC:9438	PRKRA	0.09906938234	0.416031106	unchanged
	HGNC:15518	DCTN4	-0.10647191610	0.506710886	unchanged
	HGNC:17292	SLC44A2	-0.07215478919	0.446903421	unchanged
	HGNC:9189	POLR2C	-0.09978176756	0.670108233	unchanged
	HGNC:2987	DOCK1	0.07115520732	0.519220022	unchanged
[truncated: 3,250 more rows]

## Sheet: Figure 1d
Figure 1d	Correlations between independent linear regression analyses of Layers 1-3 and Layers 4-6 in Figure 1b and 1c.
	hgnc_id = HGNC gene identifier
	hgnc_symbol = HGNC official gene symbol
	effectsize_123 = effect size in Layers 1-3 (analysis from Figure 1b, Table S2)
	effectsize_456 = effect size in Layers 4-6 (analysis from Figure 1c, Table S2)
	signif_classification = classification of significant proteins depending on their significance in Layers 1-3 and Layers 4-6
	hgnc_id	hgnc_symbol	effectsize_123	effectsize_456	signif_classification
	HGNC:833	ATP5F1C	-1.044683200532	-1.01218626164	both
	HGNC:2310	CPLX2	-1.028877639858	-1.03835965600	both
	HGNC:17433	CHP1	-1.001100381460	-1.08499483438	both
	HGNC:4553	GPX1	-0.970912132029	-1.11774589126	both
	HGNC:2911	DLST	-0.970730992294	-1.03708013627	both
	HGNC:2090	CLTA	-1.074262184381	-0.95058439359	both
	HGNC:7710	NDUFS3	-0.996348229390	-0.99417404021	both
	HGNC:2091	CLTB	-1.052272344658	-0.94431676739	both
	HGNC:2267	COX5A	-0.975607705056	-0.98141293184	both
	HGNC:8808	PDHB	-0.968440713231	-1.00216964586	both
	HGNC:29827	MYL12B	-1.037128753269	-0.91656081360	both
	HGNC:1442	CALM1	-1.011249117103	-0.92796829216	both
	HGNC:6877	MAPK3	0.951686304963	0.97420794948	both
	HGNC:2896	DLAT	-0.933619418264	-0.96708369273	both
	HGNC:15465	GPHN	-0.981972105480	-0.91296872501	both
	HGNC:16654	MRPL50	-0.926191521474	-0.99793496654	both
	HGNC:10325	RPL24	-0.933430614152	-0.96046087680	both
	HGNC:18381	SYT12	-0.935435580147	-0.94534951590	both
	HGNC:7629	NACA	-0.885633217678	-1.00506274697	both
	HGNC:10500	S100B	0.952446352388	0.90449802018	both
	HGNC:830	ATP5F1B	-0.877551029316	-0.97223971614	both
	HGNC:15754	MYL9	-0.966366353236	-0.87542586229	both
	HGNC:9353	PRDX2	-0.900492609995	-0.90582788742	both
	HGNC:14132	DOCK9	0.885737339739	0.91855542361	both
	HGNC:2269	COX5B	-0.926641324654	-0.87730115052	both
	HGNC:14508	MRPS22	-0.899545749235	-0.90500627453	both
	HGNC:1452	CALML3	-0.894029362426	-0.89004727832	both
	HGNC:1908	VPS13A	0.900300989936	0.87631659781	both
	HGNC:10416	RPS27	-0.912636877258	-0.88419641941	both
	HGNC:7691	NDUFA7	-0.838264312082	-0.89153243317	both
	HGNC:7708	NDUFS2	-0.868210499822	-0.87032603982	both
	HGNC:25042	LRRC4B	-0.842739897741	-0.85824003864	both
	HGNC:9612	PTK2B	0.800885963447	0.91927824252	both
	HGNC:29823	MYL6B	-0.879524285074	-0.83233556031	both
	HGNC:823	ATP5F1A	-0.859419097716	-0.84242855935	both
	HGNC:850	ATP5PO	-0.857206928665	-0.84338603543	both
	HGNC:555	AP1G1	0.794303322155	0.93382315468	both
	HGNC:18745	DYNC1LI1	-0.828185700237	-0.86720679675	both
	HGNC:6572	LGI1	-0.815740417628	-0.87021717949	both
	HGNC:7684	NDUFA10	-0.878941119232	-0.82056856782	both
	HGNC:28346	FAM210A	-0.918214774125	-0.79974849314	both
	HGNC:10834	SH3GLB2	0.797633238494	0.91016007364	both
	HGNC:9723	PYGB	0.806358296613	0.85929922755	both
	HGNC:845	ATP5PD	-0.888886693275	-0.79977441603	both
	HGNC:9536	PSMA7	-0.824358204344	-0.84020010973	both
	HGNC:10410	RPS23	-0.805696370156	-0.84185022422	both
	HGNC:6037	ILF2	-0.813722770782	-0.83293944293	both
	HGNC:9537	PSMB1	-0.910428815138	-0.80429634483	both
	HGNC:2973	DNM1L	0.800275480372	0.85428751960	both
	HGNC:7707	NDUFS1	-0.837596435231	-0.80543975353	both
	HGNC:837	ATP5F1D	-0.835230936871	-0.81368244620	both
	HGNC:15486	NCKIPSD	0.789400449168	0.85914900072	both
	HGNC:6637	LMNB1	-0.748986385569	-0.96392520331	both
	HGNC:16171	CHMP4B	-0.943066249044	-0.75697686130	both
	HGNC:7696	NDUFB10	-0.884156466055	-0.78005635704	both
	HGNC:3189	EEF1A1	0.906963248092	0.75704023202	both
	HGNC:957	BASP1	-0.966327423992	-0.74806212044	both
	HGNC:7688	NDUFA5	-1.021130887018	-0.73347785217	both
	HGNC:7714	NDUFS7	-0.950238501201	-0.74652500486	both
	HGNC:28184	CHCHD6	-0.790242187142	-0.81577483760	both
	HGNC:21096	GFOD1	-0.800419616529	-0.80257236037	both
	HGNC:10681	SDHB	-0.828241789012	-0.77774017066	both
	HGNC:7587	MYL6	-0.833727510352	-0.77353642658	both
	HGNC:8654	PCCB	-0.769465278711	-0.82403507796	both
	HGNC:14882	CRTAC1	-0.785183120045	-0.81483839303	both
	HGNC:25655	TCP11L1	-0.803265727288	-0.78922785936	both
	HGNC:2309	CPLX1	-0.709192257656	-1.00412892345	both
	HGNC:14346	C1QTNF4	-0.737616115597	-0.85945940796	both
	HGNC:7655	NCALD	-0.743498691505	-0.85369262551	both
	HGNC:1426	CADPS	0.763011626985	0.81569729899	both
	HGNC:9534	PSMA5	-0.798569676873	-0.77576818864	both
	HGNC:9413	PRKDC	0.772381305791	0.79251375170	both
	HGNC:3212	EEF1E1	-0.710603246749	-0.91148849460	both
	HGNC:10371	RPLP0	-0.734179447194	-0.85719775554	both
	HGNC:9533	PSMA4	-0.808544119667	-0.74971651108	both
	HGNC:10414	RPS26	-0.735858529601	-0.85830594176	both
	HGNC:25187	TAMM41	-0.762380029781	-0.79354985442	both
	HGNC:12684	VGF	-0.765591520448	-0.77970032923	both
	HGNC:12582	UQCRB	-0.801566595944	-0.74556910405	both
	HGNC:29478	ROGDI	-0.756642562306	-0.78834734707	both
	HGNC:11871	TMOD1	-0.770648705891	-0.75938156873	both
	HGNC:5383	IDH2	0.722599240316	0.81659471771	both
	HGNC:13527	ATP6V1D	-0.755341499360	-0.78111614985	both
	HGNC:2318	CPNE5	-0.763765042920	-0.75908487316	both
	HGNC:10401	RPS18	-0.835227558514	-0.72201208843	both
	HGNC:30528	DNAJC19	-0.794838818563	-0.74457181144	both
	HGNC:289	GRK2	0.771253845948	0.75461796706	both
	HGNC:13724	ATP6V0D1	-0.757593637226	-0.76947670415	both
	HGNC:1266	C2CD2	0.710651311152	0.82021788264	both
	HGNC:1243	C1QBP	-0.697944013960	-0.83612539009	both
	HGNC:9541	PSMB4	-0.835387668987	-0.70899623842	both
	HGNC:7715	NDUFS8	-0.765139757352	-0.74835309695	both
	HGNC:6318	KIF2A	0.725732365021	0.79104114539	both
	HGNC:23746	NECAB2	-0.873353113250	-0.70072029353	both
	HGNC:1488	CAPZA1	-0.746137094749	-0.75683442796	both
	HGNC:30923	WIPF2	-0.805903575088	-0.71397171035	both
	HGNC:6884	MAPK8IP3	0.704368192145	0.80271279532	both
	HGNC:9539	PSMB2	-0.771750071303	-0.73615455773	both
	HGNC:12505	UBL4A	-0.745182709261	-0.75993544632	both
	HGNC:17085	EXOC6B	0.781214008143	0.72616394511	both
	HGNC:6868	MAP6	-0.684105884667	-0.81729619451	both
	HGNC:10542	SBF1	0.704196190287	0.79448523841	both
	HGNC:3942	MTOR	0.726568886562	0.76147742347	both
	HGNC:31406	WDR37	0.720931174977	0.75939061849	both
	HGNC:321	AGL	0.758059575099	0.73184423435	both
	HGNC:1403	CACNB3	-0.781872513064	-0.71579468950	both
	HGNC:31357	HAPLN4	-0.758132343359	-0.72882583143	both
	HGNC:9402	PRKCG	0.662927342620	0.84918960467	both
	HGNC:15853	ARFGEF2	0.654772737026	0.87850862840	both
	HGNC:14686	JAM2	-0.755604435856	-0.72982748189	both
	HGNC:10396	RPS16	-0.805394308864	-0.69628353747	both
	HGNC:10899	SKP1	-0.764829562804	-0.71043819187	both
	HGNC:17860	SERBP1	-0.759762384512	-0.71509858015	both
	HGNC:12410	TUBA8	0.679896822369	0.78423592709	both
	HGNC:5035	HNRNPC	-0.667914726160	-0.79453441266	both
	HGNC:51235	HNRNPCL3	-0.745459183978	-0.72029060878	both
	HGNC:3483	ETFDH	-0.701607361129	-0.75620264047	both
	HGNC:5261	HSPD1	-0.704058010237	-0.75213630025	both
	HGNC:2551	CUL1	0.660065586087	0.79688847578	both
	HGNC:13487	VPS35	0.687960841130	0.75472521884	both
	HGNC:1375	CA4	-0.701867973385	-0.74703250031	both
	HGNC:21350	PDHX	-0.727369353417	-0.72152516300	both
	HGNC:556	AP1G2	0.801911321239	0.68866340392	both
	HGNC:13870	NUDT21	-0.637566338670	-0.86627491693	only layers 4-6
	HGNC:10429	RPS6	-0.790064271003	-0.68709766048	both
	HGNC:564	AP2M1	-0.763227588578	-0.69709791663	both
	HGNC:2465	NCAN	-0.694607492213	-0.74562327001	both
	HGNC:14511	MRPS25	-0.660465364705	-0.78755563010	both
	HGNC:8951	SERPINE2	-0.711423700705	-0.72499569382	both
	HGNC:544	ANXA6	0.855845330672	0.66081220306	both
	HGNC:23987	NDUFA12	-0.788669866660	-0.67929800068	both
	HGNC:10413	RPS25	-0.705461429282	-0.72797636210	both
	HGNC:3516	EXTL2	-0.698405977207	-1.06322636197	only layers 4-6
	HGNC:11808	DNAJA3	-0.730795417749	-0.70801213377	both
	HGNC:10397	RPS17	-0.777485683712	-0.89583863776	both
	HGNC:28912	WDR45	-0.759902415313	-0.70545310130	both
	HGNC:14544	WNK4	0.801280485320	0.66422012741	both
	HGNC:10781	TRA2B	-0.633059902695	-0.81416000164	only layers 4-6
	HGNC:7953	NPTX2	-0.739819684545	-0.69150149775	both
	HGNC:3953	NCS1	-0.742487024050	-0.68515409012	both
	HGNC:8740	CHMP1A	-0.821610316143	-0.65005344741	both
	HGNC:2553	CUL3	0.699571592327	0.70855317793	both
	HGNC:1027	BDH1	-0.768190198339	-0.67035813813	both
	HGNC:20861	SLC39A10	-0.736266325225	-0.68005730567	both
	HGNC:13760	CYFIP2	0.625948605288	0.80471186603	only layers 4-6
	HGNC:17066	ACIN1	-0.709203299430	-0.69604086772	both
	HGNC:7179	ALDH6A1	0.667653881129	0.71284749276	both
	HGNC:7717	NDUFV2	-0.728551507192	-0.67393264779	both
	HGNC:15921	RALY	-0.640244399047	-0.74457533020	only layers 4-6
	HGNC:6759	MARCKS	-0.653299862852	-0.72820259768	both
	HGNC:6638	LMNB2	-0.598814381457	-0.88347444727	only layers 4-6
	HGNC:23366	ARPC5L	-0.756657213280	-0.65752551628	both
	HGNC:10377	RPLP2	-0.674079817925	-0.70104241436	both
	HGNC:4379	GNA11	0.806301529728	0.63275423562	both
	HGNC:14889	DNAJB11	-0.632680489190	-0.74938047907	only layers 4-6
	HGNC:10378	MRPL12	-0.647091858996	-0.72560595884	only layers 4-6
	HGNC:28959	CKAP5	0.668251837618	0.69813209581	both
	HGNC:8806	PDHA1	-0.673560635603	-0.69507308933	both
	HGNC:6871	MAPK1	0.610945818994	0.79865897221	only layers 4-6
	HGNC:19744	SRGAP3	0.679514986798	0.68709253950	both
	HGNC:847	ATP5PF	-0.841024681285	-0.62059837726	only layers 1-3
	HGNC:12586	UQCRC2	-0.615770425927	-0.77441653648	only layers 4-6
	HGNC:17620	NDEL1	-0.662812076660	-0.69801681243	both
	HGNC:14288	NTNG2	-0.639143718694	-0.72080642003	only layers 4-6
	HGNC:6937	MCCC2	-0.830073305153	-0.62078032372	only layers 1-3
	HGNC:4749	H2BC15	-0.760548613146	-0.64064135081	both
	HGNC:1491	CAPZB	-0.736283342746	-0.65224431526	both
	HGNC:8574	PAFAH1B1	0.644711377784	0.70922349936	only layers 4-6
	HGNC:9846	RAN	0.679202774466	0.67458587424	both
	HGNC:7695	NDUFB1	-0.621309898262	-0.74054860977	only layers 4-6
	HGNC:10833	SH3GLB1	0.651706553115	0.69842711768	both
	HGNC:9962	UPF1	0.611765961061	0.75630745842	only layers 4-6
	HGNC:10785	SRSF3	-0.693725480235	-0.66720099244	both
	HGNC:2961	DYNC1H1	0.634343515919	0.70903456549	only layers 4-6
	HGNC:14559	STOML2	-0.665563236207	-0.67639769473	both
	HGNC:5269	HSPE1	-0.630538943189	-0.71866299099	only layers 4-6
	HGNC:25507	VAC14	0.623329707671	0.72143929206	only layers 4-6
	HGNC:854	ATP6V1B2	-0.710521827224	-0.64773448910	both
	HGNC:24336	CPNE9	-0.666334226355	-0.69857046061	both
	HGNC:14406	PTPN23	0.615706512709	0.74033662532	only layers 4-6
	HGNC:21874	FBXL18	0.602277948031	0.76673388111	only layers 4-6
	HGNC:16832	ATP6V1F	-0.621119117900	-0.72309623467	only layers 4-6
	HGNC:31104	MYO18A	0.667510882901	0.67092032107	both
	HGNC:29598	MACROD1	0.833333192032	0.65511442179	only layers 1-3
	HGNC:7685	NDUFA2	-0.755906539948	-0.62717718652	both
	HGNC:20295	SLITRK5	-0.748499997161	-0.66144192533	both
	HGNC:4241	GFPT1	0.658527944679	0.71738163556	only layers 4-6
	HGNC:5157	HPRT1	-0.659075391526	-0.67252030099	both
	HGNC:29205	ERGIC1	-0.601242841765	-0.79413234538	only layers 4-6
	HGNC:9535	PSMA6	-0.624029846615	-0.70439863626	only layers 4-6
	HGNC:16650	MRPL44	-0.616417849855	-0.76946588577	only layers 4-6
	HGNC:24925	FUNDC2	-0.633150873282	-0.69492307744	only layers 4-6
	HGNC:17089	SYNE1	0.636525971983	0.68823911635	only layers 4-6
	HGNC:21906	CHCHD3	-0.662778953238	-0.66595474340	both
	HGNC:2013	AP3S1	-0.704212947111	-0.63806718776	both
	HGNC:23594	VPS13C	0.554823548026	0.93015107403	only layers 4-6
	HGNC:3711	FKBP1A	0.887956573020	0.77433475700	both
	HGNC:6561	LGALS1	-0.622678721964	-0.69955602339	only layers 4-6
	HGNC:7142	MARCKSL1	-0.663162570052	-0.65814300952	both
	HGNC:1463	CAMK2G	0.657447161494	0.66698962332	both
	HGNC:1738	CDC42BPB	0.665988396610	0.65494723758	both
	HGNC:3005	DPM1	-0.645904979880	-0.67274657763	only layers 4-6
	HGNC:29020	ECPAS	0.664311183179	0.65544528535	both
	HGNC:856	ATP6V1C1	-0.703369012169	-0.63619358565	both
	HGNC:24537	CHMP2B	-0.703458236009	-0.63517827033	both
	HGNC:9542	PSMB5	-0.778776494435	-0.60755441005	only layers 1-3
	HGNC:17301	PCSK1N	-0.677489862727	-0.64278024401	both
	HGNC:14033	MRPL38	-0.630075460881	-0.69311112126	only layers 4-6
	HGNC:10064	TRIM3	0.633241484384	0.67641953169	only layers 4-6
	HGNC:17088	CLASP1	0.741960911184	0.61500813337	only layers 1-3
	HGNC:2287	COX7A1	-0.663908453421	-0.64834496125	both
	HGNC:16921	AGAP2	0.639046105315	0.67079595806	only layers 4-6
	HGNC:2212	COL6A2	0.635222287400	0.68056852556	only layers 4-6
	HGNC:11141	SNCG	-0.596320220229	-0.73030182317	only layers 4-6
	HGNC:7642	NAPG	-0.717408468543	-0.61845364413	only layers 1-3
	HGNC:28763	PGAM5	-0.627224132212	-0.67410661555	only layers 4-6
	HGNC:7699	NDUFB4	-0.631898099629	-0.67132053763	only layers 4-6
	HGNC:14944	PPP1R3F	0.650784316405	0.65388789488	both
	HGNC:11276	SPTBN2	0.652175245494	0.65290168868	both
	HGNC:1172	VPS51	0.625239222211	0.67456585124	only layers 4-6
	HGNC:10922	SLC16A1	0.719513773275	0.61236207991	only layers 1-3
	HGNC:4410	GNG7	-0.607348673778	-0.69837278761	only layers 4-6
	HGNC:18828	NDUFAF1	-0.622103628216	-0.69293939900	only layers 4-6
	HGNC:20514	H2BC26	-0.762884240440	-0.59953937641	only layers 1-3
	HGNC:838	ATP5F1E	-0.758608009749	-0.62426403952	only layers 1-3
	HGNC:16974	SRCAP	0.753463120829	0.70877995187	both
	HGNC:18799	DMAC2L	0.639727408391	0.65188044041	only layers 4-6
	HGNC:30915	DCAF7	-0.841416656826	-0.57776401289	only layers 1-3
	HGNC:10696	EXOC5	0.569135583311	0.75366115045	only layers 4-6
	HGNC:20763	ANKFY1	0.591538495402	0.70274931590	only layers 4-6
	HGNC:21205	LINGO1	-0.653587787328	-0.63120878757	both
	HGNC:10475	RUVBL2	-0.633277899025	-0.64285996674	only layers 4-6
	HGNC:13490	WDR7	0.622294409897	0.65601712388	only layers 4-6
	HGNC:4933	HLA-C	-0.690867460708	-0.65575239750	both
	HGNC:30389	EXOC4	0.583607168909	0.70452985596	only layers 4-6
	HGNC:4740	MACROH2A1	-0.609598983766	-0.67167823688	only layers 4-6
	HGNC:5144	HPCA	-0.671471934654	-0.61459611042	only layers 1-3
	HGNC:18305	ATP6AP2	-0.619435194874	-0.65872312906	only layers 4-6
	HGNC:28086	NDUFAF2	-0.647409638722	-0.63057077646	only layers 4-6
	HGNC:10440	RPS7	-0.567088550130	-0.73135897851	only layers 4-6
	HGNC:2943	DNAH12	0.554365576291	0.75679601785	only layers 4-6
	HGNC:24644	SMG5	-0.577667381857	-0.72727062196	only layers 4-6
	HGNC:14517	MRPL43	-0.802332008412	-0.70104585523	only layers 1-3
	HGNC:14054	MRPL15	-0.792972927978	-0.57430418812	only layers 1-3
	HGNC:11132	SNAP25	-0.606857080691	-0.67025458772	only layers 4-6
	HGNC:1460	CAMK2A	0.535516630905	0.81426790456	only layers 4-6
	HGNC:8108	OCRL	0.622258061885	0.64140945101	only layers 4-6
	HGNC:4597	GRM5	0.544581238928	0.77847972269	only layers 4-6
	HGNC:33702	MICOS13	-0.603934978022	-0.66738149449	only layers 4-6
	HGNC:9540	PSMB3	-0.752035319322	-0.58467768082	only layers 1-3
	HGNC:10442	RPS9	-0.620156996476	-0.64141195602	only layers 4-6
	HGNC:30380	EXOC1	0.580521429922	0.69102433076	only layers 4-6
	HGNC:7712	NDUFS5	-0.583938311029	-0.68107622818	only layers 4-6
	HGNC:4456	GPD2	-0.621284078068	-0.63925753098	only layers 4-6
	HGNC:10322	MRPL23	-0.814436272327	-0.56617520859	only layers 1-3
	HGNC:7686	NDUFA3	-0.640816450538	-0.61804911977	not significant
	HGNC:17512	HOMER1	-0.655739242643	-0.60660064623	only layers 1-3
	HGNC:9060	PLCD1	0.629455687607	0.62190004590	not significant
	HGNC:1490	CAPZA2	-0.560497346494	-0.70162763429	only layers 4-6
	HGNC:18266	ATP6V0D2	-0.683824995313	-0.59074346637	only layers 1-3
	HGNC:10349	RPL38	-0.643527208285	-0.61408582862	not significant
	HGNC:20753	SLC35A4	-0.602670172033	-0.64131610413	only layers 4-6
	HGNC:4213	GDAP1L1	0.740626063222	0.56987372724	only layers 1-3
	HGNC:14884	DNAJA2	-0.573362751422	-0.67269614782	only layers 4-6
	HGNC:888	KIF1A	0.605324710166	0.63591857188	only layers 4-6
	HGNC:18117	KHDRBS3	-0.527165220050	-0.76277315939	only layers 4-6
	HGNC:3192	EEF1A2	0.624613204495	0.61204306961	not significant
	HGNC:10420	RPS3	-0.592780289343	-0.64435424369	only layers 4-6
	HGNC:9315	PPP3CB	-0.620553437063	-0.61666918795	not significant
	HGNC:4212	GDA	-0.544496929762	-0.71376429972	only layers 4-6
	HGNC:10430	RPS6KA1	0.561543426832	0.67906799082	only layers 4-6
	HGNC:2292	COX7C	-0.704982691567	-0.57263697196	only layers 1-3
	HGNC:20498	DGLUCY	0.645892997716	0.61445343855	not significant
	HGNC:26513	NSMCE2	-0.614054620837	-0.62581598719	not significant
	HGNC:29141	WDR47	0.573269177859	0.66022239892	only layers 4-6
	HGNC:4684	GUCY1A2	0.574332576230	0.65801014367	only layers 4-6
	HGNC:4404	GNG2	-0.583729969368	-0.64573144512	only layers 4-6
	HGNC:10830	SH3GL1	0.575176293431	0.65631395383	only layers 4-6
	HGNC:11758	TFG	-0.576991123036	-0.65326709041	only layers 4-6
	HGNC:12692	VIM	-0.694562202549	-0.57323317833	only layers 1-3
	HGNC:29207	LRRC47	0.597852582875	0.62897368118	only layers 4-6
	HGNC:16636	KIF1B	0.661915924703	0.60476274738	not significant
	HGNC:14479	MRPL21	-0.641994546956	-0.59704979967	not significant
	HGNC:10431	RPS6KA2	0.654933392472	0.58598144660	only layers 1-3
	HGNC:19169	STARD3NL	-0.524439407316	-0.72945392300	only layers 4-6
	HGNC:28762	AFG2B	-0.760198433483	-0.59900468260	only layers 1-3
	HGNC:1090	DST	0.664266106645	0.57411797488	only layers 1-3
	HGNC:15761	OSBPL2	0.588129067805	0.62491539350	only layers 4-6
	HGNC:16632	MRPS31	-0.550825680028	-0.67170810657	only layers 4-6
	HGNC:26941	UFC1	0.660827865548	0.64762772387	not significant
	HGNC:2380	HAPLN1	-0.570040161014	-0.63836353637	only layers 4-6
	HGNC:1401	CACNB1	-0.612840535631	-0.60063912377	not significant
	HGNC:9229	PLPP3	-0.579809166763	-0.62435046513	only layers 4-6
	HGNC:19366	PANK4	0.614744374382	0.59843229966	not significant
	HGNC:4272	GIT1	0.556438452936	0.64869694830	only layers 4-6
	HGNC:24600	ANKS1B	0.608141632407	0.60156359104	not significant
	HGNC:817	ATP2B4	0.621531532382	0.59087355555	not significant
	HGNC:14970	SNX6	0.674931395899	0.56295479413	only layers 1-3
	HGNC:2211	COL6A1	0.556338577606	0.64408894346	only layers 4-6
	HGNC:10535	SAR1B	0.586901145452	0.61201481098	not significant
	HGNC:9565	PSMD7	-0.588900523360	-0.61035756299	not significant
	HGNC:2092	CLTC	0.553643098700	0.64580045571	only layers 4-6
	HGNC:8982	PIK3R4	0.567217032431	0.62984689446	only layers 4-6
	HGNC:11501	SYNGR3	-0.565513129225	-0.63055504695	only layers 4-6
	HGNC:7605	MYO6	0.518534186236	0.70811453431	only layers 4-6
	HGNC:406	ALDH4A1	0.542649642714	0.66070111748	only layers 4-6
	HGNC:18749	RIN1	0.512993341210	0.72095259967	only layers 4-6
	HGNC:16618	MRPS34	-0.580104593195	-0.61094683247	not significant
	HGNC:846	ATP5ME	-0.577242987401	-0.61142001423	not significant
	HGNC:29410	SGSM1	0.607048541426	0.59296966954	not significant
	HGNC:18260	RAB20	-0.717495511457	-0.58453225035	only layers 1-3
	HGNC:14484	MRPL28	-0.726110186935	-0.55524185195	only layers 1-3
	HGNC:12408	TUBA3C	0.614929026579	0.58331151602	not significant
	HGNC:12722	VSNL1	-0.557697744275	-0.62713386558	only layers 4-6
	HGNC:12738	WBP2	-0.607455153773	-0.58951283667	not significant
	HGNC:40050	MCIDAS	0.563195865337	0.64140908867	only layers 4-6
	HGNC:1476	CAPN1	-0.500731815316	-0.73727396421	only layers 4-6
	HGNC:10411	RPS24	-0.663397880665	-0.56004604467	only layers 1-3
	HGNC:13664	MACF1	0.548540622123	0.63406370500	only layers 4-6
	HGNC:10680	SDHA	-0.572512399885	-0.60671818558	not significant
	HGNC:28984	WASHC5	0.581707333420	0.59915482598	not significant
	HGNC:17194	NDUFA13	-0.573231896587	-0.60597514012	not significant
	HGNC:3214	EEF2	0.559769172458	0.61796587909	not significant
	HGNC:14027	MRPL39	-0.510586742372	-0.70145035421	only layers 4-6
	HGNC:18181	SHC3	0.481943449910	0.81216476286	only layers 4-6
	HGNC:12633	USP9Y	0.602429183195	0.58570637614	not significant
	HGNC:9858	RAP1GAP	0.633311842053	0.56002855198	not significant
	HGNC:28716	C10ORF67	0.675080022961	0.63660389097	not significant
	HGNC:1462	CAMK2D	0.548806128449	0.62254990409	not significant
	HGNC:708	ARPC5	-0.678713803354	-0.53980335685	only layers 1-3
	HGNC:1867	CETN2	-0.619800025695	-0.80500488650	only layers 4-6
	HGNC:1958	CHRNA4	0.993748095320	0.98477370384	not significant
	HGNC:29521	C12ORF57	-0.694747918257	-0.55929851285	only layers 1-3
	HGNC:30520	CCDC127	-0.548427060223	-0.62047092578	not significant
	HGNC:4093	GAD2	0.596985381956	0.57656193250	not significant
	HGNC:9543	PSMB6	-0.871862446348	-0.50783715772	only layers 1-3
	HGNC:4169	GAS7	0.689306290251	0.53426088781	only layers 1-3
	HGNC:2856	DGKQ	0.500033862278	0.70223039379	only layers 4-6
	HGNC:14247	ATP5MG	-0.589643076828	-0.58330941843	not significant
	HGNC:14509	MRPS23	-0.639950851557	-0.54842288293	not significant
	HGNC:29548	ECSIT	-0.604627250357	-0.57119824797	not significant
	HGNC:17975	REEP2	-0.546067297846	-0.61468107613	not significant
	HGNC:20150	RAB15	-0.562192465537	-0.59938083333	not significant
	HGNC:2231	COPB1	0.593641131822	0.57390891891	not significant
	HGNC:6057	INA	-0.468794332357	-0.82832056897	only layers 4-6
	HGNC:84	ACACA	0.520304402325	0.64627536423	only layers 4-6
	HGNC:17867	NPTN	-0.553734358234	-0.60269090322	not significant
	HGNC:8983	PI4KA	0.504824669368	0.67459767984	only layers 4-6
	HGNC:19986	CYCS	0.603422116174	0.56624818803	not significant
	HGNC:12825	XPO1	0.552267464997	0.60275580151	not significant
	HGNC:3750	FLII	0.562481408132	0.59224312716	not significant
	HGNC:9530	PSMA1	-0.687502488431	-0.52546296085	only layers 1-3
	HGNC:535	ANXA11	0.656030028871	0.53647527724	only layers 1-3
	HGNC:14085	RTN4	-0.589205640869	-0.56999469838	not significant
	HGNC:76	ABL1	0.529292465447	0.68402865102	only layers 4-6
	HGNC:2230	COPA	0.549072850961	0.60194625415	not significant
	HGNC:28963	EMC2	-0.556783593158	-0.59346870337	not significant
	HGNC:12632	USP9X	0.576290219272	0.57467712923	not significant
	HGNC:11581	TBCD	0.599388195067	0.56295765101	not significant
	HGNC:7713	NDUFS6	-0.595646287700	-0.56657264793	not significant
	HGNC:16889	PSMD14	-0.657119742800	-0.53218248590	only layers 1-3
	HGNC:4738	H2AC20	-0.657234705746	-0.53183067475	only layers 1-3
	HGNC:986	BCKDHA	-0.606301917680	-0.55747923394	not significant
	HGNC:20499	L2HGDH	-0.683267778319	-0.52110341424	only layers 1-3
	HGNC:2905	DLGAP1	0.551153707166	0.59532836563	not significant
	HGNC:15971	TSG101	-0.637255023458	-0.53823433070	not significant
	HGNC:9401	PRKCE	0.600432948481	0.55929939635	not significant
	HGNC:7698	NDUFB3	-0.522332581000	-0.62699061039	only layers 4-6
	HGNC:10383	RPS10	-0.631469630536	-0.53986373489	not significant
	HGNC:20390	SQOR	-0.498939278157	-0.67078034717	only layers 4-6
	HGNC:10424	RPS4X	-0.594647006795	-0.55969402417	not significant
	HGNC:28617	CBARP	-0.642254596146	-0.53337848193	not significant
	HGNC:18809	TUBA1B	0.498078286374	0.67050673474	only layers 4-6
	HGNC:14466	NDRG4	-0.515625809387	-0.63184683014	only layers 4-6
	HGNC:6398	KPNA5	0.618453135719	0.54452946486	not significant
	HGNC:8777	PDE2A	0.458874107533	0.83395213530	only layers 4-6
	HGNC:10769	SF3B2	-0.618608155109	-0.54389390012	not significant
	HGNC:7422	MT-CO3	0.603014827024	0.55217553620	not significant
	HGNC:4805	HAGH	0.491921383042	0.67661749929	only layers 4-6
	HGNC:18955	SYNJ2BP	-0.572098921937	-0.56982416452	not significant
	HGNC:29685	IARS2	0.541343392770	0.59600856397	not significant
	HGNC:5145	HPCAL1	-0.652594934530	-0.52612824129	only layers 1-3
	HGNC:4251	GGT2P	-0.620236585222	-0.53948953975	not significant
	HGNC:30689	CAND2	0.607901907350	0.54672450112	not significant
	HGNC:22042	ARL10	-0.477809607097	-0.70509645386	only layers 4-6
	HGNC:19034	MAST1	0.494268813133	0.66874815686	only layers 4-6
	HGNC:816	ATP2B3	0.567104642367	0.56933595328	not significant
	HGNC:8653	PCCA	-0.530161845481	-0.60082219118	not significant
	HGNC:7690	NDUFA6	-0.614039210520	-0.53959461205	not significant
	HGNC:9725	PYGL	0.549695117382	0.61187173034	not significant
	HGNC:2289	COX7A2L	-0.537194492063	-0.59281727896	not significant
	HGNC:12840	YARS1	0.619544473014	0.53605544800	not significant
	HGNC:19002	DCLK2	0.549665141536	0.58069188186	not significant
	HGNC:16753	PRDX6	-0.532699858340	-0.59451904969	not significant
	HGNC:4907	HIBADH	-0.558207187169	-0.59490454047	not significant
	HGNC:9544	PSMB7	-0.666047903253	-0.59540054645	not significant
	HGNC:21606	MPC1	-0.529017233844	-0.59395228263	not significant
	HGNC:20371	NDUFA11	-0.551313933806	-0.57197482862	not significant
	HGNC:26958	MROH1	0.531569872436	0.59002786095	not significant
	HGNC:8556	PABPC3	-0.526300251080	-0.59472494236	not significant
	HGNC:13759	CYFIP1	0.498485885838	0.63183775632	only layers 4-6
	HGNC:393	AKT3	0.553959152207	0.57190542310	not significant
	HGNC:31358	NME2P1	-0.540571118709	-0.57878876878	not significant
	HGNC:30313	UBR4	0.525085770148	0.59481305367	not significant
	HGNC:7579	MYH9	0.567034919908	0.55839090829	not significant
	HGNC:25608	VPS53	0.491133929461	0.64832468205	only layers 4-6
	HGNC:8877	PFKM	0.623999295967	0.52310044843	not significant
	HGNC:10807	SGCD	-0.534681078904	-0.58325142458	not significant
	HGNC:21524	DHRS7	0.534591609088	0.58192403226	not significant
	HGNC:23	ABAT	0.585264374890	0.54180619193	not significant
	HGNC:21497	ACAD9	-0.543191106948	-0.57094086825	not significant
	HGNC:30306	PHB2	-0.576158526707	-0.54753961349	not significant
	HGNC:16508	RAB3IP	0.568175247891	0.71916107669	only layers 4-6
	HGNC:25753	MAP6D1	-0.478238263749	-0.66710796498	only layers 4-6
	HGNC:26965	PTPMT1	-0.656744964640	-0.50942434388	only layers 1-3
	HGNC:9376	PRKAA1	0.551008620558	0.56391107275	not significant
	HGNC:1014	BCR	0.513635257654	0.60105038993	not significant
	HGNC:11173	SNX2	0.522881701358	0.58989163824	not significant
	HGNC:2237	COPG2	0.630692130389	0.51491601854	not significant
	HGNC:30897	VCPIP1	0.560395665752	0.55431524553	not significant
	HGNC:28593	HYCC2	-0.656061473192	-0.50694095253	only layers 1-3
	HGNC:20778	TUBB	0.522576243056	0.58910212190	not significant
	HGNC:9314	PPP3CA	-0.601812880493	-0.52982348918	not significant
	HGNC:14034	MRPL37	-0.562363117091	-0.55205659577	not significant
	HGNC:494	ANK3	0.583736704116	0.53844033996	not significant
	HGNC:343	AHCY	-0.553112943181	-0.62471275298	not significant
	HGNC:805	ATP1B2	-0.556293224756	-0.55455912305	not significant
	HGNC:8016	NSF	0.501241934347	0.61050708749	not significant
	HGNC:18632	KIF27	0.603897865548	0.52706402966	not significant
	HGNC:12623	USP24	0.583171895419	0.53756631666	not significant
	HGNC:30029	PGS1	-0.531772122874	-0.57911980603	not significant
	HGNC:6628	LLGL1	0.578680995622	0.53681292268	not significant
	HGNC:3378	EPB41L1	0.502675734770	0.60389202805	not significant
	HGNC:6702	LRRFIP1	-0.528964629465	-0.57183979845	not significant
	HGNC:6846	MAP2K6	0.532762471646	0.56924120106	not significant
	HGNC:2342	CRAT	0.733298602118	0.48305463410	only layers 1-3
	HGNC:2713	DCTN3	-0.579168252320	-0.53481249208	not significant
	HGNC:3591	FARP1	0.526607595868	0.57230240276	not significant
	HGNC:9802	RAC2	0.476099043439	0.64449574490	only layers 4-6
	HGNC:8021	NT5E	-0.530384514175	-0.56877392812	not significant
	HGNC:857	ATP6V1E1	-0.618952328761	-0.51259147918	not significant
	HGNC:17972	NRN1	-0.529624661433	-0.56832717302	not significant
	HGNC:29932	COASY	0.534472577134	0.56067275165	not significant
	HGNC:28942	KRTCAP2	-0.528998325868	-0.56752648305	not significant
	HGNC:1187	ERG28	-0.455308006395	-0.69622819375	only layers 4-6
	HGNC:9876	RASGRF2	0.451967387712	0.70419927857	only layers 4-6
	HGNC:24822	FN3K	0.596598062929	0.52011107796	not significant
	HGNC:6719	LTC4S	-0.506632369841	-0.63968519319	not significant
	HGNC:13727	RANBP9	-0.542965144132	-0.55289037554	not significant
	HGNC:8807	PDHA2	-0.478050028928	-0.62835850252	only layers 4-6
	HGNC:9476	HTRA1	-0.536007003081	-0.55449352173	not significant
	HGNC:29113	GRAMD4	-0.515837038859	-0.57345930867	not significant
	HGNC:123	ACP2	-0.522295858501	-0.56725947157	not significant
	HGNC:4687	GUCY1B1	0.555834321698	0.53929803066	not significant
	HGNC:28817	LRRC59	-0.472955678176	-0.63325624180	only layers 4-6
	HGNC:16018	CADPS2	0.519479862957	0.56920788592	not significant
	HGNC:15606	LAMTOR3	-0.547487930618	-0.54887800850	not significant
	HGNC:14512	MRPS27	-0.454041649079	-0.67638504918	only layers 4-6
	HGNC:9611	PTK2	0.540140382048	0.54797715700	not significant
	HGNC:29918	NDUFAF3	-0.567800318061	-0.52860148915	not significant
	HGNC:7568	MYH10	0.464251207822	0.64979244570	only layers 4-6
	HGNC:17069	FNBP1	0.627864596717	0.49918443541	not significant
	HGNC:16661	WDR17	0.460818290306	0.65861378224	only layers 4-6
	HGNC:53426	C1ORF232	-0.825497803175	-0.48301808744	only layers 1-3
	HGNC:11079	SLC9A6	0.526893732526	0.55723563345	not significant
	HGNC:19701	CNKSR2	0.490815755866	0.60103277428	not significant
	HGNC:17792	VTI1A	-0.494965586367	-0.59405990783	not significant
	HGNC:28970	EFR3A	0.671207726754	0.47786975249	only layers 1-3
	HGNC:16231	CBLN4	-0.542809706634	-0.56475464097	not significant
	HGNC:33154	ELFN1	-0.635816426052	-0.50923151800	not significant
	HGNC:4512	ADGRG1	-0.606106581447	-0.50419275837	not significant
	HGNC:19086	HDAC11	-0.528252889932	-0.54702458429	not significant
	HGNC:11159	SNRPD2	-0.468285568197	-0.62135256921	not significant
	HGNC:15679	CTTNBP2	-0.432273346823	-0.71371048995	only layers 4-6
	HGNC:30	ABCA10	0.574012108327	0.54295589281	not significant
	HGNC:7602	MYO5A	0.488831476811	0.58824805293	not significant
	HGNC:16635	MRPS35	-0.454811307319	-0.67017754153	only layers 4-6
	HGNC:1985	CIT	0.471754063867	0.60351537854	not significant
	HGNC:14052	MRPL19	-0.608581917215	-0.49259006701	not significant
	HGNC:16803	UBE3C	0.514920966761	0.54843887376	not significant
	HGNC:24287	CHMP1B	-0.618149281268	-0.48470795125	not significant
	HGNC:28727	APOO	-0.479544225628	-0.58680658283	not significant
	HGNC:14045	MRPS26	-0.439600368066	-0.67350578525	only layers 4-6
	HGNC:6844	MAP2K4	0.499491242288	0.55944333353	not significant
	HGNC:17187	OLFM1	-0.501016284005	-0.55888452531	not significant
	HGNC:2175	CNTN5	-0.616856367875	-0.48850479064	not significant
	HGNC:11323	SSR1	-0.492780104980	-0.56855806891	not significant
	HGNC:6126	IRS2	0.428037186929	0.70300600181	only layers 4-6
	HGNC:16854	RAPGEF2	0.472200517086	0.59170374898	not significant
	HGNC:9247	PPFIA3	0.482884443522	0.57214169730	not significant
	HGNC:799	ATP1A1	0.491758422918	0.56574332895	not significant
	HGNC:23319	NTNG1	-0.512292851786	-0.54032706418	not significant
	HGNC:29351	ARHGAP39	0.450782022409	0.62703078733	only layers 4-6
	HGNC:21577	KDM1B	-0.462831077140	-0.67077983892	only layers 4-6
	HGNC:15714	LRPPRC	0.488838607634	0.56412721624	not significant
	HGNC:30378	EXOC3	0.497935732945	0.55294344756	not significant
	HGNC:7632	NAGLU	-0.618893053921	-0.51242613486	not significant
	HGNC:7687	NDUFA4	-0.512298692071	-0.53886918090	not significant
	HGNC:8636	PC	0.546246547917	0.51111861416	not significant
	HGNC:16865	PHYHIP	0.580605276041	0.49062943239	not significant
	HGNC:12662	VBP1	-0.547637726811	-0.52024752811	not significant
	HGNC:377	AKAP7	-0.518740095482	-0.52980708022	not significant
	HGNC:1737	CDC42BPA	0.452315490948	0.60998823781	not significant
	HGNC:29097	TBC1D9B	0.541806483860	0.51078880912	not significant
	HGNC:10770	SF3B3	-0.487856595215	-0.55900031000	not significant
	HGNC:24858	MFF	-0.487389614952	-0.55896108668	not significant
	HGNC:13531	ATP8A1	0.442103409286	0.63094774679	only layers 4-6
	HGNC:14290	NLGN2	-0.493645800495	-0.55168080402	not significant
	HGNC:21208	WDR26	-0.529726345409	-0.52865400959	not significant
	HGNC:8554	PABPC1	-0.506515557080	-0.53663981741	not significant
	HGNC:30077	REEP5	-0.470113982234	-0.57464761554	not significant
	HGNC:11425	STS	-0.468022740552	-0.57543972485	not significant
	HGNC:9377	PRKAA2	0.484521851834	0.55541323929	not significant
	HGNC:17565	MINK1	0.450023445298	0.60804741806	not significant
	HGNC:10518	VPS52	0.471396979780	0.57055172152	not significant
	HGNC:7219	MPP1	0.512907359070	0.52729169604	not significant
	HGNC:17273	KIF15	-0.431861633385	-0.71546629134	only layers 4-6
	HGNC:23721	ZC3HAV1	0.450184858883	0.63685913851	not significant
	HGNC:4617	GSK3B	0.505892928202	0.53406349828	not significant
	HGNC:9192	POLR2E	-0.413368593806	-0.70847358287	only layers 4-6
	HGNC:10992	SLC25A6	-0.628112749228	-0.46112703049	not significant
	HGNC:2712	DCTN2	-0.493150742208	-0.54374929497	not significant
	HGNC:2728	DDOST	-0.455378765032	-0.59200433803	not significant
	HGNC:24641	VPS35L	0.573696656359	0.48318016452	not significant
	HGNC:10402	RPS19	-0.496600839635	-0.54005184409	not significant
	HGNC:12391	TTC1	-0.508458381133	-0.52700237650	not significant
	HGNC:26065	TESC	-0.415440443725	-0.69675188537	only layers 4-6
	HGNC:3242	EHD1	0.501264393263	0.53319441829	not significant
	HGNC:26945	MTFP1	-0.515381900430	-0.51939119961	not significant
	HGNC:2850	DGKB	0.430024287568	0.63980161249	only layers 4-6
	HGNC:14973	SNX9	0.482471494777	0.55149529580	not significant
	HGNC:2902	DLG3	0.526432104005	0.50987965725	not significant
	HGNC:2849	DGKA	0.428509854036	0.64222299863	only layers 4-6
	HGNC:29150	DIP2C	0.514804733032	0.51816583984	not significant
	HGNC:17921	SMCR8	0.445999374017	0.60480157379	not significant
	HGNC:11174	SNX3	-0.515461937144	-0.51757169606	not significant
	HGNC:21365	LYRM4	-0.466778553857	-0.61669970653	not significant
	HGNC:7719	NDUFV3	-0.603384471310	-0.47710639269	not significant
	HGNC:8127	OGT	0.564352067336	0.48379952003	not significant
	HGNC:189	ADAM11	-0.428671605191	-0.63608979747	only layers 4-6
	HGNC:29112	IQSEC1	0.473037465814	0.55596584831	not significant
	HGNC:5359	MRPL58	-0.770204299144	-0.49607000623	only layers 1-3
	HGNC:20233	COQ6	-0.617197598985	-0.45911502337	not significant
	HGNC:17158	PLD3	-0.481047162895	-0.54512215856	not significant
	HGNC:7108	MKKS	-0.502575830027	-0.52332321083	not significant
	HGNC:25694	TBC1D15	0.511424768508	0.51579315239	not significant
	HGNC:28788	CAMKV	0.412813906025	0.67882404884	only layers 4-6
	HGNC:16919	VAT1	-0.435085127514	-0.60991208157	not significant
	HGNC:8878	PFKP	0.515468424031	0.51079289604	not significant
	HGNC:23057	BRK1	-0.620729622951	-0.47819154328	not significant
	HGNC:7704	NDUFB9	-0.504588731336	-0.51766490990	not significant
	HGNC:10002	RGS6	0.609318569760	0.45790856286	not significant
	HGNC:11511	SYT3	-0.528348485576	-0.49816367736	not significant
	HGNC:7454	MTMR7	0.494028066497	0.52786482768	not significant
	HGNC:28983	TMEM94	0.435983173100	0.60256806109	not significant
	HGNC:4803	HADHB	-0.537465915839	-0.48987603335	not significant
	HGNC:2288	COX7A2	-0.459313457600	-0.56657306880	not significant
	HGNC:28246	IGSF21	-0.521666907401	-0.50337199970	not significant
	HGNC:11868	TRAPPC10	0.568037382247	0.46958711919	not significant
	HGNC:9671	PTPRG	-0.512937733901	-0.50748741930	not significant
	HGNC:10701	SEC23A	0.479505578647	0.53678009416	not significant
	HGNC:23169	RTRAF	-0.437891128584	-0.59730009590	not significant
	HGNC:30182	POTEKP	-0.581252563870	-0.47113949292	not significant
	HGNC:6324	KIF5B	0.535949353541	0.48519404086	not significant
	HGNC:9662	SIRPA	-0.426864317196	-0.62086203497	not significant
	HGNC:19946	CAMSAP1	0.451077975975	0.57228855734	not significant
	HGNC:11153	SNRPB	-0.502399016607	-0.51369273718	not significant
	HGNC:10382	RPN2	-0.428095267476	-0.61172484342	not significant
	HGNC:9001	PITPNA	0.501339522733	0.51244655109	not significant
	HGNC:95	SLC33A1	0.554537249009	0.54360787159	not significant
	HGNC:30216	CHMP2A	-0.511813227044	-0.50476742314	not significant
	HGNC:13389	NID2	-0.459627078117	-0.55889081276	not significant
	HGNC:2213	COL6A3	0.465998249619	0.54766316093	not significant
	HGNC:13390	NIF3L1	-0.567773738635	-0.54530325313	not significant
	HGNC:1461	CAMK2B	0.420952776861	0.62736882683	only layers 4-6
	HGNC:5241	HSPA8	-0.468394481901	-0.54189910111	not significant
	HGNC:11973	TNS1	0.474322225773	0.54022622344	not significant
	HGNC:30889	ATP5MK	-0.545453974037	-0.47534879069	not significant
	HGNC:12005	TPD52	-0.508408998280	-0.50446497271	not significant
	HGNC:12392	DNAJC7	0.454782345886	0.55880930572	not significant
	HGNC:12435	TXN	-0.519402681150	-0.49484022055	not significant
	HGNC:20081	IGFBPL1	0.653248700722	0.86080240397	not significant
	HGNC:13415	PNCK	0.508309378687	0.50999752978	not significant
	HGNC:25601	WDR41	-0.427413763879	-0.60545529038	not significant
	HGNC:12585	UQCRC1	-0.442822481126	-0.57354589941	not significant
	HGNC:2236	COPG1	0.543141530504	0.47279153813	not significant
	HGNC:7739	NEFL	-0.386872197977	-0.73126014057	only layers 4-6
	HGNC:12303	TRIO	0.435214549664	0.58440841045	not significant
	HGNC:6835	MAP1A	-0.467518266259	-0.53835102273	not significant
	HGNC:9208	POR	0.472203244120	0.52995087900	not significant
	HGNC:10780	SRSF1	-0.484543586699	-0.51697634836	not significant
	HGNC:2695	DBN1	-0.471784414630	-0.52992790793	not significant
	HGNC:1384	CABP1	-0.421306511483	-0.60899076776	not significant
	HGNC:20040	CAP1	-0.499150358216	-0.50392030097	not significant
	HGNC:24903	PRRC2C	-0.412843375729	-0.62671426153	only layers 4-6
	HGNC:22219	KIAA1549	-0.457179773423	-0.54510045229	not significant
	HGNC:18646	HSD17B12	-0.525814230240	-0.47841832379	not significant
	HGNC:13611	FBXL12	-0.570703918602	-0.45682311258	not significant
	HGNC:18986	GBA2	-0.647304884575	-0.42625600891	not significant
	HGNC:21045	PITPNC1	0.453267277109	0.55021809036	not significant
	HGNC:29419	EARS2	0.459865383871	0.54165746116	not significant
	HGNC:6492	LAMC1	0.447861518401	0.55798246967	not significant
	HGNC:11364	STAT3	0.453035646474	0.54924982593	not significant
	HGNC:974	BCAS1	-0.386221238151	-0.71039233457	only layers 4-6
	HGNC:12762	WFS1	0.451332776114	0.55023960410	not significant
	HGNC:8912	PHB1	-0.477492963096	-0.51674372984	not significant
	HGNC:6692	LRP1	-0.525743736963	-0.47493250165	not significant
	HGNC:9905	RBM8A	-0.413349793940	-0.61220259042	not significant
	HGNC:694	ARL3	0.586029754375	0.44517723032	not significant
	HGNC:10831	SH3GL2	0.452338697507	0.54390124622	not significant
	HGNC:3016	DPYSL4	0.494382557480	0.50238742554	not significant
	HGNC:7597	MYO1C	0.428101316895	0.58576759619	not significant
	HGNC:17174	NAGK	0.475642489316	0.51524706568	not significant
	HGNC:16058	NLN	-0.398200259426	-0.71481871209	only layers 4-6
	HGNC:233	ADCY2	0.445409310822	0.55496428352	not significant
	HGNC:18175	COQ3	-0.565056287020	-0.45313569557	not significant
	HGNC:7716	NDUFV1	-0.518234758797	-0.47840964145	not significant
	HGNC:10789	SRSF7	-0.415161648000	-0.60614083221	not significant
	HGNC:26927	FOXRED1	-0.554756968941	-0.45820237094	not significant
	HGNC:16448	ASRGL1	-0.532934538205	-0.46609322246	not significant
	HGNC:19005	DCLK3	0.507336392006	0.48491065749	not significant
	HGNC:9785	RAB5C	-0.492706977031	-0.50128383448	not significant
	HGNC:17157	EDC4	0.533801502081	0.46448119537	not significant
	HGNC:1759	CDH2	-0.510371316215	-0.48337652329	not significant
	HGNC:19253	PPP6R2	0.434226560354	0.56590346029	not significant
	HGNC:2853	DGKG	0.421182319264	0.64398413826	not significant
	HGNC:8873	PFKFB2	0.516993262808	0.47647959546	not significant
	HGNC:20593	VPS39	0.456954016244	0.53478288968	not significant
	HGNC:89	ACADM	-0.566314265368	-0.45058783783	not significant
	HGNC:16698	SORCS2	-0.591731973360	-0.43848904977	not significant
	HGNC:1953	CHRM4	0.508989322492	0.48173219581	not significant
	HGNC:16696	SNW1	-0.456439194300	-0.66417008399	not significant
	HGNC:2974	DNM2	0.478251912652	0.50731128951	not significant
	HGNC:2314	CPNE1	0.415645187121	0.62163199321	not significant
	HGNC:12669	VDAC1	-0.451784947453	-0.53736937975	not significant
	HGNC:4669	GTPBP1	0.545229748530	0.45758067825	not significant
	HGNC:11158	SNRPD1	-0.482326215526	-0.50385954204	not significant
	HGNC:8000	NRGN	-0.495441496003	-0.49138338328	not significant
	HGNC:8816	PDPK1	0.421017166169	0.58811373767	not significant
	HGNC:17990	OLFM3	-0.517505761689	-0.47175283377	not significant
	HGNC:1734	CDC34	-0.491482916879	-0.49553667954	not significant
	HGNC:10387	RPS14	-0.553257183982	-0.45107046534	not significant
	HGNC:14513	MRPS28	-0.459454958661	-0.52367913664	not significant
	HGNC:7851	NME3	-0.604859806933	-0.42888503115	not significant
	HGNC:18142	DAAM1	0.412853581726	0.59530107238	not significant
	HGNC:14502	MRPS10	-0.478953590599	-0.52761425862	not significant
	HGNC:11138	SNCA	-0.495385637533	-0.48917225396	not significant
	HGNC:8009	NRXN2	-0.554410184315	-0.44884262137	not significant
	HGNC:13939	VWA7	-0.489414760113	-0.51736274407	not significant
	HGNC:6487	LAMB2	0.427291567242	0.56854516565	not significant
	HGNC:14251	BRI3BP	-0.461035750908	-0.51748453991	not significant
	HGNC:9839	RALA	-0.419811186266	-0.57780221459	not significant
	HGNC:17822	PTGES2	-0.453440160907	-0.52628758751	not significant
	HGNC:28514	CEP112	-0.604775537572	-0.49831141669	not significant
	HGNC:6925	MBP	-0.383854337939	-0.66974410052	only layers 4-6
	HGNC:4594	GRM2	0.402921562101	0.60946641844	not significant
	HGNC:23595	VPS13D	0.457928326668	0.51898355937	not significant
	HGNC:11161	SNRPE	-0.514607238592	-0.46661873923	not significant
	HGNC:938	BAG2	-0.525746016748	-0.46059136075	not significant
	HGNC:11105	SMARCC2	-0.650530369715	-0.46973040149	not significant
	HGNC:8751	CDK18	0.631265752104	0.41499638068	not significant
	HGNC:4834	HBS1L	0.429031889746	0.55561475488	not significant
	HGNC:12012	TPM3	-0.378238980557	-0.68000160091	only layers 4-6
	HGNC:12499	UBE4A	0.447418770101	0.52961190267	not significant
	HGNC:11388	STK10	0.408266434706	0.60000304065	not significant
	HGNC:2664	DAD1	-0.475241744586	-0.49668448849	not significant
	HGNC:30782	NAA15	0.461833535329	0.51314859861	not significant
	HGNC:1995	CKMT1B	0.462343142434	0.50998768296	not significant
	HGNC:4851	HTT	0.399413943661	0.60801529093	not significant
	HGNC:19735	EPM2AIP1	0.453230823459	0.51913197632	not significant
	HGNC:29534	ESYT1	0.518035757015	0.46140447582	not significant
	HGNC:16835	TAOK2	0.412145143074	0.58158745827	not significant
	HGNC:10923	SLC16A2	0.578061119900	0.45235901811	not significant
	HGNC:26512	BROX	0.466026675429	0.50436859812	not significant
	HGNC:6186	IVD	0.445089596463	0.52791519543	not significant
	HGNC:7421	MT-CO2	-0.500026486015	-0.46824019892	not significant
	HGNC:11160	SNRPD3	-0.428356374592	-0.54777845021	not significant
	HGNC:18514	SPART	0.496500368516	0.47107687611	not significant
	HGNC:29608	MTDH	-0.428620197259	-0.54467018061	not significant
	HGNC:20157	HECTD1	0.454059255620	0.51238852735	not significant
	HGNC:30032	PACS1	0.482883093178	0.48049723246	not significant
	HGNC:23519	FAM241B	-0.425799159838	-0.54943123234	not significant
	HGNC:30914	WDR48	-0.577760938493	-0.42297577997	not significant
	HGNC:25012	LGALSL	0.558112824824	0.43379706984	not significant
	HGNC:2244	COQ7	-0.468237423185	-0.49589953202	not significant
	HGNC:13838	ADGRA1	-0.630809193436	-0.44121906173	not significant
	HGNC:10372	RPLP1	-0.489886056335	-0.54673671986	not significant
	HGNC:3244	EHD3	0.478992954184	0.48401969651	not significant
	HGNC:15842	ERBIN	0.390335050717	0.61140794525	not significant
	HGNC:9317	PPP3R1	-0.571312478659	-0.42491405577	not significant
	HGNC:10484	RYR2	0.434668500292	0.53200844199	not significant
	HGNC:26161	CORO7	-0.578340972161	-0.42023928959	not significant
	HGNC:19835	MDGA2	-0.492129355453	-0.46971718646	not significant
	HGNC:21701	BRAT1	0.491085338618	0.67975910877	not significant
	HGNC:3332	MARK2	0.481182998185	0.47729898924	not significant
	HGNC:12843	YME1L1	-0.381012818515	-0.63671993713	only layers 4-6
	HGNC:659	ARF6	0.533060582515	0.44126106700	not significant
	HGNC:13785	MRS2	-0.440710194979	-0.54986848770	not significant
	HGNC:14583	VPS11	0.431748356466	0.53191418350	not significant
	HGNC:14969	SNX5	0.434509722488	0.52799397555	not significant
	HGNC:14678	KCTD12	-0.530647252696	-0.44116828678	not significant
	HGNC:7682	NDST3	0.619682344647	0.65872251886	not significant
	HGNC:16369	PARK7	-0.445474709158	-0.51339541852	not significant
	HGNC:1497	CASK	0.528244752236	0.44200878111	not significant
	HGNC:3380	EPB41L3	0.686754294373	0.40810848783	only layers 1-3
	HGNC:995	BCL2L2	-0.431432117752	-0.54009828354	not significant
	HGNC:33711	MBLAC2	-0.464559413882	-0.49028656669	not significant
	HGNC:4586	GRIN2B	0.429232128128	0.53114609458	not significant
	HGNC:6613	LIMK1	0.464943053182	0.48978157252	not significant
	HGNC:9039	PLA2G6	0.430623775566	0.52823514786	not significant
	HGNC:3762	FLRT3	-0.400189612096	-0.59305948417	not significant
	HGNC:29531	LARP1	0.578074976118	0.41651970763	not significant
	HGNC:1750	CDH11	-0.431631007685	-0.52443538482	not significant
	HGNC:3250	EIF1AX	-0.398752358300	-0.58159144404	not significant
	HGNC:29177	MON2	0.426893864689	0.53642069530	not significant
	HGNC:8994	PIP5K1A	0.402270123360	0.64981684061	not significant
	HGNC:29320	FHIP2A	0.478654660540	0.47110958036	not significant
	HGNC:567	AP3B2	0.423001872477	0.53848328203	not significant
	HGNC:24065	ARMCX3	-0.422093327964	-0.53902152288	not significant
	HGNC:9312	PPP2R5D	0.481620531946	0.46700137714	not significant
	HGNC:1135	BTN1A1	-0.403587238268	-0.56905323217	not significant
	HGNC:20367	FRY	0.431409575135	0.52123404339	not significant
	HGNC:2510	CTNNA2	-0.573599146601	-0.41592321593	not significant
	HGNC:12587	UQCRFS1	-0.456340437881	-0.49296552349	not significant
	HGNC:2285	COX6C	-0.471464454469	-0.47403012249	not significant
	HGNC:11180	SOD2	-0.469142375297	-0.47569323892	not significant
	HGNC:14499	MRPS7	-0.575481833790	-0.41385335449	not significant
	HGNC:9681	PTPRS	-0.460755000411	-0.48547309882	not significant
	HGNC:14501	MRPS9	-0.508045924759	-0.44760118428	not significant
	HGNC:1369	CA10	-0.387108878916	-0.59373897945	not significant
	HGNC:18537	NDFIP2	-0.646185551530	-0.38969213656	not significant
	HGNC:29307	CAMSAP3	0.383891709162	0.59876484576	not significant
	HGNC:3560	FABP5	-0.485431815988	-0.48530642484	not significant
	HGNC:13811	SLC4A10	0.502629944759	0.44872282537	not significant
	HGNC:7706	NDUFC2	-0.458613797132	-0.48410530781	not significant
	HGNC:2559	CXADR	-0.483116521067	-0.46073043591	not significant
	HGNC:3694	FGG	0.411857451144	0.54338791464	not significant
	HGNC:565	AP2S1	-0.519875893662	-0.43535128915	not significant
	HGNC:9553	PSMC6	0.428330207741	0.51798833185	not significant
	HGNC:17964	RDH11	0.402325501849	0.55810400198	not significant
	HGNC:4413	GNL1	0.438591337612	0.50553842309	not significant
	HGNC:9356	PREB	0.446166105920	0.49704861337	not significant
	HGNC:20768	TUBA1C	0.494080399016	0.45240092938	not significant
	HGNC:12007	TPD52L2	-0.452947927244	-0.48822149687	not significant
	HGNC:5461	IGBP1	-0.389983925971	-0.57414304101	not significant
	HGNC:19663	GNG12	-0.442533050761	-0.50034150618	not significant
	HGNC:7697	NDUFB2	-0.497027359990	-0.44944244469	not significant
	HGNC:9183	POLK	-0.463453008614	-0.48843940764	not significant
	HGNC:9117	PMP2	-0.572332878671	-0.40763524005	not significant
	HGNC:2515	CTNND1	0.472735496711	0.46434120412	not significant
	HGNC:16268	PNPLA6	0.444243784316	0.49514253837	not significant
	HGNC:28900	PNPLA8	-0.581919993003	-0.40238675221	not significant
	HGNC:22082	VMA21	-0.371955605990	-0.61972343004	not significant
	HGNC:6658	VWA5A	0.534927825758	0.51530249060	not significant
	HGNC:25222	ERLEC1	-0.384868737394	-0.58502396177	not significant
	HGNC:6872	MAPK10	0.424263796064	0.51529667247	not significant
	HGNC:26164	NAA16	0.597072849078	0.43650629999	not significant
	HGNC:15447	TLN2	0.451654566970	0.48036920956	not significant
	HGNC:2243	COPZ1	-0.565338160560	-0.40594997190	not significant
	HGNC:4622	GSPT2	0.547481033615	0.41463582614	not significant
	HGNC:2964	DYNC1I2	-0.563170645711	-0.40534588889	not significant
	HGNC:34550	IGLON5	-0.397480329006	-0.55286779910	not significant
	HGNC:6509	LANCL2	0.571389309671	0.40223645909	not significant
	HGNC:27088	VWA3A	-0.509173397335	-0.54033461823	not significant
	HGNC:26756	LCLAT1	-0.375235032987	-0.59756969440	not significant
	HGNC:18174	STK26	0.407564433372	0.56321749573	not significant
	HGNC:7702	NDUFB7	-0.419184900196	-0.51756534250	not significant
	HGNC:18601	RTN4R	-0.438299779991	-0.49255812123	not significant
	HGNC:25675	CHMP6	-0.466381410020	-0.46167536599	not significant
	HGNC:26777	ALDH1L2	0.401527366116	0.68819781597	not significant
	HGNC:1116	BSG	-0.474927003854	-0.45389343694	not significant
	HGNC:10379	MRPL3	-0.467344398908	-0.46496623623	not significant
	HGNC:15468	DYNLRB1	-0.430340943678	-0.50133237430	not significant
	HGNC:12010	TPM1	-0.348669747974	-0.67610346131	only layers 4-6
	HGNC:6229	KCNAB2	-0.360600222744	-0.63059257090	only layers 4-6
	HGNC:20	AARS1	0.485050912854	0.44352082805	not significant
	HGNC:8503	OSBP	0.376303689420	0.58853506991	not significant
	HGNC:4177	GBA1	-0.535856779210	-0.42786905370	not significant
	HGNC:800	ATP1A2	0.433851513271	0.49201944686	not significant
	HGNC:12644	VAMP3	-0.474647376042	-0.45119815651	not significant
	HGNC:19085	CTDNEP1	-0.490330857322	-0.44354833256	not significant
	HGNC:19408	LRRTM1	-0.383696986165	-0.57194369872	not significant
	HGNC:1516	CAT	-0.483747846840	-0.44338996092	not significant
	HGNC:21213	ARFGEF3	0.467489050755	0.45786637920	not significant
	HGNC:8550	PA2G4	0.462116968574	0.46106870125	not significant
	HGNC:27089	CARMIL2	-0.422081878597	-0.50728416263	not significant
	HGNC:19192	DOCK4	0.432746836413	0.48978971715	not significant
	HGNC:32060	H3-7	-0.565852392118	-0.39789520505	not significant
	HGNC:7432	MTHFD1	0.423101592751	0.50475706067	not significant
	HGNC:9026	PKP4	0.412929742377	0.51482809885	not significant
	HGNC:9461	PRPH	-0.340624870603	-0.75130438546	only layers 4-6
	HGNC:1544	CBLN2	-0.516529167704	-0.59645835251	not significant
	HGNC:728	ARVCF	0.378701643761	0.57090825419	not significant
	HGNC:23089	SLC13A5	-0.677185029266	-0.36501386513	only layers 1-3
	HGNC:10588	SCN2A	0.461835307259	0.45926870171	not significant
	HGNC:11273	SPTAN1	-0.393810470079	-0.54228437785	not significant
	HGNC:14372	SCYL1	0.411140944668	0.51533263123	not significant
	HGNC:7711	NDUFS4	-0.488990453032	-0.43693373499	not significant
	HGNC:29125	DNM3	0.451598497524	0.46574244263	not significant
	HGNC:12407	TUBA4A	0.381854364338	0.56309936380	not significant
	HGNC:30228	PREPL	0.409168688750	0.52090496921	not significant
	HGNC:6840	MAP2K1	0.453484395119	0.46237629607	not significant
	HGNC:3227	EFNB2	-0.392442108596	-0.54150790104	not significant
	HGNC:18212	HPCAL4	-0.434683123035	-0.48011816801	not significant
	HGNC:6175	ITM2C	-0.406860951737	-0.51705522042	not significant
	HGNC:16652	MRPL47	-0.525724452353	-0.41215400011	not significant
	HGNC:29876	C1ORF43	-0.379069764905	-0.56396928074	not significant
	HGNC:21528	DIABLO	-0.542735943054	-0.41134590786	not significant
	HGNC:16280	TRIM36	0.407354942960	0.51351973260	not significant
	HGNC:17302	NEGR1	-0.428307094637	-0.48909597574	not significant
	HGNC:2972	DNM1	0.465022968491	0.45006501502	not significant
	HGNC:675	ARHGAP5	0.463546143584	0.45115654824	not significant
	HGNC:16877	MFN2	0.412925226528	0.50628450472	not significant
	HGNC:402	ALDH1A1	-0.454137792820	-0.45953995933	not significant
	HGNC:29550	RIC8A	0.409836130731	0.50981113901	not significant
	HGNC:29917	MDM1	-0.482661561332	-0.43200703812	not significant
	HGNC:26198	MAIP1	-0.431719983313	-0.47633008270	not significant
	HGNC:4765	H3-3B	-0.521983891501	-0.40717385635	not significant
	HGNC:16398	OSBPL1A	0.448431919821	0.46093158199	not significant
	HGNC:17983	MRGPRX2	-0.522501134800	-0.45477303914	not significant
	HGNC:16645	TRA2A	-0.461289286483	-0.44937477917	not significant
	HGNC:801	ATP1A3	0.495150733260	0.42132874669	not significant
	HGNC:9404	PRKCI	0.574224873949	0.39171035014	not significant
	HGNC:7700	NDUFB5	-0.421963992554	-0.49019213718	not significant
	HGNC:30012	PDF	-0.550345727080	-0.40133289146	not significant
	HGNC:20060	USP31	0.543553533610	0.39480607351	not significant
	HGNC:10704	SEC24B	0.394449945468	0.52406661341	not significant
	HGNC:32537	HSP90AB2P	0.509896651336	0.41828829543	not significant
	HGNC:25581	UBA6	0.423273058461	0.48538155476	not significant
	HGNC:4199	GCN1	0.427683729525	0.47941535586	not significant
	HGNC:10940	SLC1A2	0.551166848416	0.39013167811	not significant
	HGNC:3393	EPHB2	-0.474072542307	-0.43491998070	not significant
	HGNC:2444	CSK	0.454728076699	0.45149137481	not significant
	HGNC:12730	WARS2	-0.395648078000	-0.52124099129	not significant
	HGNC:673	ARHGAP1	0.551791025403	0.38953333601	not significant
	HGNC:25412	SGIP1	-0.516062340222	-0.40726571002	not significant
	HGNC:28292	EID2	0.364329700964	0.59210946548	not significant
	HGNC:7459	MT-ND4	0.459228577833	0.44847086201	not significant
	HGNC:17941	NTM	-0.395506228620	-0.52061765117	not significant
	HGNC:25135	LRSAM1	0.354430683534	0.60106665242	not significant
	HGNC:8594	PALM	-0.471893840690	-0.43494915014	not significant
	HGNC:18101	DEFB121	-0.319998968332	-0.74034429059	only layers 4-6
	HGNC:23186	CLINT1	-0.397637660138	-0.51537297470	not significant
	HGNC:8876	PFKL	0.462752747275	0.44246242283	not significant
	HGNC:17062	HABP4	-0.350423811669	-0.60885841651	not significant
	HGNC:29652	WDR77	-0.400969608302	-0.51223707651	not significant
	HGNC:5273	HSPG2	0.459031004436	0.44589190931	not significant
	HGNC:17073	ARHGAP26	0.359276308073	0.58996656302	not significant
	HGNC:67	ABCD3	0.355092206727	0.59520437203	not significant
	HGNC:4010	FUS	-0.379048239999	-0.54297658224	not significant
	HGNC:18007	GLIPR2	-0.331962432583	-0.67360706794	only layers 4-6
	HGNC:11449	SUCLG1	0.506582027071	0.40882396987	not significant
	HGNC:12932	TRIM25	0.495933759220	0.41604541794	not significant
	HGNC:4596	GRM4	0.415431112849	0.51753912575	not significant
	HGNC:658	ARF5	0.596971713913	0.36669815638	not significant
	HGNC:27172	GAREM2	-0.496359123025	-0.42953354342	not significant
	HGNC:24666	FAF2	0.411832231692	0.49046702530	not significant
	HGNC:26212	SPCS3	-0.379257915357	-0.53784310613	not significant
	HGNC:7910	NPM1	-0.338127003051	-0.63278856523	only layers 4-6
	HGNC:8998	PIP4K2B	0.420024021763	0.47831821413	not significant
	HGNC:30892	HUWE1	0.418667437414	0.47876037726	not significant
	HGNC:10474	RUVBL1	-0.549511000942	-0.38116190636	not significant
	HGNC:11509	SYT1	-0.395362223032	-0.51025275944	not significant
	HGNC:1749	CDH10	-0.466651895100	-0.43044170512	not significant
	HGNC:243	ADD1	-0.435414158576	-0.45890375776	not significant
	HGNC:4113	GAK	0.386578879734	0.52029308371	not significant
	HGNC:9783	RAB5A	-0.400400005198	-0.50158101205	not significant
	HGNC:17155	RABGAP1	0.439358449048	0.45381945676	not significant
	HGNC:862	ATP6V1G2	-0.561512154589	-0.45167536847	not significant
	HGNC:132	ACTB	-0.463743563774	-0.43227095464	not significant
	HGNC:16902	BCKDK	-0.535339264158	-0.38405905501	not significant
	HGNC:30511	YIF1B	-0.476851429666	-0.41998752885	not significant
	HGNC:10783	SRSF2	-0.554921237196	-0.37617246365	not significant
	HGNC:7604	MYO5C	0.416488735965	0.47680691276	not significant
	HGNC:7436	MTHFR	0.504753736735	0.51757095794	not significant
	HGNC:7693	NDUFA9	-0.398263801300	-0.50119671968	not significant
	HGNC:23302	HKDC1	0.430599078060	0.45991093694	not significant
	HGNC:8943	SERPINI1	-0.401669406463	-0.49391376689	not significant
	HGNC:30859	SNRNP200	0.479037566553	0.41585464788	not significant
	HGNC:16944	RBM17	-0.363333093970	-0.70168232701	only layers 4-6
	HGNC:17317	TIMM22	-0.387760672794	-0.51180681637	not significant
	HGNC:10252	ROCK2	0.506326627042	0.39958688377	not significant
	HGNC:11133	SNAP29	-0.446035130787	-0.44311089791	not significant
	HGNC:5244	HSPA9	-0.392598172406	-0.50441636876	not significant
	HGNC:11441	STX6	-0.510579502568	-0.39456586296	not significant
	HGNC:15925	SAMHD1	0.474730819269	0.41634190915	not significant
	HGNC:1404	CACNB4	-0.459462462767	-0.42696777138	not significant
	HGNC:24667	MAPK15	0.426887393837	0.67231642114	not significant
	HGNC:24694	MICAL3	0.427793847765	0.45897603530	not significant
	HGNC:543	ANXA5	0.538617910835	0.37663349655	not significant
	HGNC:29289	RELCH	0.373318130270	0.53273894442	not significant
	HGNC:9797	RABIF	-0.568926272596	-0.36369622753	not significant
	HGNC:9352	PRDX1	-0.471131438831	-0.41681347744	not significant
	HGNC:2876	DIAPH1	0.335885159289	0.60872658726	not significant
	HGNC:4922	HK1	0.392712504681	0.49757845316	not significant
	HGNC:10918	SLC14A1	0.552486049335	0.36683469127	not significant
	HGNC:10732	SEMA4D	0.410136650368	0.47220825052	not significant
	HGNC:626	APRT	0.468546539792	0.44233247889	not significant
	HGNC:18592	NEK10	0.623332390790	0.44327520413	not significant
	HGNC:1682	CD47	-0.424160053660	-0.45852316394	not significant
	HGNC:14193	ARHGEF12	0.372265408961	0.52952820168	not significant
	HGNC:493	ANK2	0.405220516955	0.47631977260	not significant
	HGNC:11444	STXBP1	0.443864466023	0.43745300789	not significant
	HGNC:8866	PFDN1	-0.470668025637	-0.46893966829	not significant
	HGNC:8014	YBX1	-0.369889705423	-0.53533618816	not significant
	HGNC:8647	PCBP1	0.470955215797	0.41424864037	not significant
	HGNC:16713	SRSF10	-0.365140631483	-0.53991238807	not significant
	HGNC:6881	MAPK8	0.428981536309	0.45024480747	not significant
	HGNC:4962	HLA-E	-0.400200125506	-0.48187753570	not significant
	HGNC:16922	AGAP1	0.492159506712	0.39988266580	not significant
	HGNC:29681	SLC25A33	-0.493493881916	-0.39859405106	not significant
	HGNC:7765	NF1	0.421360162491	0.45825054907	not significant
	HGNC:8043	NUCB1	-0.413495112820	-0.46545709989	not significant
	HGNC:20774	TUBB4A	0.448992290088	0.42728280311	not significant
	HGNC:10991	SLC25A5	-0.445551547237	-0.43094447767	not significant
	HGNC:6190	JAK1	0.424399277447	0.45236057404	not significant
	HGNC:12107	TRAV12-3	-0.396089657704	-0.48536731034	not significant
	HGNC:10302	RPL12	-0.479140308782	-0.40371631427	not significant
	HGNC:26902	RELL2	-0.506221111519	-0.38551939031	not significant
	HGNC:2986	DOC2B	0.533337454474	0.36884387059	not significant
	HGNC:17821	DDX39A	0.531823807600	0.37128459819	not significant
	HGNC:16111	MTCL2	-0.571820469726	-0.42023289818	not significant
	HGNC:29604	LYNX1	-0.481638415288	-0.40109972442	not significant
	HGNC:10483	RYR1	0.371715571334	0.52020695923	not significant
	HGNC:9874	RASAL2	0.378285297995	0.50902997302	not significant
	HGNC:14896	SPTBN4	0.490103651281	0.39638839108	not significant
	HGNC:6040	ILK	0.397200326851	0.69232335497	not significant
	HGNC:30009	PEF1	-0.521302414195	-0.37554224279	not significant
	HGNC:9479	LONP1	0.417929106056	0.45635290154	not significant
	HGNC:7377	MSRA	0.481409013013	0.44977139983	not significant
	HGNC:3570	ACSL3	0.367965203816	0.52109343554	not significant
	HGNC:1370	CA11	-0.375966481647	-0.50981133718	not significant
	HGNC:16135	FITM2	-0.405683069016	-0.46469010025	not significant
	HGNC:29096	ARHGAP44	0.454162373750	0.41698803627	not significant
	HGNC:14323	TRPM5	-0.378187496879	-0.50439878611	not significant
	HGNC:17623	NUB1	0.373263825855	0.52358774673	not significant
	HGNC:648	ARC	-0.422425900783	-0.44759544460	not significant
	HGNC:30098	CPSF7	-0.518484284421	-0.37112357740	not significant
	HGNC:1188	ATP5MJ	-0.447640261527	-0.41949987858	not significant
	HGNC:7692	NDUFA8	-0.393975669695	-0.47496827521	not significant
	HGNC:14630	CRELD1	-0.466424439247	-0.40519978855	not significant
	HGNC:29188	CAMSAP2	0.445294962626	0.42039226148	not significant
	HGNC:18124	P2RY12	-0.553212076383	-0.35415728295	not significant
	HGNC:20510	H4C16	-0.509851782492	-0.37474656852	not significant
	HGNC:17717	STK39	0.403828674716	0.46209436610	not significant
	HGNC:16089	PGRMC2	-0.406452123320	-0.46013545222	not significant
	HGNC:3293	EIF4E2	-0.429325954882	-0.51599426949	not significant
	HGNC:20411	KRT77	-0.354765340156	-0.64030750126	not significant
	HGNC:10648	AIMP1	-0.379314083006	-0.49419464724	not significant
	HGNC:9302	PPP2R1A	0.429450269941	0.43162280726	not significant
	HGNC:30237	CC2D1A	0.349518435919	0.54162648907	not significant
	HGNC:9664	PTPRA	0.329901211371	0.58689586283	not significant
	HGNC:6074	INPP4A	0.365637568314	0.51417084046	not significant
	HGNC:3363	ENTPD1	-0.389009905337	-0.47630925013	not significant
	HGNC:19331	MMAB	0.309270188759	0.63875520825	only layers 4-6
	HGNC:244	ADD2	-0.473880424931	-0.39489751117	not significant
	HGNC:17091	NCSTN	-0.413972002115	-0.44813831811	not significant
	HGNC:6038	ILF3	-0.400976302585	-0.46032168627	not significant
	HGNC:15876	TMEM230	-0.338372544277	-0.56141082582	not significant
	HGNC:10385	RPS12	-0.563971816169	-0.34743545768	not significant
	HGNC:1952	CHRM3	0.380033788678	0.48950003619	not significant
	HGNC:20331	RASA3	0.541615077590	0.46000435265	not significant
	HGNC:11872	TMOD2	-0.446337286628	-0.41541824266	not significant
	HGNC:9779	RAB3D	-0.464763880867	-0.40014450399	not significant
	HGNC:15931	SNPH	0.357764515111	0.52209780764	not significant
	HGNC:7506	MTX2	-0.367226826202	-0.50965816101	not significant
	HGNC:1767	CDH8	-0.382872305672	-0.48219327960	not significant
	HGNC:568	AP3D1	0.370663209075	0.50146210809	not significant
	HGNC:12563	UMPS	0.365245008786	0.54340041838	not significant
	HGNC:12004	TPBG	-0.321374352138	-0.59102890679	not significant
	HGNC:14046	MRPS21	-0.527364459024	-0.40274983255	not significant
	HGNC:3271	EIF3A	0.443281225546	0.41560707344	not significant
	HGNC:3724	FKBP8	0.387767196361	0.46886833807	not significant
	HGNC:24717	PTCD3	-0.427678898826	-0.42809840071	not significant
	HGNC:11088	SLK	0.333992207070	0.56335683111	not significant
	HGNC:8571	PACSIN2	0.514095757692	0.41672117475	not significant
	HGNC:2469	CSRP1	0.470598297784	0.39194799956	not significant
	HGNC:30291	G3BP2	-0.352341630236	-0.52216553310	not significant
	HGNC:8607	PRKN	0.361368932720	0.53682380135	not significant
	HGNC:3662	FGB	0.383078146001	0.47557217978	not significant
	HGNC:15928	SIRPB1	-0.474182616520	-0.38556129931	not significant
	HGNC:20508	H2AC21	-0.519137966943	-0.35899772512	not significant
	HGNC:7648	NBEA	0.387010832666	0.46711293520	not significant
	HGNC:29869	SHC2	-0.516813951282	-0.37393709017	not significant
	HGNC:16193	HSPA12B	0.387055115692	0.46812914247	not significant
	HGNC:11778	TGM2	0.460811404892	0.50230239245	not significant
	HGNC:2717	DDB1	-0.442044498797	-0.41115204228	not significant
	HGNC:4426	GOLGA3	0.728457397119	0.30155045248	only layers 1-3
	HGNC:25523	CCDC88A	0.369061474274	0.49495382761	not significant
	HGNC:2985	DOC2A	0.462676307678	0.39332650448	not significant
	HGNC:11179	SOD1	-0.427480170828	-0.42165909471	not significant
	HGNC:2963	DYNC1I1	-0.402519758074	-0.44935449592	not significant
	HGNC:14480	MRPL22	-0.531964518325	-0.37702831664	not significant
	HGNC:3465	ESD	-0.365094864405	-0.56138192420	not significant
	HGNC:30287	RPTOR	0.358251844199	0.50995351322	not significant
	HGNC:2852	DGKE	0.385596151597	0.46539402884	not significant
	HGNC:23794	PACS2	0.438661223953	0.41067381061	not significant
	HGNC:11741	TFAM	-0.384193275594	-0.46578297454	not significant
	HGNC:21332	STK32C	0.365587766443	0.49591069208	not significant
	HGNC:26709	SCAI	0.370426737658	0.48977422883	not significant
	HGNC:10981	SLC25A11	-0.427383401386	-0.41974680784	not significant
	HGNC:10534	SAR1A	0.531946762160	0.34757534115	not significant
	HGNC:6256	KCNJ10	-0.611639382302	-0.32139080663	not significant
	HGNC:15607	ARHGEF7	0.363262850397	0.49713866363	not significant
	HGNC:21088	SCD5	-0.447705258688	-0.40058148242	not significant
	HGNC:11317	SSBP1	-0.423709289674	-0.42020466893	not significant
	HGNC:15476	DYNLL1	0.383299941647	0.52319948662	not significant
	HGNC:26022	TRMT10C	-0.471734001022	-0.37971666384	not significant
	HGNC:17854	UPF2	0.374697164150	0.61165594996	not significant
	HGNC:6843	MAP2K3	0.501719383138	0.36658312467	not significant
	HGNC:29397	TMEM132B	-0.397501745908	-0.44824702959	not significant
	HGNC:17312	TIMM23	-0.419212875861	-0.42275741855	not significant
	HGNC:14287	NLGN4X	-0.292420091672	-0.64624245964	only layers 4-6
	HGNC:6990	MECP2	-0.325299444134	-0.55838261238	not significant
	HGNC:6217	KATNB1	0.443570004549	0.40199098734	not significant
	HGNC:11014	SLC30A3	-0.423282120397	-0.41833869231	not significant
	HGNC:18002	TOMM22	-0.344685067869	-0.52072386209	not significant
	HGNC:28027	WDPCP	-0.418496865358	-0.46111365391	not significant
	HGNC:16984	RUNDC3A	-0.343973155792	-0.52160409392	not significant
	HGNC:2898	DLD	-0.467279231539	-0.37985421201	not significant
	HGNC:85	ACACB	0.389165542017	0.45361003170	not significant
	HGNC:3260	EIF2B4	0.411608957153	0.42962085665	not significant
	HGNC:11498	SYNGR1	-0.416451186615	-0.42379102435	not significant
	HGNC:11075	NHERF1	-0.503130655302	-0.35688240358	not significant
	HGNC:25714	CCDC51	-0.396622310861	-0.44708973828	not significant
	HGNC:14596	MTMR9	0.381884202637	0.46237125019	not significant
	HGNC:404	ALDH2	-0.386875101636	-0.45430302218	not significant
	HGNC:6449	KRT32	-0.467062279550	-0.43827717023	not significant
	HGNC:9064	PLCL2	0.435422519018	0.40402214919	not significant
	HGNC:14885	DNAJA4	-0.500298018363	-0.35720933704	not significant
	HGNC:6228	KCNAB1	-0.628098432866	-0.31145002768	not significant
	HGNC:22408	ATG9A	0.377086289796	0.46557800682	not significant
	HGNC:17168	RAB3GAP2	0.399530003015	0.43920404876	not significant
	HGNC:400	ALCAM	-0.400302775331	-0.43770129148	not significant
	HGNC:26398	AIFM3	-0.410394200709	-0.42639530448	not significant
	HGNC:18415	HIP1R	0.349095873231	0.50950533151	not significant
	HGNC:1763	CDH4	-0.399198477665	-0.43978343283	not significant
	HGNC:23732	PPP2R2D	0.482923175686	0.36436430447	not significant
	HGNC:14044	MRPL51	-0.417584469714	-0.47730739031	not significant
	HGNC:18235	EPN3	0.502527392826	0.36156952319	not significant
	HGNC:30785	SAP30BP	-0.388321464119	-0.50360442996	not significant
	HGNC:2157	CNN3	0.378550343505	0.46214147091	not significant
	HGNC:17789	LIN7C	-0.444911925729	-0.39465363950	not significant
	HGNC:29798	MAP3K21	0.549183396310	0.39193160607	not significant
	HGNC:33758	BTBD17	-0.477624915122	-0.50778976407	not significant
	HGNC:20751	WDFY3	0.409765325504	0.42213047120	not significant
	HGNC:44441	USP17L13	-0.577791361601	-0.38424341519	not significant
	HGNC:11474	SURF1	-0.355737871463	-0.49166392026	not significant
	HGNC:16925	ARAP1	0.521425238471	0.35689301914	not significant
	HGNC:9706	NECTIN1	-0.498958519957	-0.35190620430	not significant
	HGNC:12013	TPM4	-0.272097289324	-0.70627210432	only layers 4-6
	HGNC:3259	EIF2B3	0.346517832837	0.50586010317	not significant
	HGNC:3382	DMTN	-0.464030106087	-0.37487477965	not significant
	HGNC:16758	COPS7A	-0.377969581885	-0.45941753043	not significant
	HGNC:11446	STXBP3	0.337464954435	0.52022077195	not significant
	HGNC:19165	TBC1D4	0.453567974491	0.38202478414	not significant
	HGNC:6076	INPP5A	-0.425039598776	-0.40776877238	not significant
	HGNC:13538	MARK4	0.343342336650	0.51025053934	not significant
	HGNC:24007	ATAD3B	-0.404668404438	-0.42553467007	not significant
	HGNC:33905	POTEF	-0.409605626288	-0.42090816260	not significant
	HGNC:23386	MYCBP2	0.349573655965	0.50048367200	not significant
	HGNC:30652	STON2	0.367770091182	0.47439487174	not significant
	HGNC:14937	PIGS	-0.554949085910	-0.32525413582	not significant
	HGNC:14047	MRPS17	-0.423184544210	-0.41106976560	not significant
	HGNC:2240	COPS5	-0.527269912427	-0.33930667766	not significant
	HGNC:586	APEH	-0.370705468257	-0.46627623753	not significant
	HGNC:12566	UNC13B	0.375549828407	0.46121912044	not significant
	HGNC:30168	PDIA6	-0.344982182691	-0.50481353728	not significant
	HGNC:20662	SLC25A24	-0.349825455793	-0.49585284694	not significant
	HGNC:18712	LGI4	-0.264699834767	-0.75150008943	only layers 4-6
	HGNC:6512	LARS1	0.373784872484	0.46131764193	not significant
	HGNC:9061	PLCD3	0.348531360045	0.49845037214	not significant
	HGNC:12672	VDAC2	-0.402582582259	-0.42350361986	not significant
	HGNC:18583	PPM1H	-0.422830847982	-0.40613917500	not significant
	HGNC:19998	TNPO2	0.409363011106	0.41716683382	not significant
	HGNC:7667	NCL	-0.387018745347	-0.44089000599	not significant
	HGNC:6182	ITPR3	0.440989634703	0.38794743604	not significant
	HGNC:16264	TRAP1	0.406848063608	0.41785525366	not significant
	HGNC:24212	CISD2	-0.383172173933	-0.44468851739	not significant
	HGNC:3978	ALDH1L1	0.357808715484	0.47810206723	not significant
	HGNC:12006	TPD52L1	-0.472619998723	-0.36100545514	not significant
	HGNC:16490	DPP8	0.410942820438	0.42145097500	not significant
	HGNC:6766	MADD	0.398025936560	0.42498439684	not significant
	HGNC:17041	HSPA4L	0.428734244877	0.39642707824	not significant
	HGNC:20422	POLR1D	-0.424260047067	-0.62654117329	not significant
	HGNC:27879	VSIG10L2	-0.375314302004	-0.48131767863	not significant
	HGNC:646	ARAF	0.309249221296	0.55634344052	not significant
	HGNC:17858	GPSM1	0.428484611765	0.39610383517	not significant
	HGNC:10059	TRIM38	0.283780494242	0.92490087215	only layers 4-6
	HGNC:28462	TMEM38A	-0.511990645255	-0.33924673360	not significant
	HGNC:23498	CPNE8	-0.588527804486	-0.39592293899	not significant
	HGNC:3165	S1PR1	-0.480967245099	-0.35327561653	not significant
	HGNC:2720	ASAP1	0.370475808077	0.45877517320	not significant
	HGNC:4084	GABRD	-0.527985721579	-0.32860591281	not significant
	HGNC:14104	ZNF326	-0.311491728127	-0.54929479552	not significant
	HGNC:11740	TF	-0.468073235701	-0.36045959657	not significant
	HGNC:17780	ACTBL2	-0.435051751301	-0.38508663029	not significant
	HGNC:13824	MMS19	0.307770915247	0.55706170958	not significant
	HGNC:15772	ARFGEF1	0.398767909999	0.41987255180	not significant
	HGNC:20187	ATG2B	0.370423759173	0.45668212601	not significant
	HGNC:17705	SELENOF	-0.330450092659	-0.51522290509	not significant
	HGNC:1176	MRPL49	-0.418255751288	-0.40249220107	not significant
	HGNC:4395	GNAZ	0.325911066552	0.51789160844	not significant
	HGNC:13780	GFM1	0.429695790812	0.39016298818	not significant
	HGNC:7449	MTMR1	0.392597868937	0.42387799695	not significant
	HGNC:10699	SEC14L2	0.378682722064	0.44137823972	not significant
	HGNC:14289	NLGN3	-0.435007338904	-0.38183440533	not significant
	HGNC:71	ABCF2	0.420808633340	0.39956863686	not significant
	HGNC:37260	SMIM20	-0.407230631341	-0.40947209119	not significant
	HGNC:8010	NRXN3	-0.298908448652	-0.56897801148	not significant
	HGNC:4248	GGH	-0.505920648068	-0.34069839062	not significant
	HGNC:20961	ANKS1A	-0.446868049230	-0.40666991409	not significant
	HGNC:20790	ATG4B	0.797506719082	0.31205159014	only layers 1-3
	HGNC:11834	TKT	0.356111354502	0.46617687170	not significant
	HGNC:9848	RANBP2	0.551072701683	0.31499489429	not significant
	HGNC:21494	MTCL3	0.411544197731	0.40460929385	not significant
	HGNC:11005	SLC2A1	0.386384383219	0.42779696139	not significant
	HGNC:18711	LGI3	-0.271981247452	-0.64100966374	only layers 4-6
	HGNC:2951	DNAH6	0.339265859087	0.49403842522	not significant
	HGNC:9685	PTPRZ1	-0.358630135665	-0.46366059410	not significant
	HGNC:1059	BLMH	-0.354004599224	-0.47265355847	not significant
	HGNC:8819	PDXK	0.401860464635	0.41194139711	not significant
	HGNC:4402	GNG10	-0.414190469264	-0.42095838670	not significant
	HGNC:10329	RPL27A	0.316989153140	0.52234640952	not significant
	HGNC:18664	FAM3C	-0.334885941145	-0.49694145010	not significant
	HGNC:363	AK4	0.468299285355	0.35138977246	not significant
	HGNC:2202	COL4A1	0.381228378976	0.43117533637	not significant
	HGNC:6896	MARK1	0.421924460503	0.39116977329	not significant
	HGNC:81	ABR	0.372991534631	0.44264223369	not significant
	HGNC:2552	CUL2	0.338901172452	0.48975576494	not significant
	HGNC:21014	ANTXR1	-0.618173166718	-0.30399858835	not significant
	HGNC:18607	SLC39A6	-0.474347611100	-0.34694191404	not significant
	HGNC:17060	KIFAP3	0.320474516766	0.51318091075	not significant
	HGNC:25989	CWC25	-0.353002773541	-0.47906845512	not significant
	HGNC:9789	RAB29	0.300576736293	0.60316255792	not significant
	HGNC:7969	NR1I3	0.350647035693	0.74225722254	not significant
	HGNC:2890	DKC1	-0.317661505709	-0.53670122651	not significant
	HGNC:9246	PPFIA2	0.412316953158	0.39636320939	not significant
	HGNC:20495	SLIRP	-0.376035756924	-0.43645689604	not significant
	HGNC:8867	PFDN2	-0.375020554809	-0.43835523801	not significant
	HGNC:14453	MACROH2A2	-0.351039759435	-0.46324072878	not significant
	HGNC:11326	SSR4	-0.339190784381	-0.48138358860	not significant
	HGNC:23400	SEC11C	-0.298043969781	-0.55332494665	not significant
	HGNC:21168	RHOT1	0.358930489582	0.45386657001	not significant
	HGNC:13194	ZW10	0.377992679286	0.42811209833	not significant
	HGNC:7541	MXRA7	-0.314347694142	-0.52190723008	not significant
	HGNC:4140	GAP43	-0.368627968399	-0.44184280807	not significant
	HGNC:10418	RPS28	-0.578003785006	-0.29550499535	not significant
	HGNC:3718	FKBP2	0.403862002633	0.40162300179	not significant
	HGNC:2700	DCLK1	0.349701672149	0.46307653139	not significant
	HGNC:30239	CYSTM1	-0.323866824109	-0.50398709947	not significant
	HGNC:2520	CTPS2	0.461541247203	0.35186287588	not significant
	HGNC:6325	KIF5C	0.374626369264	0.43277023966	not significant
	HGNC:24990	COA3	-0.319873493503	-0.50947821578	not significant
	HGNC:4591	ARHGAP35	0.385026033468	0.41817280586	not significant
	HGNC:24659	EXOC8	0.380758970255	0.42193251371	not significant
	HGNC:6439	KRT2	-0.398172734517	-0.40465112625	not significant
	HGNC:20362	CEP170B	0.326649175457	0.49580003278	not significant
	HGNC:8775	PDE1B	0.350416725794	0.46021519202	not significant
	HGNC:14276	MRPL4	-0.336638159068	-0.47983042953	not significant
	HGNC:609	APOC2	0.304501633836	0.53023307518	not significant
	HGNC:2554	CUL4A	0.529277455139	0.33266296538	not significant
	HGNC:25282	NIBAN2	0.369721473118	0.48067675333	not significant
	HGNC:28977	IST1	-0.397655619616	-0.40232392700	not significant
	HGNC:24699	SH3RF3	0.362564776638	0.69015653800	not significant
	HGNC:6636	LMNA	-0.355937305578	-0.45084934274	not significant
	HGNC:20974	ADGRL3	-0.356684976234	-0.44962201424	not significant
	HGNC:23683	RAB1C	-0.406969364812	-0.39415542009	not significant
	HGNC:20664	H2AZ2	-0.332931080539	-0.51669775397	not significant
	HGNC:17019	PRICKLE1	0.453774809110	0.35660824866	not significant
	HGNC:9245	PPFIA1	0.334226939055	0.47789295184	not significant
	HGNC:7453	MTMR6	0.341037501155	0.46820112144	not significant
	HGNC:14957	PUM1	0.369497406597	0.43229886397	not significant
	HGNC:23150	UNC13A	0.376048474742	0.42165995748	not significant
	HGNC:2527	CTSB	-0.322291788307	-0.53614614678	not significant
	HGNC:2753	DECR1	-0.464524744009	-0.34299597511	not significant
	HGNC:8996	PIP5K1C	0.343200012509	0.46396253064	not significant
	HGNC:30688	CAND1	0.358261245230	0.44475769531	not significant
	HGNC:11806	TIAM2	0.610484652976	0.27817724646	not significant
	HGNC:2254	CORO1C	0.433134965415	0.36280243320	not significant
	HGNC:2431	CSE1L	0.422822864451	0.37411342323	not significant
	HGNC:4273	GIT2	0.394899959884	0.40101113472	not significant
	HGNC:14585	CAMK1G	0.294710001278	0.54086810314	not significant
	HGNC:22952	DEPDC4	0.385811602757	0.44952342971	not significant
	HGNC:9316	PPP3CC	-0.508360919219	-0.31792095816	not significant
	HGNC:3231	CELSR2	-0.418402081455	-0.37746318203	not significant
	HGNC:15513	SMYD3	0.325630336689	0.48718183378	not significant
	HGNC:13180	ZFYVE1	0.425566965824	0.36815774352	not significant
	HGNC:24836	KIAA1549L	-0.400290368259	-0.39346220543	not significant
	HGNC:23068	TRAPPC2	-0.362296314260	-0.45579914131	not significant
	HGNC:22195	HECW1	0.307684548113	0.51332407877	not significant
	HGNC:30793	EIF5B	0.350605941737	0.44949279646	not significant
	HGNC:12631	USP8	0.416702284500	0.37637144180	not significant
	HGNC:29284	DIP2B	0.338367843992	0.46483058137	not significant
	HGNC:23639	SKIC3	0.379345837464	0.41412896194	not significant
	HGNC:15625	NBAS	0.377131936528	0.41605312010	not significant
	HGNC:232	ADCY1	0.346112932095	0.45359849561	not significant
	HGNC:368	AKAP10	0.359998007642	0.43685450323	not significant
	HGNC:7994	NRCAM	-0.450520351568	-0.34757477496	not significant
	HGNC:6857	MAP3K5	0.335342550789	0.46460770047	not significant
	HGNC:7703	NDUFB8	-0.364169750937	-0.42902475394	not significant
	HGNC:8783	PDE4D	0.289926419033	0.53966900110	not significant
	HGNC:367	AKAP1	0.436241116511	0.35352976420	not significant
	HGNC:6400	KPNB1	0.373418301234	0.41699177046	not significant
	HGNC:812	ATP2A2	0.313354714687	0.49565460572	not significant
	HGNC:11845	TLN1	0.335321725977	0.46329903784	not significant
	HGNC:25370	ANKMY2	0.366150876221	0.42334718199	not significant
	HGNC:6112	IRAK1	0.579013993472	0.63250306249	not significant
	HGNC:20566	SV2A	0.416467602415	0.36909031660	not significant
	HGNC:16937	ARL6IP5	-0.372529147525	-0.41656507580	not significant
	HGNC:9063	PLCL1	0.341921562849	0.45366885399	not significant
	HGNC:5037	HNRNPDL	-0.258615946094	-0.61578854365	not significant
	HGNC:18138	EIF3L	0.377092556376	0.40991025750	not significant
	HGNC:8526	OXA1L	-0.389804127661	-0.39607265340	not significant
	HGNC:12799	WWOX	-0.287989987824	0.58903795598	not significant
	HGNC:4020	FUT9	-0.308499367752	-0.51586300974	not significant
	HGNC:17981	RTCA	0.385418332961	0.40045861469	not significant
	HGNC:9862	RAP2B	-0.423296965799	-0.36216342838	not significant
	HGNC:3279	EIF3C	0.386066496712	0.39977850938	not significant
	HGNC:15894	PANK2	0.457888864305	0.33644634455	not significant
	HGNC:8888	PGAM1	0.447415403013	0.34359536317	not significant
	HGNC:9680	PTPRR	-0.432196992102	-0.35262600402	not significant
	HGNC:944	ADGRB2	-0.377565037576	-0.40685202522	not significant
	HGNC:14460	NDRG2	-0.416461662420	-0.36677387945	not significant
	HGNC:12712	VPS33B	0.403830524152	0.37860793265	not significant
	HGNC:30467	UBR3	0.367879582865	0.42002761094	not significant
	HGNC:705	ARPC2	-0.445470896740	-0.34442010599	not significant
	HGNC:7603	MYO5B	0.372566361808	0.41420560864	not significant
	HGNC:725	ART3	-0.372304384951	-0.41267574984	not significant
	HGNC:16410	DNAJC30	-0.391513358757	-0.38781155188	not significant
	HGNC:2519	CTPS1	0.380431948789	0.40170346726	not significant
	HGNC:21683	NAPEPLD	-0.273684502930	-0.56320941889	not significant
	HGNC:16074	OCIAD1	-0.383124611299	-0.39872416526	not significant
	HGNC:26042	TMEM160	-0.360819745812	-0.42185188111	not significant
	HGNC:25338	PIANP	-0.552530402484	-0.30938282782	not significant
	HGNC:13386	NEK7	0.346984566245	0.43827618711	not significant
	HGNC:17684	ARMC1	-0.470422821409	-0.32336563218	not significant
	HGNC:14888	DNAJB6	-0.303459565891	-0.50261855852	not significant
	HGNC:6183	ITSN1	0.350826243342	0.43164153382	not significant
	HGNC:28974	TTLL12	0.401121632537	0.37580885746	not significant
	HGNC:10485	RYR3	0.342859397408	0.44342763300	not significant
	HGNC:4685	GUCY1A1	0.308125292306	0.49379527140	not significant
	HGNC:10289	RPA1	0.383037755449	0.40258061253	not significant
	HGNC:21034	NDUFAF4	-0.373294906234	-0.40601377021	not significant
	HGNC:21689	FIS1	-0.336861670321	-0.45004430227	not significant
	HGNC:77	ABL2	0.333351803698	0.45298518938	not significant
	HGNC:18672	CDK5RAP2	-0.488081411835	-0.32604836190	not significant
	HGNC:11647	TCIRG1	0.442530390748	0.35817348989	not significant
	HGNC:11801	THY1	0.433413534472	0.34520898873	not significant
	HGNC:9581	PSTPIP2	-0.308522449138	-0.48484692543	not significant
	HGNC:4417	GNPDA1	-0.423283270768	-0.39030080925	not significant
	HGNC:6834	MAOB	0.390044613450	0.38226303143	not significant
	HGNC:14669	DCD	-0.460677912751	-0.32736659901	not significant
	HGNC:4432	GOT1	-0.383342545821	-0.39166486866	not significant
	HGNC:20244	CYP4X1	0.381512666438	0.39386026142	not significant
	HGNC:25514	MAP7D1	-0.373750750646	-0.40339239135	not significant
	HGNC:11967	CELF3	-0.521129355788	-0.29950013478	not significant
	HGNC:9393	PRKCA	0.365907797022	0.41101209730	not significant
	HGNC:20883	GDPD1	-0.309858439162	-0.47895305129	not significant
	HGNC:6150	ITGAV	-0.350363197620	-0.42571938372	not significant
	HGNC:13308	GPRC5B	-0.341273162535	-0.43951011050	not significant
	HGNC:13540	ATP9A	0.352106646648	0.42208932648	not significant
	HGNC:14923	GPR37L1	0.456154662937	0.32608251627	not significant
	HGNC:3098	TOR1A	-0.397398382836	-0.37446429200	not significant
	HGNC:2734	DDX1	0.446319198107	0.33337692514	not significant
	HGNC:29102	BLTP3B	0.345845716134	0.43093937238	not significant
	HGNC:603	APOB	-0.419245683687	-0.35551047212	not significant
	HGNC:8570	PACSIN1	0.305558776660	0.48477992303	not significant
	HGNC:19079	PLEKHB1	0.450664088261	0.33278917065	not significant
	HGNC:29181	TCF25	0.375529231494	0.39788339201	not significant
	HGNC:26591	PRRT3	-0.461112462545	-0.32155012330	not significant
	HGNC:3287	EIF4E	0.517379257244	0.32093225633	not significant
	HGNC:25022	PITHD1	0.417672066705	0.35367763256	not significant
	HGNC:30672	SYNPO	-0.451549802753	-0.32657560054	not significant
	HGNC:42973	SMIM18	-0.315979790572	-0.46399618495	not significant
	HGNC:17718	SEC11A	-0.318629649822	-0.46126081671	not significant
	HGNC:6940	MCF2	0.486054890974	0.40564917348	not significant
	HGNC:1950	CHRM1	0.359544746484	0.41362814186	not significant
	HGNC:23214	EXOC7	0.330729717491	0.44911697080	not significant
	HGNC:6413	KRT10	-0.338184809726	-0.43738052695	not significant
	HGNC:30844	SEZ6L2	-0.364058698462	-0.40724562531	not significant
	HGNC:28975	ABRAXAS2	-0.380042637654	-0.38885248478	not significant
	HGNC:9399	PRKCD	0.308076955273	0.47323086347	not significant
	HGNC:4025	FXYD1	-0.411991000511	-0.35447253373	not significant
	HGNC:4163	GART	0.366074224974	0.40449800156	not significant
	HGNC:12674	VDAC3	-0.341873163237	-0.43020870150	not significant
	HGNC:30841	KRT27	-0.289432946185	-0.50517917036	not significant
	HGNC:29174	WASHC4	0.425437302623	0.34313808157	not significant
	HGNC:10808	SGCE	-0.517696459931	-0.28423158837	not significant
	HGNC:29099	TELO2	0.346964630110	0.53588697398	not significant
	HGNC:245	ADD3	-0.438732358821	-0.33061181842	not significant
	HGNC:2893	DKK3	0.514909074043	0.28358260614	not significant
	HGNC:6401	TNPO1	0.412217330553	0.35056238485	not significant
	HGNC:11140	SNCB	-0.376041927768	-0.38716649018	not significant
	HGNC:2745	DDX3X	0.488761220083	0.29777197269	not significant
	HGNC:21043	PITPNM3	0.301236394163	0.47849055939	not significant
	HGNC:30646	SND1	0.432301097270	0.33288077636	not significant
	HGNC:23529	NSUN6	-0.307346473046	-0.46777630538	not significant
	HGNC:24526	ATL3	0.447009177571	0.32364658269	not significant
	HGNC:23375	GAPVD1	0.376300011330	0.38414881701	not significant
	HGNC:25192	ARL8A	0.498039440321	0.28945785713	not significant
	HGNC:11275	SPTBN1	0.469494346823	0.30699149807	not significant
	HGNC:11389	STK11	0.477042639118	0.30106630199	not significant
	HGNC:15972	VPS18	0.334258645181	0.43266553833	not significant
	HGNC:49210	TTC41P	-0.265050258304	-0.66371481529	not significant
	HGNC:19022	HSPA12A	0.435589416155	0.32870633221	not significant
	HGNC:412	ALDH9A1	-0.374745831099	-0.38517647473	not significant
	HGNC:7061	MGST1	0.437913285059	0.32644200371	not significant
	HGNC:10307	RPL17	0.443387932167	0.32338785492	not significant
	HGNC:5229	DNAJA1	-0.320952344888	-0.44754724009	not significant
	HGNC:25541	TMEM33	-0.344163751079	-0.41780539872	not significant
	HGNC:3266	EIF2S2	-0.351170107630	-0.40941729927	not significant
	HGNC:3149	ECH1	-0.317061129961	-0.45099221030	not significant
	HGNC:2673	DAP3	-0.420950659629	-0.34018178819	not significant
	HGNC:9354	PRDX3	0.396057494271	0.35970438555	not significant
	HGNC:2324	CPSF1	0.422903606226	0.39756065050	not significant
	HGNC:4616	GSK3A	0.386297778112	0.36792412707	not significant
	HGNC:26294	C22ORF46P	-0.377144296322	-0.37885505853	not significant
	HGNC:21226	LRFN2	-0.493871644410	-0.28738110621	not significant
	HGNC:690	ARIH2	0.390415377232	0.36654003483	not significant
	HGNC:5411	IFIT3	-0.405612997830	0.36094488098	not significant
	HGNC:21378	OGFRL1	-0.434980337703	-0.32554432118	not significant
	HGNC:25589	SEPTIN11	0.277212329749	0.51328630428	not significant
	HGNC:10520	SAFB	-0.459890419541	-0.31598674062	not significant
	HGNC:1482	CAPN5	0.298507954803	0.47249901130	not significant
	HGNC:19349	KIF21A	0.387490409809	0.36382554588	not significant
	HGNC:24476	DLGAP4	0.375818438438	0.37851647380	not significant
	HGNC:12636	UTS2	-0.517618597836	-0.29675464965	not significant
	HGNC:2860	DHCR7	0.308178262829	0.45883618415	not significant
	HGNC:11443	STX8	-0.311016282451	-0.45291578255	not significant
	HGNC:17052	SEC31A	0.363606809660	0.39130151688	not significant
	HGNC:31668	GOLGA7B	-0.319352894584	-0.44031888220	not significant
	HGNC:16906	GSTK1	0.386173353421	0.36340095919	not significant
	HGNC:28454	DERL1	-0.284018867374	-0.49252422125	not significant
	HGNC:10577	STMN2	-0.384699423400	-0.36373753968	not significant
	HGNC:2989	DOCK3	0.325865287349	0.43050139648	not significant
	HGNC:8743	PCSK1	-0.431951927024	-0.32255614207	not significant
	HGNC:225	ADAR	0.404386826622	0.34647651492	not significant
	HGNC:9566	PSMD8	-0.314484828916	-0.44315160638	not significant
	HGNC:4244	GFRA2	-0.265812341988	-0.52168172425	not significant
	HGNC:30031	PI4K2A	-0.318430910707	-0.43771528159	not significant
	HGNC:28789	SARAF	-0.302732664692	-0.46079744806	not significant
	HGNC:32151	ATAD3C	-0.341062262910	-0.41110264697	not significant
	HGNC:1469	CAMKK1	0.373211414738	0.37157665742	not significant
	HGNC:4852	HDAC1	-0.304478692168	-0.46273958691	not significant
	HGNC:30757	STXBP5L	0.330997949936	0.42028462302	not significant
	HGNC:23046	CLVS2	-0.277093572299	-0.50027451725	not significant
	HGNC:23999	EMC3	-0.343234295081	-0.40576230720	not significant
	HGNC:16993	SEC61B	-0.316396242247	-0.43573790393	not significant
	HGNC:27036	RALYL	-0.273917857242	-0.50276021404	not significant
	HGNC:923	B3GAT3	-0.245843567808	-0.56567697581	not significant
	HGNC:18610	KSR2	0.400459298776	0.34842466273	not significant
	HGNC:10787	SRSF5	-0.369823427083	-0.39422473095	not significant
	HGNC:1769	CDIPT	0.451835896400	0.30243365514	not significant
	HGNC:20254	MGRN1	-0.385980924651	-0.35524383229	not significant
	HGNC:24520	FAM98A	-0.345947114897	-0.40525169862	not significant
	HGNC:9668	PTPRD	-0.386815730172	-0.35344652380	not significant
	HGNC:10565	SCAMP3	-0.269547054434	-0.50636526710	not significant
	HGNC:9840	RALB	-0.305538155607	-0.44903495958	not significant
	HGNC:24215	ATP13A1	0.370571328650	0.36929971940	not significant
	HGNC:10056	RNF11	-0.303954797657	-0.45025802934	not significant
	HGNC:28122	VPS25	-0.492398384998	-0.28514913532	not significant
	HGNC:165	ACTN3	0.495159099052	0.33093751901	not significant
	HGNC:9788	RAB7A	-0.345649879782	-0.39927483909	not significant
	HGNC:23059	BCAN	-0.369746147036	-0.36892743161	not significant
	HGNC:395	ALAD	-0.372072371992	-0.37459131406	not significant
	HGNC:16492	FHIP2B	0.247564835184	0.57008235666	not significant
	HGNC:21868	COA1	-0.317975621562	-0.42510448404	not significant
	HGNC:30692	LRRC8B	0.350473925360	0.38958978967	not significant
	HGNC:6703	LRRFIP2	-0.489579895274	-0.41907048391	not significant
	HGNC:2936	DMWD	0.348462707284	0.39287803379	not significant
	HGNC:27097	RBFOX3	-0.233632460469	-0.59020385290	not significant
	HGNC:26309	COMTD1	0.343596476628	0.40064603622	not significant
	HGNC:18550	IER3IP1	-0.424509961587	-0.31904088731	not significant
	HGNC:941	BAG5	0.414005142976	0.32496983692	not significant
	HGNC:19708	LDHD	0.574878024556	0.25218890022	not significant
	HGNC:29923	NUCKS1	-0.338074273604	-0.40980048539	not significant
	HGNC:27110	ANKRD29	-0.341340729206	-0.39969492809	not significant
	HGNC:9099	PLXNA1	0.377399897496	0.35687602072	not significant
	HGNC:12592	UROS	0.466052294883	0.33676842880	not significant
	HGNC:7989	NRAS	-0.345972492356	-0.39182975420	not significant
	HGNC:11584	TBK1	0.302736703261	0.44344922281	not significant
	HGNC:22301	TMED4	-0.362117860430	-0.37246755399	not significant
	HGNC:7064	MGST3	-0.283205457127	-0.46871688050	not significant
	HGNC:2024	CLCN6	0.262905175185	0.50977327300	not significant
	HGNC:15586	LRRC4	-0.537692505923	-0.25248111363	not significant
	HGNC:14542	WNK2	0.324911701121	0.41530403197	not significant
	HGNC:24878	TMED9	-0.294200682089	-0.45377685879	not significant
	HGNC:14971	SNX7	0.358388455653	0.40010669714	not significant
	HGNC:19665	STXBP5	0.383372152885	0.34840913264	not significant
	HGNC:11131	SNAP23	-0.339540659403	-0.39843180605	not significant
	HGNC:8979	PIK3R1	0.368595893745	0.37939060811	not significant
	HGNC:9069	PLEC	0.257870451755	0.51417277195	not significant
	HGNC:11513	SYT5	-0.399565865785	-0.33239595524	not significant
	HGNC:6180	ITPR1	0.270561017973	0.48872981458	not significant
	HGNC:8557	PABPC4	-0.314879473561	-0.42022015649	not significant
	HGNC:21624	KLC4	0.409247114925	0.32404595234	not significant
	HGNC:2093	CLTCL1	0.520218692640	0.25498683161	not significant
	HGNC:25660	TTC21B	-0.226138126114	-0.71298168093	only layers 4-6
	HGNC:9996	RGS14	0.377032109372	0.35056523999	not significant
	HGNC:4118	GALK1	0.246879373185	0.53488733590	not significant
	HGNC:11572	TARS1	0.239186007148	0.54947639044	not significant
	HGNC:11313	RO60	0.384720046849	0.34342707731	not significant
	HGNC:28973	MLEC	-0.288174666531	-0.45407650922	not significant
	HGNC:4621	GSPT1	0.379272867431	0.44163803615	not significant
	HGNC:15909	NCOA5	-0.256696915556	-0.61342636264	not significant
	HGNC:26404	NADK2	-0.348997463870	-0.37858140020	not significant
	HGNC:7734	NEFM	-0.205867483459	-0.65063859213	only layers 4-6
	HGNC:23053	RTN4RL2	-0.278455343253	-0.46679874797	not significant
	HGNC:3702	FHL1	0.331016886578	0.40051374288	not significant
	HGNC:613	APOE	-0.388997938679	-0.33631069540	not significant
	HGNC:10332	RPL3	0.482484383882	0.26706523292	not significant
	HGNC:1192	MRPL46	-0.363538599844	-0.36699038057	not significant
	HGNC:14476	MRPL16	-0.494303633532	-0.33120841125	not significant
	HGNC:30379	SEH1L	-0.482802257992	-0.30652949095	not significant
	HGNC:17294	DAB2IP	0.339411343383	0.38792716942	not significant
	HGNC:6415	KRT13	-0.286856217508	-0.45334313723	not significant
	HGNC:11299	SRP14	-0.393730367030	-0.33214104864	not significant
	HGNC:3999	FTL	-0.305116956538	-0.42647547763	not significant
	HGNC:29169	TRAPPC8	0.408450063531	0.31928654171	not significant
	HGNC:4801	HADHA	-0.362566925808	-0.36121228030	not significant
	HGNC:28826	WDR82	0.291663218374	0.44752523025	not significant
	HGNC:814	ATP2B1	0.334732088217	0.39293261028	not significant
	HGNC:10299	RPL10A	-0.367670984567	-0.35530794784	not significant
	HGNC:29319	SHTN1	0.291883984456	0.44417976010	not significant
	HGNC:25864	TMEM35A	-0.298717311119	-0.43329028943	not significant
	HGNC:9851	RANBP6	0.474426534686	0.26783817003	not significant
	HGNC:1117	BSN	0.293402822971	0.44084062934	not significant
	HGNC:21738	ADCK5	-0.331021370128	-0.39670981626	not significant
	HGNC:16511	SEPTIN8	0.441364697230	0.28899496668	not significant
	HGNC:12826	XPOT	0.374709516098	0.34768631527	not significant
	HGNC:26274	NARS2	0.367372342479	0.41594591195	not significant
	HGNC:9003	PITPNM1	0.464470288901	0.27486066046	not significant
	HGNC:30300	SKIC8	-0.269514032528	-0.47310854553	not significant
	HGNC:18263	RAB21	0.269953296003	0.47067888328	not significant
	HGNC:26510	TMEM68	0.498655450028	0.35376866430	not significant
	HGNC:12659	VAV3	0.321852772843	0.44634658852	not significant
	HGNC:19308	SDK2	-0.538530763708	-0.23950673299	not significant
	HGNC:11510	SYT2	-0.329370564034	-0.39493617656	not significant
	HGNC:14083	MYO15B	-0.337744517857	-0.38437365360	not significant
	HGNC:16826	TSC22D1	-0.454233440043	-0.29755624670	not significant
	HGNC:10317	RPL23A	0.383589860216	0.33382343721	not significant
	HGNC:1321	TIMMDC1	-0.451881892689	-0.27792029584	not significant
	HGNC:22222	TTYH3	-0.346620091902	-0.36921864030	not significant
	HGNC:11403	STK24	0.422998947687	0.33219125654	not significant
	HGNC:1736	CDC42	-0.492985231164	-0.25647226256	not significant
	HGNC:24153	CEND1	-0.339571334476	-0.37860325212	not significant
	HGNC:9162	PNN	-0.334418332314	-0.38709436061	not significant
	HGNC:11787	THBS3	-0.506852520010	-0.25085285533	not significant
	HGNC:344	AHCYL1	-0.395956304432	-0.32273190707	not significant
	HGNC:14902	RAB6B	-0.354942165448	-0.36048609364	not significant
	HGNC:28744	CNIH2	0.423631510720	0.31481735283	not significant
	HGNC:13890	ITCH	0.405969247960	0.31313044474	not significant
	HGNC:23697	PHLDB1	0.387042688999	0.33480685040	not significant
	HGNC:4082	GABRB2	-0.340871105698	-0.37588928775	not significant
	HGNC:992	BCL2L1	-0.343012016368	-0.37219523953	not significant
	HGNC:11325	SSR3	-0.336751303502	-0.37957122824	not significant
	HGNC:8539	P2RY1	-0.295639653771	-0.43182315781	not significant
	HGNC:1765	CDH6	-0.397685823694	-0.31907059711	not significant
	HGNC:14347	BCAS3	0.395394368414	0.32119253179	not significant
	HGNC:24812	MTX3	-0.399876458226	-0.31626744819	not significant
	HGNC:17042	PUF60	-0.261384682863	-0.47733066075	not significant
	HGNC:3010	DPP6	-0.263219483450	-0.47373178540	not significant
	HGNC:16669	IGSF11	-0.286878690182	-0.43843203439	not significant
	HGNC:4405	GNG3	-0.342905137860	-0.36942643221	not significant
	HGNC:29028	ATG2A	0.419969966378	0.29807811907	not significant
	HGNC:7899	NPDC1	-0.429211126999	-0.33767231654	not significant
	HGNC:29106	DDHD2	0.303041443567	0.41685393838	not significant
	HGNC:30212	TANC2	0.292947213867	0.42932998619	not significant
	HGNC:13753	FSD1L	0.291266913156	0.43182476814	not significant
	HGNC:21033	HACE1	0.429724235729	0.30443542520	not significant
	HGNC:9661	PTPN9	0.288854480125	0.43318841537	not significant
	HGNC:26533	CCDC7	0.455074538841	0.43631852532	not significant
	HGNC:18582	ADGRL2	-0.369884753898	-0.34265027579	not significant
	HGNC:14219	RBM14	-0.304511041126	-0.41330781536	not significant
	HGNC:581	APBB1	0.260672874237	0.47308634670	not significant
	HGNC:3296	EIF4G1	0.446207162436	0.27568488375	not significant
	HGNC:6499	LAMP1	-0.385951516395	-0.32411728326	not significant
	HGNC:319	ACAN	-0.251874719728	-0.49397584545	not significant
	HGNC:11578	TBC1D1	0.274622672156	0.45038635831	not significant
	HGNC:166	ACTN4	-0.364607770948	-0.34510622850	not significant
	HGNC:16097	LAMP5	-0.272233019040	-0.45267311410	not significant
	HGNC:13799	ERP29	-0.321778473422	-0.38648616107	not significant
	HGNC:3365	ENTPD3	-0.348143504399	-0.35819525874	not significant
	HGNC:26611	HECTD4	0.259700024590	0.47292403452	not significant
	HGNC:28928	KRT73	-0.461739224013	-0.27146510520	not significant
	HGNC:26434	C3ORF33	-0.499034224403	-0.24643296851	not significant
	HGNC:24718	TMX3	-0.278069497274	-0.44313930633	not significant
	HGNC:12645	VAMP4	-0.280305329058	-0.43915935024	not significant
	HGNC:30343	DNAJC13	0.297763138959	0.41653793282	not significant
	HGNC:21492	VKORC1L1	-0.319076926406	-0.38883122191	not significant
	HGNC:11233	SPAST	0.434905384068	0.27812167119	not significant
	HGNC:24510	TBC1D10B	0.300993541174	0.41244441415	not significant
	HGNC:2464	VCAN	-0.337372835253	-0.36792370414	not significant
	HGNC:25754	VPS37B	-0.261431839108	-0.49279640399	not significant
	HGNC:10591	SCN4A	0.306109420889	0.40395233621	not significant
	HGNC:4551	TECR	0.382080855844	0.32342592526	not significant
	HGNC:29273	HEATR5B	0.302412445756	0.40887985428	not significant
	HGNC:12476	UBE2D3	0.399953718269	0.32175609992	not significant
	HGNC:20248	REM2	0.272190780296	0.47874999635	not significant
	HGNC:8950	SERPINB6	-0.268309224907	-0.45375638054	not significant
	HGNC:9508	PSEN1	-0.455857652219	-0.26350006817	not significant
	HGNC:1392	CACNA1E	0.325865628567	0.37760434206	not significant
	HGNC:20823	DPP10	-0.340774941057	-0.36123819637	not significant
	HGNC:17189	OLFM2	-0.432081034667	-0.27639420119	not significant
	HGNC:8974	PIK3C3	0.343297615612	0.35802342844	not significant
	HGNC:11514	SYT7	-0.371109333852	-0.33090663479	not significant
	HGNC:13818	SLC12A5	0.346315603339	0.35327223390	not significant
	HGNC:3123	EBAG9	-0.240725140019	-0.50109413070	not significant
	HGNC:14073	ATP1A4	0.237593606431	0.50701008958	not significant
	HGNC:21489	ECHDC1	-0.451621397872	-0.41499868858	not significant
	HGNC:24011	ABI2	-0.334362576343	-0.36463260373	not significant
	HGNC:18706	GRIPAP1	0.300148787173	0.40550318112	not significant
	HGNC:17281	GHITM	-0.365341916552	-0.33473354539	not significant
	HGNC:7760	NEU3	0.561211508672	0.21404489903	not significant
	HGNC:18290	CMAS	0.423814555381	0.27967078503	not significant
	HGNC:26278	ISOC2	0.508304846208	0.25412657594	not significant
	HGNC:1399	CACNA2D1	-0.353189658311	-0.34322694650	not significant
	HGNC:28651	PRXL2A	-0.381050103519	-0.31843884163	not significant
	HGNC:11375	HSPA13	-0.292240254110	-0.41401550289	not significant
	HGNC:24968	EXOC2	0.306423966844	0.39530970842	not significant
	HGNC:10421	RPS3A	-0.418072775600	-0.28425000417	not significant
	HGNC:10767	SF3A3	-0.290152196773	-0.41621536072	not significant
	HGNC:24703	RABL6	-0.296198974651	-0.40767875169	not significant
	HGNC:13406	PCLO	0.303287133210	0.39974896513	not significant
	HGNC:5465	IGF1R	0.260017499180	0.45901707953	not significant
	HGNC:9761	RAB11B	-0.285350508285	-0.41798809936	not significant
	HGNC:29023	PPIP5K1	0.425772620832	0.27830449961	not significant
	HGNC:8811	PDK3	-0.396722598397	-0.30051341643	not significant
	HGNC:18994	BRSK1	0.374776315552	0.32227178276	not significant
	HGNC:25699	TBC1D17	0.349353450371	0.34580975593	not significant
	HGNC:3300	EIF5A	0.348768164803	0.34644018657	not significant
	HGNC:28771	TMEM109	-0.418133895834	-0.28082222719	not significant
	HGNC:31092	TMEM132A	-0.365415752833	-0.32999686044	not significant
	HGNC:24521	HERC4	0.498343503713	0.23461051052	not significant
	HGNC:9215	POU3F2	-0.252258645257	-0.46690475364	not significant
	HGNC:1085	BNIP3L	0.361308024299	0.34319066409	not significant
	HGNC:9394	PICK1	0.314837903858	0.37860598052	not significant
	HGNC:7007	RAB8A	-0.325762701306	-0.36660798455	not significant
	HGNC:6091	INSR	0.385846057394	0.30815571982	not significant
	HGNC:4449	GPC1	-0.260594441172	-0.45239277723	not significant
	HGNC:5348	ICAM5	-0.384126180116	-0.30848938136	not significant
	HGNC:2516	CTNND2	0.312101086292	0.37980786390	not significant
	HGNC:16064	GGA2	0.277285403113	0.42452638890	not significant
	HGNC:17793	VTI1B	-0.268810940898	-0.43686607738	not significant
	HGNC:24837	C3ORF18	-0.334828074261	-0.39606144712	not significant
	HGNC:9107	PLXND1	0.248872910267	0.46723197060	not significant
	HGNC:11283	SRC	0.386753605051	0.30307198738	not significant
	HGNC:24289	CEPT1	0.249999017200	0.46610018036	not significant
	HGNC:6541	LDHB	-0.390670178543	-0.29811236259	not significant
	HGNC:30262	PYCR2	-0.212501157965	-0.56690129107	not significant
	HGNC:21148	RNF123	0.342693348488	0.34810893104	not significant
	HGNC:14090	RAB9B	0.435753945381	0.26254798481	not significant
	HGNC:12362	TSC1	0.376103605436	0.31419654019	not significant
	HGNC:28430	EMC6	-0.289472325912	-0.40835142435	not significant
	HGNC:619	APOL2	0.354747475872	0.33329556396	not significant
	HGNC:8004	NRP1	-0.333016090373	-0.35687377940	not significant
	HGNC:414	ALDOA	-0.367458504900	-0.32258415079	not significant
	HGNC:122	ACP1	0.408815545553	0.31131829799	not significant
	HGNC:23159	ALG2	0.301227756006	0.39051106903	not significant
	HGNC:24105	STAMBPL1	0.417411342573	0.28937709670	not significant
	HGNC:9002	PITPNB	0.428574322485	0.26618873699	not significant
	HGNC:11494	SYN1	0.324302996414	0.36185540874	not significant
	HGNC:5951	CADM1	-0.332782646390	-0.35440705898	not significant
	HGNC:21638	CEP85L	-0.414185490670	-0.29791931095	not significant
	HGNC:10984	SLC25A14	-0.370469901733	-0.31887173669	not significant
	HGNC:30036	PLEKHA5	0.243056768231	0.47247300318	not significant
	HGNC:15759	ADRM1	-0.330686136827	-0.35659084965	not significant
	HGNC:18131	ILDR2	-0.365319102292	-0.32254489464	not significant
	HGNC:14275	MRPL1	-0.323383616171	-0.36229733336	not significant
	HGNC:819	ATP4A	0.323195730287	0.36053641802	not significant
	HGNC:4623	GSR	-0.396091194132	-0.28905200586	not significant
	HGNC:10741	SEMA7A	-0.232343346060	-0.49479100627	not significant
	HGNC:179	ACYP1	0.299094478024	0.42980316289	not significant
	HGNC:24547	DHRS7B	-0.367029822404	-0.31901874243	not significant
	HGNC:19751	SRGAP2	0.475485053914	0.23596314553	not significant
	HGNC:10303	RPL13	0.376019826045	0.30841226012	not significant
	HGNC:3557	FABP3	-0.447740051067	-0.33770944706	not significant
	HGNC:13541	ATP9B	-0.298424653654	-0.41701215823	not significant
	HGNC:30404	SDSL	0.340376234828	0.34789631186	not significant
	HGNC:11370	STAU1	-0.264086359212	-0.44504027210	not significant
	HGNC:27007	TPRG1L	-0.386613160296	-0.29464262262	not significant
	HGNC:25358	RNF170	-0.371956616648	-0.31136524539	not significant
	HGNC:698	ARL4C	-0.286712915863	-0.40130758932	not significant
	HGNC:9043	PLAA	0.352285214128	0.32714965570	not significant
	HGNC:17899	NKIRAS1	-0.261488491565	-0.43440365150	not significant
	HGNC:12628	USP5	0.326266204813	0.35333383072	not significant
	HGNC:214	ADAM7	0.286722339305	0.41484521330	not significant
	HGNC:79	ABO	0.434788892088	0.36471628607	not significant
	HGNC:26101	ACSF2	0.389445815682	0.52253047093	not significant
	HGNC:17572	EPDR1	-0.302487502412	-0.37960887606	not significant
	HGNC:30242	TUSC3	-0.270417660889	-0.43023985433	not significant
	HGNC:14988	POFUT1	0.298585422016	0.39332134949	not significant
	HGNC:29849	CADM2	-0.256205745680	-0.44343842646	not significant
	HGNC:18683	EIF4A3	-0.309565182918	-0.36807275417	not significant
	HGNC:9310	PPP2R5B	0.441291262792	0.25231759802	not significant
	HGNC:23786	PIP4K2C	0.313821369821	0.36353973586	not significant
	HGNC:19651	SMAP1	0.346883368332	0.33072295618	not significant
	HGNC:11497	SYNGAP1	0.272573914684	0.41522276724	not significant
	HGNC:17072	ERC1	0.375353801665	0.30327553396	not significant
	HGNC:11580	TBCC	0.309241354244	0.36934125286	not significant
	HGNC:12520	UFD1	-0.394352507834	-0.35236178725	not significant
	HGNC:17090	ARHGEF18	0.293474910233	0.40876157183	not significant
	HGNC:1470	CAMKK2	0.272303147405	0.41491527103	not significant
	HGNC:13238	APMAP	-0.283700658155	-0.40005407064	not significant
	HGNC:17113	HIF1AN	-0.465552005359	-0.39928102807	not significant
	HGNC:22204	AHCYL2	-0.464959000644	-0.23659787742	not significant
	HGNC:10850	SHMT1	0.418325732367	0.35115228917	not significant
	HGNC:9872	RASA2	0.298384168911	0.37896347642	not significant
	HGNC:24634	EPS15L1	-0.293759341875	-0.38331066495	not significant
	HGNC:6442	KRT5	-0.271497482945	-0.41321517165	not significant
	HGNC:29329	ANO8	0.518036225697	-0.23021333279	not significant
	HGNC:8780	PDE4A	0.388279492942	0.28545418937	not significant
	HGNC:5343	ICA1	0.343625673748	0.33080558804	not significant
	HGNC:16396	OSBPL8	0.339079398851	0.33480674235	not significant
	HGNC:11362	STAT1	0.280638465819	0.40037099758	not significant
	HGNC:16469	ACAP2	0.322826235757	0.35547189312	not significant
	HGNC:24457	DTX3	0.294014749718	0.38295571027	not significant
	HGNC:10353	RPL4	0.391270673712	0.28116790270	not significant
	HGNC:21696	TSC22D4	-0.266328395982	-0.41834468966	not significant
	HGNC:4593	GRM1	0.255862156902	0.43649811082	not significant
	HGNC:14240	SMPD3	-0.390705604036	-0.28031563243	not significant
	HGNC:16923	AGAP3	0.227425010816	0.48312502461	not significant
	HGNC:33276	FLG2	-0.278325821497	-0.41318104976	not significant
	HGNC:11111	SMC1A	-0.427138937379	-0.25624985170	not significant
	HGNC:18650	SPATS2	0.285477526356	0.39348088849	not significant
	HGNC:14576	MCF2L	0.249812602351	0.44420640120	not significant
	HGNC:5293	HTR2A	-0.391776076839	-0.29808977385	not significant
	HGNC:2770	DES	-0.519962851695	-0.28531948250	not significant
	HGNC:15848	SEPTIN6	0.284803450496	0.39235321904	not significant
	HGNC:17034	TUSC2	-0.367707138970	-0.30456012652	not significant
	HGNC:4867	HERC1	0.208839626807	0.51532810953	not significant
	HGNC:10604	SCO2	-0.236665481331	-0.46402191658	not significant
	HGNC:3185	EEA1	0.455360821320	0.23636297366	not significant
	HGNC:6264	KCNJ3	-0.430836978144	-0.26189503817	not significant
	HGNC:15851	NECAB3	-0.631088010845	-0.29180822592	not significant
	HGNC:13518	CLIC4	0.384887941051	0.28823772753	not significant
	HGNC:8754	PCYT1A	0.195782471434	0.54212207176	not significant
	HGNC:14011	SMC2	0.524037089295	0.30191447958	not significant
	HGNC:26176	REEP4	-0.407803656661	-0.53276954372	not significant
	HGNC:19074	THOC5	-0.445987451048	-0.24312628096	not significant
	HGNC:14510	MRPS24	-0.558405375350	-0.36748024421	not significant
	HGNC:9770	RAB30	-0.330253717952	-0.33911781518	not significant
	HGNC:17296	RRM2B	-0.428121602482	-0.25330569466	not significant
	HGNC:17514	HOMER3	-0.234945128236	-0.52810071617	not significant
	HGNC:25010	TIMM21	-0.374809248680	-0.29306309917	not significant
	HGNC:25334	ELMOD1	0.278833103628	0.40041218656	not significant
	HGNC:4392	GNAS	0.352593808311	0.31398467034	not significant
	HGNC:9395	PRKCB	0.282112453300	0.38982563811	not significant
	HGNC:16836	TGFBRAP1	0.329850168187	0.33862515156	not significant
	HGNC:12649	VAPB	-0.271053220954	-0.40442601599	not significant
	HGNC:3482	ETFB	-0.312427552892	-0.35105905438	not significant
	HGNC:28790	PBDC1	-0.306609945289	-0.37875010737	not significant
	HGNC:19341	CAMK1D	0.339329002848	0.32679567837	not significant
	HGNC:12648	VAPA	0.524168665663	0.19857338593	not significant
	HGNC:438	ALPL	-0.300837833951	-0.36501456895	not significant
	HGNC:9676	PTPRN	0.329222682602	0.33642275606	not significant
	HGNC:16998	TMED10	-0.246321816961	-0.44083274528	not significant
	HGNC:23230	UBA5	0.373660706966	0.29140262781	not significant
	HGNC:7618	PPP1R12A	-0.290199071632	-0.37604852386	not significant
	HGNC:689	ARIH1	0.376951074286	0.30195103547	not significant
	HGNC:2158	CNP	0.440083927556	0.23923809124	not significant
	HGNC:11486	VAMP7	-0.350513832165	-0.31199913010	not significant
	HGNC:16629	RAPGEF3	0.292137703635	0.37155782790	not significant
	HGNC:2419	CRYZ	-0.326947501627	-0.33401350782	not significant
	HGNC:27302	IBA57	-0.452900433008	-0.23252270225	not significant
	HGNC:30417	SH2B1	0.390425069826	0.27143355649	not significant
	HGNC:202	ADAM23	-0.217562751492	-0.48448663208	not significant
	HGNC:11655	TCP1	-0.359009740455	-0.30170442821	not significant
	HGNC:375	AKAP5	-0.408351197568	-0.25797503577	not significant
	HGNC:6427	KRT17	-0.283214721312	-0.39646725627	not significant
	HGNC:29165	SIK3	0.305401674919	0.35437169767	not significant
	HGNC:18468	HINT3	-0.352534201237	-0.30634884833	not significant
	HGNC:30622	SPIRE1	0.246842130386	0.43299226917	not significant
	HGNC:28932	KRT72	-0.526111885630	-0.24149440840	not significant
	HGNC:18191	MTMR12	0.267336988352	0.42747892418	not significant
	HGNC:23373	NTMT1	0.442638894662	0.34259584454	not significant
	HGNC:315	AFG3L2	-0.363032043344	-0.29703661976	not significant
	HGNC:19299	PIP4P1	0.339903857334	0.33547160584	not significant
	HGNC:1760	CDH20	-0.282557635366	-0.37887317975	not significant
	HGNC:2906	DLGAP2	0.268978800490	0.39918911938	not significant
	HGNC:4083	GABRB3	-0.309094218113	-0.34812132600	not significant
	HGNC:20076	USP47	0.317156500299	0.33944109171	not significant
	HGNC:30377	SCRIB	0.310586043320	0.34653299426	not significant
	HGNC:8992	PIN4	0.306391311478	0.41414583766	not significant
	HGNC:20973	ADGRL1	-0.405386242008	-0.25740996887	not significant
	HGNC:4460	GPM6A	0.394698127020	0.26460785220	not significant
	HGNC:10663	NEMF	0.406717194106	0.25565797021	not significant
	HGNC:7666	NCKAP1	0.287927020889	0.36858507251	not significant
	HGNC:35409	SHISA7	-0.278039166299	-0.38156928292	not significant
	HGNC:735	ASAH1	-0.322568282193	-0.33216550633	not significant
	HGNC:21581	CARMIL1	0.190503220015	0.52885518176	not significant
	HGNC:21066	TBC1D7	-0.551111961283	-0.22586921966	not significant
	HGNC:7886	NOVA1	-0.274820012596	-0.38474709675	not significant
	HGNC:19359	C1QL3	-0.297272658000	-0.35822111428	not significant
	HGNC:10894	PRMT5	-0.319845088286	-0.33431009551	not significant
	HGNC:11465	SUPT16H	0.362218523758	0.29209485264	not significant
	HGNC:7183	MNDA	0.475630739442	0.22718228925	not significant
	HGNC:9726	PYGM	0.381245202461	0.27374190284	not significant
	HGNC:1362	FRRS1L	-0.349344885153	-0.30375750127	not significant
	HGNC:29155	EFR3B	0.230499502170	0.45146631305	not significant
	HGNC:16695	BCAP31	-0.369364775771	-0.28436959563	not significant
	HGNC:3700	FH	-0.302674483066	-0.35033293869	not significant
	HGNC:6815	MAGOH	-0.378164343416	-0.33719143444	not significant
	HGNC:26799	C2ORF69	0.440757539986	0.23147642889	not significant
	HGNC:7864	EMC8	-0.431805729174	-0.29458674878	not significant
	HGNC:2799	GRHL2	-0.276697311954	-0.42014894841	not significant
	HGNC:12734	WASF3	-0.359356030545	-0.29183909432	not significant
	HGNC:9559	PSMD2	-0.295507652785	-0.35677239695	not significant
	HGNC:25813	GVINP1	-0.478139015633	-0.20675020486	not significant
	HGNC:11252	SPON1	-0.330479589955	-0.34500863366	not significant
	HGNC:23841	GRIP2	0.508140128206	0.23319254941	not significant
	HGNC:19044	FER1L5	0.288233345066	0.40503649221	not significant
	HGNC:30071	KIAA0319L	-0.216453388212	-0.46792995151	not significant
	HGNC:11030	SLC4A4	-0.399214399892	-0.25645288634	not significant
	HGNC:9760	RAB11A	0.450376868896	0.22474874502	not significant
	HGNC:864	ATP6V1G1	-0.455701228789	-0.23823109992	not significant
	HGNC:28154	NUDT16L1	-0.408332416287	-0.25451110302	not significant
	HGNC:18553	PLLP	-0.237022294779	-0.43360884326	not significant
	HGNC:8648	PCBP2	0.349625284341	0.29786668444	not significant
	HGNC:23510	WBP1L	-0.335212099603	0.43589118771	not significant
	HGNC:17896	PRPF19	0.387164523182	0.26274274700	not significant
	HGNC:19954	SLC25A22	0.357705260087	0.28937203702	not significant
	HGNC:6412	KRT1	-0.229349261967	-0.44506254511	not significant
	HGNC:8076	NXPH2	-0.359227162467	-0.33269476040	not significant
	HGNC:4115	GALC	-0.228539637591	-0.46960486939	not significant
	HGNC:8576	PAFAH1B3	0.293611483077	0.35318015957	not significant
	HGNC:16994	OS9	-0.558466312604	-0.19600721029	not significant
	HGNC:26019	BPNT2	-0.253870184836	-0.40651757068	not significant
	HGNC:11827	TJP1	-0.408687288343	-0.24602627559	not significant
	HGNC:9555	PSMD10	-0.413300387158	-0.24924606035	not significant
	HGNC:14462	NDRG3	-0.329213017129	-0.31857742328	not significant
	HGNC:14335	PLEKHA1	0.269554186424	0.37980254248	not significant
	HGNC:9852	IPO7	0.351380567531	0.29171896833	not significant
	HGNC:25055	SMDT1	-0.337367142336	-0.32903256216	not significant
	HGNC:12011	TPM2	-0.231549148809	-0.67098891027	not significant
	HGNC:804	ATP1B1	-0.266871175651	-0.38278195290	not significant
	HGNC:24546	CNRIP1	0.321587198761	0.32169173619	not significant
	HGNC:70	ABCF1	0.416288800937	0.23956583024	not significant
	HGNC:7230	MRE11	-0.362620741717	-0.28372536387	not significant
	HGNC:17053	PLEKHA6	0.268275004122	0.37976078811	not significant
	HGNC:7569	MYH11	0.213895720235	0.47331830275	not significant
	HGNC:29109	TESPA1	-0.410215267105	-0.24334620428	not significant
	HGNC:3359	ENPP4	-0.170899778923	-0.55601537214	not significant
	HGNC:9228	PLPP1	-0.342890852321	-0.29923762857	not significant
	HGNC:3299	EIF5	0.302840891195	0.33976925318	not significant
	HGNC:3754	FLNA	0.257037852095	0.39830509537	not significant
	HGNC:18155	TXNRD2	0.321436233649	0.32078325279	not significant
	HGNC:3048	DSG1	-0.292631522530	-0.34886698893	not significant
	HGNC:8857	PEX16	-0.333080657726	-0.30963121901	not significant
	HGNC:9910	RBMX	-0.370336313073	-0.27232444858	not significant
	HGNC:23633	PLGRKT	-0.332270580741	-0.31030512852	not significant
	HGNC:10021	RIPK3	-0.285789054506	-0.35611489667	not significant
	HGNC:12494	UBE2V1	-0.334314328024	-0.40600143583	not significant
	HGNC:9065	PLCG1	0.327192196389	0.34708073370	not significant
	HGNC:865	ATP6V0A1	0.264550684735	0.38314457729	not significant
	HGNC:7036	MFGE8	-0.510019302242	-0.21695703258	not significant
	HGNC:6320	KIF3B	-0.275621084177	-0.36650222445	not significant
	HGNC:13478	UBE3B	0.235476502977	0.42560244816	not significant
	HGNC:17028	SNF8	-0.270183873494	-0.37245166238	not significant
	HGNC:21225	CBLL1	-0.235749722143	-0.49143715117	not significant
	HGNC:1297	DNAJC28	-0.278994628737	-0.37570366015	not significant
	HGNC:21303	ADPRHL1	0.344163300920	0.39396556254	not significant
	HGNC:29326	SLC7A14	0.352319447146	0.28405633704	not significant
	HGNC:30781	TADA2B	-0.420351258716	-0.26914571785	not significant
	HGNC:7897	NPC1	0.306720896684	0.33051739466	not significant
	HGNC:2687	BRINP1	-0.320758125360	-0.31620476680	not significant
	HGNC:20073	SNX27	0.420594682215	0.23141668028	not significant
	HGNC:692	ARL1	-0.418071051294	-0.23282061359	not significant
	HGNC:25560	RPRD1A	-0.242197797893	-0.41362401545	not significant
	HGNC:14891	DNAJB12	-0.278686192481	-0.35968305588	not significant
	HGNC:26006	TTC19	-0.233715928542	-0.42623066405	not significant
	HGNC:20672	PHF8	-0.185652726212	-0.64304072919	not significant
	HGNC:9165	SEPTIN4	-0.195244138285	-0.48878588393	not significant
	HGNC:16860	SART3	0.304838480467	0.33079214806	not significant
	HGNC:3569	ACSL1	0.204971781502	0.46614604923	not significant
	HGNC:24432	SARNP	-0.373345404876	-0.27882455280	not significant
	HGNC:24285	RMDN1	-0.394491472979	-0.24808171515	not significant
	HGNC:3261	EIF2B5	0.408457819483	0.23702493389	not significant
	HGNC:9416	PRKG2	0.487704096002	0.19004904521	not significant
	HGNC:10791	SRSF9	-0.278468125184	-0.35818314202	not significant
	HGNC:6239	KCND3	0.207643190612	0.46147280172	not significant
	HGNC:17722	SPRED2	-0.242992030047	-0.43727446291	not significant
	HGNC:19423	ING4	-0.232543498373	-0.45611837035	not significant
	HGNC:7456	MT-ND2	-0.312635408601	-0.31984314294	not significant
	HGNC:8142	OPA3	-0.386013814694	-0.25203903928	not significant
	HGNC:4124	GALNT2	-0.259241898271	-0.38090521128	not significant
	HGNC:840	ATP5PB	-0.323933394802	-0.30825978112	not significant
	HGNC:24877	YIPF5	0.277021470258	0.35808405867	not significant
	HGNC:10666	STARD10	0.360525654356	0.35712885836	not significant
	HGNC:16823	TMEM11	0.324629762033	0.30676366008	not significant
	HGNC:30664	CLPB	0.389035597952	0.24726657848	not significant
	HGNC:26773	FAM98B	-0.327542150363	-0.30310895138	not significant
	HGNC:5041	HNRNPH1	0.608990357237	0.14837215085	not significant
	HGNC:7657	NCAM2	-0.359481765379	-0.27192593269	not significant
	HGNC:29036	SLC25A44	-0.254722635195	-0.38579883015	not significant
	HGNC:11331	SSTR2	-0.338041879965	0.34051711420	not significant
	HGNC:30321	MPRIP	0.256199085942	0.38335225282	not significant
	HGNC:7530	MVK	0.313697833083	0.31522765973	not significant
	HGNC:2940	DNAH1	-0.512679526275	-0.28611300069	not significant
	HGNC:16286	ELMO1	-0.282665410161	-0.34782390228	not significant
	HGNC:30060	NOMO1	-0.191703726617	-0.48349146941	not significant
	HGNC:15487	TMX1	-0.282414018476	-0.34784343155	not significant
	HGNC:18044	SLC38A3	-0.293117550657	-0.35021536268	not significant
	HGNC:6740	LYZ	-0.356143302958	-0.28004791707	not significant
	HGNC:29884	UBASH3B	0.179702457914	0.58827463663	not significant
	HGNC:10327	RPL26	0.302677061639	0.32612967791	not significant
	HGNC:11430	STX12	-0.304440017130	-0.32416906144	not significant
	HGNC:32225	WIPI2	0.263172443379	0.36962331469	not significant
	HGNC:11054	SLC6A7	0.235150819285	0.41373657587	not significant
	HGNC:18658	NUP205	0.341557391054	0.28579072262	not significant
	HGNC:4162	GARS1	0.266780492610	0.36414850606	not significant
	HGNC:12630	USP7	0.357978931515	0.26949075199	not significant
	HGNC:24275	SCCPDH	-0.345696459229	-0.28003016763	not significant
	HGNC:7999	NRG3	-0.420388140404	-0.25790775384	not significant
	HGNC:7458	MT-ND3	0.264589832329	0.37950194329	not significant
	HGNC:3298	EIF4G3	0.423267560003	0.21936161914	not significant
	HGNC:9453	PRODH	-0.284122258140	-0.34304802593	not significant
	HGNC:19943	TRAPPC4	-0.333997529136	-0.29141740137	not significant
	HGNC:32443	LRTM2	-0.296340880160	-0.35254652143	not significant
	HGNC:17874	LSM3	-0.240704395297	-0.41559192679	not significant
	HGNC:28108	CCDC90B	-0.311625094999	-0.31363453521	not significant
	HGNC:9621	TWF2	0.431090298907	0.21162277271	not significant
	HGNC:10898	SKIC2	0.288936806639	0.33496103850	not significant
	HGNC:19175	CMTM4	-0.383118175211	-0.24673714681	not significant
	HGNC:28106	TMEM97	-0.356378637646	-0.26764701127	not significant
	HGNC:19100	IL23R	-0.293224892979	-0.44203036386	not significant
	HGNC:9304	PPP2R2A	0.314172873650	0.30716179931	not significant
	HGNC:24904	MOB2	0.344551082263	0.27985641790	not significant
	HGNC:10763	SEZ6L	-0.256440777811	-0.37500967132	not significant
	HGNC:579	APBA2	0.275181038839	0.36040095608	not significant
	HGNC:19195	ABLIM2	-0.358793914899	-0.26514017964	not significant
	HGNC:6859	MAP3K7	0.374279206325	0.25375771415	not significant
	HGNC:15574	RB1CC1	0.235201325271	0.43223545304	not significant
	HGNC:29122	VPS8	0.325186100172	0.29603501132	not significant
	HGNC:4718	H1-4	-0.303711575333	-0.31990024219	not significant
	HGNC:24607	IGFN1	-0.613598454505	-0.18413892278	not significant
	HGNC:16653	MRPL48	-0.171084959640	-0.73787623115	not significant
	HGNC:14265	CDH24	-0.363313925877	-0.26298285849	not significant
	HGNC:2711	DCTN1	0.299469609169	0.32300574599	not significant
	HGNC:10575	SCG2	-0.297328933064	-0.32574483824	not significant
	HGNC:12558	ULK1	0.265324395859	0.35833439200	not significant
	HGNC:4401	GNB5	-0.308386292882	-0.31170901002	not significant
	HGNC:20297	SLITRK1	-0.584070223937	-0.14507106973	not significant
	HGNC:17930	PURG	-0.555211662086	-0.15942177258	not significant
	HGNC:15721	STRN4	0.289900721198	0.33082780750	not significant
	HGNC:13058	ZRANB2	-0.249557989620	-0.44374212986	not significant
	HGNC:18157	TAB1	0.281467816555	0.33890733892	not significant
	HGNC:12420	TUFM	0.260618019213	0.36290098126	not significant
	HGNC:4078	GABRA4	-0.438896729838	-0.20248249067	not significant
	HGNC:2389	CRYAB	0.454420621267	0.19159121824	not significant
	HGNC:15456	MBTPS1	0.338726505354	0.28968128100	not significant
	HGNC:5034	HNRNPAB	-0.200459222835	-0.45185597231	not significant
	HGNC:9786	RAB6A	-0.289148891537	-0.32999671545	not significant
	HGNC:418	ALDOC	-0.336359204537	-0.28009688521	not significant
	HGNC:3029	DRG1	-0.293183322579	-0.32484540031	not significant
	HGNC:8140	OPA1	0.375034134542	0.24839950708	not significant
	HGNC:17095	LARS2	0.321048295868	0.29551628603	not significant
	HGNC:24253	TMED7	-0.305214668550	-0.31161730063	not significant
	HGNC:16991	CKAP4	-0.256430953402	-0.36596973620	not significant
	HGNC:27880	ANKRD13D	0.285818423223	0.33505992792	not significant
	HGNC:6783	MAG	-0.170581518769	-0.50744149606	not significant
	HGNC:25903	ATAD1	0.259800839772	0.36059471328	not significant
	HGNC:25386	PDE12	0.243238666892	0.38282580191	not significant
	HGNC:20075	USP46	-0.430998406538	-0.20295700903	not significant
	HGNC:180	ACYP2	0.252857305498	0.36866422130	not significant
	HGNC:405	ALDH3A1	0.334829793558	0.27861544508	not significant
	HGNC:12713	VPS41	0.262520168383	0.35524725444	not significant
	HGNC:28115	TBCEL	0.269703623242	0.35243841843	not significant
	HGNC:28143	TMEM177	-0.498288981444	-0.16483668989	not significant
	HGNC:13247	FAM120A	-0.266960160880	-0.34756068101	not significant
	HGNC:4331	GLS	0.226467806601	0.40525021950	not significant
	HGNC:17043	NIPA1	0.356052457128	0.25670492375	not significant
	HGNC:26062	C1ORF159	-0.316655792769	-0.28941496549	not significant
	HGNC:1363	TMEM245	0.147722755731	0.55008983617	not significant
	HGNC:6323	KIF5A	0.248549948296	0.36924359217	not significant
	HGNC:30078	REEP6	-0.232088979684	-0.42767766549	not significant
	HGNC:4396	GNB1	0.200578110983	0.43821659571	not significant
	HGNC:17059	SACM1L	0.285110992573	0.32385970521	not significant
	HGNC:407	ALDH1B1	-0.336143969033	-0.36938869404	not significant
	HGNC:11368	STAT6	0.238748758669	0.38153370761	not significant
	HGNC:2253	CORO1B	0.209912706870	0.42168873998	not significant
	HGNC:14540	WNK1	0.256709353797	0.35770776518	not significant
	HGNC:9457	PLPBP	0.261214740219	0.35160761230	not significant
	HGNC:428	ALMS1	-0.281821710710	-0.32591065720	not significant
	HGNC:236	ADCY5	0.282719672103	0.32507565816	not significant
	HGNC:29409	FBXO41	0.229350549882	0.39741265884	not significant
	HGNC:25191	CCDC148	-0.330475661565	-0.27884867664	not significant
	HGNC:30801	AJAP1	0.369902482321	0.28773696336	not significant
	HGNC:6897	MARK3	0.268439986665	0.34118769333	not significant
	HGNC:6200	JRKL	-0.276203932003	-0.33547181910	not significant
	HGNC:3272	EIF3I	-0.353083914519	-0.26318352673	not significant
	HGNC:27820	MICU3	-0.238823539197	-0.37873772800	not significant
	HGNC:3396	EPHB6	0.352170231608	0.25540318548	not significant
	HGNC:29378	PHYHIPL	0.264023759007	0.34667578083	not significant
	HGNC:6705	LSAMP	-0.247097746459	-0.36695923103	not significant
	HGNC:24276	SAMM50	-0.264438305892	-0.34586123267	not significant
	HGNC:20947	TOMM20	-0.255854745968	-0.35634698992	not significant
	HGNC:4574	GRIA4	-0.288258587393	-0.31822999850	not significant
	HGNC:12370	CEP41	-0.311786632570	-0.28940258984	not significant
	HGNC:11302	SRP68	0.218131664568	0.40860238718	not significant
	HGNC:16897	RIDA	-0.321795540076	-0.37622513053	not significant
	HGNC:2957	DNASE1L1	-0.332535200605	-0.27551976438	not significant
	HGNC:20267	TTC9	0.241192047718	0.37966588901	not significant
	HGNC:24723	ACSS3	0.332610537111	0.32398077664	not significant
	HGNC:27558	UQCC4	-0.458504796143	-0.24136385792	not significant
	HGNC:26935	RTCB	-0.257225564589	-0.35094871648	not significant
	HGNC:4235	GFAP	-0.430815456574	-0.19278741172	not significant
	HGNC:20461	NME7	0.253874424499	0.37432190749	not significant
	HGNC:10683	SDHD	0.300474253056	0.33130633250	not significant
	HGNC:4595	GRM3	0.210598573299	0.41684788047	not significant
	HGNC:3719	FKBP3	0.205667569616	0.42157484656	not significant
	HGNC:10852	SHMT2	0.220329870752	0.40308392562	not significant
	HGNC:24239	TMCC2	0.359655586567	0.24736761395	not significant
	HGNC:12363	TSC2	0.241295128946	0.36906580697	not significant
	HGNC:12735	WASL	-0.405100044558	-0.20890474913	not significant
	HGNC:2857	DGKZ	0.342170976421	0.26027369169	not significant
	HGNC:14440	FAM117B	0.253360338653	0.36555531696	not significant
	HGNC:17410	HAPLN2	-0.219516147970	-0.40166537014	not significant
	HGNC:4398	GNB2	0.253520898295	0.35515190022	not significant
	HGNC:21244	LEMD2	-0.243229307058	-0.36514670601	not significant
	HGNC:29035	PPIP5K2	0.184771817241	0.45476390167	not significant
	HGNC:9871	RASA1	0.279110727689	0.32196600485	not significant
	HGNC:5959	ELP1	0.314093584858	0.28032696219	not significant
	HGNC:21055	MTHFD1L	0.264929690032	0.33672740446	not significant
	HGNC:16989	MORF4L1	-0.307831161129	-0.35441285316	not significant
	HGNC:23098	FGFR1OP2	-0.240426342761	-0.38303468737	not significant
	HGNC:8008	NRXN1	-0.320545180557	-0.27537827832	not significant
	HGNC:6284	KCNMA1	0.285319818352	0.31255145774	not significant
	HGNC:14374	NLRP1	0.501898212475	0.19722509671	not significant
	HGNC:16626	RAPGEF4	0.269390469701	0.32898392749	not significant
	HGNC:1333	FAM114A2	0.362798361926	0.24141616179	not significant
	HGNC:6898	MARS1	0.334756285833	0.26206395685	not significant
	HGNC:1237	UBQLN4	-0.308661638222	-0.28434563257	not significant
	HGNC:1549	CBR3	0.318605695850	0.27536471579	not significant
	HGNC:16445	DHRS1	-0.298867355255	-0.29890677688	not significant
	HGNC:16918	SYNCRIP	-0.252186212846	-0.34835658392	not significant
	HGNC:16388	OSBPL6	0.308302505378	0.28211481881	not significant
	HGNC:9879	RASGRP2	0.285699486749	0.30898503274	not significant
	HGNC:25786	REEP1	-0.299874383355	-0.29192363065	not significant
	HGNC:12665	VCL	-0.324634182554	-0.26739622073	not significant
	HGNC:17217	DIP2A	0.257739381503	0.34035238631	not significant
	HGNC:22407	TMEM106B	-0.292231002665	-0.30000036602	not significant
	HGNC:6272	KCNK1	0.237030193317	0.38305440710	not significant
	HGNC:17950	BORCS5	-0.266214983402	-0.34092825117	not significant
	HGNC:2265	COX4I1	-0.238568181440	-0.36369883337	not significant
	HGNC:11404	STK25	0.589757104943	0.12986623130	not significant
	HGNC:29500	FCSK	0.352422173720	0.36119076956	not significant
	HGNC:29138	FAM169A	-0.256333107322	-0.34125052034	not significant
	HGNC:28911	PRAF2	-0.325715565430	-0.26465677137	not significant
	HGNC:11274	SPTB	0.262242129841	0.33244610448	not significant
	HGNC:29905	CSDE1	0.319945108063	0.26879406770	not significant
	HGNC:1623	CCT8	-0.324188113087	-0.26533014930	not significant
	HGNC:30308	RGMA	-0.299685063136	-0.28861318114	not significant
	HGNC:13280	ERO1A	-0.253052491734	-0.34334355308	not significant
	HGNC:26542	MPP7	-0.184761433731	-0.44004660643	not significant
	HGNC:11592	TBX1	-0.272996866881	-0.33836689329	not significant
	HGNC:16076	PARD6G	0.291343122704	-0.37139057847	not significant
	HGNC:28648	DIS3L2	0.281876218514	0.40011105487	not significant
	HGNC:17634	NUFIP2	-0.257733481345	-0.33947334318	not significant
	HGNC:2418	CRYM	-0.275594597398	-0.31582823025	not significant
	HGNC:29877	UBAP2L	-0.217851449273	-0.39033903552	not significant
	HGNC:4390	GNAQ	0.331967865487	0.25861330372	not significant
	HGNC:910	AZGP1	-0.323528319250	-0.30738134122	not significant
	HGNC:7137	AFDN	0.238620707282	0.35842405263	not significant
	HGNC:7212	KIF20B	-0.348436926842	-0.24333618699	not significant
	HGNC:7414	MT-ATP6	-0.312276783908	-0.27115308877	not significant
	HGNC:16347	GALNT17	-0.195901137394	-0.41847974529	not significant
	HGNC:28474	CHID1	0.333957136398	0.25451923589	not significant
	HGNC:1753	CDH13	-0.218349244519	-0.38320744799	not significant
	HGNC:18167	PALS2	0.248863142451	0.34388029940	not significant
	HGNC:3313	ELAVL2	-0.174174469880	-0.45222560094	not significant
	HGNC:30884	TEX2	0.280347550085	0.30429708397	not significant
	HGNC:4236	GFER	-0.195638252212	-0.44531499490	not significant
	HGNC:20716	KLC2	0.286254226833	0.29642072639	not significant
	HGNC:307	TLE5	-0.327850864108	-0.25850547657	not significant
	HGNC:11506	SYP	-0.279689935310	-0.30481104418	not significant
	HGNC:2584	CYLD	0.190910361795	0.42085153456	not significant
	HGNC:15452	GOLPH3	0.519057834600	0.17994347776	not significant
	HGNC:26068	LAMTOR1	-0.257411220577	-0.33057549393	not significant
	HGNC:29788	MTIF3	0.283962819755	0.52081452474	not significant
	HGNC:14352	WDR13	0.233370456680	0.36064528074	not significant
	HGNC:6842	MAP2K2	0.296244361476	0.28471062944	not significant
	HGNC:782	ATE1	0.354261082327	0.23436666984	not significant
	HGNC:18063	STARD7	-0.340976309708	-0.35275063370	not significant
	HGNC:30045	SMG1	0.308935984936	0.33285475108	not significant
	HGNC:6556	LETM1	-0.285226623250	-0.29473111324	not significant
	HGNC:24326	RMC1	0.293660304380	0.38294851258	not significant
	HGNC:9438	PRKRA	0.298838963304	0.27972123670	not significant
	HGNC:15518	DCTN4	-0.352048267397	-0.23438478448	not significant
	HGNC:17292	SLC44A2	-0.314070833646	-0.26451176214	not significant
	HGNC:9189	POLR2C	-0.561020045021	-0.20541992330	not significant
	HGNC:2987	DOCK1	0.361302151451	0.22837945547	not significant
[truncated: 3,250 more rows]

## Sheet: Figure 2a
Figure 2a	Compare control versus SCZ linear regression analysis from Figure 1b-c against the differential expression between Layer sets (using controls).
	hgnc_id = HGNC gene identifier
	hgnc_symbol = HGNC official gene symbol
	effectsize_scz_best = per protein, max effect size of control versus SCZ comparison from each independent within-layer comparison in Figures 1b and 1c (Table S2)
	effectsize_layers = per protein, effect size of layers 1-3 versus layers 4-6 using only control samples (Table S2)
	classification = classification of significant proteins depending on their significance in Layers 1-3 and Layers 4-6
	hgnc_id	hgnc_symbol	effectsize_scz_best	effectsize_layers	classification
	HGNC:12854	YWHAQ	0.062228038	0.0648258400	rest
	HGNC:12412	TUBB2A	0.062249156	0.5294838895	rest
	HGNC:9325	PPT1	0.062518268	0.5211460199	rest
	HGNC:17601	CADM3	-0.062592426	-0.5758040021	rest
	HGNC:11175	SNX4	0.062745210	-0.4985583000	rest
	HGNC:3599	FBL	0.062896580	0.2805235456	rest
	HGNC:329	AGRN	-0.062901800	-0.4653592677	rest
	HGNC:30464	EVI5L	0.062971268	0.0359584137	rest
	HGNC:11982	TOM1	0.063179759	0.1964152256	rest
	HGNC:2746	DDX5	0.063559116	0.0752870490	rest
	HGNC:30669	SNAP47	0.063737814	-0.3380262958	rest
	HGNC:4005	FUBP3	0.064085261	0.7147570331	rest
	HGNC:7441	MTIF2	-0.064278748	-0.3388666657	rest
	HGNC:28611	RICTOR	0.064433126	0.2186810318	rest
	HGNC:1735	CDC37	0.064489675	0.1198870606	rest
	HGNC:711	ARRB1	-0.064797195	-0.1217024867	rest
	HGNC:26567	RMDN2	0.064809214	-0.2891418384	rest
	HGNC:18599	TUBGCP2	-0.064875940	-0.0319987663	rest
	HGNC:3659	FEZ1	0.064883563	0.4000843199	rest
	HGNC:28279	TNFAIP8L1	-0.064979216	0.4608869455	rest
	HGNC:4699	GYG1	-0.065125816	-0.1131770855	rest
	HGNC:16499	RAB39B	-0.065371027	-0.8443997849	rest
	HGNC:20595	MTUS2	-0.065766399	-0.1619817009	rest
	HGNC:29252	KLHL42	0.065819352	0.2468298422	rest
	HGNC:1667	CD38	0.065900188	0.2405631059	rest
	HGNC:25417	SVOP	-0.066080821	-0.8024291168	rest
	HGNC:4829	HBD	0.066526113	-0.1733747309	rest
	HGNC:19038	ADCK1	-0.066591732	-0.1521470883	rest
	HGNC:9311	PPP2R5C	0.066605702	-0.6707371936	rest
	HGNC:14373	GLMN	0.067021805	0.0085252571	rest
	HGNC:10344	RPL35	0.067216992	0.4619695156	rest
	HGNC:11150	SNRNP70	-0.067293815	0.4318581583	rest
	HGNC:28685	OCIAD2	-0.067620002	-0.0834433772	rest
	HGNC:3084	DVL1	0.067666544	-0.1943107293	rest
	HGNC:18641	SUGP2	-0.067669100	0.6047289432	rest
	HGNC:15767	FERMT2	-0.067847124	-0.4102068662	rest
	HGNC:9762	RAB13	-0.067962786	-0.2890688617	rest
	HGNC:29675	CLCC1	-0.068247122	0.4839141964	rest
	HGNC:15514	PICALM	0.068281754	0.5278501136	rest
	HGNC:23095	SLC22A17	-0.068375731	-0.0511789008	rest
	HGNC:24596	DYNLL2	-0.068498633	0.1537242257	rest
	HGNC:1622	CCT7	0.068553117	-0.2668831662	rest
	HGNC:2320	CPNE7	0.068570704	-0.1976255993	rest
	HGNC:469	AMPD2	0.068637123	-0.3414941578	rest
	HGNC:167	ACTR1A	0.068756473	-0.0205408787	rest
	HGNC:13520	MESD	0.069053818	0.7632478724	rest
	HGNC:21106	SLC22A23	0.069055997	-0.6234875939	rest
	HGNC:6643	LMO3	0.069056453	-0.1174261754	rest
	HGNC:18539	STX1B	-0.069156399	-0.3066340144	rest
	HGNC:14562	BET1	0.069719060	0.1419534457	rest
	HGNC:19246	TERF2IP	0.069949288	0.5490525274	rest
	HGNC:25090	CMBL	-0.070083779	-0.1220866684	rest
	HGNC:8749	CDK16	-0.070150043	0.1500575663	rest
	HGNC:8718	PCDHGC5	-0.070362548	0.1448578600	rest
	HGNC:10773	SFN	0.070420646	0.0397020107	rest
	HGNC:11034	SLC4A8	0.070752582	-0.4826900303	rest
	HGNC:28381	MOSPD2	0.070781000	2.0478399200	rest
	HGNC:17211	DHX38	-0.070861484	-0.0595867845	rest
	HGNC:30096	SF3B6	-0.071013330	0.5124381098	rest
	HGNC:16760	COPS7B	0.071074247	-0.0296683278	rest
	HGNC:28352	CUEDC2	0.071238160	0.5535588977	rest
	HGNC:4323	GLO1	0.071424373	-0.1445883139	rest
	HGNC:29317	LRRC4C	0.071803331	-0.8791458816	rest
	HGNC:34244	TMEM170B	0.071821135	0.0534722595	rest
	HGNC:9308	PTPA	0.071976334	0.0740518521	rest
	HGNC:9759	RAB10	-0.072164967	0.1689161363	rest
	HGNC:26868	CCNYL1	0.072227019	-0.4148472762	rest
	HGNC:18170	CMPK1	0.072522598	0.3578131182	rest
	HGNC:19666	STXBP6	-0.072660573	-0.1011620466	rest
	HGNC:24862	MOGS	-0.072736576	0.2148820188	rest
	HGNC:25799	GUF1	0.072926198	-0.1121235886	rest
	HGNC:13234	CDIP1	-0.073078326	0.3089228966	rest
	HGNC:16102	FAM210B	-0.073097811	-1.2681467563	rest
	HGNC:29022	SPECC1L	0.073179016	0.3392066058	rest
	HGNC:6570	LGALS9	-0.073186380	0.3019769502	rest
	HGNC:12513	UCHL1	-0.073333283	0.0078386638	rest
	HGNC:7900	NPEPPS	0.073517465	-0.2129129298	rest
	HGNC:19168	TINAGL1	0.073813839	-0.4786081537	rest
	HGNC:30825	CADM4	-0.073930213	1.5268760536	rest
	HGNC:9387	PRKAG3	0.073980262	0.1066986761	rest
	HGNC:20302	SLC22A16	-0.074057743	-0.2959432827	rest
	HGNC:8898	PGK2	0.074176317	-0.3393584557	rest
	HGNC:281	ADRA2A	-0.074189095	-1.0547225530	rest
	HGNC:6934	MCAM	-0.074471505	1.8338528699	rest
	HGNC:20880	GPAT4	-0.074509125	-0.0287834823	rest
	HGNC:2159	CNR1	0.074711842	-0.3459220220	rest
	HGNC:3091	DYRK1A	-0.074952360	-0.0748368833	rest
	HGNC:26064	MTARC2	0.075299489	-0.6001931083	rest
	HGNC:19176	CMTM5	0.075795643	2.0106462876	rest
	HGNC:11522	TACC1	0.075839425	1.0510485676	rest
	HGNC:21	AATK	-0.075964036	0.2715485063	rest
	HGNC:9141	PMVK	-0.075970083	0.2646838547	rest
	HGNC:24012	LARP6	-0.076117985	0.5589038269	rest
	HGNC:9467	PRPSAP2	-0.076169206	0.1232996402	rest
	HGNC:1951	CHRM2	0.076199276	0.3178630725	rest
	HGNC:575	AP4S1	-0.076302456	0.1704450540	rest
	HGNC:14026	CSMD1	-0.076407134	-0.2730020899	rest
	HGNC:9158	PNMA1	-0.076449562	0.3668217964	rest
	HGNC:11586	TBL2	0.076468028	0.2110882939	rest
	HGNC:28756	ABHD17A	-0.076551796	-0.0540935918	rest
	HGNC:10003	RGS7	-0.076566973	-1.3336671463	rest
	HGNC:21063	MOXD1	-0.076668983	1.2935017570	rest
	HGNC:3350	ENO1	0.076729982	-0.3560400603	rest
	HGNC:16087	SFXN3	0.076831357	-0.8958584679	rest
	HGNC:8050	NUDT3	-0.076849662	0.1483423137	rest
	HGNC:21298	AACS	0.076863578	-0.1060660586	rest
	HGNC:28358	D2HGDH	-0.076912401	-0.3455028766	rest
	HGNC:31984	GPR89A	-0.077320705	-0.2181480740	rest
	HGNC:16935	ATG7	-0.077356217	-0.1782841751	rest
	HGNC:6985	ME3	0.077376158	-0.7610737814	rest
	HGNC:10592	SCN4B	-0.077550805	1.1945728158	rest
	HGNC:24550	TMT1A	0.077749959	-0.5629797024	rest
	HGNC:6708	LSS	-0.077915733	0.7910527446	rest
	HGNC:9381	PRKACB	-0.077932552	-0.0070745665	rest
	HGNC:31332	RAB12	0.078086113	-0.7851872039	rest
	HGNC:16987	SUGT1	0.078136907	0.1206212267	rest
	HGNC:23243	CCDC177	-0.078141038	-0.5493572856	rest
	HGNC:20125	AHNAK2	-0.078368117	2.7591754825	rest
	HGNC:20249	SPRED1	-0.078405207	0.5123033197	rest
	HGNC:10340	RPL34	-0.078468058	0.9104173304	rest
	HGNC:14244	RAB18	-0.078767496	-0.0998024727	rest
	HGNC:28370	LRFN3	0.078935415	-0.9263872483	rest
	HGNC:11343	ST13	0.079260918	-0.1699102081	rest
	HGNC:11503	SYNJ1	0.079264837	-0.5135712095	rest
	HGNC:10304	RPL13A	-0.079312814	0.8450773812	rest
	HGNC:25712	PGAP1	0.079366842	0.0216265459	rest
	HGNC:13276	EI24	-0.079377726	-0.1084929088	rest
	HGNC:18173	ERAP1	-0.079684413	-0.0046871469	rest
	HGNC:1844	TMEM121B	0.079720138	-1.0296949923	rest
	HGNC:15912	NSFL1C	-0.079797790	0.6232935702	rest
	HGNC:29484	TET1	-0.079810813	0.6243823791	rest
	HGNC:14579	VPS45	-0.079864584	-0.5640501389	rest
	HGNC:3611	FCER1G	0.079879213	0.2466708360	rest
	HGNC:28804	GDPD5	-0.079953359	-0.6296957945	rest
	HGNC:18379	SESTD1	0.080033896	0.2649570147	rest
	HGNC:25640	UFSP2	0.080072674	-0.0395898998	rest
	HGNC:6250	KCNH1	-0.080181804	0.3733774155	rest
	HGNC:5048	HNRNPU	0.080200708	0.7400592278	rest
	HGNC:3592	FARSA	-0.080452949	0.6687347030	rest
	HGNC:23338	ACBD5	0.080559007	0.5331350435	rest
	HGNC:25034	STYXL2	0.080686792	-0.4798293609	rest
	HGNC:7590	MYLK	0.080956442	-0.1018793073	rest
	HGNC:2740	DDX17	0.080969546	0.1654968152	rest
	HGNC:6904	MAT2A	0.081087172	0.1339880900	rest
	HGNC:30480	FAM171A2	-0.081306900	-1.3415908508	rest
	HGNC:18871	MMAA	-0.081310871	-0.6866300005	rest
	HGNC:14941	PPP1R16A	-0.081349319	-0.3109961899	rest
	HGNC:23522	FAM171A1	0.081454460	-0.2126173564	rest
	HGNC:20983	NECAB1	-0.081539161	-0.3036977877	rest
	HGNC:1049	BICD1	-0.081539641	-0.1092435606	rest
	HGNC:19761	RUFY2	0.081540653	1.4963924828	rest
	HGNC:9767	RAB27B	0.081630111	-1.1961351332	rest
	HGNC:8591	PAK2	-0.081643059	0.1103135923	rest
	HGNC:7788	NFIX	-0.081678214	0.1468862221	rest
	HGNC:8997	PIP4K2A	0.081745121	1.7914453204	rest
	HGNC:18262	MFN1	0.082123802	-0.1275032725	rest
	HGNC:4544	GRK5	-0.082227444	-0.0987970952	rest
	HGNC:6865	MAP4K3	0.082249257	-0.1537448235	rest
	HGNC:18402	UBXN1	0.082330703	0.4165954188	rest
	HGNC:8822	PEA15	0.082383834	0.1340779586	rest
	HGNC:18016	NUP133	0.082411896	0.3474780445	rest
	HGNC:30167	PDIA4	0.082560930	0.4913383425	rest
	HGNC:3419	EPS15	0.083267908	1.0053949712	rest
	HGNC:12729	WARS1	-0.083325678	0.3036803244	rest
	HGNC:1078	BMPR2	0.083416113	-0.2700007233	rest
	HGNC:971	BCAR1	-0.083706645	-1.3077626489	rest
	HGNC:20999	ACOT13	0.083731767	-0.3362478767	rest
	HGNC:30213	ATP13A2	0.083789343	0.1855639497	rest
	HGNC:9722	ALDH18A1	-0.083873369	-0.2257948569	rest
	HGNC:10316	RPL23	-0.083969544	0.4860903877	rest
	HGNC:17481	PJA2	0.084114616	0.4749665224	rest
	HGNC:8655	PCDH1	-0.084122590	0.1633013470	rest
	HGNC:29424	ANKRD24	-0.084202898	-0.0294120214	rest
	HGNC:29324	DENND1A	0.084278833	0.0600111591	rest
	HGNC:10941	SLC1A3	0.084377220	-1.2103099756	rest
	HGNC:10545	MSMO1	-0.084486058	0.4260770422	rest
	HGNC:8060	NUMB	0.084486677	0.0144573418	rest
	HGNC:661	ARFGAP3	-0.084568199	0.3519798338	rest
	HGNC:19678	UCHL5	0.084840463	0.2952474602	rest
	HGNC:25538	DARS2	0.084943927	-0.4481703276	rest
	HGNC:806	ATP1B3	-0.085061819	-0.0003962131	rest
	HGNC:27254	TMEM30B	-0.085504180	0.3412761701	rest
	HGNC:21159	RNF141	-0.085588129	0.5266457559	rest
	HGNC:26742	NAT8L	0.085753500	-0.8278188208	rest
	HGNC:23676	CHCHD2P9	0.085797452	0.2439403139	rest
	HGNC:28171	HDHD3	0.085953259	-0.2446708322	rest
	HGNC:30681	TAB3	0.086375173	0.2426080345	rest
	HGNC:8728	PCMT1	-0.086544194	-0.2698043439	rest
	HGNC:2362	CRK	0.086754420	0.1069798996	rest
	HGNC:22192	SCRN1	0.086784104	-0.1740252877	rest
	HGNC:3275	EIF3F	-0.087052996	0.3012945895	rest
	HGNC:19375	SLC25A23	-0.087061944	-0.7395335564	rest
	HGNC:18472	ZDHHC5	-0.087187363	-0.2601683429	rest
	HGNC:27288	ACSF3	0.087342626	-0.4835332423	rest
	HGNC:14946	PPP1R9A	-0.087580141	0.1050288619	rest
	HGNC:7761	NEURL1	-0.087621039	-0.4126048612	rest
	HGNC:8031	NTRK1	0.088132780	-0.9911047599	rest
	HGNC:11828	TJP2	0.088143413	1.0675051462	rest
	HGNC:26814	RILPL1	0.088514449	0.1110235083	rest
	HGNC:6110	IQGAP1	0.088516198	0.3004401545	rest
	HGNC:29412	FAM171B	0.088640139	-0.5921776413	rest
	HGNC:2452	CSNK1D	-0.088711878	0.1238330085	rest
	HGNC:8510	OSTF1	0.088746180	0.4773617076	rest
	HGNC:15814	ACSS2	0.088839291	0.4044290034	rest
	HGNC:5344	ICAM1	-0.088855811	-0.1234164522	rest
	HGNC:24306	NUDCD1	-0.088860169	0.2719385949	rest
	HGNC:24008	MIA3	0.088886783	0.0508116768	rest
	HGNC:28204	NTPCR	-0.088985600	0.1626963264	rest
	HGNC:16969	HSPH1	0.089054800	-0.0414365650	rest
	HGNC:9358	PREP	0.089278755	-0.0701359917	rest
	HGNC:8896	PGK1	-0.089294859	-0.2360239523	rest
	HGNC:28956	GPD1L	-0.089399313	-0.4431758526	rest
	HGNC:4034	FXYD7	-0.089573880	0.1872129059	rest
	HGNC:3403	STX2	-0.089681791	0.2051481971	rest
	HGNC:15605	SKAP1	-0.089728136	-0.3053831780	rest
	HGNC:29241	INTS2	-0.089730465	-0.3655702798	rest
	HGNC:26025	MARCHF5	-0.089734242	-0.4977069428	rest
	HGNC:6728	LY6H	0.089753664	0.2360741311	rest
	HGNC:30581	SSH3	-0.089812833	-0.4090608284	rest
	HGNC:1373	CA2	0.090140122	0.8338418173	rest
	HGNC:1094	BPHL	0.090281138	-0.2145274050	rest
	HGNC:3578	FAF1	0.090341342	0.2244381485	rest
	HGNC:5350	ICMT	-0.090377123	0.0320213864	rest
	HGNC:12732	WASF1	-0.090429828	-0.3051294005	rest
	HGNC:11042	SLC6A1	-0.090462042	-1.9258545419	rest
	HGNC:29594	UQCRQ	0.090492596	-0.3401213792	rest
	HGNC:11358	STAM2	0.090528840	0.4097602753	rest
	HGNC:16959	YKT6	-0.090584394	0.5954551714	rest
	HGNC:2456	CSNK1G3	-0.090644460	0.0893992732	rest
	HGNC:21169	RHOT2	0.090779985	-0.6617633638	rest
	HGNC:3778	FN1	-0.090837427	-0.0588282423	rest
	HGNC:1964	CHRNB4	-0.090906465	0.5796712877	rest
	HGNC:10464	RSU1	-0.090959327	-0.1066313033	rest
	HGNC:10441	RPS8	-0.090999760	0.5037380401	rest
	HGNC:18669	PALS1	0.091053321	0.3099855427	rest
	HGNC:9243	PPEF1	-0.091076372	-0.1496948307	rest
	HGNC:7727	NEDD4	0.091162166	-0.7433104819	rest
	HGNC:12691	EZR	-0.091252224	-0.3790904848	rest
	HGNC:4384	GNAI1	-0.091417038	0.7958518060	rest
	HGNC:5276	HTATSF1	0.091448128	0.1747680702	rest
	HGNC:16869	ARMCX2	0.091632825	0.1015124897	rest
	HGNC:13582	FBXO3	0.092171712	0.2870877647	rest
	HGNC:13607	FBXW11	-0.092337200	-0.1360942286	rest
	HGNC:3387	EPHA3	-0.092653830	-1.3083502896	rest
	HGNC:4912	HINT1	-0.092672312	0.0135255295	rest
	HGNC:28899	GPR180	0.092687464	-0.0285856896	rest
	HGNC:4138	GANAB	-0.092950559	0.2245559087	rest
	HGNC:16639	SRRM2	0.093082338	0.6324891373	rest
	HGNC:8823	PECAM1	-0.093108533	-0.0302281631	rest
	HGNC:25016	SSU72	0.093170848	0.3032835011	rest
	HGNC:3236	EGFR	-0.093306170	0.0989160220	rest
	HGNC:21061	SERAC1	-0.093460218	-0.5801684182	rest
	HGNC:24051	AEBP2	0.093475694	-0.5095127907	rest
	HGNC:4004	FUBP1	-0.094291109	-0.0071149984	rest
	HGNC:15910	NFS1	-0.094315405	-0.3914210426	rest
	HGNC:22225	CCDC136	-0.094318666	-0.2899412447	rest
	HGNC:16805	PRICKLE4	-0.094381361	0.0431943066	rest
	HGNC:16693	GPR162	0.094461496	0.0662760943	rest
	HGNC:21299	CROCC	-0.094467153	0.0470824958	rest
	HGNC:22208	NUDCD3	-0.094604485	0.3537055208	rest
	HGNC:20731	GNB4	-0.094615692	0.2772069174	rest
	HGNC:18700	DDX4	0.094667579	0.3264735444	rest
	HGNC:30826	NT5DC3	0.095246631	-1.1934408971	rest
	HGNC:8756	PCYT2	0.095547309	-0.0559773661	rest
	HGNC:12851	YWHAE	-0.095554464	0.0878078596	rest
	HGNC:28909	CCDC22	0.095706146	-0.2256651688	rest
	HGNC:20958	TMEM181	0.095720965	-0.3686896701	rest
	HGNC:20387	IMPACT	-0.095721053	0.2571824570	rest
	HGNC:30862	UQCR11	-0.095820510	-0.2187191443	rest
	HGNC:14436	RAPH1	0.095843052	0.1654764127	rest
	HGNC:19339	NRBP2	0.095970488	0.6449377972	rest
	HGNC:391	AKT1	-0.096091750	-0.1904290957	rest
	HGNC:6234	KCNC2	0.096180695	0.4009730373	rest
	HGNC:11865	TM9SF2	-0.096726432	0.3214679005	rest
	HGNC:8781	PDE4B	0.096818455	0.6178165068	rest
	HGNC:9287	PPP1R1B	-0.096927222	-0.1418349914	rest
	HGNC:8149	OPLAH	0.097069191	-0.1179514723	rest
	HGNC:29934	WDR87	-0.097076830	-0.5972013831	rest
	HGNC:11183	SON	-0.097091968	0.6515117915	rest
	HGNC:5235	HSPA2	-0.097303288	2.3396710487	rest
	HGNC:10586	SCN1B	-0.097313443	0.6264002003	rest
	HGNC:26465	YTHDF3	-0.097509658	0.6260763209	rest
	HGNC:30334	RPL9P8	-0.097571090	0.3865357608	rest
	HGNC:660	TRIM23	0.097696236	-0.2226553035	rest
	HGNC:14886	DNAJB4	0.097775710	-0.4345394852	rest
	HGNC:4289	GK	-0.097817389	-1.0540468019	rest
	HGNC:14059	CELF6	-0.097835449	-0.1612968357	rest
	HGNC:9994	RGS12	-0.097866836	-0.5338677228	rest
	HGNC:24110	TXNDC9	-0.097950839	0.3791463279	rest
	HGNC:18276	SEC61A1	-0.098069986	-0.2051413162	rest
	HGNC:17360	LRIG1	-0.098076602	-0.0116490685	rest
	HGNC:4913	HIP1	0.098199249	1.6562357752	rest
	HGNC:12624	USP25	0.098250015	-0.0112045706	rest
	HGNC:13831	WDR11	-0.098264305	-0.1479333306	rest
	HGNC:11277	SPTLC1	-0.098279176	0.7589085031	rest
	HGNC:5239	HSPA6	0.098303438	0.0270379621	rest
	HGNC:710	ARR3	-0.098447395	0.0750430468	rest
	HGNC:23689	GPR158	-0.098714771	-1.5212832984	rest
	HGNC:30026	PLEKHO2	-0.098807877	-0.3912057545	rest
	HGNC:2482	CSTB	0.099043129	-0.2351273945	rest
	HGNC:23502	SLITRK4	0.099087927	-0.5825428912	rest
	HGNC:4226	GDI1	-0.099346234	-0.0648196567	rest
	HGNC:3211	EEF1D	-0.099463960	0.5653629638	rest
	HGNC:11869	CEMIP2	-0.099737587	0.1965581334	rest
	HGNC:29315	VAT1L	-0.099857013	-0.3354397459	rest
	HGNC:15789	METAP1	0.099943572	0.7569263679	rest
	HGNC:11357	STAM	-0.100013098	0.0934491354	rest
	HGNC:15822	OXR1	0.100024593	-0.4760969170	rest
	HGNC:3354	ENO3	-0.100048844	-0.2131672724	rest
	HGNC:8971	PIK3C2A	-0.100068162	-0.2063649126	rest
	HGNC:3015	DPYSL3	0.100172855	-0.2798952038	rest
	HGNC:23139	CLVS1	-0.100345348	-0.6903495678	rest
	HGNC:4387	GNAI3	0.100361890	0.1714278504	rest
	HGNC:15911	NOP56	-0.100558131	0.6410027767	rest
	HGNC:9841	RALBP1	0.100775247	0.3576065780	rest
	HGNC:26970	COX20	0.100779212	0.0231917977	rest
	HGNC:7828	NIT1	-0.100864948	-0.1648899061	rest
	HGNC:6222	KCNA4	0.101086602	-0.4802888458	rest
	HGNC:10768	SF3B1	-0.101106336	0.6292874284	rest
	HGNC:2578	CYBB	-0.101136516	-0.5694241485	rest
	HGNC:5961	IKBKG	0.101300530	0.1927429741	rest
	HGNC:29678	MSTO1	-0.101344939	0.1264046057	rest
	HGNC:2311	CPM	-0.101551899	2.2331838536	rest
	HGNC:6656	LNPEP	-0.101919064	1.4409323407	rest
	HGNC:30796	STRAP	-0.101926666	0.4714795331	rest
	HGNC:7127	MLH1	0.102077797	0.0327639844	rest
	HGNC:3761	FLRT2	0.102265939	-1.7714251230	rest
	HGNC:25310	ANKRD27	0.102273488	-0.2153449886	rest
	HGNC:29160	FASTKD2	-0.102397428	0.0799738995	rest
	HGNC:1106	BABAM2	0.102400962	-0.1349711138	rest
	HGNC:226	ADARB1	-0.102558255	-0.2588543543	rest
	HGNC:10310	RPL18	0.102603790	0.9558101042	rest
	HGNC:26511	HSPB6	0.102660018	0.0582189483	rest
	HGNC:1875	CFL2	0.102765479	0.9773726378	rest
	HGNC:24941	HNRNPA3	0.102783802	0.0009777393	rest
	HGNC:15974	TRIM2	0.102805152	0.4731647881	rest
	HGNC:1701	CD81	-0.102815513	1.1303765427	rest
	HGNC:3388	EPHA4	0.102872511	-2.2647775743	rest
	HGNC:3258	EIF2B2	0.102935890	0.3057933055	rest
	HGNC:4400	GNB3	0.103100253	-0.0413780205	rest
	HGNC:21449	ITIH5	-0.103110283	-0.5186168369	rest
	HGNC:25994	NSUN2	0.103173611	0.2521124160	rest
	HGNC:28110	UBLCP1	-0.103387311	0.4437041267	rest
	HGNC:16488	UNC119B	0.103445004	-0.4245446713	rest
	HGNC:29167	R3HDM2	-0.103560855	0.4240197281	rest
	HGNC:21199	PBXIP1	-0.103593064	-0.0494544737	rest
	HGNC:9276	PPM1B	0.103713813	0.0466615012	rest
	HGNC:18485	MRM3	0.103980936	-0.2071694368	rest
	HGNC:4827	HBB	0.103990020	-0.1898068150	rest
	HGNC:26456	CFAP54	0.104152667	-1.1857050593	rest
	HGNC:7637	NAP1L1	-0.104166446	0.0889427529	rest
	HGNC:24868	IRGQ	0.104233320	0.3679303244	rest
	HGNC:16945	PAIP1	-0.104276829	-0.0464963427	rest
	HGNC:10980	SLC25A10	-0.104497972	-0.9915126705	rest
	HGNC:21082	SEC63	-0.104512937	0.4736301702	rest
	HGNC:11098	SMARCA2	-0.104646418	0.1401676427	rest
	HGNC:23287	ETHE1	-0.104819075	-0.2068916916	rest
	HGNC:28836	MTFR1L	-0.104961375	-0.5866008302	rest
	HGNC:23791	INF2	0.105013625	1.9119013565	rest
	HGNC:443	ALS2	0.105334631	0.2684961447	rest
	HGNC:16691	TUBGCP4	0.105350080	-0.3865056467	rest
	HGNC:21237	UQCC2	-0.105527686	-0.0599644042	rest
	HGNC:17376	AK3	0.105557011	-0.0977227509	rest
	HGNC:6971	MDH2	-0.105673602	-0.8036551881	rest
	HGNC:30260	PNPO	-0.105761591	-0.4723419224	rest
	HGNC:25433	MFSD4A	0.105855509	-0.9084753783	rest
	HGNC:22196	NACAD	-0.106137823	1.0691824010	rest
	HGNC:19760	RUFY1	-0.106185740	0.2562944738	rest
	HGNC:14004	ANO3	0.106217032	-0.3875865923	rest
	HGNC:14082	ANLN	0.106244516	3.8004058768	rest
	HGNC:24942	PIK3IP1	-0.106394987	0.2135577388	rest
	HGNC:9859	RAP1GDS1	0.106448665	0.1308300128	rest
	HGNC:4198	GCM2	-0.106840924	-0.0918542798	rest
	HGNC:2256	CORO2B	-0.106869712	-0.3283753914	rest
	HGNC:14653	PARVB	0.106880309	-0.2281595218	rest
	HGNC:28379	FAM81A	-0.107056108	-1.9340844115	rest
	HGNC:15474	SHANK1	0.107358880	-0.0914330534	rest
	HGNC:10074	RNH1	0.107397509	0.4593336389	rest
	HGNC:11292	SRI	0.107397885	-0.2036191379	rest
	HGNC:4908	HIBCH	0.107551514	-0.0960336403	rest
	HGNC:8930	PHKG1	-0.107592139	0.0088498938	rest
	HGNC:29116	TMCC1	0.107701280	0.1907917194	rest
	HGNC:32036	NUDT19	0.107793589	0.1883561610	rest
	HGNC:24522	TMEM87A	-0.107913054	0.6342949721	rest
	HGNC:6178	ITPKA	0.107995109	-2.3676910714	rest
	HGNC:8672	PCDHA6	-0.108035476	0.2420373703	rest
	HGNC:21194	DOP1A	0.108341959	0.0886464000	rest
	HGNC:24281	OTUD6B	0.108373429	0.6808334589	rest
	HGNC:20320	PSPC1	-0.108463608	0.1485900417	rest
	HGNC:4659	GTF2I	0.108622053	0.3494416071	rest
	HGNC:24101	SRRT	-0.108732642	0.1981872313	rest
	HGNC:12028	HSP90B1	0.108815227	0.0219025777	rest
	HGNC:16986	LMAN2	-0.108825245	0.2769299742	rest
	HGNC:4610	GRSF1	0.108863040	0.1805699045	rest
	HGNC:14126	WASH4P	-0.108873401	0.6361286333	rest
	HGNC:736	NAAA	-0.108949509	0.1665636925	rest
	HGNC:9870	RARS1	-0.108953349	0.4428579477	rest
	HGNC:9551	PSMC4	0.108965652	0.4920157421	rest
	HGNC:29206	PNMA8B	-0.108966133	1.5284709972	rest
	HGNC:23215	PIGO	0.109067929	0.0814434221	rest
	HGNC:8091	OAT	0.109346178	-0.1763347367	rest
	HGNC:18258	VEZT	0.109524011	0.0589721397	rest
	HGNC:5393	IER5	-0.109576735	-0.1446674357	rest
	HGNC:16085	SFXN1	-0.109590492	-0.6114752404	rest
	HGNC:23166	PNPT1	0.109645372	-0.0786817949	rest
	HGNC:14015	CELF4	0.109667579	2.3001355747	rest
	HGNC:379	AKAP9	-0.109758094	0.3496090044	rest
	HGNC:24157	ACOT7	0.109819868	-0.2094770924	rest
	HGNC:630	SHROOM2	0.110143022	0.2891027821	rest
	HGNC:10907	SLC11A1	-0.110174795	-0.2275969754	rest
	HGNC:14950	PPP1R13B	-0.110282288	-0.3320180285	rest
	HGNC:7526	MMUT	0.110300105	-0.3264967103	rest
	HGNC:22923	GMPPA	0.110304057	0.1053467738	rest
	HGNC:17732	SYNPO2	-0.110453429	0.6589451939	rest
	HGNC:11846	SEC62	0.110539651	0.1347312726	rest
	HGNC:5031	HNRNPA1	0.110824451	0.4705349346	rest
	HGNC:10334	RPL31	0.110870566	0.3603707398	rest
	HGNC:6207	JUP	-0.110889482	0.2329251958	rest
	HGNC:9948	RECQL	0.111041600	0.2198847499	rest
	HGNC:25140	SFT2D2	0.111118084	1.2244171938	rest
	HGNC:30832	TRAPPC9	0.111294515	-0.1531075073	rest
	HGNC:18341	PADI2	-0.111320849	1.7994218498	rest
	HGNC:18011	NUDT11	0.111515436	-0.1678990929	rest
	HGNC:24249	YARS2	0.111690667	-0.5140568529	rest
	HGNC:3720	FKBP4	0.111766961	-0.0317810858	rest
	HGNC:30273	RAB8B	0.112116767	0.7661513840	rest
	HGNC:25564	ARL8B	-0.112133830	0.3092707828	rest
	HGNC:1982	CIRBP	-0.112146382	0.1767426151	rest
	HGNC:26267	POMK	0.112182310	0.0271384419	rest
	HGNC:12527	UGP2	0.112312713	-0.0707402228	rest
	HGNC:2652	CYP7B1	0.112350639	0.0521044912	rest
	HGNC:26974	PDZD8	0.112411863	0.0641989413	rest
	HGNC:14150	FBXL16	-0.112619391	-0.1024435483	rest
	HGNC:9187	POLR2A	0.112669002	0.3704962596	rest
	HGNC:11186	SORT1	0.112725360	0.5145452761	rest
	HGNC:10717	SEL1L	-0.112762133	0.4045190193	rest
	HGNC:1167	NRIP3	-0.112808405	0.5284738096	rest
	HGNC:29618	ELAPOR1	-0.112824102	0.2544310818	rest
	HGNC:18012	NUDT4B	-0.112877347	0.3974278252	rest
	HGNC:1664	SCARB1	-0.113016048	0.2875967258	rest
	HGNC:408	ALDH5A1	-0.113214841	-0.8480452322	rest
	HGNC:9392	PRKAR2B	-0.113397477	-2.1895453888	rest
	HGNC:886	ATRX	-0.113519057	-0.1453709164	rest
	HGNC:6525	LCN1	-0.113671277	0.1957916187	rest
	HGNC:28979	GSE1	0.113677437	3.1292530764	rest
	HGNC:1620	CCT6A	-0.113736492	0.0953452187	rest
	HGNC:30269	RAB3C	-0.113800034	-1.6624143270	rest
	HGNC:17070	SWAP70	0.113817507	0.6966918829	rest
	HGNC:31850	F8A3	-0.113892688	-0.1638496356	rest
	HGNC:25716	COA7	0.113992870	0.2834225580	rest
	HGNC:30247	TEX264	-0.113998294	0.6580595336	rest
	HGNC:9255	PPIB	0.114181559	0.0358716876	rest
	HGNC:19696	GRPEL1	-0.114524825	-0.0761811451	rest
	HGNC:25945	ARL15	0.114557463	-1.1085860156	rest
	HGNC:23326	PXK	0.114574898	1.2560860217	rest
	HGNC:16673	ANP32E	-0.114631024	0.3267677668	rest
	HGNC:11367	STAT5B	0.114712452	0.1294164180	rest
	HGNC:17056	RPH3A	0.114928881	-1.7542093069	rest
	HGNC:11805	TIAM1	0.114960320	-0.6713478010	rest
	HGNC:11304	SRP9	-0.115135189	0.4202756265	rest
	HGNC:239	ADCY8	-0.115440452	-0.7974269188	rest
	HGNC:1388	CACNA1A	-0.115700324	-1.0840358090	rest
	HGNC:1616	CCT3	-0.115836531	0.0545789988	rest
	HGNC:18572	HSDL2	0.115931995	-0.3814907997	rest
	HGNC:15470	DNAJC8	0.116112478	0.1923727829	rest
	HGNC:170	ACTR3	0.116275922	-0.4536773354	rest
	HGNC:19703	ULK3	0.116361338	0.0259906871	rest
	HGNC:3069	DUSP3	0.116590281	0.1342993447	rest
	HGNC:9385	PRKAG1	0.116691690	-0.3654772806	rest
	HGNC:7207	MPDU1	0.116761525	-0.0167670026	rest
	HGNC:381	AKR1B1	-0.116891824	-0.0848587166	rest
	HGNC:18758	BBS7	0.116910368	-0.0609973527	rest
	HGNC:10911	SLC12A2	0.116965673	2.0543019058	rest
	HGNC:17316	TIMM44	0.117088650	-0.2889267153	rest
	HGNC:1689	CD59	-0.117173444	0.6997641024	rest
	HGNC:17359	NUP54	-0.117199336	0.1918325406	rest
	HGNC:3368	ENTPD6	0.117405494	0.3907326310	rest
	HGNC:1189	AHSA1	0.117434489	0.3247343155	rest
	HGNC:24594	DCTN5	-0.117446905	-0.0514862804	rest
	HGNC:2769	DENR	0.117638355	-0.2438278910	rest
	HGNC:17164	BCL2L13	-0.117698443	-0.3151813521	rest
	HGNC:30395	SELENOO	0.117699757	0.3003586191	rest
	HGNC:18182	TPCN1	0.117734706	0.1167945361	rest
	HGNC:8527	OXCT1	0.117749980	-0.5954741917	rest
	HGNC:751	ASMTL	0.117838798	0.1385607848	rest
	HGNC:30220	RFT1	0.117853139	-0.0046200231	rest
	HGNC:9119	PMPCB	0.118019529	-0.4031064589	rest
	HGNC:11411	CDKL5	0.118068138	0.2798751883	rest
	HGNC:26051	HPF1	-0.118168541	0.2086453657	rest
	HGNC:13830	CNTNAP2	-0.118318078	-0.3220786588	rest
	HGNC:6053	IMPDH2	0.118602324	0.5407024136	rest
	HGNC:3758	FLOT2	0.118626020	-1.7373145116	rest
	HGNC:28923	DAGLB	0.118669889	0.1448396835	rest
	HGNC:11984	TOM1L2	0.118742013	0.4731011980	rest
	HGNC:29683	SLC25A32	-0.118765216	0.2180271946	rest
	HGNC:27962	STING1	-0.118765523	-0.2307782423	rest
	HGNC:23664	SH3PXD2A	0.118787958	-0.4294732630	rest
	HGNC:32456	ALG11	-0.118820836	-0.0200013793	rest
	HGNC:8572	PACSIN3	-0.118830363	0.3256520520	rest
	HGNC:28119	VPS26B	-0.118903874	-0.4449011907	rest
	HGNC:3647	FECH	-0.119090907	-0.4843241352	rest
	HGNC:492	ANK1	0.119149621	-0.2693631632	rest
	HGNC:29554	UBE2O	0.119188084	-0.2952715365	rest
	HGNC:11386	STIM1	-0.119249070	1.5748713473	rest
	HGNC:9765	RAB24	-0.119293294	-0.1156734292	rest
	HGNC:14947	PPP1R12C	0.119476168	0.3579674337	rest
	HGNC:12877	ZMPSTE24	-0.119505984	0.0474365219	rest
	HGNC:2738	DHX15	0.119658555	0.2935415220	rest
	HGNC:18515	TMEM47	-0.119819875	-0.5823726868	rest
	HGNC:13504	ARFGAP2	-0.119890768	0.8158913984	rest
	HGNC:18697	ASCC3	0.119898481	0.2841017388	rest
	HGNC:18748	CNTNAP5	0.120085655	-2.5209054856	rest
	HGNC:697	ARL6IP1	0.120236301	0.2022991952	rest
	HGNC:21573	SLC18B1	-0.120479998	0.5021700519	rest
	HGNC:8774	PDE1A	0.120745776	0.5157591860	rest
	HGNC:1151	BUB3	-0.120808680	-0.0202838376	rest
	HGNC:11167	SNTA1	0.120895537	-0.4037010671	rest
	HGNC:28459	TMUB2	0.121002060	0.4713918538	rest
	HGNC:16963	RRAGA	0.121125563	0.2890756692	rest
	HGNC:4023	FXR1	0.121264820	1.0640038992	rest
	HGNC:11953	TNR	0.121351203	0.5593889343	rest
	HGNC:93	ACAT1	-0.121353553	-0.8374668511	rest
	HGNC:1630	CD151	0.121695787	-0.2410423738	rest
	HGNC:20886	AGPAT5	0.121711786	-1.1872778581	rest
	HGNC:7754	NEO1	0.121749203	0.1317314952	rest
	HGNC:18261	NPLOC4	0.121767081	0.0349772107	rest
	HGNC:14263	RAB23	0.121776742	-0.1782407585	rest
	HGNC:21216	BLTP3A	0.122008359	-0.6188905171	rest
	HGNC:21174	ZC2HC1B	0.122223770	0.0260975930	rest
	HGNC:24552	TKFC	0.122273265	0.0774748371	rest
	HGNC:4081	GABRB1	-0.122291034	-1.3075538660	rest
	HGNC:1766	CDH7	-0.122461842	-0.2359072716	rest
	HGNC:12446	TYRO3	0.122491699	0.3583505883	rest
	HGNC:25686	PPCS	-0.122657266	0.1376421953	rest
	HGNC:10589	SCN2B	-0.122696218	0.8306961913	rest
	HGNC:9021	PKM	-0.122786201	-0.3107795086	rest
	HGNC:7640	NAP1L4	0.122893222	0.1203366160	rest
	HGNC:8157	SIGMAR1	-0.123035926	-0.4748267131	rest
	HGNC:29656	THEM6	0.123075516	0.0796181541	rest
	HGNC:8903	PGLS	-0.123143925	-0.0619850289	rest
	HGNC:25302	COQ9	0.123216245	-0.3349211140	rest
	HGNC:2361	CRIP2	-0.123281640	-0.0991400396	rest
	HGNC:18246	CRYL1	-0.123339709	-0.0184473853	rest
	HGNC:1874	CFL1	0.123354174	0.3061648367	rest
	HGNC:24817	RABEP2	-0.123562735	-0.0839678601	rest
	HGNC:3243	EHD2	0.123707471	-0.7219243385	rest
	HGNC:3690	FGFR3	-0.123829690	-0.0429734536	rest
	HGNC:6482	LAMA2	-0.123976709	-0.0720566782	rest
	HGNC:16114	TTPAL	-0.124016511	-0.7518827353	rest
	HGNC:12852	YWHAG	0.124065885	0.1657874966	rest
	HGNC:8927	PHKB	-0.124174736	-0.0525621589	rest
	HGNC:7857	NMT1	-0.124220510	0.2375519950	rest
	HGNC:17067	FAIM2	-0.124327118	0.2720767585	rest
	HGNC:9355	PRDX5	-0.124338414	-0.0220839854	rest
	HGNC:6071	INPP1	-0.124365530	0.0732934809	rest
	HGNC:24987	NMRAL1	-0.124392743	0.1288999182	rest
	HGNC:27258	RETREG3	-0.124396170	0.2737863679	rest
	HGNC:9296	PPP1R8	0.124665471	0.3905527671	rest
	HGNC:5382	IDH1	0.124767250	-0.3444811343	rest
	HGNC:13880	MYO1G	0.124816849	2.5243871186	rest
	HGNC:1322	CLDND1	0.124936187	2.4804935329	rest
	HGNC:29878	NIT2	0.124939327	0.0060205149	rest
	HGNC:22201	TCAF1	-0.124968874	-0.2379587914	rest
	HGNC:33	ABCA3	0.125048008	-0.2243557008	rest
	HGNC:25364	HDHD2	0.125066710	-0.1197890743	rest
	HGNC:30748	TRHDE	-0.125109381	-1.0796402577	rest
	HGNC:25623	KLHL26	-0.125149882	-0.9823407908	rest
	HGNC:12853	YWHAH	0.125151680	-0.1714171325	rest
	HGNC:1720	CDC16	0.125419870	-0.0787891602	rest
	HGNC:13746	BRINP2	-0.125451727	-0.2373472377	rest
	HGNC:4566	GRB2	0.125491873	-0.1278337198	rest
	HGNC:26402	RFTN2	0.125851218	0.2961749270	rest
	HGNC:12488	UBE2L3	0.125856726	0.0301970151	rest
	HGNC:24999	ARMC8	0.126008097	-0.1527817867	rest
	HGNC:1329	SLC30A9	-0.126031364	-0.8168999948	rest
	HGNC:17586	MTCH1	-0.126444144	-0.5262777865	rest
	HGNC:7203	CD200	-0.126691054	-0.1629430200	rest
	HGNC:1944	CHN2	0.126774132	1.5263400274	rest
	HGNC:324	AGPAT1	0.126808778	-0.4323099260	rest
	HGNC:10998	SLC27A4	0.126908335	-0.4957039211	rest
	HGNC:7872	NOS1	0.126914676	-0.7918151480	rest
	HGNC:15746	TOMM34	0.126954646	0.2840170285	rest
	HGNC:1318	C3	0.127087876	0.0455413946	rest
	HGNC:18412	ZDHHC17	-0.127106843	0.9536466188	rest
	HGNC:24997	WDR91	0.127260635	0.3805121710	rest
	HGNC:6839	MAP2	0.127418825	0.8457936818	rest
	HGNC:13398	NSDHL	0.127459752	0.8477696678	rest
	HGNC:6257	KCNJ11	-0.127509560	-0.0204460174	rest
	HGNC:10249	ROBO1	0.127561516	-0.1952412162	rest
	HGNC:18370	RAB1B	-0.127611800	-0.5331212984	rest
	HGNC:29631	TMEM205	0.127830594	-0.1578125867	rest
	HGNC:30676	SCFD2	0.127942471	-0.0398666792	rest
	HGNC:11044	SLC6A11	0.127968117	-1.3109310640	rest
	HGNC:541	ANXA3	-0.128007565	-0.2949425096	rest
	HGNC:6174	ITM2B	-0.128028040	0.4751282128	rest
	HGNC:18681	DDX46	0.128315480	0.2664924035	rest
	HGNC:13877	TTYH2	-0.128572935	1.5055471278	rest
	HGNC:15667	MTPN	-0.128585104	0.1271644833	rest
	HGNC:964	BBOX1	0.128693257	-0.0310135925	rest
	HGNC:17233	ELMO2	-0.128725602	-0.3360046262	rest
	HGNC:17063	RAB3GAP1	-0.128860833	0.2324188513	rest
	HGNC:4227	GDI2	-0.128896548	0.3263849572	rest
	HGNC:30654	XRN1	-0.128985735	-0.5547597031	rest
	HGNC:12933	ZNF148	0.128987057	0.4598140146	rest
	HGNC:19190	DOCK7	0.129226145	-0.0672050766	rest
	HGNC:1481	CAPNS1	-0.129341836	0.4979371646	rest
	HGNC:9275	PPM1A	0.129522551	0.0555737679	rest
	HGNC:15446	PRPF31	0.129543790	0.3703570293	rest
	HGNC:14311	NUAK1	0.129570410	0.7843906816	rest
	HGNC:15852	ARFGAP1	0.129609267	-0.3688048826	rest
	HGNC:17277	ZFR	-0.129662051	0.7453787101	rest
	HGNC:25106	GTPBP10	-0.129689286	0.1076344226	rest
	HGNC:24768	PNPLA7	0.129987776	-0.1284418833	rest
	HGNC:9674	PTPRK	0.130024309	-0.9585709331	rest
	HGNC:13082	LTN1	0.130029430	0.2672408134	rest
	HGNC:356	CRYBG1	0.130129722	0.6155775257	rest
	HGNC:16996	TMED2	-0.130172478	0.3365593440	rest
	HGNC:6394	KPNA1	-0.130836662	0.5811505971	rest
	HGNC:25891	CBR4	0.130944146	-0.0732382194	rest
	HGNC:28697	PTGR3	0.131051243	-0.4413515338	rest
	HGNC:29530	KIFC2	0.131183083	-0.3369480964	rest
	HGNC:19770	ASB18	-0.131232524	-0.5260449127	rest
	HGNC:4846	HCN2	0.131238674	0.5087878360	rest
	HGNC:6886	MAPK9	0.131294278	-0.0898354484	rest
	HGNC:2678	DARS1	0.131312495	0.0335508571	rest
	HGNC:10555	ATXN2	-0.131327139	0.7734869613	rest
	HGNC:25848	RUSF1	0.131372679	0.1918725334	rest
	HGNC:4947	HLA-DRA	-0.131483595	0.0862349041	rest
	HGNC:25216	CYRIB	0.131515848	0.3315138894	rest
	HGNC:11012	SLC30A1	-0.131526801	-1.2071381960	rest
	HGNC:326	AGPAT3	-0.131541115	-0.3887123155	rest
	HGNC:2485	CSTF3	-0.131776970	-1.5552493040	rest
	HGNC:24080	APH1B	-0.131854403	0.0415590086	rest
	HGNC:9171	PODXL	-0.131901281	-0.6042353056	rest
	HGNC:12009	TPI1	-0.131911521	-0.1811203774	rest
	HGNC:30563	PARS2	-0.131934984	-0.6744679093	rest
	HGNC:21496	ARFIP1	-0.131997364	0.1405066760	rest
	HGNC:26117	HECTD3	-0.132045113	0.1827981091	rest
	HGNC:1994	CKM	0.132052183	0.1236371658	rest
	HGNC:19263	LMAN2L	-0.132077330	0.3373722401	rest
	HGNC:4693	GUK1	-0.132087468	0.3110668099	rest
	HGNC:15982	CUL9	-0.132104466	-0.4030539974	rest
	HGNC:20858	SLC39A14	-0.132219393	-0.5227841687	rest
	HGNC:10603	SCO1	-0.132471884	-0.7896823099	rest
	HGNC:9803	RAC3	0.132503859	-0.3730034573	rest
	HGNC:554	AP1B1	0.132539420	-0.2168150206	rest
	HGNC:4800	HSD17B10	-0.132654674	-0.3938458832	rest
	HGNC:21355	MLIP	-0.132727297	-0.2823919483	rest
	HGNC:871	ATP5IF1	-0.132743083	0.1636476980	rest
	HGNC:19237	NANS	0.132950593	0.3487449274	rest
	HGNC:1323	C4A	0.133008064	0.3047521053	rest
	HGNC:11181	SOD3	-0.133166391	-0.7990751228	rest
	HGNC:23233	GALNT16	0.133187800	0.3971607521	rest
	HGNC:9854	RANGAP1	-0.133251969	0.5524059323	rest
	HGNC:14584	VPS16	0.133295544	-0.5644821244	rest
	HGNC:1919	CHD4	0.133538848	0.2029645821	rest
	HGNC:9944	RDX	-0.133622368	1.0065457151	rest
	HGNC:24785	YJEFN3	0.133747054	-1.4904395754	rest
	HGNC:18626	IFT27	-0.133900065	0.4009231420	rest
	HGNC:8926	PHKA2	-0.134113585	-0.0865666580	rest
	HGNC:29093	ZC3H11A	-0.134153190	0.2257035664	rest
	HGNC:15492	ANKH	0.134217364	-0.0709119811	rest
	HGNC:16955	GAS2L1	-0.134303936	0.0188210737	rest
	HGNC:5039	HNRNPF	0.134321725	1.2980176766	rest
	HGNC:29283	JCAD	-0.134370159	-0.0039847543	rest
	HGNC:6869	MAP7	0.134517523	0.3664751665	rest
	HGNC:11427	STUB1	-0.134617025	0.1936576592	rest
	HGNC:9774	RAB35	-0.134617317	-0.7566751599	rest
	HGNC:20738	SYVN1	0.134676420	-0.1260225702	rest
	HGNC:253	ADH5	-0.134896460	0.1895339801	rest
	HGNC:947	BAIAP2	0.134987658	0.2373382255	rest
	HGNC:25378	FHIP1B	-0.135024116	0.0696478454	rest
	HGNC:28994	AVL9	0.135034646	0.2210966450	rest
	HGNC:30231	TIPRL	0.135205142	0.0543936039	rest
	HGNC:10062	RNF20	0.135440357	0.1375121614	rest
	HGNC:2966	DYNC1LI2	-0.135477250	0.5458398580	rest
	HGNC:6319	KIF3A	0.135494996	0.4026786216	rest
	HGNC:16683	OTUD7B	0.135710979	1.0448349505	rest
	HGNC:4086	GABRG1	0.135797005	-1.1288128124	rest
	HGNC:29129	ENDOD1	-0.135957678	2.2499406277	rest
	HGNC:11278	SPTLC2	0.136000477	0.3920460500	rest
	HGNC:29506	SRCIN1	0.136221438	-0.0713996803	rest
	HGNC:9587	PTDSS1	0.136310719	-0.1082141650	rest
	HGNC:3277	EIF3E	0.136518308	0.3220796559	rest
	HGNC:8858	PEX3	0.136591967	-0.3037843914	rest
	HGNC:7097	MIF	0.136849292	0.1966241087	rest
	HGNC:4606	PDIA3	-0.136939968	0.1840897265	rest
	HGNC:17677	RABEP1	0.136948485	0.1654264265	rest
	HGNC:21186	ATAT1	0.137041949	0.5367587169	rest
	HGNC:12484	UBE2H	-0.137117488	0.3346559690	rest
	HGNC:1301	CFAP298	0.137198823	0.3121888261	rest
	HGNC:30660	SAE1	0.137244476	0.1067182214	rest
	HGNC:19290	CSMD2	-0.137485111	-0.3909513877	rest
	HGNC:24438	GHDC	-0.137621230	-0.3044695647	rest
	HGNC:4381	GNA13	-0.137725970	1.4369313837	rest
	HGNC:621	NAE1	0.137937577	-0.1479487730	rest
	HGNC:28230	MIEN1	0.137937883	0.4553077826	rest
	HGNC:4948	HLA-DRB1	-0.137957731	-0.2044256843	rest
	HGNC:9200	POLRMT	0.137988258	-0.1457944970	rest
	HGNC:8881	PFN1	0.138014242	0.0298856370	rest
	HGNC:17283	RIMS2	0.138050758	-0.7798556348	rest
	HGNC:28816	NDUFAF7	0.138051133	-0.2236643761	rest
	HGNC:13585	FBXO6	0.138064484	0.3355538103	rest
	HGNC:11999	TP53BP1	0.138232144	0.4278335743	rest
	HGNC:26032	LPCAT2	0.138240625	0.6292145273	rest
	HGNC:1621	CCT6B	-0.138394419	0.1894784015	rest
	HGNC:290	GRK3	-0.138597544	-0.4862036806	rest
	HGNC:18294	ALG1	-0.138697717	0.0828136217	rest
	HGNC:15702	PPIL4	-0.138743397	0.4600422581	rest
	HGNC:21165	RAP2C	-0.139030332	-0.3488745380	rest
	HGNC:2666	DAG1	-0.139031495	-0.1053888096	rest
	HGNC:8941	SERPINA1	0.139063490	-0.0854517200	rest
	HGNC:10700	SEC22B	-0.139074888	0.1209863944	rest
	HGNC:9592	PTGDS	-0.139348743	1.5443652169	rest
	HGNC:83	ACAA2	-0.139370451	-0.1722434623	rest
	HGNC:25718	LPCAT1	-0.139472613	-0.4236930342	rest
	HGNC:15879	CTNNBL1	0.139580489	-0.0291599149	rest
	HGNC:1260	CFAP410	0.139600520	0.3478896575	rest
	HGNC:15765	MOCS3	0.139609179	0.3710276497	rest
	HGNC:22202	FAM131B	0.139653761	0.1719275539	rest
	HGNC:10447	RRAS	0.140060252	-0.6666624257	rest
	HGNC:4824	HBA2	0.140067276	0.2776786134	rest
	HGNC:8727	PCM1	0.140234086	-0.1547256278	rest
	HGNC:17936	PODXL2	0.140516457	0.6426484341	rest
	HGNC:21037	ZSCAN18	-0.140619726	0.5990277940	rest
	HGNC:24637	DNAJC10	-0.140659348	0.8042611191	rest
	HGNC:16062	CRTC1	0.140762186	0.4403937353	rest
	HGNC:6510	STMN1	-0.141040842	-0.1478009609	rest
	HGNC:1402	CACNB2	-0.141327128	-0.9969925046	rest
	HGNC:130	ACTA2	0.141386614	-1.1660711703	rest
	HGNC:30252	NAA80	0.141517633	0.3048541311	rest
	HGNC:4431	GOSR2	0.141571117	0.1897485889	rest
	HGNC:19857	ISCA2	-0.141665995	0.0649958455	rest
	HGNC:28782	ARPIN	0.141707088	0.0573412323	rest
	HGNC:9563	PSMD5	0.141723605	0.0795624635	rest
	HGNC:9666	PTPRC	0.142136462	3.0852558669	rest
	HGNC:612	APOD	0.142142813	2.1149543078	rest
	HGNC:16874	SV2B	0.142310757	-1.4885818863	rest
	HGNC:4507	GABBR2	-0.142482642	-1.6092281899	rest
	HGNC:6905	MAT2B	-0.142491982	0.1429658875	rest
	HGNC:4983	HMGB1	0.142522612	0.7633499080	rest
	HGNC:4019	FUT8	0.142558066	0.7412259197	rest
	HGNC:23212	MYH14	0.142612936	0.6614056496	rest
	HGNC:14291	NLGN1	-0.142632721	-0.3306984801	rest
	HGNC:10386	RPS13	0.142688652	0.7386692992	rest
	HGNC:20134	GLRX5	-0.142722341	-0.1526235208	rest
	HGNC:11231	ATL1	0.142722977	-0.0700796487	rest
	HGNC:17621	NUDT10	0.142754875	0.0139367778	rest
	HGNC:13312	GSTO1	0.142964015	0.1417054370	rest
	HGNC:15454	SHOC2	-0.143285700	-0.1616024842	rest
	HGNC:3267	EIF2S3	-0.143331801	0.0663367746	rest
	HGNC:5439	IFNGR1	0.143378594	-0.0542910107	rest
	HGNC:598	APLP2	-0.143433939	0.4792848005	rest
	HGNC:30882	USE1	-0.143565265	0.5217930563	rest
	HGNC:30083	KCNIP4	-0.143602716	-0.6783048867	rest
	HGNC:22199	COBL	0.143821251	0.5619362227	rest
	HGNC:4024	FXR2	-0.143969300	0.8642478571	rest
	HGNC:12436	TXNL1	0.143979132	0.1091120760	rest
	HGNC:24055	TOR1AIP2	0.144059978	-0.2509458767	rest
	HGNC:44112	TMEM178B	0.144074139	-0.1748306210	rest
	HGNC:9437	EIF2AK2	0.144116189	0.9207344931	rest
	HGNC:28746	FUNDC1	0.144150788	-0.1488783600	rest
	HGNC:19410	LRRTM3	0.144329352	-0.7513126344	rest
	HGNC:6220	KCNA2	-0.144355877	1.5192358719	rest
	HGNC:2529	CTSD	0.144413022	0.7583056611	rest
	HGNC:29945	TENM4	0.144537620	-0.3393140006	rest
	HGNC:6142	ITGA6	-0.144601033	-0.5078658676	rest
	HGNC:14333	BAALC	-0.144615563	0.7487099444	rest
	HGNC:15736	HID1	0.144730387	0.1743847474	rest
	HGNC:5228	DNAJB2	-0.144737235	0.4643751508	rest
	HGNC:8782	PDE4C	0.144750662	-0.0558321522	rest
	HGNC:8632	PBX1	-0.144787922	-0.1376764008	rest
	HGNC:17787	LIN7A	-0.144807557	-0.5949205743	rest
	HGNC:21636	KIAA0408	0.144858824	0.0397510970	rest
	HGNC:29402	RNF157	0.145163801	0.5109492816	rest
	HGNC:23523	JAKMIP3	-0.145194316	0.4903278565	rest
	HGNC:4179	NIPSNAP2	0.145316602	-0.1169138195	rest
	HGNC:8846	PER2	-0.145441718	-0.1251508234	rest
	HGNC:6225	KCNA6	0.145757235	1.8792259634	rest
	HGNC:3554	HSD17B8	0.145766365	-0.4830514991	rest
	HGNC:18647	RTN4IP1	-0.145865540	-0.1608380289	rest
	HGNC:27418	C2ORF72	-0.145966123	-0.0898331247	rest
	HGNC:12379	TSN	-0.146007532	0.2425812248	rest
	HGNC:2301	CPD	-0.146150921	0.5350837409	rest
	HGNC:24278	ABHD17B	0.146156988	1.5326551101	rest
	HGNC:11327	SSRP1	-0.146257522	0.7119540140	rest
	HGNC:5384	IDH3A	0.146293739	-0.5561531933	rest
	HGNC:5246	HSPB1	0.146455360	-0.0379989066	rest
	HGNC:30386	SCAMP5	-0.146592028	-0.8535116634	rest
	HGNC:26027	COMMD4	-0.146609427	-0.3241272470	rest
	HGNC:26595	TTC39C	0.146621424	-0.0101404999	rest
	HGNC:9306	PPP2R2C	-0.147097280	0.3816084540	rest
	HGNC:11004	SLC29A2	-0.147183098	0.4397653225	rest
	HGNC:29221	RALGAPB	-0.147313294	-0.3948407563	rest
	HGNC:2232	COPB2	-0.147318102	0.2359751019	rest
	HGNC:6833	MAOA	0.147400128	-0.6395995884	rest
	HGNC:2742	DDX19B	0.147404958	0.1560088987	rest
	HGNC:712	ARRB2	-0.147429601	-0.3766989536	rest
	HGNC:31793	DENND10	0.147482411	-0.1125098917	rest
	HGNC:2468	SMC3	-0.147510555	0.2500088285	rest
	HGNC:4181	GBF1	0.147643591	-0.4221180411	rest
	HGNC:18587	SUN1	0.147660297	-0.3751869986	rest
	HGNC:7773	NF2	-0.147693968	-0.2357859665	rest
	HGNC:15989	NAV1	0.147947428	-0.0861100541	rest
	HGNC:11431	STX16	-0.148001422	-0.2565417320	rest
	HGNC:24656	EIF3K	-0.148100388	0.2550894213	rest
	HGNC:2088	CLPX	-0.148286654	-0.0996233429	rest
	HGNC:9305	PPP2R2B	0.148408958	0.4402477140	rest
	HGNC:29071	VWA8	-0.148493315	-0.2233576867	rest
	HGNC:26125	SPATA20	0.148693726	-0.5776049122	rest
	HGNC:3477	ETF1	-0.148700544	-0.0759244523	rest
	HGNC:15917	PLCB1	0.148709835	-0.3236253704	rest
	HGNC:15751	NAPB	-0.148742243	0.5055048512	rest
	HGNC:105	CNNM4	0.148844529	-0.2533014111	rest
	HGNC:30907	SORBS3	-0.148860195	-0.5023081725	rest
	HGNC:90	ACADS	0.148952315	-0.0022854737	rest
	HGNC:11831	TK2	0.148960422	-0.9163754964	rest
	HGNC:29943	TENM2	-0.148964360	-1.5096886990	rest
	HGNC:8853	PEX11B	-0.149013432	-0.3504774398	rest
	HGNC:20726	SCFD1	-0.149024174	0.5507450460	rest
	HGNC:12306	TRIP12	-0.149039697	0.4619102189	rest
	HGNC:25956	VPS50	0.149054072	-0.1611356599	rest
	HGNC:500	ANPEP	0.149075332	-0.0348357185	rest
	HGNC:9279	PDP1	0.149659590	-0.3185663188	rest
	HGNC:9618	PTK7	0.149854342	-0.3860774644	rest
	HGNC:7234	MRRF	0.149994975	0.0488146093	rest
	HGNC:16059	PAK4	0.150001440	-0.1972743590	rest
	HGNC:11068	SLC8A1	0.150066314	-1.4908442600	rest
	HGNC:26238	DCAKD	0.150132085	0.0503194929	rest
	HGNC:3040	RCAN1	0.150156618	-0.0266134331	rest
	HGNC:7728	NEDD4L	-0.150423797	-0.4982235355	rest
	HGNC:7373	MSN	0.150555486	-0.1249878466	rest
	HGNC:20589	KCMF1	-0.150588464	0.6724920684	rest
	HGNC:3278	EIF3D	0.150610659	0.3341836888	rest
	HGNC:25075	LRRC8C	-0.150613462	-0.1052870351	rest
	HGNC:19124	FIP1L1	-0.150637764	0.4498621853	rest
	HGNC:17372	ACTR10	-0.150756123	-0.1200827822	rest
	HGNC:11003	SLC29A1	0.150756683	-0.8508794747	rest
	HGNC:16763	ZBTB32	0.150818866	0.5817255650	rest
	HGNC:649	ARCN1	0.150842209	0.3394098111	rest
	HGNC:16468	LACTB	-0.150892730	-0.7251432379	rest
	HGNC:20341	ZDHHC14	-0.150933967	-0.1251845712	rest
	HGNC:9100	PLXNA2	0.151047332	1.6908777351	rest
	HGNC:18591	NEK9	0.151119426	2.1876679529	rest
	HGNC:12635	UTRN	0.151179225	-0.3640296041	rest
	HGNC:30263	PDP2	0.151194219	-0.7050452611	rest
	HGNC:10564	SCAMP2	0.151244737	0.2061336208	rest
	HGNC:10291	RPA3	0.151252090	0.2374635592	rest
	HGNC:10590	SCN3A	0.151448904	-0.1998595276	rest
	HGNC:9068	PLD2	0.151517913	-0.1920867672	rest
	HGNC:20860	SLC39A12	-0.151566679	-0.7720829619	rest
	HGNC:29121	MTCL1	0.151587490	0.4615273120	rest
	HGNC:10995	SLC27A1	0.151691591	0.0260483794	rest
	HGNC:3035	DSC1	-0.151710178	-0.1941923082	rest
	HGNC:11387	STIP1	-0.151859121	-0.4065952641	rest
	HGNC:20967	NACC1	-0.151952519	-0.0331908374	rest
	HGNC:1136	BTN2A1	-0.152087768	0.0050529709	rest
	HGNC:6231	KCNB1	0.152090448	0.4424139188	rest
	HGNC:4845	HCN1	0.152126525	-0.6992630844	rest
	HGNC:6502	RPSA	0.152221573	0.5874008425	rest
	HGNC:6484	LAMA4	0.152467603	-0.5119355556	rest
	HGNC:1020	BCS1L	-0.152489766	-0.4322639528	rest
	HGNC:12569	UNC5C	0.152543395	0.7025327572	rest
	HGNC:9801	RAC1	0.153074740	0.6173248595	rest
	HGNC:24530	TMEM186	-0.153186033	-0.2485922208	rest
	HGNC:29570	GLS2	0.153274336	-0.1393640347	rest
	HGNC:2087	CLPTM1	-0.153296185	-0.1196151604	rest
	HGNC:12468	UBC	-0.153328369	1.5265331217	rest
	HGNC:20652	TXNDC15	0.153411926	0.3340154665	rest
	HGNC:25611	CCDC93	0.153705751	0.3128042195	rest
	HGNC:11371	STAU2	-0.153998624	1.2025133896	rest
	HGNC:2873	CYB5R3	0.154023389	-0.1607151533	rest
	HGNC:29259	TAOK1	0.154140913	0.3534856021	rest
	HGNC:13621	SLC6A15	0.154413421	0.2925649936	rest
	HGNC:4335	GLUD1	0.154539873	-0.6164928263	rest
	HGNC:29647	MAGI3	0.154714852	0.2216734539	rest
	HGNC:26719	LRRC57	0.154788239	0.4371376879	rest
	HGNC:5188	PRMT8	-0.154931906	-1.3143916002	rest
	HGNC:16882	HCN4	0.154940049	-0.3599747725	rest
	HGNC:5318	TNC	-0.155011786	0.0904707776	rest
	HGNC:16873	FIG4	-0.155017983	-0.2487997459	rest
	HGNC:1455	CALR	0.155256597	-0.0158848725	rest
	HGNC:4329	GLRB	0.155258655	0.0312409681	rest
	HGNC:30777	CDCA7L	-0.155292600	-0.6218554668	rest
	HGNC:10461	CLIP1	0.155431112	0.1967895660	rest
	HGNC:30883	TMEM126B	-0.155518215	-0.1077957136	rest
	HGNC:7863	NNT	0.155681124	-1.2255443189	rest
	HGNC:11301	SRP54	-0.155688151	0.4668428247	rest
	HGNC:28218	TXNDC17	-0.155712836	-0.0359222677	rest
	HGNC:9101	PLXNA3	-0.155859757	-0.1960515785	rest
	HGNC:8092	TBC1D25	-0.156112954	-0.0345484056	rest
	HGNC:25127	HNRNPLL	0.156181954	0.3482148575	rest
	HGNC:14058	CELF5	-0.156286562	2.0190801707	rest
	HGNC:667	RHOA	0.156297426	0.4749608431	rest
	HGNC:13476	TTYH1	-0.156349853	-0.5373362958	rest
	HGNC:24626	TXNDC12	0.156606583	0.1247170575	rest
	HGNC:7732	NEDD8	0.156660475	0.3180307490	rest
	HGNC:21480	DUSP23	-0.156716398	0.3228110895	rest
	HGNC:12492	UBE2N	0.156747673	-0.0859322777	rest
	HGNC:24131	BCAP29	0.156818820	-0.0145021605	rest
	HGNC:9683	PTPRU	0.156921753	0.2482406468	rest
	HGNC:8063	NUP155	-0.157038908	0.2209357890	rest
	HGNC:33238	KYAT3	0.157079967	-0.1463883230	rest
	HGNC:21726	ARHGEF17	0.157214271	0.3868797588	rest
	HGNC:7408	MT3	-0.157350151	-0.0314955299	rest
	HGNC:2170	CNTFR	-0.157375779	0.1850818790	rest
	HGNC:5980	IL16	-0.157384771	0.1454465807	rest
	HGNC:4573	GRIA3	-0.157423260	-1.5838826119	rest
	HGNC:31675	YTHDF2	-0.157481184	0.4548219694	rest
	HGNC:49	ABCB8	-0.157733980	-0.9977443809	rest
	HGNC:17079	GGA3	0.157840307	0.1539227007	rest
	HGNC:21706	ARMC10	0.157863220	-0.8460847775	rest
	HGNC:9322	PPP5C	-0.157938776	-0.0943205718	rest
	HGNC:21608	LUC7L2	0.158076043	0.7957415894	rest
	HGNC:12022	TPT1	0.158273207	-0.0253935736	rest
	HGNC:14177	HAGHL	-0.158371789	0.2180455673	rest
	HGNC:4817	HARS2	-0.158431861	-0.4245543187	rest
	HGNC:28660	ISCA1	-0.158467107	-0.1369093772	rest
	HGNC:3788	FOLH1	0.158497624	2.8152509599	rest
	HGNC:25964	RETREG1	0.158787052	1.5496799951	rest
	HGNC:14565	SORBS1	-0.158796555	0.0893253124	rest
	HGNC:17150	CARHSP1	0.158845911	0.1906520408	rest
	HGNC:2205	CERT1	0.159000294	0.0233748075	rest
	HGNC:18073	ARMCX1	0.159010426	-0.2231628135	rest
	HGNC:361	AK1	0.159023465	-0.0041278967	rest
	HGNC:16743	SHC4	0.159027876	-0.0866452961	rest
	HGNC:11296	SRM	0.159073447	-0.0363526801	rest
	HGNC:33782	PTRHD1	-0.159136267	0.4339826093	rest
	HGNC:6890	MAPRE1	-0.159194184	0.2965896144	rest
	HGNC:1473	CANX	-0.159394004	0.2205419009	rest
	HGNC:4259	GGT7	-0.159453494	-1.1482378288	rest
	HGNC:24614	EEFSEC	0.159496473	-0.0786812906	rest
	HGNC:25082	SMAP2	0.159629748	0.4839967004	rest
	HGNC:24578	DDI2	0.159750569	0.3208937670	rest
	HGNC:26616	GATD1	0.160080820	-0.3555380242	rest
	HGNC:3676	FGF2	-0.160082318	-0.2284848844	rest
	HGNC:7532	MX1	0.160216983	0.0519955984	rest
	HGNC:14348	HTRA2	-0.160245311	-0.3378266172	rest
	HGNC:18957	MAGI2	0.160403074	-0.6587111955	rest
	HGNC:26145	LDAH	-0.160605363	0.0030003433	rest
	HGNC:14295	SHANK2	0.160852668	-0.3843339157	rest
	HGNC:21905	MIOS	-0.161010093	-0.5114755468	rest
	HGNC:436	ALOX5AP	0.161171088	0.2451812689	rest
	HGNC:16932	NEBL	0.161175424	-1.0576603693	rest
	HGNC:10921	SLC15A2	-0.161241567	-1.4865610879	rest
	HGNC:17729	UXS1	0.161349278	0.1864151426	rest
	HGNC:23112	FAT3	-0.161519801	-0.8899691816	rest
	HGNC:3418	EPRS1	-0.161575521	0.7350693224	rest
	HGNC:18194	ZNF365	0.161754165	-0.8363971053	rest
	HGNC:16031	RNF31	-0.161821132	-0.0880595300	rest
	HGNC:21062	FARS2	-0.161827277	-0.1617085798	rest
	HGNC:2884	DIO2	-0.161997823	-0.4448608111	rest
	HGNC:4077	GABRA3	-0.162158445	-1.3687204754	rest
	HGNC:2586	CLIP2	0.162171410	0.1659804005	rest
	HGNC:12646	VAMP5	-0.162376185	0.2143350529	rest
	HGNC:25143	SLC9B2	0.162487206	-0.1167366684	rest
	HGNC:29180	PHF24	0.162626206	0.1704122616	rest
	HGNC:11496	SYN3	0.162734064	-0.2777428783	rest
	HGNC:21022	AARS2	0.162799142	-0.5379408450	rest
	HGNC:2328	CPT1A	0.162851514	-0.3936194278	rest
	HGNC:28406	PP2D1	-0.162893018	-0.0293296696	rest
	HGNC:4288	GJB6	-0.163212932	-0.0877762437	rest
	HGNC:26406	SCLT1	0.163248527	-0.4275443342	rest
	HGNC:1692	CD63	-0.163452082	0.5626016227	rest
	HGNC:29567	ACSBG1	-0.163494963	-0.1843510180	rest
	HGNC:21445	BTBD10	-0.163544903	-0.0673424077	rest
	HGNC:4816	HARS1	0.163662966	0.0396396550	rest
	HGNC:11124	SUMO3	0.163832441	-0.4221986919	rest
	HGNC:10432	RPS6KA3	0.163955811	0.3597065525	rest
	HGNC:815	ATP2B2	0.164295899	-1.0599318891	rest
	HGNC:20278	NUBPL	-0.164406781	-0.4504455685	rest
	HGNC:13210	ARL6	0.164490014	-0.9314670231	rest
	HGNC:3007	DPM3	-0.164510100	0.1228482725	rest
	HGNC:17074	SARM1	-0.164669647	-0.0633322374	rest
	HGNC:11148	FSCN1	0.164697421	0.4568233980	rest
	HGNC:7126	MLF2	-0.164762862	-0.2915885354	rest
	HGNC:17258	AGTPBP1	0.164816852	0.0351519471	rest
	HGNC:9635	PTP4A2	-0.165111800	0.9459245925	rest
	HGNC:25570	DNAJC11	-0.165446039	-1.0472451519	rest
	HGNC:14235	AASDHPPT	0.165482274	0.1958361958	rest
	HGNC:4570	GRHPR	-0.165673752	0.0667705201	rest
	HGNC:29286	ISLR2	-0.165730356	1.4640037321	rest
	HGNC:18178	VPS28	-0.165774756	0.6198924765	rest
	HGNC:1391	CACNA1D	-0.165794009	-0.3138470497	rest
	HGNC:18136	SELENOT	-0.165861062	-0.1516580376	rest
	HGNC:333	AGT	-0.166146092	0.3413999635	rest
	HGNC:5237	HSPA4	-0.166154869	-0.2103764050	rest
	HGNC:28330	TMEM167A	-0.166225808	-0.4841139214	rest
	HGNC:25587	TMEM184C	-0.166270328	0.5995569008	rest
	HGNC:696	ARL5A	0.166382298	-0.0092253158	rest
	HGNC:6741	LZTFL1	-0.166384654	0.1230382575	rest
	HGNC:5525	IGHG1	0.166433734	-0.1060086971	rest
	HGNC:10250	ROBO2	-0.166508283	-2.3794712234	rest
	HGNC:11085	SLIT1	0.166536793	0.1922995725	rest
	HGNC:12383	EIPR1	-0.166665504	0.3323032500	rest
	HGNC:29292	LRCH2	0.166668057	-0.0773084504	rest
	HGNC:3273	EIF3H	-0.166809340	0.0530017452	rest
	HGNC:594	API5	-0.166953627	0.1008641396	rest
	HGNC:23733	PIPSL	-0.166961859	0.1296543025	rest
	HGNC:8596	PAM	-0.167082349	0.0198290400	rest
	HGNC:12016	TPP2	0.167113850	0.4734033611	rest
	HGNC:30264	PDPR	-0.167306410	-0.4363088846	rest
	HGNC:6397	KPNA4	0.167316193	0.2402502593	rest
	HGNC:4599	GRM7	0.167353051	-1.7692297504	rest
	HGNC:18	AAMP	0.167399352	0.3294299716	rest
	HGNC:10563	SCAMP1	0.167498146	-0.5701563384	rest
	HGNC:1084	BNIP3	0.167741514	0.5460427499	rest
	HGNC:11063	SLC7A5	0.167806851	-0.4261366996	rest
	HGNC:1843	HDHD5	0.167951796	-0.3664433073	rest
	HGNC:10989	SLC25A3	-0.168003982	-1.0999249400	rest
	HGNC:4545	GRK6	0.168338604	0.1501892653	rest
	HGNC:17474	ESAM	-0.168491208	0.2024312470	rest
	HGNC:2701	DCC	0.168555214	-0.1420859441	rest
	HGNC:20246	RAB2B	-0.168614755	0.4500048011	rest
	HGNC:2579	CYC1	-0.168880014	-0.6750211365	rest
	HGNC:7325	MSH2	0.168925026	0.1661003792	rest
	HGNC:8056	NUDT9	-0.168947699	0.2729800974	rest
	HGNC:7993	NRBP1	0.168970433	0.4363708479	rest
	HGNC:14201	JPH1	-0.169206888	0.0644963125	rest
	HGNC:29288	FAM234B	0.169264756	-0.0976034699	rest
	HGNC:17038	MGLL	-0.169267186	-0.5891780108	rest
	HGNC:21533	SNX24	-0.169422746	-0.1628224304	rest
	HGNC:3223	EFNA3	-0.169447050	0.2182455129	rest
	HGNC:9781	RAB4A	-0.169453753	-0.2095675769	rest
	HGNC:23360	CCAR2	0.169506011	1.1114554229	rest
	HGNC:16524	RAB14	-0.169541448	-0.7112620871	rest
	HGNC:18308	TMLHE	-0.169657230	-0.2046264755	rest
	HGNC:82	ACAA1	-0.169715148	0.0162979321	rest
	HGNC:24162	TPPP3	0.169721509	0.3767038414	rest
	HGNC:29090	SMCHD1	0.169751933	-0.5992360816	rest
	HGNC:16353	MAGED2	0.169779036	0.3202691358	rest
	HGNC:28450	RETREG2	-0.169788982	0.0595108129	rest
	HGNC:25751	TRAPPC11	0.170054928	-0.4485408290	rest
	HGNC:10306	RPL15	0.170169202	0.5931227228	rest
	HGNC:11060	SLC7A2	-0.170353219	-0.0854579936	rest
	HGNC:19286	SCYL2	0.170413016	-0.0339640440	rest
	HGNC:3705	FIBP	-0.170431077	0.2932474205	rest
	HGNC:29417	C2CD4C	0.170460312	-0.8311343508	rest
	HGNC:6317	KIF1C	0.170534798	-0.1270392586	rest
	HGNC:18713	GLCCI1	0.170943461	0.5131086830	rest
	HGNC:1743	CDC5L	-0.171034103	0.5298058279	rest
	HGNC:15451	GOLM1	-0.171059744	0.3478772173	rest
	HGNC:672	RHOG	-0.171217254	4.2725195483	rest
	HGNC:3166	LPAR1	-0.171251167	0.7513659551	rest
	HGNC:1348	SAMD9	-0.171306848	0.2238991494	rest
	HGNC:4061	SLC37A4	-0.171329838	-0.0977987693	rest
	HGNC:1421	SLC25A20	-0.171487456	-0.5517841801	rest
	HGNC:28987	LARP4B	-0.172018563	0.2578939373	rest
	HGNC:6153	ITGB1	-0.172074123	0.0520310406	rest
[truncated: 4,194 more rows]

## Sheet: Figure 2b
Figure 2b	pQTL analysis.
[truncated: 347,478+ more rows]

[truncated: 32 more sheets: Figure 2c, Figure 3a, Figure 3b, Figure 3c, Figure 3d, Figure 3e, Figure 3f, Figure 4a, Figure 5a, Figure 5b, Figure 5c, Figure 5d, Figure 5e, Figure 5f, Figure 9a, Figure 9b, Figure 9c, Figure S6a, Figure S6b, Figure S6c …]
